# Supplementary material for: Plasma-to-tumour tissue integrated proteomics using nano-omics for biomarker discovery in glioblastoma
Source: Nat Commun. 2025 Apr 10;16:3412. doi: 10.1038/s41467-025-58252-0 (PMC11986092; doi:10.1038/s41467-025-58252-0)
Supplement: Supplementary file 3 — Supplementary Data 1 [file 41467_2025_58252_MOESM3_ESM.xlsx]

## Sheet: Supplementary Data 1
Supplementary Data 1. Full list of blood proteins identified by Progenesis analysis to be differentially abundant at D7 time point between GBM-bearing mice and control mice. Only proteins with a p value < 0.05 by one-way ANOVA test are shown.
Gene name	Description	Accession	Anova p value	q value	Max fold change
UPREGULATED (n = 92)
Cd84	SLAM family member 5 OS=Mus musculus GN=Cd84 PE=1 SV=1	A0A0R4J0K5	0.000238344	0.246562	1.55658
Krt2	Keratin, type II cytoskeletal 2 epidermal OS=Mus musculus GN=Krt2 PE=1 SV=1	K22E	0.000750269	0.386503	3.25356
Tbxa2r	Thromboxane A2 receptor OS=Mus musculus GN=Tbxa2r PE=1 SV=1	TA2R	0.000750813	0.386503	1.45971
Pdhx	Pyruvate dehydrogenase protein X component, mitochondrial OS=Mus musculus GN=Pdhx PE=1 SV=1	ODPX	0.000989325	0.386503	2.39858
Fermt3	Fermitin family homolog 3 OS=Mus musculus GN=Fermt3 PE=1 SV=1	URP2	0.00163676	0.423297	1.44813
H2-K1	H-2 class I histocompatibility antigen, K-B alpha chain OS=Mus musculus GN=H2-K1 PE=1 SV=1	HA1B	0.00347793	0.678148	1.58229
Olfm4	Olfm4 protein OS=Mus musculus GN=Olfm4 PE=2 SV=1	B2RUF9	0.0036105	0.678148	2.27273
Pttg1ip	Pituitary tumor-transforming gene 1 protein-interacting protein OS=Mus musculus GN=Pttg1ip PE=1 SV=1	PTTG	0.00427149	0.678148	1.59583
Mpp6	Membrane protein, palmitoylated 6 (MAGUK p55 subfamily member 6), isoform CRA_b OS=Mus musculus GN=Mpp6 PE=2 SV=1	Q3UN60	0.00469994	0.678148	2.38164
Esam	Endothelial cell-selective adhesion molecule OS=Mus musculus GN=Esam PE=1 SV=1	ESAM	0.00496238	0.678148	1.69147
Cycs	Cytochrome c, somatic OS=Mus musculus GN=Cycs PE=1 SV=2	CYC	0.00516814	0.678148	2.62793
Cavin1	Caveolae-associated protein 1 OS=Mus musculus GN=Cavin1 PE=1 SV=1	CAVN1	0.00524437	0.678148	1.73791
F2rl3	F2rl3 protein OS=Mus musculus GN=F2rl3 PE=2 SV=1	Q0VDX1	0.00658769	0.777057	2.13034
Anpep	Aminopeptidase N OS=Mus musculus GN=Anpep PE=1 SV=4	AMPN	0.00773417	0.777057	2.34475
Arl8b	ADP-ribosylation factor-like protein 8B OS=Mus musculus GN=Arl8b PE=1 SV=1	A0A0N4SVB8	0.008082	0.777057	1.27213
Lyn	Tyrosine-protein kinase Lyn OS=Mus musculus GN=Lyn PE=1 SV=4	LYN	0.00851348	0.777057	1.75498
Pcyox1l	Prenylcysteine oxidase-like OS=Mus musculus GN=Pcyox1l PE=1 SV=1	PCYXL	0.00930579	0.777057	1.74356
F11r	Junctional adhesion molecule A OS=Mus musculus GN=F11r PE=1 SV=2	JAM1	0.00938948	0.777057	1.57924
Itgb3	Integrin beta-3 OS=Mus musculus GN=Itgb3 PE=1 SV=2	ITB3	0.0100697	0.798367	1.49195
Vcl	Vinculin OS=Mus musculus GN=Vcl PE=1 SV=4	VINC	0.0104371	0.798367	3.8848
Atp1b3	Sodium/potassium-transporting ATPase subunit beta-3 OS=Mus musculus GN=Atp1b3 PE=1 SV=1	AT1B3	0.0114096	0.811697	1.59674
Gnaz	Guanine nucleotide-binding protein G(z) subunit alpha OS=Mus musculus GN=Gnaz PE=1 SV=4	GNAZ	0.0135419	0.811697	1.998
Slc22a27	Solute carrier family 22 member 27 OS=Mus musculus GN=Slc22a27 PE=1 SV=1	S22AR	0.0141313	0.811697	1.93676
Cd37	Tetraspanin OS=Mus musculus GN=Cd37 PE=1 SV=1	Q3U429	0.0141796	0.811697	3.2748
Rps6ka3	Ribosomal protein S6 kinase alpha-3 OS=Mus musculus GN=Rps6ka3 PE=1 SV=1	B1AXN9	0.0148934	0.811697	1.50496
Dsp	Desmoplakin OS=Mus musculus GN=Dsp PE=1 SV=1	DESP	0.0151167	0.811697	4.81642
Slamf1	Signaling lymphocytic activation molecule OS=Mus musculus GN=Slamf1 PE=1 SV=1	SLAF1	0.0151607	0.811697	1.42373
Clec1b	C-type lectin domain family 1 member B OS=Mus musculus GN=Clec1b PE=1 SV=1	CLC1B	0.0155832	0.811697	1.40878
Vat1	Synaptic vesicle membrane protein VAT-1 homolog OS=Mus musculus GN=Vat1 PE=1 SV=3	VAT1	0.0172211	0.811697	1.86323
Fabp5	Fatty acid-binding protein, epidermal OS=Mus musculus GN=Fabp5 PE=1 SV=3	FABP5	0.0175674	0.811697	2.39249
Stx4	Syntaxin-4 OS=Mus musculus GN=Stx4 PE=1 SV=1	STX4	0.0182882	0.811697	1.66408
Itga6	Integrin alpha-6 OS=Mus musculus GN=Itga6 PE=1 SV=3	ITA6	0.0186713	0.811697	1.31309
Acox1	Peroxisomal acyl-coenzyme A oxidase 1 OS=Mus musculus GN=Acox1 PE=1 SV=5	ACOX1	0.0190315	0.811697	3.15507
Dlat	Dihydrolipoyllysine-residue acetyltransferase component of pyruvate dehydrogenase complex, mitochondrial OS=Mus musculus GN=Dlat PE=1 SV=2	ODP2	0.0195949	0.811697	1.94332
Itga2	Integrin alpha-2 OS=Mus musculus GN=Itga2 PE=1 SV=2	ITA2	0.020318	0.811697	1.30464
Etfdh	Electron transfer flavoprotein-ubiquinone oxidoreductase, mitochondrial OS=Mus musculus GN=Etfdh PE=1 SV=1	ETFD	0.0212904	0.811697	1.67679
Sptbn2	Spectrin beta chain OS=Mus musculus GN=Sptbn2 PE=2 SV=1	Q3UGZ4	0.0221996	0.811697	1.74326
Ppp2r1a	Serine/threonine-protein phosphatase 2A 65 kDa regulatory subunit A alpha isoform OS=Mus musculus GN=Ppp2r1a PE=1 SV=3	2AAA	0.0224159	0.811697	1.33711
Ppa1	Inorganic pyrophosphatase OS=Mus musculus GN=Ppa1 PE=1 SV=1	IPYR	0.0224668	0.811697	1.82149
Aspm	Abnormal spindle-like microcephaly-associated protein homolog OS=Mus musculus GN=Aspm PE=1 SV=2	ASPM	0.0226357	0.811697	3.01863
Ndrg1	Protein NDRG1 OS=Mus musculus GN=Ndrg1 PE=1 SV=1	NDRG1	0.0226874	0.811697	1.8278
Cfl1	Cofilin-1 OS=Mus musculus GN=Cfl1 PE=1 SV=3	COF1	0.0227649	0.811697	1.64171
Ca3	Carbonic anhydrase 3 OS=Mus musculus GN=Ca3 PE=1 SV=3	CAH3	0.0228278	0.811697	1.64916
Lims1	LIM and senescent cell antigen-like-containing domain protein OS=Mus musculus GN=Lims1 PE=1 SV=1	A0A0R4J005	0.0228907	0.811697	1.64372
	Type I epidermal keratin mRNA, 3'end (Fragment) OS=Mus musculus PE=2 SV=1	Q61782	0.0235662	0.811697	2.47025
Basp1	Brain acid soluble protein 1 OS=Mus musculus GN=Basp1 PE=1 SV=3	BASP1	0.0241602	0.811697	2.04365
Fcgr2b	Fc receptor, IgG, low affinity IIb OS=Mus musculus GN=Fcgr2b PE=1 SV=1	A0A0B4J1E6	0.0243148	0.811697	1.52809
Treml1	Trem-like transcript 1 protein OS=Mus musculus GN=Treml1 PE=1 SV=2	TRML1	0.0244592	0.811697	1.61141
Rap1b	Ras-related protein Rap-1b OS=Mus musculus GN=Rap1b PE=1 SV=2	RAP1B	0.0254819	0.811697	1.64027
Plin3	Perilipin-3 OS=Mus musculus GN=Plin3 PE=1 SV=1	PLIN3	0.0257245	0.811697	2.54804
Ms4a1	B-lymphocyte antigen CD20 OS=Mus musculus GN=Ms4a1 PE=1 SV=1	CD20	0.0272999	0.811697	3.123
Thy1	Thy-1 membrane glycoprotein (Fragment) OS=Mus musculus GN=Thy1 PE=1 SV=1	A0A1L1SUX8	0.028485	0.811697	1.50522
Hspa4	Heat shock 70 kDa protein 4 OS=Mus musculus GN=Hspa4 PE=1 SV=1	Q3U2G2	0.0285806	0.811697	1.30364
Krt79	Keratin, type II cytoskeletal 79 OS=Mus musculus GN=Krt79 PE=1 SV=2	K2C79	0.0285897	0.811697	3.70453
Itgav	Alpha v integrin OS=Mus musculus GN=Itgav PE=2 SV=1	A0A0F7IQ06	0.0288792	0.811697	1.5444
Slc44a2	Choline transporter-like protein 2 OS=Mus musculus GN=Slc44a2 PE=1 SV=1	A0A1L1SVG6	0.0294984	0.811697	1.44124
Gna11	Guanine nucleotide-binding protein subunit alpha-11 OS=Mus musculus GN=Gna11 PE=1 SV=1	GNA11	0.0297357	0.811697	1.81452
Rab5b	Ras-related protein Rab-5B OS=Mus musculus GN=Rab5b PE=1 SV=1	RAB5B	0.030262	0.811697	1.38862
Xpnpep2	Xaa-Pro aminopeptidase 2 OS=Mus musculus GN=Xpnpep2 PE=1 SV=1	B1AVD2	0.0303877	0.811697	1.8378
Adh5	Alcohol dehydrogenase class-3 OS=Mus musculus GN=Adh5 PE=1 SV=3	ADHX	0.0306034	0.811697	2.09081
App	Uncharacterized protein OS=Mus musculus GN=App PE=2 SV=1	Q3TVS1	0.0309354	0.811697	1.4222
Tspan6	Tetraspanin-6 (Fragment) OS=Mus musculus GN=Tspan6 PE=1 SV=8	H3BL26	0.0329882	0.811697	2.0526
Gcn1	eIF-2-alpha kinase activator GCN1 OS=Mus musculus GN=Gcn1 PE=1 SV=1	GCN1	0.0333303	0.811697	1.4017
Apoa5	Apolipoprotein A-V OS=Mus musculus GN=Apoa5 PE=1 SV=1	APOA5	0.033594	0.811697	2.5672
Fabp3	Fatty acid-binding protein, heart OS=Mus musculus GN=Fabp3 PE=1 SV=5	FABPH	0.0341225	0.811697	2.43939
Gpx1	Glutathione peroxidase 1 OS=Mus musculus GN=Gpx1 PE=1 SV=2	GPX1	0.0342453	0.811697	1.35346
Thbd	Thrombomodulin OS=Mus musculus GN=Thbd PE=1 SV=1	TRBM	0.0355047	0.811697	1.7525
Atp2c1	Calcium-transporting ATPase OS=Mus musculus GN=Atp2c1 PE=1 SV=1	H3BIX7	0.0372405	0.811697	1.43018
Rab7	MCG130610 OS=Mus musculus GN=Rab7 PE=1 SV=1	Q4FJQ0	0.0379434	0.811697	1.36335
H2-Aa	H-2 class II histocompatibility antigen, A-B alpha chain OS=Mus musculus GN=H2-Aa PE=1 SV=2	HA2B	0.0386215	0.811697	1.71687
Ighv11-1	Immunoglobulin heavy variable 11-1 (Fragment) OS=Mus musculus GN=Ighv11-1 PE=4 SV=1	A0A075B5R6	0.0388372	0.811697	3.06677
Vwa5a	von Willebrand factor A domain-containing protein 5A OS=Mus musculus GN=Vwa5a PE=1 SV=2	VMA5A	0.0394353	0.811697	2.52091
Rab11b	RAS oncogene family protein OS=Mus musculus GN=Rab11b PE=2 SV=1	A0A068BFR3	0.0397727	0.811697	1.28206
Pfn1	Profilin-1 OS=Mus musculus GN=Pfn1 PE=1 SV=2	PROF1	0.0400274	0.811697	1.75412
Ppfia2	MKIAA4112 protein (Fragment) OS=Mus musculus GN=Ppfia2 PE=2 SV=1	Q5DTM9	0.0401752	0.811697	2.01811
Bcam	Basal cell adhesion molecule OS=Mus musculus GN=Bcam PE=1 SV=1	BCAM	0.0408675	0.811697	1.90302
P2rx1	P2X purinoceptor 1 OS=Mus musculus GN=P2rx1 PE=2 SV=1	P2RX1	0.041207	0.811697	1.9042
Tagln2	Transgelin-2 OS=Mus musculus GN=Tagln2 PE=1 SV=4	TAGL2	0.0412498	0.811697	1.78899
Cxadr	Coxsackievirus and adenovirus receptor homolog OS=Mus musculus GN=Cxadr PE=1 SV=1	CXAR	0.0421026	0.811697	1.71479
Gnai3	Guanine nucleotide-binding protein G(k) subunit alpha OS=Mus musculus GN=Gnai3 PE=1 SV=3	GNAI3	0.0424847	0.811697	1.58454
Sytl4	Synaptotagmin-like protein 4 OS=Mus musculus GN=Sytl4 PE=1 SV=1	SYTL4	0.0426452	0.811697	1.84468
Slc2a4	Solute carrier family 2, facilitated glucose transporter member 4 OS=Mus musculus GN=Slc2a4 PE=1 SV=3	GTR4	0.042732	0.811697	2.05879
Gnb2	Guanine nucleotide-binding protein G(I)/G(S)/G(T) subunit beta-2 OS=Mus musculus GN=Gnb2 PE=1 SV=3	GBB2	0.043495	0.811697	1.51017
Slc44a2	Choline transporter-like protein 2 OS=Mus musculus GN=Slc44a2 PE=1 SV=2	CTL2	0.0443221	0.811697	1.47153
Mvp	Uncharacterized protein OS=Mus musculus GN=Mvp PE=2 SV=1	Q3THX5	0.0462808	0.811697	1.52585
Lrrn4cl	LRRN4 C-terminal-like protein OS=Mus musculus GN=Lrrn4cl PE=2 SV=1	LRN4L	0.0466124	0.811697	2.30502
Pdcd10	Programmed cell death protein 10 (Fragment) OS=Mus musculus GN=Pdcd10 PE=1 SV=1	E0CY82	0.0476961	0.811697	2.58534
H2-Ab1	H-2 class II histocompatibility antigen, A beta chain OS=Mus musculus GN=H2-Ab1 PE=1 SV=1	HB2A	0.0477644	0.811697	1.55114
Slc2a3	Solute carrier family 2, facilitated glucose transporter member 3 OS=Mus musculus GN=Slc2a3 PE=1 SV=1	GTR3	0.0485849	0.811697	1.52843
Plxna4	Plexin-A4 OS=Mus musculus GN=Plxna4 PE=1 SV=3	PLXA4	0.049222	0.811697	1.60557
Rras2	Ras-related protein R-Ras2 OS=Mus musculus GN=Rras2 PE=1 SV=1	RRAS2	0.049547	0.811697	1.45395
Zyx	Zyxin OS=Mus musculus GN=Zyx PE=1 SV=2	ZYX	0.049802	0.811697	1.77682
DOWNREGULATED (n = 23)
Nat8f3	N-acetyltransferase 8 (GCN5-related) family member 3 OS=Mus musculus GN=Nat8f3 PE=1 SV=1	A0A0R4J157	0.000119368	0.246562	Infinity
Ighv1-72	Ig heavy chain V region B1-8/186-2 OS=Mus musculus GN=Ighv1-72 PE=1 SV=1	HVM07	0.00112086	0.386503	2.98905
Hspa9	Stress-70 protein, mitochondrial OS=Mus musculus GN=Hspa9 PE=1 SV=3	GRP75	0.00159173	0.423297	4.50081
Wgn-scFv	Single-chain variable OS=Mus musculus GN=Wgn-scFv PE=2 SV=1	A0A1E1GJG6	0.00416753	0.678148	1.9638
	Uncharacterized protein OS=Mus musculus PE=1 SV=1	Q9D8L4	0.00786129	0.777057	2.08499
Sqle	Squalene monooxygenase OS=Mus musculus GN=Sqle PE=2 SV=1	ERG1	0.00854785	0.777057	2.73586
Igkv4-53	Immunoglobulin kappa variable 4-53 OS=Mus musculus GN=Igkv4-53 PE=1 SV=1	A0A075B677	0.00938741	0.777057	1.53493
Cel	Bile salt-activated lipase OS=Mus musculus GN=Cel PE=1 SV=1	CEL	0.0108046	0.798367	2.25318
Igkv4-57	Immunoglobulin kappa variable 4-57 (Fragment) OS=Mus musculus GN=Igkv4-57 PE=4 SV=2	A0A0A6YYE7	0.013973	0.811697	1.76255
Cpb1	Carboxypeptidase B1 (Tissue), isoform CRA_b OS=Mus musculus GN=Cpb1 PE=1 SV=1	B2RS76	0.0205718	0.811697	1268.69
Acad11	Acyl-CoA dehydrogenase family member 11 OS=Mus musculus GN=Acad11 PE=1 SV=1	A0A0R4J0I6	0.0232664	0.811697	2.1078
Ighv1-56	Immunoglobulin heavy variable 1-56 OS=Mus musculus GN=Ighv1-56 PE=4 SV=1	A0A075B5W7	0.0238589	0.811697	1.75753
Synj2bp	Synaptojanin-2-binding protein OS=Mus musculus GN=Synj2bp PE=1 SV=1	SYJ2B	0.0255886	0.811697	1.75994
Agt	Angiotensinogen OS=Mus musculus GN=Agt PE=1 SV=1	ANGT	0.0275435	0.811697	2.68219
Pon1	Serum paraoxonase/arylesterase 1 OS=Mus musculus GN=Pon1 PE=1 SV=2	PON1	0.029957	0.811697	1.62857
	Light chain variable region (Fragment) OS=Mus musculus PE=2 SV=1	A2NVX0	0.0324021	0.811697	1.51877
Igkv4-74	Immunoglobulin kappa variable 4-74 (Fragment) OS=Mus musculus GN=Igkv4-74 PE=4 SV=1	A0A0B4J1I3	0.0369789	0.811697	1.39265
Mthfd1	C-1-tetrahydrofolate synthase, cytoplasmic OS=Mus musculus GN=Mthfd1 PE=1 SV=4	C1TC	0.0371132	0.811697	1.38548
Acan	Aggrecan core protein OS=Mus musculus GN=Acan PE=1 SV=2	PGCA	0.0373772	0.811697	1.43758
Man2b1	Lysosomal alpha-mannosidase OS=Mus musculus GN=Man2b1 PE=1 SV=4	MA2B1	0.0466776	0.811697	2.62719
Mug2	Murinoglobulin-2 OS=Mus musculus GN=Mug2 PE=1 SV=2	MUG2	0.0476232	0.811697	1.86647
Cfh	Complement factor H (Fragment) OS=Mus musculus GN=Cfh PE=1 SV=1	A0A0A6YWP4	0.0481069	0.811697	2.32802
Fcn1	Ficolin-1 OS=Mus musculus GN=Fcn1 PE=1 SV=1	FCN1	0.0481761	0.811697	1.49584
