# Supplementary material for: Plasma-to-tumour tissue integrated proteomics using nano-omics for biomarker discovery in glioblastoma
Source: Nat Commun. 2025 Apr 10;16:3412. doi: 10.1038/s41467-025-58252-0 (PMC11986092; doi:10.1038/s41467-025-58252-0)
Supplement: Supplementary file 4 — Supplementary Data 2 [file 41467_2025_58252_MOESM4_ESM.xlsx]

## Sheet: Supplementary Data 2
Supplementary Data 2. Full list of blood proteins identified by Progenesis analysis to be differentially abundant at D14 time point between GBM-bearing mice and control mice. Only proteins with a p value < 0.05 by one-way ANOVA test are shown.
Gene name	Description	Accession	Anova p value	q value	Max fold change
UPREGULATED (n = 144)
Lipa	Lysosomal acid lipase/cholesteryl ester hydrolase OS=Mus musculus GN=Lipa PE=1 SV=2	LICH	2.9e-05	0.0213821	Infinity
Fam3c	Protein FAM3C OS=Mus musculus GN=Fam3c PE=1 SV=1	FAM3C	3.35e-05	0.0213821	Infinity
C2	Complement C2 OS=Mus musculus GN=C2 PE=1 SV=2	CO2	0.000174305	0.0742011	Infinity
Vwa8	von Willebrand factor A domain-containing protein 8 OS=Mus musculus GN=Vwa8 PE=1 SV=2	VWA8	0.000268041	0.0771326	1.51176
Ehhadh	Peroxisomal bifunctional enzyme OS=Mus musculus GN=Ehhadh PE=1 SV=4	ECHP	0.000301985	0.0771326	Infinity
Syt11	Synaptotagmin-11 (Fragment) OS=Mus musculus GN=Syt11 PE=1 SV=1	S4R1M8	0.000490341	0.0991227	Infinity
Ces3a	Carboxylesterase 3A OS=Mus musculus GN=Ces3a PE=1 SV=2	EST3A	0.000584778	0.0991227	3.2428
Mars	Methionine--tRNA ligase, cytoplasmic OS=Mus musculus GN=Mars PE=1 SV=1	SYMC	0.000620927	0.0991227	3.99416
Arcn1	Coatomer subunit delta OS=Mus musculus GN=Arcn1 PE=1 SV=2	COPD	0.00112164	0.147075	3.21938
Hacl1	2-hydroxyacyl-CoA lyase 1 OS=Mus musculus GN=Hacl1 PE=1 SV=2	HACL1	0.00148458	0.147075	6.89021
Ces1d	Carboxylesterase 1D OS=Mus musculus GN=Ces1d PE=1 SV=1	CES1D	0.00161065	0.147075	3.3846
Hspa5	78 kDa glucose-regulated protein OS=Mus musculus GN=Hspa5 PE=1 SV=3	GRP78	0.00161926	0.147075	2.88521
C8a	Complement component C8 alpha chain OS=Mus musculus GN=C8a PE=1 SV=1	A2A997	0.00172746	0.147075	2.67189
P4hb	Protein disulfide-isomerase OS=Mus musculus GN=P4hb PE=1 SV=2	PDIA1	0.00212548	0.157436	3.95209
Qars	Glutamine--tRNA ligase OS=Mus musculus GN=Qars PE=1 SV=1	SYQ	0.00221898	0.157436	2.67672
Txndc5	Uncharacterized protein OS=Mus musculus GN=Txndc5 PE=1 SV=1	Q3TEE8	0.00256688	0.172534	3.0752
Kars	Lysine--tRNA ligase OS=Mus musculus GN=Kars PE=1 SV=1	SYK	0.00318276	0.187662	3.31593
Mthfd1	C-1-tetrahydrofolate synthase, cytoplasmic OS=Mus musculus GN=Mthfd1 PE=1 SV=4	C1TC	0.00379799	0.187662	2.96641
Eprs	Bifunctional glutamate/proline--tRNA ligase OS=Mus musculus GN=Eprs PE=1 SV=4	SYEP	0.00400154	0.187662	2.37708
Ganab	Neutral alpha-glucosidase AB OS=Mus musculus GN=Ganab PE=1 SV=1	GANAB	0.00480712	0.187662	2.54398
Ces1	Liver carboxylesterase 1 OS=Mus musculus GN=Ces1 PE=1 SV=1	EST1	0.00482431	0.187662	4.68468
Rars	Arginine--tRNA ligase, cytoplasmic OS=Mus musculus GN=Rars PE=1 SV=2	SYRC	0.00489132	0.187662	2.50713
Ap1b1	AP-1 complex subunit beta-1 OS=Mus musculus GN=Ap1b1 PE=1 SV=2	AP1B1	0.00498199	0.187662	1.40858
Mup2	Major urinary protein 2 OS=Mus musculus GN=Mup2 PE=1 SV=1	MUP2	0.00504732	0.187662	4.3482
Gys2	Glycogen [starch] synthase, liver OS=Mus musculus GN=Gys2 PE=1 SV=2	GYS2	0.00523357	0.187662	2.70873
Ces2a	Pyrethroid hydrolase Ces2a OS=Mus musculus GN=Ces2a PE=1 SV=1	EST2A	0.00525559	0.187662	3.92019
Copg1	Coatomer subunit gamma-1 OS=Mus musculus GN=Copg1 PE=1 SV=1	COPG1	0.00530389	0.187662	2.68876
Copa	Coatomer subunit alpha OS=Mus musculus GN=Copa PE=1 SV=2	COPA	0.00535619	0.187662	1.97692
C8b	Complement component C8 beta chain OS=Mus musculus GN=C8b PE=1 SV=1	CO8B	0.00653747	0.208724	2.54506
Clec4g	C-type lectin domain family 4 member G OS=Mus musculus GN=Clec4g PE=1 SV=1	CLC4G	0.00701512	0.209249	1.99143
Ces3b	Carboxylesterase 3B OS=Mus musculus GN=Ces3b PE=1 SV=2	EST3B	0.00713723	0.209249	5.58744
Tpp1	Tripeptidyl-peptidase 1 OS=Mus musculus GN=Tpp1 PE=1 SV=2	TPP1	0.00725143	0.209249	2.38178
Fyco1	FYVE and coiled-coil domain-containing protein 1 (Fragment) OS=Mus musculus GN=Fyco1 PE=1 SV=3	A0A140T8V9	0.00751929	0.209249	4.51175
Ddb1	DNA damage-binding protein 1 OS=Mus musculus GN=Ddb1 PE=1 SV=2	DDB1	0.00753701	0.209249	2.15939
Dars	Aspartate--tRNA ligase, cytoplasmic OS=Mus musculus GN=Dars PE=1 SV=2	SYDC	0.00812956	0.216296	1.83113
Ugp2	UTP--glucose-1-phosphate uridylyltransferase OS=Mus musculus GN=Ugp2 PE=1 SV=3	UGPA	0.00858303	0.21771	4.9408
Otc	Ornithine carbamoyltransferase, mitochondrial OS=Mus musculus GN=Otc PE=1 SV=1	OTC	0.0085912	0.21771	2.98774
Ces1f	Carboxylesterase 1F OS=Mus musculus GN=Ces1f PE=1 SV=1	CES1F	0.00884079	0.21771	4.2914
Entpd5	Ectonucleoside triphosphate diphosphohydrolase 5 OS=Mus musculus GN=Entpd5 PE=1 SV=1	Q3TQC7	0.00910662	0.21771	6.3397
Man2b1	Lysosomal alpha-mannosidase OS=Mus musculus GN=Man2b1 PE=1 SV=4	MA2B1	0.00920556	0.21771	5.00609
Atp6v1h	V-type proton ATPase subunit H OS=Mus musculus GN=Atp6v1h PE=1 SV=1	A0A0A6YWP6	0.0102968	0.229205	2.35427
Cct3	T-complex protein 1 subunit gamma OS=Mus musculus GN=Cct3 PE=1 SV=1	TCPG	0.0104095	0.229205	2.49805
Hspa8	Uncharacterized protein OS=Mus musculus GN=Hspa8 PE=2 SV=1	Q3TH56	0.0116154	0.251423	1.44231
Prdx1	Peroxiredoxin-1 OS=Mus musculus GN=Prdx1 PE=1 SV=1	PRDX1	0.0124493	0.264982	2.05574
Aimp1	Aminoacyl tRNA synthase complex-interacting multifunctional protein 1 OS=Mus musculus GN=Aimp1 PE=1 SV=2	AIMP1	0.0131626	0.271127	2.15924
Hsp90aa1	Heat shock protein HSP 90-alpha OS=Mus musculus GN=Hsp90aa1 PE=1 SV=4	HS90A	0.0134081	0.2718	1.92948
Flnb	Filamin-B OS=Mus musculus GN=Flnb PE=1 SV=3	FLNB	0.0139851	0.274868	2.97713
Hsp90b1	Endoplasmin OS=Mus musculus GN=Hsp90b1 PE=1 SV=2	ENPL	0.0139899	0.274868	2.67904
Gpld1	Glycosylphosphatidylinositol specific phospholipase D1 OS=Mus musculus GN=Gpld1 PE=1 SV=1	Q8VCU2	0.0142912	0.276533	5.10616
C5	Complement C5 OS=Mus musculus GN=C5 PE=1 SV=2	CO5	0.015024	0.282443	2.74896
Uroc1	Urocanate hydratase OS=Mus musculus GN=Uroc1 PE=1 SV=2	HUTU	0.0152601	0.282443	3.99783
Serpina1e	Alpha-1-antitrypsin 1-5 OS=Mus musculus GN=Serpina1e PE=1 SV=1	A1AT5	0.0157885	0.286683	1.93477
Hspa9	Stress-70 protein, mitochondrial OS=Mus musculus GN=Hspa9 PE=1 SV=3	GRP75	0.0159382	0.286683	2.96989
Calr	Calreticulin OS=Mus musculus GN=Calr PE=1 SV=1	CALR	0.0166504	0.289313	3.16021
Pdia4	Protein disulfide-isomerase A4 OS=Mus musculus GN=Pdia4 PE=1 SV=1	A0A0R4J0Z1	0.0172881	0.289313	5.11711
Myl1	Myosin light chain 1/3, skeletal muscle isoform OS=Mus musculus GN=Myl1 PE=1 SV=2	MYL1	0.0173355	0.289313	9.85685
Erap1	Endoplasmic reticulum aminopeptidase 1 OS=Mus musculus GN=Erap1 PE=1 SV=2	ERAP1	0.0173428	0.289313	3.24925
Cct8	T-complex protein 1 subunit theta OS=Mus musculus GN=Cct8 PE=1 SV=3	TCPQ	0.0177494	0.289313	2.23369
Eif3i	Eukaryotic translation initiation factor 3 subunit I OS=Mus musculus GN=Eif3i PE=1 SV=1	EIF3I	0.0178967	0.289313	1.4783
Myh4	Myosin-4 OS=Mus musculus GN=Myh4 PE=2 SV=1	MYH4	0.0187663	0.294591	10.0496
Tcp1	T-complex protein 1 subunit alpha OS=Mus musculus GN=Tcp1 PE=1 SV=3	TCPA	0.0189136	0.294591	2.1131
Mylpf	Myosin regulatory light chain 2, skeletal muscle isoform OS=Mus musculus GN=Mylpf PE=1 SV=1	A0A0U1RP93	0.0190611	0.294591	40.5814
Pdia3	Protein disulfide-isomerase A3 OS=Mus musculus GN=Pdia3 PE=1 SV=2	PDIA3	0.0191459	0.294591	3.32427
Hsp90ab1	Heat shock protein HSP 90-beta OS=Mus musculus GN=Hsp90ab1 PE=1 SV=3	HS90B	0.0194045	0.295016	1.82383
Myh1	Myosin-1 OS=Mus musculus GN=Myh1 PE=1 SV=1	MYH1	0.0206892	0.299829	29.4517
Fkbp2	Peptidyl-prolyl cis-trans isomerase FKBP2 OS=Mus musculus GN=Fkbp2 PE=1 SV=1	FKBP2	0.0211082	0.299829	4.20513
Csf1r	Colony stimulating factor 1 receptor OS=Mus musculus GN=Csf1r PE=1 SV=1	Q0P635	0.0212817	0.299829	17.2685
Hgfac	Hepatocyte growth factor activator OS=Mus musculus GN=Hgfac PE=1 SV=1	HGFA	0.0217932	0.299829	4.10155
Krt19	Keratin, type I cytoskeletal 19 OS=Mus musculus GN=Krt19 PE=1 SV=1	K1C19	0.0219309	0.299829	9.05061
Hyou1	Hypoxia up-regulated protein 1 OS=Mus musculus GN=Hyou1 PE=1 SV=1	HYOU1	0.0225762	0.300721	3.95025
Dhrs4	Uncharacterized protein OS=Mus musculus GN=Dhrs4 PE=2 SV=1	Q3UIB5	0.0228889	0.301353	6.27743
Cfi	Complement factor I OS=Mus musculus GN=Cfi PE=1 SV=3	CFAI	0.0237439	0.30176	3.00503
Pidd1	p53-induced death domain-containing protein 1 OS=Mus musculus GN=Pidd1 PE=1 SV=1	PIDD1	0.0240408	0.30176	3.64996
Mat1a	S-adenosylmethionine synthase isoform type-1 OS=Mus musculus GN=Mat1a PE=1 SV=1	METK1	0.024101	0.30176	1.55726
Myh2	MCG140437, isoform CRA_d OS=Mus musculus GN=Myh2 PE=1 SV=1	G3UW82	0.0247927	0.30176	13.5879
Cct4	T-complex protein 1 subunit delta OS=Mus musculus GN=Cct4 PE=1 SV=3	TCPD	0.0249492	0.30176	2.46771
Crocc	Rootletin OS=Mus musculus GN=Crocc PE=1 SV=2	CROCC	0.0250415	0.30176	2.03077
Egfr	Epidermal growth factor receptor OS=Mus musculus GN=Egfr PE=1 SV=1	EGFR	0.0251978	0.30176	2.94193
Sptan1	Spectrin alpha chain, non-erythrocytic 1 OS=Mus musculus GN=Sptan1 PE=1 SV=1	A3KGU7	0.0255176	0.30176	2.07321
Sptan1	Spectrin alpha chain, non-erythrocytic 1 OS=Mus musculus GN=Sptan1 PE=1 SV=4	SPTN1	0.0255176	0.30176	2.07321
Copb2	Coatomer subunit beta' OS=Mus musculus GN=Copb2 PE=1 SV=2	COPB2	0.0261353	0.30176	2.13035
Cct5	T-complex protein 1 subunit epsilon OS=Mus musculus GN=Cct5 PE=1 SV=1	TCPE	0.026144	0.30176	2.11242
Erp44	Uncharacterized protein OS=Mus musculus GN=Erp44 PE=2 SV=1	Q3URM4	0.0263664	0.30176	2.12746
Pdia6	Uncharacterized protein OS=Mus musculus GN=Pdia6 PE=2 SV=1	Q3THH1	0.0272795	0.30176	4.94908
Actn4	Alpha-actinin-4 OS=Mus musculus GN=Actn4 PE=1 SV=1	ACTN4	0.0276941	0.30176	1.84768
Hgs	Hepatocyte growth factor-regulated tyrosine kinase substrate OS=Mus musculus GN=Hgs PE=1 SV=2	HGS	0.0278709	0.30176	1246.05
G6pdx	Glucose-6-phosphate 1-dehydrogenase OS=Mus musculus GN=G6pdx PE=2 SV=1	Q3TNL1	0.0279743	0.30176	2.78761
Gc	Vitamin D-binding protein OS=Mus musculus GN=Gc PE=1 SV=2	VTDB	0.0280969	0.30176	1.95828
Sord	Sorbitol dehydrogenase OS=Mus musculus GN=Sord PE=1 SV=3	DHSO	0.0281855	0.30176	3.02449
Spp2	Secreted phosphoprotein 24 OS=Mus musculus GN=Spp2 PE=1 SV=2	SPP24	0.0289904	0.30176	3.46107
	Uncharacterized protein (Fragment) OS=Mus musculus PE=1 SV=1	A0A1B0GT66	0.0296945	0.30176	2.35568
Prdx4	Peroxiredoxin-4 OS=Mus musculus GN=Prdx4 PE=1 SV=1	PRDX4	0.0302241	0.30176	2.63878
Eif3b	Eukaryotic translation initiation factor 3 subunit B OS=Mus musculus GN=Eif3b PE=1 SV=1	EIF3B	0.0302242	0.30176	1.56199
Glul	Glutamine synthetase OS=Mus musculus GN=Glul PE=1 SV=6	GLNA	0.0302975	0.30176	1.32891
Bhmt	Betaine--homocysteine S-methyltransferase 1 OS=Mus musculus GN=Bhmt PE=1 SV=1	BHMT1	0.030664	0.30176	3.92349
Afm	Afamin OS=Mus musculus GN=Afm PE=1 SV=2	AFAM	0.0310586	0.30176	4.78052
Asl	Argininosuccinate lyase OS=Mus musculus GN=Asl PE=1 SV=1	ARLY	0.0312399	0.30176	3.53769
Aldoa	Fructose-bisphosphate aldolase OS=Mus musculus GN=Aldoa PE=2 SV=1	Q6NY00	0.0334543	0.30176	2.14917
Ttc22	Tetratricopeptide repeat domain 22 OS=Mus musculus GN=Ttc22 PE=2 SV=1	A2AVQ6	0.0335495	0.30176	4.06934
Aldh1l1	Cytosolic 10-formyltetrahydrofolate dehydrogenase OS=Mus musculus GN=Aldh1l1 PE=1 SV=1	AL1L1	0.034135	0.30176	2.89342
Flt4	Vascular endothelial growth factor receptor 3 OS=Mus musculus GN=Flt4 PE=1 SV=1	VGFR3	0.0343728	0.30176	48.1606
Pah	Uncharacterized protein OS=Mus musculus GN=Pah PE=2 SV=1	Q3UEH8	0.0343908	0.30176	3.18754
Eif3f	Eukaryotic translation initiation factor 3 subunit F OS=Mus musculus GN=Eif3f PE=1 SV=2	EIF3F	0.0344697	0.30176	2.04797
Cct6a	T-complex protein 1 subunit zeta OS=Mus musculus GN=Cct6a PE=1 SV=3	TCPZ	0.0348912	0.30176	2.16773
Cd274	Programmed cell death 1 ligand 1 OS=Mus musculus GN=Cd274 PE=1 SV=1	PD1L1	0.0355128	0.30176	2.51055
Cct7	T-complex protein 1 subunit eta OS=Mus musculus GN=Cct7 PE=1 SV=1	TCPH	0.0357583	0.30176	2.28194
Actn1	Alpha-actinin-1 OS=Mus musculus GN=Actn1 PE=1 SV=1	ACTN1	0.0361547	0.30176	2.08557
Dars	Uncharacterized protein OS=Mus musculus GN=Dars PE=2 SV=1	Q8BK18	0.0368274	0.30176	1.93699
Pygl	Glycogen phosphorylase, liver form OS=Mus musculus GN=Pygl PE=1 SV=4	PYGL	0.0370188	0.30176	3.46993
Fah	Fumarylacetoacetase OS=Mus musculus GN=Fah PE=1 SV=2	FAAA	0.0371545	0.30176	1.71923
Rab4a	Ras-related protein Rab-4A OS=Mus musculus GN=Rab4a PE=1 SV=2	RAB4A	0.0372804	0.30176	2.87467
Mttp	Microsomal triglyceride transfer protein large subunit OS=Mus musculus GN=Mttp PE=1 SV=2	MTP	0.0377434	0.30176	3.74413
Myo1b	Unconventional myosin-Ib OS=Mus musculus GN=Myo1b PE=1 SV=3	MYO1B	0.038042	0.30176	2.85805
FAM120A	Constitutive coactivator of PPAR-gamma-like protein 1 OS=Mus musculus GN=FAM120A PE=1 SV=2	F120A	0.038295	0.30176	2.01393
Gm4788	EG214403 protein OS=Mus musculus GN=Gm4788 PE=2 SV=1	B2RUG5	0.0384162	0.30176	2.96089
A1bg	Alpha-1B-glycoprotein OS=Mus musculus GN=A1bg PE=1 SV=1	A1BG	0.0388145	0.30176	5.11857
Fasn	Fatty acid synthase OS=Mus musculus GN=Fasn PE=1 SV=2	FAS	0.0390353	0.30176	2.8615
Ilvbl	Acetolactate synthase-like protein OS=Mus musculus GN=Ilvbl PE=1 SV=1	ILVBL	0.0391463	0.30176	1.89768
Cpb2	Carboxypeptidase B2 OS=Mus musculus GN=Cpb2 PE=1 SV=1	CBPB2	0.0393333	0.30176	3.91455
Pgam1	Phosphoglycerate mutase 1 OS=Mus musculus GN=Pgam1 PE=1 SV=3	PGAM1	0.0396962	0.30176	1.81076
	Ig gamma-3 chain C region OS=Mus musculus PE=1 SV=2	IGHG3	0.0401114	0.303112	4.42209
Cp	Ceruloplasmin OS=Mus musculus GN=Cp PE=1 SV=2	CERU	0.0404108	0.303374	2.68506
Ugt2b35	UDP-glucuronosyltransferase OS=Mus musculus GN=Ugt2b35 PE=1 SV=1	Q8BJL9	0.0408453	0.303374	2.61427
Pglyrp2	Peptidoglycan recognition protein 2 OS=Mus musculus GN=Pglyrp2 PE=2 SV=1	A2TJ61	0.0409609	0.303374	14.7602
Dctn2	Dynactin subunit 2 OS=Mus musculus GN=Dctn2 PE=1 SV=3	DCTN2	0.0411407	0.303374	1.42501
Sirpa	Tyrosine-protein phosphatase non-receptor type substrate 1 OS=Mus musculus GN=Sirpa PE=1 SV=1	E0CYM8	0.0415387	0.303374	2.51075
Abhd16a	Protein ABHD16A OS=Mus musculus GN=Abhd16a PE=1 SV=3	ABHGA	0.0426633	0.305829	2.44351
Aass	Alpha-aminoadipic semialdehyde synthase, mitochondrial OS=Mus musculus GN=Aass PE=1 SV=1	AASS	0.0426973	0.305829	1.95771
Sptbn1	Spectrin beta chain, non-erythrocytic 1 OS=Mus musculus GN=Sptbn1 PE=1 SV=2	SPTB2	0.0436306	0.306643	2.45015
Aldob	Fructose-bisphosphate aldolase B OS=Mus musculus GN=Aldob PE=1 SV=3	ALDOB	0.0440016	0.306643	4.86366
Gnmt	Glycine N-methyltransferase OS=Mus musculus GN=Gnmt PE=1 SV=3	GNMT	0.0450723	0.306643	3.10021
Ruvbl2	RuvB-like helicase (Fragment) OS=Mus musculus GN=Ruvbl2 PE=1 SV=1	A0A1B0GSR4	0.0456833	0.306643	5.15541
Prkcsh	Glucosidase 2 subunit beta OS=Mus musculus GN=Prkcsh PE=1 SV=1	GLU2B	0.0460464	0.306643	3.19861
Serpina3m	Serine protease inhibitor A3M OS=Mus musculus GN=Serpina3m PE=1 SV=2	SPA3M	0.0463349	0.306643	1.50446
Gphn	Gephyrin OS=Mus musculus GN=Gphn PE=1 SV=1	A0JNY3	0.0469402	0.30742	2.08109
Cops8	COP9 signalosome complex subunit 8 (Fragment) OS=Mus musculus GN=Cops8 PE=1 SV=6	A0A087WPM5	0.0477356	0.308258	3.35425
Cyp2c66	Cytochrome P450 2C66 OS=Mus musculus GN=Cyp2c66 PE=1 SV=1	Q5GLZ0	0.0478536	0.308258	1.90483
Eea1	Early endosome antigen 1 OS=Mus musculus GN=Eea1 PE=1 SV=2	EEA1	0.0481335	0.308258	1.8891
Me1	NADP-dependent malic enzyme OS=Mus musculus GN=Me1 PE=1 SV=2	MAOX	0.0481566	0.308258	10.0154
Hspa4	Heat shock 70 kDa protein 4 OS=Mus musculus GN=Hspa4 PE=1 SV=1	Q3U2G2	0.0483372	0.308258	1.99871
Ces2c	Acylcarnitine hydrolase OS=Mus musculus GN=Ces2c PE=1 SV=1	EST2C	0.0488861	0.308258	9.52467
Pklr	Pyruvate kinase PKLR OS=Mus musculus GN=Pklr PE=1 SV=1	KPYR	0.0492405	0.308258	2.08423
Sds	L-serine dehydratase/L-threonine deaminase OS=Mus musculus GN=Sds PE=1 SV=3	SDHL	0.0495982	0.308899	2.84522
Rtcb	tRNA-splicing ligase RtcB homolog OS=Mus musculus GN=Rtcb PE=1 SV=1	RTCB	0.0498265	0.308899	2.25603
DOWNREGULATED (n = 62)
Slc22a27	Solute carrier family 22 member 27 OS=Mus musculus GN=Slc22a27 PE=1 SV=1	S22AR	0.00133726	0.147075	2.06237
Angptl6	Angiopoietin-related protein 6 OS=Mus musculus GN=Angptl6 PE=2 SV=1	ANGL6	0.00146204	0.147075	1.65072
Srsf6	Serine/arginine-rich splicing factor 6 OS=Mus musculus GN=Srsf6 PE=1 SV=1	SRSF6	0.0019104	0.152485	7.23807
Ndufv1	NADH dehydrogenase [ubiquinone] flavoprotein 1, mitochondrial OS=Mus musculus GN=Ndufv1 PE=1 SV=1	NDUV1	0.00284508	0.181671	2.12366
Ctbp2	C-terminal-binding protein 2 OS=Mus musculus GN=Ctbp2 PE=4 SV=1	E9Q123	0.00366212	0.187662	2.76663
F11	Coagulation factor XI OS=Mus musculus GN=F11 PE=2 SV=2	FA11	0.0043924	0.187662	8.31941
Colec10	Collectin-10 OS=Mus musculus GN=Colec10 PE=2 SV=1	COL10	0.00471105	0.187662	1.6683
Pcyox1	Prenylcysteine oxidase OS=Mus musculus GN=Pcyox1 PE=1 SV=1	PCYOX	0.00508136	0.187662	1.75324
Lama2	Laminin subunit alpha-2 OS=Mus musculus GN=Lama2 PE=1 SV=2	LAMA2	0.00543696	0.187662	1.95586
Prss3	Protease, serine, 3 OS=Mus musculus GN=Prss3 PE=2 SV=1	B9EJ35	0.00622706	0.208427	1.40474
Rrbp1	Ribosome-binding protein 1 OS=Mus musculus GN=Rrbp1 PE=1 SV=2	RRBP1	0.00636496	0.208427	2.42158
Colec11	Collectin-11 OS=Mus musculus GN=Colec11 PE=2 SV=2	COL11	0.0069623	0.209249	1.49564
Tnc	Tenascin OS=Mus musculus GN=Tnc PE=1 SV=1	TENA	0.00789055	0.214404	1.34844
Ppic	Peptidyl-prolyl cis-trans isomerase C OS=Mus musculus GN=Ppic PE=1 SV=1	PPIC	0.00893238	0.21771	2.0156
V23-D-J-IgG1	V23-D-J-IgG1 protein (Fragment) OS=Mus musculus GN=V23-D-J-IgG1 PE=2 SV=1	Q7TPE3	0.00968393	0.22486	9514.27
Prdm8	PR domain containing 8 OS=Mus musculus GN=Prdm8 PE=1 SV=1	B2RU90	0.0103074	0.229205	2.03658
Svep1	Sushi, von Willebrand factor type A, EGF and pentraxin domain-containing protein 1 OS=Mus musculus GN=Svep1 PE=1 SV=1	SVEP1	0.0127847	0.26766	1.35079
Agmat	Agmatinase, mitochondrial OS=Mus musculus GN=Agmat PE=1 SV=1	SPEB	0.0151747	0.282443	5.42265
Cst6	Cystatin (Fragment) OS=Mus musculus GN=Cst6 PE=2 SV=1	Q8K397	0.0174441	0.289313	1.60021
1700074P13Rik	RIKEN cDNA 1700074P13 gene (Fragment) OS=Mus musculus GN=1700074P13Rik PE=3 SV=1	D3Z4W5	0.0174534	0.289313	1.55579
Apob	Apolipoprotein B-100 OS=Mus musculus GN=Apob PE=1 SV=1	APOB	0.0201562	0.299829	2.03112
Itgb2	Integrin beta-2 OS=Mus musculus GN=Itgb2 PE=1 SV=2	ITB2	0.0207308	0.299829	1.91894
Plin4	Perilipin-4 OS=Mus musculus GN=Plin4 PE=1 SV=2	PLIN4	0.0217071	0.299829	1.70253
Tfpi	Tissue factor pathway inhibitor OS=Mus musculus GN=Tfpi PE=2 SV=1	TFPI1	0.021956	0.299829	6.29804
Lgals3bp	Galectin-3-binding protein OS=Mus musculus GN=Lgals3bp PE=1 SV=1	LG3BP	0.0220688	0.299829	1.55327
Ptpra	Receptor-type tyrosine-protein phosphatase alpha OS=Mus musculus GN=Ptpra PE=1 SV=3	PTPRA	0.0226054	0.300721	1.6676
Apoa4	Apolipoprotein A-IV OS=Mus musculus GN=Apoa4 PE=1 SV=3	APOA4	0.0267829	0.30176	2.66303
Ppp1r12b	Protein phosphatase 1 regulatory subunit 12B OS=Mus musculus GN=Ppp1r12b PE=1 SV=2	MYPT2	0.0278835	0.30176	2.86247
Hrg	Histidine-rich glycoprotein OS=Mus musculus GN=Hrg PE=1 SV=1	A0A0R4J039	0.0281623	0.30176	2.71082
Slc35a3	UDP-N-acetylglucosamine transporter (Fragment) OS=Mus musculus GN=Slc35a3 PE=1 SV=1	E9Q3V2	0.0285216	0.30176	2.17734
Psmc3	Uncharacterized protein OS=Mus musculus GN=Psmc3 PE=2 SV=1	Q3THI5	0.029884	0.30176	1.67067
Tgm1	Protein-glutamine gamma-glutamyltransferase K OS=Mus musculus GN=Tgm1 PE=1 SV=1	A0A0R4J293	0.0308042	0.30176	2.01813
Rab1A	Ras-related protein Rab-1A OS=Mus musculus GN=Rab1A PE=1 SV=3	RAB1A	0.0322732	0.30176	1.40125
Igh-VJ558	Igh protein OS=Mus musculus GN=Igh-VJ558 PE=2 SV=1	Q99KA4	0.0330257	0.30176	2.48728
Ppp6r3	SAPS domain family, member 3, isoform CRA_c OS=Mus musculus GN=Ppp6r3 PE=1 SV=1	G5E8R4	0.033128	0.30176	1.64827
	IgM heavy chain VDJ region (Fragment) OS=Mus musculus PE=2 SV=1	X5J4G2	0.0335118	0.30176	3701.46
Itgal	Integrin alpha-L OS=Mus musculus GN=Itgal PE=1 SV=1	D3Z627	0.0335716	0.30176	1.72093
Thbs3	Thrombospondin-3 OS=Mus musculus GN=Thbs3 PE=1 SV=2	TSP3	0.0335758	0.30176	3.21603
Ptk7	Inactive tyrosine-protein kinase 7 OS=Mus musculus GN=Ptk7 PE=1 SV=1	PTK7	0.0342224	0.30176	1.36657
Krt18	Keratin, type I cytoskeletal 18 OS=Mus musculus GN=Krt18 PE=1 SV=5	K1C18	0.0355421	0.30176	2.39537
Apoc1	Apolipoprotein C-I OS=Mus musculus GN=Apoc1 PE=1 SV=1	APOC1	0.037535	0.30176	2.66606
Lama1	Laminin subunit alpha-1 OS=Mus musculus GN=Lama1 PE=1 SV=1	F8VQ40	0.0376297	0.30176	1.28992
Emilin1	EMILIN-1 OS=Mus musculus GN=Emilin1 PE=1 SV=1	EMIL1	0.0381482	0.30176	1.63681
Hmcn1	Hemicentin-1 OS=Mus musculus GN=Hmcn1 PE=1 SV=1	HMCN1	0.0386009	0.30176	2.85831
Dnajb4	DnaJ homolog subfamily B member 4 OS=Mus musculus GN=Dnajb4 PE=1 SV=1	DNJB4	0.0386375	0.30176	1.84189
Ighv3-1	Immunoglobulin heavy variable 3-1 (Fragment) OS=Mus musculus GN=Ighv3-1 PE=4 SV=1	A0A075B5S6	0.0390259	0.30176	4.55328
Apom	Apolipoprotein M OS=Mus musculus GN=Apom PE=1 SV=1	APOM	0.0392817	0.30176	1.90369
Chp1	Calcineurin B homologous protein 1 OS=Mus musculus GN=Chp1 PE=1 SV=2	CHP1	0.0396898	0.30176	1.46865
Rab2a	RAB2, member RAS oncogene family OS=Mus musculus GN=Rab2a PE=1 SV=1	Q0PD65	0.0415714	0.303374	2.67911
	Pterin-mimicking anti-idiotope kappa chain variable region (Fragment) OS=Mus musculus PE=4 SV=1	Q920E9	0.0422162	0.305829	3.65328
Iglv1	Light chain variable region (Fragment) OS=Mus musculus GN=Iglv1 PE=2 SV=1	A2NVW3	0.0428656	0.305829	2.84792
Cad	CAD protein OS=Mus musculus GN=Cad PE=1 SV=1	PYR1	0.0436061	0.306643	1.87568
Traj48	T cell receptor alpha joining 48 (Fragment) OS=Mus musculus GN=Traj48 PE=4 SV=1	A0A0G2JG88	0.0444817	0.306643	32.4164
Cacna2d1	Voltage-dependent calcium channel subunit alpha-2/delta-1 OS=Mus musculus GN=Cacna2d1 PE=1 SV=1	CA2D1	0.0448049	0.306643	1.1731
Antxr2	Anthrax toxin receptor 2 OS=Mus musculus GN=Antxr2 PE=1 SV=1	ANTR2	0.045006	0.306643	1.48085
Ahsg	Alpha-2-HS-glycoprotein OS=Mus musculus GN=Ahsg PE=1 SV=1	FETUA	0.0452078	0.306643	1.14769
Fgg	Fibrinogen gamma chain OS=Mus musculus GN=Fgg PE=1 SV=1	FIBG	0.0458689	0.306643	12.6112
B2m	Beta-2-microglobulin OS=Mus musculus GN=B2m PE=1 SV=2	B2MG	0.0460483	0.306643	1.19385
Fgb	Fibrinogen beta chain OS=Mus musculus GN=Fgb PE=1 SV=1	FIBB	0.0463413	0.306643	11.8143
Agrn	Agrin OS=Mus musculus GN=Agrn PE=1 SV=1	AGRIN	0.0468944	0.30742	1.91458
Dgat1	Diacylglycerol O-acyltransferase 1 OS=Mus musculus GN=Dgat1 PE=1 SV=1	DGAT1	0.0485167	0.308258	3.16999
Sdhb	Succinate dehydrogenase [ubiquinone] iron-sulfur subunit, mitochondrial OS=Mus musculus GN=Sdhb PE=1 SV=1	SDHB	0.0490559	0.308258	1.53081
