# Supplementary material for: Plasma-to-tumour tissue integrated proteomics using nano-omics for biomarker discovery in glioblastoma
Source: Nat Commun. 2025 Apr 10;16:3412. doi: 10.1038/s41467-025-58252-0 (PMC11986092; doi:10.1038/s41467-025-58252-0)
Supplement: Supplementary file 5 — Supplementary Data 3 [file 41467_2025_58252_MOESM5_ESM.xlsx]

## Sheet: Supplementary Data 3
Supplementary Data 3. Full list of blood proteins identified by Progenesis analysis to be differentially abundant at D18 time point between GBM-bearing mice and control mice. Only proteins with a p value < 0.05 by one-way ANOVA test are shown.
Gene name	Description	Accession	Anova p value	q value	Max fold change
UPREGULATED (n = 292)
Gbe1	1,4-alpha-glucan-branching enzyme OS=Mus musculus GN=Gbe1 PE=1 SV=1	GLGB	1.26e-06	0.00205825	Infinity
Bpgm	Bisphosphoglycerate mutase OS=Mus musculus GN=Bpgm PE=1 SV=2	PMGE	2.8e-05	0.0152133	2.81044
Pnliprp2	Pancreatic lipase-related protein 2 OS=Mus musculus GN=Pnliprp2 PE=1 SV=2	LIPR2	0.000112024	0.0396224	175.831
Bckdha	2-oxoisovalerate dehydrogenase subunit alpha, mitochondrial (Fragment) OS=Mus musculus GN=Bckdha PE=1 SV=1	A0A0U1RPK5	0.000192445	0.0415705	Infinity
Ceacam1	Carcinoembryonic antigen-related cell adhesion molecule 1 OS=Mus musculus GN=Ceacam1 PE=1 SV=1	CEAM1	0.000205535	0.0415705	Infinity
Ca2	Carbonic anhydrase 2 OS=Mus musculus GN=Ca2 PE=1 SV=4	CAH2	0.000220749	0.0415705	4.01684
	MLV-related proviral Env polyprotein OS=Mus musculus PE=1 SV=3	ENV1	0.000229176	0.0415705	3.8917
Lmnb1	Lamin-B1 OS=Mus musculus GN=Lmnb1 PE=1 SV=3	LMNB1	0.000284444	0.0439639	21.4943
Ca1	Carbonic anhydrase 1 OS=Mus musculus GN=Ca1 PE=1 SV=4	CAH1	0.000323161	0.0439639	6.25199
Lmna	Prelamin-A/C OS=Mus musculus GN=Lmna PE=1 SV=2	LMNA	0.000531044	0.0659518	23.8836
Atp7b	Copper-transporting ATPase 2 OS=Mus musculus GN=Atp7b PE=1 SV=1	B1AQ57	0.000691537	0.0659518	3.28755
Cd36	Uncharacterized protein OS=Mus musculus GN=Cd36 PE=2 SV=1	Q3TA14	0.000796098	0.0659518	4.01355
Kel	Kell blood group glycoprotein homolog OS=Mus musculus GN=Kel PE=1 SV=1	KELL	0.000870417	0.0659518	3.62455
Slc16a1	Monocarboxylate transporter 1 OS=Mus musculus GN=Slc16a1 PE=1 SV=1	MOT1	0.000948527	0.0659518	2.61338
Hbb-bs	Beta-globin OS=Mus musculus GN=Hbb-bs PE=1 SV=1	A8DUK4	0.00099193	0.0659518	3.47549
Adam10	Disintegrin and metalloproteinase domain-containing protein 10 OS=Mus musculus GN=Adam10 PE=1 SV=2	ADA10	0.00100204	0.0659518	2.49375
Cpa1	Carboxypeptidase A1 OS=Mus musculus GN=Cpa1 PE=1 SV=1	CBPA1	0.00101904	0.0659518	62.0893
Cyp4a31	Cytochrome P450, family 4, subfamily a, polypeptide 31 OS=Mus musculus GN=Cyp4a31 PE=3 SV=1	F8WGU9	0.00103652	0.0659518	6.77703
Tnfrsf14	Tumor necrosis factor receptor superfamily, member 14 (herpesvirus entry mediator) OS=Mus musculus GN=Tnfrsf14 PE=1 SV=1	A0A1W2P7D5	0.00104496	0.0659518	4.59521
Tmc6	Transmembrane channel-like protein OS=Mus musculus GN=Tmc6 PE=1 SV=1	B1ATB3	0.00105037	0.0659518	6.35821
Ackr1	Atypical chemokine receptor 1 OS=Mus musculus GN=Ackr1 PE=4 SV=1	A0A0R4J0J4	0.00111975	0.066108	3.71195
Tmc8	Transmembrane channel-like protein OS=Mus musculus GN=Tmc8 PE=2 SV=1	B0QZP6	0.00113667	0.066108	6.21894
Clps	Colipase OS=Mus musculus GN=Clps PE=1 SV=1	COL	0.00117434	0.066108	25.0589
Bsg	Basigin OS=Mus musculus GN=Bsg PE=1 SV=2	BASI	0.00123572	0.0672445	2.40042
Tspan8	Tetraspanin-8 OS=Mus musculus GN=Tspan8 PE=1 SV=1	TSN8	0.00140808	0.0708871	2.92291
Gypa	Glycophorin-A OS=Mus musculus GN=Gypa PE=1 SV=2	GLPA	0.00143319	0.0708871	Infinity
Tspan33	Tetraspanin-33 OS=Mus musculus GN=Tspan33 PE=1 SV=1	TSN33	0.00146726	0.0708871	4.72631
Rac1	Ribonuclease A c1 OS=Mus musculus GN=Rac1 PE=3 SV=1	W0UVC3	0.00147635	0.0708871	60.538
Cldn13	Claudin-13 OS=Mus musculus GN=Cldn13 PE=1 SV=1	CLD13	0.00181987	0.0834911	4.07179
Ass1	Argininosuccinate synthase OS=Mus musculus GN=Ass1 PE=1 SV=1	ASSY	0.00194747	0.0834911	8.34452
Hbb-b2	Hemoglobin subunit beta-2 OS=Mus musculus GN=Hbb-b2 PE=1 SV=2	HBB2	0.00200253	0.0834911	3.56068
	Glutathione synthetase (Fragment) OS=Mus musculus PE=4 SV=1	Q8R436	0.00204854	0.0834911	2.42665
	Uncharacterized protein OS=Mus musculus PE=2 SV=1	Q8BPF4	0.00206725	0.0834911	3.14075
Ran	GTP-binding nuclear protein Ran OS=Mus musculus GN=Ran PE=1 SV=3	RAN	0.00214669	0.0834911	2.63624
Ctrb1	Chymotrypsinogen B OS=Mus musculus GN=Ctrb1 PE=1 SV=1	CTRB1	0.00216981	0.0834911	18.1935
Pon1	Serum paraoxonase/arylesterase 1 OS=Mus musculus GN=Pon1 PE=1 SV=2	PON1	0.00219913	0.0834911	3.77793
Pigr	Polymeric immunoglobulin receptor OS=Mus musculus GN=Pigr PE=1 SV=1	PIGR	0.00237993	0.0860454	2.65766
Abcg4	Uncharacterized protein OS=Mus musculus GN=Abcg4 PE=2 SV=1	Q3U009	0.00249345	0.0860454	2.87497
Tmem14c	Transmembrane protein 14C, isoform CRA_b OS=Mus musculus GN=Tmem14c PE=2 SV=1	Q8C297	0.00250056	0.0860454	1.64579
Serinc3	Uncharacterized protein OS=Mus musculus GN=Serinc3 PE=2 SV=1	Q3TWZ3	0.00252994	0.0860454	2.59361
Saa4	Serum amyloid A-4 protein OS=Mus musculus GN=Saa4 PE=1 SV=2	SAA4	0.00260928	0.0869328	1.91243
Sppl2a	Signal peptide peptidase-like 2A OS=Mus musculus GN=Sppl2a PE=1 SV=2	SPP2A	0.00271177	0.0875965	4.06384
Mfsd2b	Major facilitator superfamily domain-containing protein 2B OS=Mus musculus GN=Mfsd2b PE=2 SV=1	MFS2B	0.00284054	0.0875965	2.59724
Bhmt	Betaine--homocysteine S-methyltransferase 1 OS=Mus musculus GN=Bhmt PE=1 SV=1	BHMT1	0.00298484	0.0891332	2.64712
Gstz1	Glutathione transferase zeta 1 (Maleylacetoacetate isomerase), isoform CRA_c OS=Mus musculus GN=Gstz1 PE=1 SV=1	A0A1Y7VJZ2	0.00305752	0.0891332	2.35683
Eef1a2	Elongation factor 1-alpha 2 OS=Mus musculus GN=Eef1a2 PE=1 SV=1	EF1A2	0.00334138	0.0930678	1.56533
Soat2	Sterol O-acyltransferase 2 OS=Mus musculus GN=Soat2 PE=1 SV=2	SOAT2	0.00342052	0.0930678	13.6339
Plg	Plasminogen OS=Mus musculus GN=Plg PE=1 SV=3	PLMN	0.00376294	0.097509	1.94116
Ephx2	Bifunctional epoxide hydrolase 2 OS=Mus musculus GN=Ephx2 PE=1 SV=2	HYES	0.00407284	0.103891	1.74385
Slc43a3	Solute carrier family 43 member 3 OS=Mus musculus GN=Slc43a3 PE=1 SV=1	S43A3	0.0042859	0.10614	2.04989
Cd47	Uncharacterized protein OS=Mus musculus GN=Cd47 PE=2 SV=1	Q3U967	0.00436968	0.106471	2.43373
Pklr	Pyruvate kinase PKLR OS=Mus musculus GN=Pklr PE=1 SV=1	KPYR	0.00462217	0.109047	2.03869
Blvrb	Flavin reductase (NADPH) OS=Mus musculus GN=Blvrb PE=1 SV=3	BLVRB	0.00467576	0.109047	2.32868
Gpx1	Glutathione peroxidase 1 OS=Mus musculus GN=Gpx1 PE=1 SV=2	GPX1	0.0047687	0.109648	1.59442
Cela1	Chymotrypsin-like elastase family member 1 OS=Mus musculus GN=Cela1 PE=1 SV=1	CELA1	0.00547105	0.119088	8.85769
Aldob	Fructose-bisphosphate aldolase B OS=Mus musculus GN=Aldob PE=1 SV=3	ALDOB	0.00572468	0.122969	2.88083
Kcna1	Potassium voltage-gated channel subfamily A member 1 OS=Mus musculus GN=Kcna1 PE=1 SV=1	KCNA1	0.00588061	0.124678	1.75122
Dhcr7	7-dehydrocholesterol reductase OS=Mus musculus GN=Dhcr7 PE=1 SV=1	A0A140LIT2	0.00610453	0.124884	3.83522
Gpc4	Glypican-4 OS=Mus musculus GN=Gpc4 PE=1 SV=2	GPC4	0.00613379	0.124884	3.92948
Camp	Cathelicidin antimicrobial peptide OS=Mus musculus GN=Camp PE=1 SV=2	CAMP	0.0066711	0.12903	2.09869
Lrrc59	Uncharacterized protein OS=Mus musculus GN=Lrrc59 PE=2 SV=1	Q3TF84	0.00669809	0.12903	3.86581
Capn5	Uncharacterized protein OS=Mus musculus GN=Capn5 PE=1 SV=1	Q3TPL4	0.00695121	0.131953	2.38539
Fbp1	Fructose-1,6-bisphosphatase 1 OS=Mus musculus GN=Fbp1 PE=1 SV=3	F16P1	0.00712908	0.132254	1.65335
Pnlip	Pancreatic triacylglycerol lipase OS=Mus musculus GN=Pnlip PE=1 SV=1	LIPP	0.00763156	0.137221	38.2745
Abcg2	ATP-binding cassette sub-family G member 2 OS=Mus musculus GN=Abcg2 PE=1 SV=1	A0A0R4J0B6	0.00769626	0.137221	1.61615
Sds	L-serine dehydratase/L-threonine deaminase OS=Mus musculus GN=Sds PE=1 SV=3	SDHL	0.00787146	0.137221	4.69188
Mdh1	Malate dehydrogenase, cytoplasmic OS=Mus musculus GN=Mdh1 PE=1 SV=3	MDHC	0.00788255	0.137221	1.22069
Arg1	Arginase-1 OS=Mus musculus GN=Arg1 PE=1 SV=1	ARGI1	0.00808628	0.137221	2.33676
Pacsin2	Protein kinase C and casein kinase substrate in neurons protein 2 OS=Mus musculus GN=Pacsin2 PE=1 SV=1	PACN2	0.00813714	0.137221	3.70863
Krt8	Keratin, type II cytoskeletal 8 OS=Mus musculus GN=Krt8 PE=1 SV=4	K2C8	0.0088052	0.143807	13.6461
Pla2g7	Platelet-activating factor acetylhydrolase OS=Mus musculus GN=Pla2g7 PE=2 SV=2	PAFA	0.00881319	0.143807	5.72014
Abcb6	ATP-binding cassette sub-family B member 6, mitochondrial OS=Mus musculus GN=Abcb6 PE=1 SV=1	ABCB6	0.00916006	0.143807	2.33785
Cyp2j5	Cytochrome P450 2J5 OS=Mus musculus GN=Cyp2j5 PE=1 SV=1	CP2J5	0.009227	0.143807	2.85114
Tm9sf2	Transmembrane 9 superfamily member OS=Mus musculus GN=Tm9sf2 PE=2 SV=1	Q3TWB8	0.00923183	0.143807	2.95246
Sqle	Squalene monooxygenase OS=Mus musculus GN=Sqle PE=2 SV=1	ERG1	0.00924933	0.143807	5.66894
Ggcx	Vitamin K-dependent gamma-carboxylase OS=Mus musculus GN=Ggcx PE=1 SV=1	VKGC	0.00944092	0.145401	11.9555
Fkbp11	Peptidyl-prolyl cis-trans isomerase FKBP11 OS=Mus musculus GN=Fkbp11 PE=1 SV=1	FKB11	0.00957457	0.146081	3.68741
Dgat1	Diacylglycerol O-acyltransferase 1 OS=Mus musculus GN=Dgat1 PE=1 SV=1	DGAT1	0.0100827	0.146305	29.4255
Gypc	Glycophorin-C OS=Mus musculus GN=Gypc PE=1 SV=2	GLPC	0.0104984	0.146305	3.11632
Slc16a10	Monocarboxylate transporter 10 OS=Mus musculus GN=Slc16a10 PE=1 SV=1	MOT10	0.0105164	0.146305	2.57343
Pigt	GPI transamidase component PIG-T OS=Mus musculus GN=Pigt PE=1 SV=2	PIGT	0.0105442	0.146305	6.84802
Tkt	Transketolase OS=Mus musculus GN=Tkt PE=1 SV=1	TKT	0.0106154	0.146305	1.36465
Dbt	Lipoamide acyltransferase component of branched-chain alpha-keto acid dehydrogenase complex, mitochondrial OS=Mus musculus GN=Dbt PE=1 SV=2	ODB2	0.0106834	0.146305	2.38715
Apon	Apolipoprotein N OS=Mus musculus GN=Apon PE=1 SV=1	G3X9D6	0.0108027	0.146305	10.6457
Erlin2	Erlin-2 OS=Mus musculus GN=Erlin2 PE=1 SV=1	ERLN2	0.0109434	0.146305	4.84249
Sod1	Superoxide dismutase [Cu-Zn] OS=Mus musculus GN=Sod1 PE=1 SV=2	SODC	0.0109819	0.146305	1.72643
Stt3a	Uncharacterized protein OS=Mus musculus GN=Stt3a PE=2 SV=1	A0A1S6GWK0	0.0110313	0.146305	6.44323
2210010C04Rik	RIKEN cDNA 2210010C04 gene OS=Mus musculus GN=2210010C04Rik PE=1 SV=1	Q9CPN9	0.011094	0.146305	20.529
Ogdh	2-oxoglutarate dehydrogenase, mitochondrial OS=Mus musculus GN=Ogdh PE=1 SV=3	ODO1	0.0112921	0.146305	2.33132
Dhrs7b	Dehydrogenase/reductase SDR family member 7B OS=Mus musculus GN=Dhrs7b PE=1 SV=1	Z4YKT6	0.0114633	0.147238	3.52173
	Alpha-amylase OS=Mus musculus PE=2 SV=1	Q8C5B4	0.0116346	0.147238	9.45386
Amy2	Pancreatic alpha-amylase OS=Mus musculus GN=Amy2 PE=1 SV=2	AMYP	0.0116346	0.147238	9.45386
Lmf2	Lipase maturation factor 2 OS=Mus musculus GN=Lmf2 PE=1 SV=1	LMF2	0.011956	0.1474	3.50444
Cml2	Probable N-acetyltransferase CML2 OS=Mus musculus GN=Cml2 PE=1 SV=1	CMLO2	0.01196	0.1474	3.26768
Postn	Periostin-like factor protein OS=Mus musculus GN=Postn PE=2 SV=1	Q6GUA3	0.0120819	0.1474	1.22282
Hagh	Hydroxyacylglutathione hydrolase, mitochondrial OS=Mus musculus GN=Hagh PE=1 SV=2	GLO2	0.0121878	0.1474	9.82532
mKIAA1825	Cation-transporting ATPase (Fragment) OS=Mus musculus GN=mKIAA1825 PE=3 SV=1	Q69Z96	0.0122369	0.1474	5.05258
Tmem43	Transmembrane protein 43 OS=Mus musculus GN=Tmem43 PE=1 SV=1	TMM43	0.0124301	0.1474	3.06966
Cyp2b13	Cytochrome P450, family 2, subfamily b, polypeptide 13 OS=Mus musculus GN=Cyp2b13 PE=1 SV=1	A6H6J2	0.0124406	0.1474	4.0659
Slc39a7	Solute carrier family 39 OS=Mus musculus GN=Slc39a7 PE=1 SV=1	A0A068BIT0	0.0124497	0.1474	5.64906
Prss2	Anionic trypsin-2 OS=Mus musculus GN=Prss2 PE=1 SV=1	TRY2	0.0124921	0.1474	19.7754
Mgst1	Microsomal glutathione S-transferase 1 OS=Mus musculus GN=Mgst1 PE=1 SV=3	MGST1	0.0125881	0.1474	2.23644
Stt3b	Dolichyl-diphosphooligosaccharide--protein glycosyltransferase subunit STT3B OS=Mus musculus GN=Stt3b PE=1 SV=1	A0A0R4J0D3	0.0129055	0.1474	5.95548
Erlin1	Erlin-1 OS=Mus musculus GN=Erlin1 PE=1 SV=1	ERLN1	0.0130693	0.1474	5.20571
Emc1	C230096C10Rik protein OS=Mus musculus GN=Emc1 PE=2 SV=1	A1L2Z3	0.013154	0.1474	8.27974
Erg28	Probable ergosterol biosynthetic protein 28 (Fragment) OS=Mus musculus GN=Erg28 PE=1 SV=1	D3YUR8	0.0135785	0.1474	5.48532
Vkorc1	Vitamin K epoxide reductase complex subunit 1 OS=Mus musculus GN=Vkorc1 PE=1 SV=1	VKOR1	0.0136265	0.1474	3.41539
Atic	Bifunctional purine biosynthesis protein PURH OS=Mus musculus GN=Atic PE=1 SV=2	PUR9	0.0137457	0.1474	1.48996
Mpdu1	Mannose-P-dolichol utilization defect 1 protein OS=Mus musculus GN=Mpdu1 PE=1 SV=1	MPU1	0.0138926	0.1474	4.01244
Rpn2	Dolichyl-diphosphooligosaccharide--protein glycosyltransferase subunit 2 OS=Mus musculus GN=Rpn2 PE=1 SV=1	A2ACG7	0.0139209	0.1474	5.2799
Adh5	Alcohol dehydrogenase class-3 OS=Mus musculus GN=Adh5 PE=1 SV=3	ADHX	0.0139319	0.1474	1.64292
Ugcg	Ceramide glucosyltransferase OS=Mus musculus GN=Ugcg PE=1 SV=1	CEGT	0.0139373	0.1474	6.5032
Hpd	4-hydroxyphenylpyruvate dioxygenase OS=Mus musculus GN=Hpd PE=1 SV=3	HPPD	0.0140975	0.1474	2.48065
Tars	Threonine--tRNA ligase, cytoplasmic OS=Mus musculus GN=Tars PE=1 SV=2	SYTC	0.014123	0.1474	3.54416
Slc22a23	Solute carrier family 22 member 23 (Fragment) OS=Mus musculus GN=Slc22a23 PE=1 SV=1	F7AWS1	0.0141681	0.1474	5.45209
Tmem120a	Transmembrane protein 120A (Fragment) OS=Mus musculus GN=Tmem120a PE=1 SV=8	D3Z0U3	0.0141719	0.1474	4.14616
Slc40a1	Uncharacterized protein OS=Mus musculus GN=Slc40a1 PE=2 SV=1	Q3TJ33	0.0141755	0.1474	2.26832
Ncstn	Nicastrin OS=Mus musculus GN=Ncstn PE=1 SV=3	NICA	0.0145476	0.15006	2.05333
Dpy19l1	Probable C-mannosyltransferase DPY19L1 OS=Mus musculus GN=Dpy19l1 PE=1 SV=1	D19L1	0.0149126	0.15006	7.68565
Spcs2	Signal peptidase complex subunit 2 OS=Mus musculus GN=Spcs2 PE=1 SV=1	SPCS2	0.0149449	0.15006	4.084
Cela2a	Chymotrypsin-like elastase family member 2A OS=Mus musculus GN=Cela2a PE=1 SV=1	CEL2A	0.0152063	0.15006	18.9311
Scd1	Acyl-CoA desaturase 1 OS=Mus musculus GN=Scd1 PE=1 SV=2	ACOD1	0.0152565	0.15006	3.83557
Dpm1	Dolichol-phosphate mannosyltransferase subunit 1 OS=Mus musculus GN=Dpm1 PE=1 SV=1	DPM1	0.0154287	0.15006	4.23568
Rpn1	Dolichyl-diphosphooligosaccharide--protein glycosyltransferase subunit 1 OS=Mus musculus GN=Rpn1 PE=1 SV=1	RPN1	0.0155186	0.15006	5.28666
Ssr4	Uncharacterized protein OS=Mus musculus GN=Ssr4 PE=2 SV=1	Q9D6F7	0.0157456	0.15006	6.28488
Ssr1	Translocon-associated protein subunit alpha OS=Mus musculus GN=Ssr1 PE=1 SV=1	A0A286YCG8	0.0157515	0.15006	5.32328
Ebp	3-beta-hydroxysteroid-Delta(8),Delta(7)-isomerase OS=Mus musculus GN=Ebp PE=1 SV=3	EBP	0.0157854	0.15006	3.9346
Pygl	Glycogen phosphorylase, liver form OS=Mus musculus GN=Pygl PE=1 SV=4	PYGL	0.0157866	0.15006	2.52479
C1qtnf9	Complement C1q and tumor necrosis factor-related protein 9 OS=Mus musculus GN=C1qtnf9 PE=1 SV=1	C1QT9	0.0159181	0.15006	1.23815
Hint1	Histidine triad nucleotide-binding protein 1 OS=Mus musculus GN=Hint1 PE=1 SV=1	B0R1E3	0.0159929	0.15006	2.29164
Golim4	Golgi integral membrane protein 4 OS=Mus musculus GN=Golim4 PE=1 SV=1	D3YVW2	0.016104	0.15006	4.89825
Hebp1	Heme-binding protein 1 OS=Mus musculus GN=Hebp1 PE=1 SV=1	A0A140T8J4	0.0161721	0.15006	2.43272
Lipc	Hepatic triacylglycerol lipase OS=Mus musculus GN=Lipc PE=2 SV=2	LIPC	0.0164118	0.15006	3.80386
Cyp4a10	Cytochrome P450 4A10 OS=Mus musculus GN=Cyp4a10 PE=2 SV=2	CP4AA	0.0164437	0.15006	4.27223
Vdac2	Voltage-dependent anion-selective channel protein 2 OS=Mus musculus GN=Vdac2 PE=1 SV=2	VDAC2	0.016518	0.15006	1.98272
Sc5d	Lathosterol oxidase OS=Mus musculus GN=Sc5d PE=2 SV=2	SC5D	0.0166183	0.15006	4.03307
Cds2	Phosphatidate cytidylyltransferase OS=Mus musculus GN=Cds2 PE=1 SV=1	A2AMQ5	0.0167025	0.15006	10.132
Lmf1	Lipase maturation factor 1 OS=Mus musculus GN=Lmf1 PE=1 SV=1	LMF1	0.0167293	0.15006	6.75525
Acaa2	3-ketoacyl-CoA thiolase, mitochondrial OS=Mus musculus GN=Acaa2 PE=1 SV=3	THIM	0.0168985	0.150749	3.07357
Sphk1	Sphingosine kinase 1 OS=Mus musculus GN=Sphk1 PE=1 SV=1	SPHK1	0.0170495	0.151002	4.71063
Agpat3	1-acyl-sn-glycerol-3-phosphate acyltransferase gamma OS=Mus musculus GN=Agpat3 PE=1 SV=2	PLCC	0.0173005	0.151002	3.59925
Gm10320	Protein transport protein Sec61 subunit beta OS=Mus musculus GN=Gm10320 PE=3 SV=1	E9PW43	0.0173256	0.151002	3.13772
Tap2	Transporter 2 ATP-binding cassette sub-family B OS=Mus musculus GN=Tap2 PE=2 SV=1	A0A068BGU5	0.0174752	0.151002	7.9517
Cyp4f40	Cytochrome P450, family 4, subfamily f, polypeptide 40 OS=Mus musculus GN=Cyp4f40 PE=2 SV=1	B2RY43	0.0176653	0.151002	1.80171
Cbr1	Carbonyl reductase [NADPH] 1 OS=Mus musculus GN=Cbr1 PE=1 SV=3	CBR1	0.0178361	0.151002	3.14925
Cps1	Carbamoyl-phosphate synthase [ammonia], mitochondrial OS=Mus musculus GN=Cps1 PE=1 SV=2	CPSM	0.0180046	0.151002	5.58124
Glo1	Lactoylglutathione lyase OS=Mus musculus GN=Glo1 PE=1 SV=3	LGUL	0.0180239	0.151002	1.7166
Atp6v1a	V-type proton ATPase catalytic subunit A OS=Mus musculus GN=Atp6v1a PE=1 SV=2	VATA	0.0181395	0.151002	1.48668
Pc	Pyruvate carboxylase, mitochondrial OS=Mus musculus GN=Pc PE=1 SV=1	PYC	0.0182146	0.151002	10.1716
Ugt2b35	UDP-glucuronosyltransferase OS=Mus musculus GN=Ugt2b35 PE=1 SV=1	Q8BJL9	0.0182636	0.151002	5.23357
Emc2	ER membrane protein complex subunit 2 OS=Mus musculus GN=Emc2 PE=1 SV=1	EMC2	0.0184931	0.151002	5.94777
Cel	Bile salt-activated lipase OS=Mus musculus GN=Cel PE=1 SV=1	CEL	0.0186024	0.151002	10.3763
Cyp2b9	Cytochrome P450 2B9 OS=Mus musculus GN=Cyp2b9 PE=1 SV=2	CP2B9	0.0186843	0.151002	3.22371
Paqr9	Membrane progesterone receptor epsilon OS=Mus musculus GN=Paqr9 PE=1 SV=2	PAQR9	0.0191851	0.153529	5.06358
	Anti-acid phosphatase variable light chain 11 (Fragment) OS=Mus musculus PE=2 SV=1	A2MY50	0.0194833	0.154402	1.71059
Slc11a2	Natural resistance-associated macrophage protein 2 OS=Mus musculus GN=Slc11a2 PE=1 SV=2	NRAM2	0.0200361	0.157256	2.13484
Akr1e2	1,5-anhydro-D-fructose reductase OS=Mus musculus GN=Akr1e2 PE=1 SV=1	AKCL2	0.0205312	0.158011	2.13532
Mlec	Malectin OS=Mus musculus GN=Mlec PE=1 SV=2	MLEC	0.0207467	0.158011	5.26956
Arpc5	Actin-related protein 2/3 complex subunit 5 (Fragment) OS=Mus musculus GN=Arpc5 PE=2 SV=1	Q3TK56	0.0207561	0.158011	3.74037
Clu	Clusterin OS=Mus musculus GN=Clu PE=1 SV=1	CLUS	0.0209235	0.158011	2.80884
Sord	Sorbitol dehydrogenase OS=Mus musculus GN=Sord PE=1 SV=3	DHSO	0.021082	0.158011	1.89081
Abhd14b	Protein ABHD14B (Fragment) OS=Mus musculus GN=Abhd14b PE=1 SV=1	A0A087WP24	0.0211777	0.158011	3.40372
Nat8f3	N-acetyltransferase 8 (GCN5-related) family member 3 OS=Mus musculus GN=Nat8f3 PE=1 SV=1	A0A0R4J157	0.0212706	0.158011	4.57767
Slc29a1	Solute carrier family 29 (Nucleoside transporters), member 1, isoform CRA_a OS=Mus musculus GN=Slc29a1 PE=2 SV=1	Q3TCZ2	0.0214299	0.158011	2.25992
Slc29a1	Uncharacterized protein OS=Mus musculus GN=Slc29a1 PE=2 SV=1	Q3UJY1	0.0214299	0.158011	2.25992
Plscr3	Phospholipid scramblase 3 OS=Mus musculus GN=Plscr3 PE=1 SV=1	PLS3	0.0216749	0.158199	1.79037
Sec61a1	Uncharacterized protein OS=Mus musculus GN=Sec61a1 PE=2 SV=1	Q3TJD0	0.0219654	0.158199	4.07109
Cpt1a	Acyltransferase OS=Mus musculus GN=Cpt1a PE=2 SV=1	A8ASF5	0.0219846	0.158199	4.0082
Mat1a	S-adenosylmethionine synthase isoform type-1 OS=Mus musculus GN=Mat1a PE=1 SV=1	METK1	0.0222995	0.158199	2.05105
Tkfc	Triokinase/FMN cyclase OS=Mus musculus GN=Tkfc PE=1 SV=1	TKFC	0.0224205	0.158199	3.41308
Gpld1	Glycosylphosphatidylinositol specific phospholipase D1 OS=Mus musculus GN=Gpld1 PE=1 SV=1	Q8VCU2	0.0227207	0.158199	4.8314
Ugt2b34	UDP-glucuronosyltransferase OS=Mus musculus GN=Ugt2b34 PE=1 SV=1	Q8K154	0.0227726	0.158199	3.16874
Tm6sf2	Transmembrane 6 superfamily member 2 OS=Mus musculus GN=Tm6sf2 PE=2 SV=2	TM6S2	0.0230368	0.159098	4.16811
Tmco1	Calcium load-activated calcium channel (Fragment) OS=Mus musculus GN=Tmco1 PE=1 SV=1	A0A0A6YVS2	0.0231378	0.159098	4.98791
Muc1	Mucin 1, transmembrane OS=Mus musculus GN=Muc1 PE=1 SV=1	A0A0R4J0H1	0.0233894	0.159098	11.5426
Hmgcs2	Hydroxymethylglutaryl-CoA synthase, mitochondrial OS=Mus musculus GN=Hmgcs2 PE=1 SV=2	HMCS2	0.0236185	0.159553	4.59116
Lamtor2	Ragulator complex protein LAMTOR2 OS=Mus musculus GN=Lamtor2 PE=1 SV=1	LTOR2	0.0236711	0.159553	2.12262
Cyp2c66	Cytochrome P450 2C66 OS=Mus musculus GN=Cyp2c66 PE=1 SV=1	Q5GLZ0	0.0242705	0.162385	1.69506
37316	Mitochondrial amidoxime reducing component 2 OS=Mus musculus GN=Marc2 PE=1 SV=1	MARC2	0.0244049	0.162618	2.80991
Slc26a3	Chloride anion exchanger OS=Mus musculus GN=Slc26a3 PE=1 SV=1	S26A3	0.0247407	0.16359	3.5852
Tm7sf2	Delta(14)-sterol reductase OS=Mus musculus GN=Tm7sf2 PE=1 SV=1	E9Q4M8	0.0247512	0.16359	4.60507
Ncln	Nicalin OS=Mus musculus GN=Ncln PE=1 SV=2	NCLN	0.0250125	0.164256	14.5773
Ahcy	Adenosylhomocysteinase OS=Mus musculus GN=Ahcy PE=1 SV=3	SAHH	0.025131	0.164256	1.77006
Ehd1	Uncharacterized protein OS=Mus musculus GN=Ehd1 PE=2 SV=1	Q3TGS1	0.0251538	0.164256	1.64165
Hacd3	Very-long-chain (3R)-3-hydroxyacyl-CoA dehydratase 3 OS=Mus musculus GN=Hacd3 PE=1 SV=2	HACD3	0.0255486	0.165424	3.69863
Tmed2	Transmembrane emp24 domain trafficking protein 2 OS=Mus musculus GN=Tmed2 PE=1 SV=1	A2RS53	0.0256366	0.165424	2.24042
Emc3	ER membrane protein complex subunit 3 OS=Mus musculus GN=Emc3 PE=1 SV=3	EMC3	0.0258977	0.165793	13.1548
Nup210	Nuclear pore membrane glycoprotein 210 OS=Mus musculus GN=Nup210 PE=1 SV=1	A0A0R4J1I6	0.0261047	0.165793	103.333
Nptn	Neuroplastin OS=Mus musculus GN=Nptn PE=1 SV=3	NPTN	0.0261499	0.165793	1.36416
Adk	Adenosine kinase OS=Mus musculus GN=Adk PE=1 SV=2	ADK	0.0262744	0.165793	3.11578
Glud1	Glutamate dehydrogenase 1, mitochondrial OS=Mus musculus GN=Glud1 PE=1 SV=1	DHE3	0.0265796	0.166891	6.90807
Ssr3	Translocon-associated protein subunit gamma OS=Mus musculus GN=Ssr3 PE=1 SV=1	SSRG	0.0275147	0.167571	3.25363
Ugt1a6b	UDP-glucuronosyltransferase OS=Mus musculus GN=Ugt1a6b PE=1 SV=1	K9J7B2	0.0276501	0.167571	3.53615
Tmem19	Transmembrane protein 19 OS=Mus musculus GN=Tmem19 PE=1 SV=1	A0A1W2P7P6	0.027708	0.167571	4.04297
Gpr180	Integral membrane protein GPR180 OS=Mus musculus GN=Gpr180 PE=1 SV=1	GP180	0.0278235	0.167571	6.87603
Tm9sf4	Transmembrane 9 superfamily member 4 OS=Mus musculus GN=Tm9sf4 PE=1 SV=1	TM9S4	0.0278313	0.167571	3.24986
39508	E3 ubiquitin-protein ligase MARCH8 OS=Mus musculus GN=March8 PE=4 SV=1	A0A0N4SV35	0.0279573	0.167571	8.326
C5	Complement C5 OS=Mus musculus GN=C5 PE=1 SV=2	CO5	0.0279594	0.167571	2.28427
Flnb	Filamin-B OS=Mus musculus GN=Flnb PE=1 SV=3	FLNB	0.0282275	0.167571	3.5887
Gpx4	Glutathione peroxidase OS=Mus musculus GN=Gpx4 PE=2 SV=2	Q3TI34	0.0288885	0.170543	1.63573
Tecr	Very-long-chain enoyl-CoA reductase OS=Mus musculus GN=Tecr PE=1 SV=1	TECR	0.0289371	0.170543	2.6562
Gp5	Platelet glycoprotein V OS=Mus musculus GN=Gp5 PE=1 SV=1	GPV	0.0300749	0.175349	2.22539
Gys2	Glycogen [starch] synthase, liver OS=Mus musculus GN=Gys2 PE=1 SV=2	GYS2	0.0302195	0.175565	2.79095
Zmpste24	CAAX prenyl protease 1 homolog OS=Mus musculus GN=Zmpste24 PE=1 SV=2	FACE1	0.0308199	0.177162	3.31878
Fads2	Delta-6 desaturase (Fragment) OS=Mus musculus GN=Fads2 PE=2 SV=1	F2WWK5	0.0310701	0.177974	3.06736
Tapbp	Tapasin OS=Mus musculus GN=Tapbp PE=1 SV=2	TPSN	0.0315447	0.178395	4.26466
Tm9sf1	Transmembrane 9 superfamily member (Fragment) OS=Mus musculus GN=Tm9sf1 PE=1 SV=1	D3YWH4	0.0318183	0.178395	4.57305
Ppa1	Inorganic pyrophosphatase OS=Mus musculus GN=Ppa1 PE=1 SV=1	IPYR	0.0319174	0.178395	1.86695
Slc27a5	Bile acyl-CoA synthetase OS=Mus musculus GN=Slc27a5 PE=1 SV=2	S27A5	0.0320527	0.178395	2.71499
Sec11a	Signal peptidase complex catalytic subunit SEC11 OS=Mus musculus GN=Sec11a PE=1 SV=1	D3YTS1	0.0320879	0.178395	3.57689
Fam198b	Protein FAM198B OS=Mus musculus GN=Fam198b PE=2 SV=1	F198B	0.0321326	0.178395	3.28288
Hspd1	60 kDa heat shock protein, mitochondrial OS=Mus musculus GN=Hspd1 PE=1 SV=1	CH60	0.0322365	0.178395	6.52514
Os9	Protein OS-9 OS=Mus musculus GN=Os9 PE=1 SV=2	OS9	0.0325762	0.179461	6.57484
Tubb4b	Tubulin beta-4B chain OS=Mus musculus GN=Tubb4b PE=1 SV=1	TBB4B	0.0326489	0.179461	1.74711
Sec11c	Signal peptidase complex catalytic subunit SEC11C OS=Mus musculus GN=Sec11c PE=1 SV=3	SC11C	0.03283	0.179851	3.88572
Ccdc93	Uncharacterized protein OS=Mus musculus GN=Ccdc93 PE=2 SV=1	Q9D266	0.0332658	0.181023	2.65846
Olfm1	Noelin OS=Mus musculus GN=Olfm1 PE=1 SV=1	NOE1	0.0334969	0.181074	2.15342
Txn	Thioredoxin OS=Mus musculus GN=Txn PE=1 SV=3	THIO	0.0341984	0.182525	1.45877
Lcat	Phosphatidylcholine-sterol acyltransferase OS=Mus musculus GN=Lcat PE=1 SV=2	LCAT	0.0343103	0.182525	3.73704
Synj2bp	Synaptojanin-2-binding protein OS=Mus musculus GN=Synj2bp PE=1 SV=1	SYJ2B	0.0344164	0.182525	3.24255
Tmed10	Transmembrane emp24 domain-containing protein 10 OS=Mus musculus GN=Tmed10 PE=1 SV=1	TMEDA	0.0345138	0.182525	2.63606
Gstk1	Glutathione S-transferase kappa 1 OS=Mus musculus GN=Gstk1 PE=1 SV=3	GSTK1	0.0346607	0.182525	9.16135
Pgap1	GPI inositol-deacylase OS=Mus musculus GN=Pgap1 PE=1 SV=3	PGAP1	0.0349241	0.182525	8.47022
Pgrmc2	Membrane-associated progesterone receptor component 2 OS=Mus musculus GN=Pgrmc2 PE=1 SV=2	PGRC2	0.0353393	0.182525	3.61882
Cyp1a2	Cytochrome P450 1A2 OS=Mus musculus GN=Cyp1a2 PE=1 SV=1	CP1A2	0.0355887	0.182525	2.64741
Mlycd	Malonyl-CoA decarboxylase, mitochondrial OS=Mus musculus GN=Mlycd PE=1 SV=1	DCMC	0.0359793	0.182525	2.1146
Sigmar1	Sigma 1 receptor variant SR-1A OS=Mus musculus GN=Sigmar1 PE=2 SV=1	A2AMS0	0.0360484	0.182525	5.97026
Vapb	Vesicle-associated membrane protein-associated protein B OS=Mus musculus GN=Vapb PE=1 SV=3	VAPB	0.0361255	0.182525	4.14004
Msmo1	Methylsterol monooxygenase 1 OS=Mus musculus GN=Msmo1 PE=1 SV=1	MSMO1	0.0363514	0.182525	3.41208
Got1	Aspartate aminotransferase, cytoplasmic OS=Mus musculus GN=Got1 PE=1 SV=3	AATC	0.036486	0.182525	1.81921
Ttr	Transthyretin OS=Mus musculus GN=Ttr PE=1 SV=1	TTHY	0.0365514	0.182525	1.79606
Tm9sf3	Transmembrane 9 superfamily member OS=Mus musculus GN=Tm9sf3 PE=2 SV=1	Q3UH23	0.0365605	0.182525	2.04228
Cd180	Uncharacterized protein OS=Mus musculus GN=Cd180 PE=2 SV=1	Q3U0U7	0.0368451	0.183385	1.40053
Magt1	Magnesium transporter protein 1 OS=Mus musculus GN=Magt1 PE=1 SV=1	MAGT1	0.0377519	0.186495	3.45144
Pon2	Serum paraoxonase/arylesterase 2 OS=Mus musculus GN=Pon2 PE=1 SV=2	PON2	0.0383774	0.186495	5.19976
Il1rap	Interleukin-1 receptor accessory protein OS=Mus musculus GN=Il1rap PE=1 SV=1	IL1AP	0.0384718	0.186495	1.88884
Ldlr	Low-density lipoprotein receptor OS=Mus musculus GN=Ldlr PE=1 SV=2	LDLR	0.0385144	0.186495	1.96561
Aldh1a7	Aldehyde dehydrogenase, cytosolic 1 OS=Mus musculus GN=Aldh1a7 PE=1 SV=1	AL1A7	0.0385841	0.186495	2.12887
Ugt1a1	UDP-glucuronosyltransferase 1-1 OS=Mus musculus GN=Ugt1a1 PE=1 SV=2	UD11	0.0388407	0.186495	3.98158
Ugt1a9	UDP-glucuronosyltransferase 1-9 OS=Mus musculus GN=Ugt1a9 PE=1 SV=3	UD19	0.0388407	0.186495	3.98158
Ugt1a7c	UDP-glucuronosyltransferase 1-7C OS=Mus musculus GN=Ugt1a7c PE=1 SV=1	UD17C	0.0388407	0.186495	3.98158
H13	Histocompatibility 13 (Fragment) OS=Mus musculus GN=H13 PE=1 SV=1	A3KGR9	0.0395612	0.188931	2.9507
Art4	Ecto-ADP-ribosyltransferase 4 OS=Mus musculus GN=Art4 PE=1 SV=1	NAR4	0.0396892	0.188931	2.5546
Myh7b	Myosin-7B OS=Mus musculus GN=Myh7b PE=3 SV=1	MYH7B	0.0397322	0.188931	1.80964
Apod	Apolipoprotein D OS=Mus musculus GN=Apod PE=1 SV=1	APOD	0.0398111	0.188931	3.09528
Agmo	Alkylglycerol monooxygenase OS=Mus musculus GN=Agmo PE=1 SV=1	ALKMO	0.0408443	0.189837	5.18855
Sgpp1	Sphingosine-1-phosphate phosphatase 1 OS=Mus musculus GN=Sgpp1 PE=1 SV=1	SGPP1	0.0410797	0.189837	2.86576
Cyb5b	Uncharacterized protein OS=Mus musculus GN=Cyb5b PE=2 SV=1	Q3TH64	0.041254	0.189837	4.37731
Stip1	Stress-induced-phosphoprotein 1 OS=Mus musculus GN=Stip1 PE=1 SV=1	STIP1	0.0414291	0.189837	1.45951
Rmdn3	Regulator of microtubule dynamics protein 3 OS=Mus musculus GN=Rmdn3 PE=1 SV=2	RMD3	0.0414665	0.189837	7.60768
Tmem205	Transmembrane protein 205 (Fragment) OS=Mus musculus GN=Tmem205 PE=1 SV=1	A0A1L1SSA8	0.0415192	0.189837	3.15666
Cyp20a1	Cytochrome P450 20A1 OS=Mus musculus GN=Cyp20a1 PE=1 SV=1	CP20A	0.0415777	0.189837	4.09632
Pygb	Glycogen phosphorylase, brain form OS=Mus musculus GN=Pygb PE=1 SV=3	PYGB	0.0416031	0.189837	1.49007
Alox5ap	Arachidonate 5-lipoxygenase-activating protein OS=Mus musculus GN=Alox5ap PE=1 SV=2	AL5AP	0.0416751	0.189837	2.14081
Clec11a	C-type lectin domain family 11 member A OS=Mus musculus GN=Clec11a PE=1 SV=1	CLC11	0.0418624	0.189837	4.56091
Slc35d1	UDP-glucuronic acid/UDP-N-acetylgalactosamine transporter (Fragment) OS=Mus musculus GN=Slc35d1 PE=1 SV=1	A0A217FL58	0.0424383	0.191915	3.75783
Ugt1a5	UDP-glucuronosyltransferase OS=Mus musculus GN=Ugt1a5 PE=1 SV=1	B2RT14	0.0429948	0.192224	3.77313
Mia3	Transport and Golgi organization protein 1 homolog OS=Mus musculus GN=Mia3 PE=1 SV=2	TGO1	0.0432325	0.192224	8.73025
Sgpl1	Sphingosine-1-phosphate lyase 1 OS=Mus musculus GN=Sgpl1 PE=1 SV=1	SGPL1	0.0432918	0.192224	4.43296
Rp2	Protein XRP2 OS=Mus musculus GN=Rp2 PE=1 SV=3	XRP2	0.0433828	0.192224	1.35393
Pgrmc1	Membrane-associated progesterone receptor component 1 OS=Mus musculus GN=Pgrmc1 PE=1 SV=4	PGRC1	0.0436049	0.192224	3.9688
Cyp51a1	Lanosterol 14-alpha demethylase OS=Mus musculus GN=Cyp51a1 PE=1 SV=1	CP51A	0.0442791	0.192764	2.87464
Ugt2a3	UDP-glucuronosyltransferase 2A3 OS=Mus musculus GN=Ugt2a3 PE=1 SV=1	UD2A3	0.0448252	0.192922	2.68591
Park7	Protein/nucleic acid deglycase DJ-1 OS=Mus musculus GN=Park7 PE=1 SV=1	PARK7	0.0449251	0.192922	1.26781
Hal	Histidine ammonia-lyase OS=Mus musculus GN=Hal PE=1 SV=1	HUTH	0.0449642	0.192922	2.47944
Tap1	Transporter 1 ATP-binding cassette sub-family B OS=Mus musculus GN=Tap1 PE=2 SV=1	A0A068BER1	0.0452973	0.192922	4.43835
Flna	Filamin-A OS=Mus musculus GN=Flna PE=1 SV=5	FLNA	0.045379	0.192922	1.84765
Slc37a4	Solute carrier family 37 (glucose-6-phosphate transporter), member 4 OS=Mus musculus GN=Slc37a4 PE=1 SV=1	A0A1L1SUI3	0.0457094	0.193664	3.27238
Mtch2	Mitochondrial carrier homolog 2 OS=Mus musculus GN=Mtch2 PE=1 SV=1	MTCH2	0.0460336	0.194188	2.02912
Canx	Calnexin OS=Mus musculus GN=Canx PE=1 SV=1	CALX	0.0462091	0.194426	2.97659
Cyp17a1	Steroid 17-alpha-hydroxylase/17,20 lyase OS=Mus musculus GN=Cyp17a1 PE=1 SV=1	CP17A	0.0464786	0.194531	2.00369
Serpinc1	Antithrombin-III OS=Mus musculus GN=Serpinc1 PE=1 SV=1	ANT3	0.046617	0.194531	1.7833
Tmbim6	Bax inhibitor 1 (Fragment) OS=Mus musculus GN=Tmbim6 PE=1 SV=1	E0CX98	0.0469647	0.194531	2.78463
Igk	Light chain kappa OS=Mus musculus GN=Igk PE=2 SV=1	A0A125T904	0.0470489	0.194531	675.677
Tor1aip2	Torsin-1A-interacting protein 2 OS=Mus musculus GN=Tor1aip2 PE=1 SV=1	TOIP2	0.0472393	0.194531	3.53235
Hsd17b12	Hydroxysteroid (17-beta) dehydrogenase 12 OS=Mus musculus GN=Hsd17b12 PE=2 SV=1	Q0VGQ1	0.0473688	0.194531	2.73127
Atp8a1	Phospholipid-transporting ATPase OS=Mus musculus GN=Atp8a1 PE=1 SV=1	A0A0M3HEP7	0.0473904	0.194531	1.63746
Cpq	Carboxypeptidase Q OS=Mus musculus GN=Cpq PE=1 SV=1	CBPQ	0.0474258	0.194531	2.60651
Por	NADPH--cytochrome P450 reductase OS=Mus musculus GN=Por PE=1 SV=2	NCPR	0.0475928	0.194727	2.96431
Ugt2b1	UDP-glucuronosyltransferase OS=Mus musculus GN=Ugt2b1 PE=1 SV=1	Q8R084	0.0483293	0.195191	2.73421
C7	Complement component 7 OS=Mus musculus GN=C7 PE=1 SV=2	D3YXF5	0.0487708	0.195191	3.20552
Aldh2	Aldehyde dehydrogenase, mitochondrial OS=Mus musculus GN=Aldh2 PE=1 SV=1	ALDH2	0.0487839	0.195191	5.77243
	Anti-carcinoma embryonic antigen heavy chain variable region (Fragment) OS=Mus musculus PE=2 SV=1	A2NMA2	0.0489878	0.195191	4.61603
Gm4756	Predicted gene 4756 OS=Mus musculus GN=Gm4756 PE=3 SV=1	A0A140LIS8	0.0490651	0.195191	2.98513
Rgn	Regucalcin OS=Mus musculus GN=Rgn PE=1 SV=1	RGN	0.0490877	0.195191	1.78939
Phkg2	Phosphorylase b kinase gamma catalytic chain, liver/testis isoform OS=Mus musculus GN=Phkg2 PE=2 SV=2	PHKG2	0.0491706	0.195191	2.4859
Pebp1	Phosphatidylethanolamine-binding protein 1 OS=Mus musculus GN=Pebp1 PE=1 SV=3	PEBP1	0.0492292	0.195191	1.41786
Txndc15	Thioredoxin domain-containing protein 15 OS=Mus musculus GN=Txndc15 PE=1 SV=1	TXD15	0.0493196	0.195191	4.16509
Ugt1a6	UDP-glucuronosyltransferase 1-6 OS=Mus musculus GN=Ugt1a6 PE=1 SV=1	UD16	0.04938	0.195191	4.56863
Iyd	Iodotyrosine deiodinase 1 OS=Mus musculus GN=Iyd PE=1 SV=1	IYD1	0.0497133	0.195448	3.1312
Hras	GTPase HRas OS=Mus musculus GN=Hras PE=1 SV=2	RASH	0.049831	0.195448	1.64485
Krt7	Keratin, type II cytoskeletal 7 OS=Mus musculus GN=Krt7 PE=1 SV=1	K2C7	0.0499239	0.195448	3.33423
DOWNREGULATED (n = 125)
Rab4b	Ras-related protein Rab-4B OS=Mus musculus GN=Rab4b PE=1 SV=2	RAB4B	8.42e-06	0.00686994	2.84005
Thbs3	Thrombospondin-3 OS=Mus musculus GN=Thbs3 PE=1 SV=2	TSP3	0.000121354	0.0396224	2.02139
Tagln2	Transgelin-2 OS=Mus musculus GN=Tagln2 PE=1 SV=4	TAGL2	0.000322066	0.0439639	1.82541
Apoe	Apolipoprotein E OS=Mus musculus GN=Apoe PE=1 SV=2	APOE	0.000721655	0.0659518	3.99151
Rack1	Receptor of activated protein C kinase 1 OS=Mus musculus GN=Rack1 PE=1 SV=3	RACK1	0.00075343	0.0659518	2.17621
Acan	Aggrecan core protein OS=Mus musculus GN=Acan PE=1 SV=2	PGCA	0.000959282	0.0659518	4.56007
Olfr414	Olfactory receptor OS=Mus musculus GN=Olfr414 PE=2 SV=1	Q8VG29	0.00214391	0.0834911	4.38573
Dnajc3	DnaJ homolog subfamily C member 3 OS=Mus musculus GN=Dnajc3 PE=1 SV=1	DNJC3	0.00244035	0.0860454	4.17855
Ppib	Peptidyl-prolyl cis-trans isomerase B OS=Mus musculus GN=Ppib PE=1 SV=2	PPIB	0.00279247	0.0875965	1.94883
Fkbp1a	Peptidyl-prolyl cis-trans isomerase FKBP1A OS=Mus musculus GN=Fkbp1a PE=1 SV=2	FKB1A	0.00284384	0.0875965	1.40441
Tnc	Tenascin OS=Mus musculus GN=Tnc PE=1 SV=1	TENA	0.00300963	0.0891332	3.19753
Cops4	Uncharacterized protein OS=Mus musculus GN=Cops4 PE=2 SV=1	Q3TIJ1	0.00322957	0.092497	1.23752
Colec11	Collectin-11 OS=Mus musculus GN=Colec11 PE=2 SV=2	COL11	0.00339185	0.0930678	2.41014
Plin3	Perilipin-3 OS=Mus musculus GN=Plin3 PE=1 SV=1	PLIN3	0.00357385	0.0956456	8.1682
Heg1	Protein HEG homolog 1 OS=Mus musculus GN=Heg1 PE=1 SV=1	HEG1	0.0037585	0.097509	1.68045
Pdia6	Uncharacterized protein OS=Mus musculus GN=Pdia6 PE=2 SV=1	Q3THH1	0.00429108	0.10614	1.84257
Uchl5	Ubiquitin carboxyl-terminal hydrolase isozyme L5 (Fragment) OS=Mus musculus GN=Uchl5 PE=1 SV=1	A0A087WP81	0.00450972	0.108268	2.27231
Selp	P-selectin OS=Mus musculus GN=Selp PE=1 SV=1	LYAM3	0.00493624	0.111924	1.52758
Uso1	General vesicular transport factor p115 OS=Mus musculus GN=Uso1 PE=1 SV=2	USO1	0.00515184	0.115212	2.77435
Cad	CAD protein OS=Mus musculus GN=Cad PE=1 SV=1	PYR1	0.00543518	0.119088	3.09121
Apoa5	Apolipoprotein A-V OS=Mus musculus GN=Apoa5 PE=1 SV=1	APOA5	0.00617499	0.124884	5.16498
Add3	Gamma-adducin OS=Mus musculus GN=Add3 PE=1 SV=2	ADDG	0.0061963	0.124884	3.78858
Fabp5	Fatty acid-binding protein, epidermal OS=Mus musculus GN=Fabp5 PE=1 SV=3	FABP5	0.00665387	0.12903	2.7929
Coq6	Ubiquinone biosynthesis monooxygenase COQ6, mitochondrial OS=Mus musculus GN=Coq6 PE=1 SV=1	D3YW66	0.0067182	0.12903	3.42042
Wnk1	Serine/threonine-protein kinase WNK1 OS=Mus musculus GN=Wnk1 PE=1 SV=2	WNK1	0.00709806	0.132254	2.73386
Lyz2	Lysozyme OS=Mus musculus GN=Lyz2 PE=1 SV=1	A0A077S2U6	0.00778681	0.137221	2.89968
Vps13c	Chorein OS=Mus musculus GN=Vps13c PE=2 SV=1	A1ILG8	0.00797993	0.137221	2.42906
Zyx	Zyxin OS=Mus musculus GN=Zyx PE=1 SV=2	ZYX	0.00815329	0.137221	1.52711
Serpinb6a	Uncharacterized protein OS=Mus musculus GN=Serpinb6a PE=2 SV=1	Q3U3L3	0.00888471	0.143807	1.33347
Prkar1a	cAMP-dependent protein kinase type I-alpha regulatory subunit OS=Mus musculus GN=Prkar1a PE=1 SV=3	KAP0	0.00919454	0.143807	5.17115
Ces2g	Carboxylic ester hydrolase OS=Mus musculus GN=Ces2g PE=1 SV=1	E9PV38	0.00991329	0.146305	2.14865
Rab14	Ras-related protein Rab-14 OS=Mus musculus GN=Rab14 PE=1 SV=3	RAB14	0.0101505	0.146305	1.85886
Prkcsh	Glucosidase 2 subunit beta OS=Mus musculus GN=Prkcsh PE=1 SV=1	GLU2B	0.0102082	0.146305	1.86431
Clic4	Chloride intracellular channel protein 4 OS=Mus musculus GN=Clic4 PE=1 SV=3	CLIC4	0.0105982	0.146305	2.08002
Krt18	Keratin, type I cytoskeletal 18 OS=Mus musculus GN=Krt18 PE=1 SV=5	K1C18	0.0110462	0.146305	3.31465
Fabp3	Fatty acid-binding protein, heart OS=Mus musculus GN=Fabp3 PE=1 SV=5	FABPH	0.0111776	0.146305	1.98464
Smpdl3b	Acid sphingomyelinase-like phosphodiesterase 3b OS=Mus musculus GN=Smpdl3b PE=1 SV=1	ASM3B	0.0112376	0.146305	1.50444
Tgfbi	Transforming growth factor, beta induced OS=Mus musculus GN=Tgfbi PE=1 SV=1	A1L353	0.0128525	0.1474	2.12325
Lamc1	Laminin subunit gamma-1 OS=Mus musculus GN=Lamc1 PE=1 SV=1	F8VQJ3	0.0134745	0.1474	1.98859
Capn2	Calpain-2 catalytic subunit OS=Mus musculus GN=Capn2 PE=1 SV=4	CAN2	0.0134747	0.1474	1.81155
Ganab	Neutral alpha-glucosidase AB OS=Mus musculus GN=Ganab PE=1 SV=1	GANAB	0.0152072	0.15006	1.57078
Antxr2	Anthrax toxin receptor 2 OS=Mus musculus GN=Antxr2 PE=1 SV=1	ANTR2	0.0153603	0.15006	1.61774
Crb2	Protein crumbs homolog 2 OS=Mus musculus GN=Crb2 PE=1 SV=3	CRUM2	0.0158555	0.15006	2.34051
Sftpd	Pulmonary surfactant-associated protein D OS=Mus musculus GN=Sftpd PE=1 SV=1	SFTPD	0.0162516	0.15006	8.41309
Lss	Lanosterol synthase OS=Mus musculus GN=Lss PE=1 SV=2	ERG7	0.0178689	0.151002	1.74154
	VH coding region (Fragment) OS=Mus musculus PE=4 SV=1	A2NU20	0.0180174	0.151002	4.89207
Ovgp1	Oviduct-specific glycoprotein OS=Mus musculus GN=Ovgp1 PE=2 SV=1	OVGP1	0.0181403	0.151002	2.03182
Erbin	Erbin OS=Mus musculus GN=Erbin PE=1 SV=3	ERBIN	0.0183558	0.151002	2.34563
Crip2	Cysteine-rich protein 2 OS=Mus musculus GN=Crip2 PE=1 SV=1	CRIP2	0.0186741	0.151002	1.74077
Akr1b1	Aldose reductase OS=Mus musculus GN=Akr1b1 PE=1 SV=3	ALDR	0.019022	0.152975	1.45419
Dmkn	Dermokine OS=Mus musculus GN=Dmkn PE=1 SV=1	E9Q2P1	0.0194614	0.154402	4.66796
Aldh1a2	Retinal dehydrogenase 2 OS=Mus musculus GN=Aldh1a2 PE=1 SV=2	AL1A2	0.0198675	0.156686	1.81488
Clic1	Chloride intracellular channel protein 1 OS=Mus musculus GN=Clic1 PE=1 SV=3	CLIC1	0.0202038	0.157757	1.37513
Reep5	Receptor expression-enhancing protein OS=Mus musculus GN=Reep5 PE=1 SV=1	G3X8R0	0.0202932	0.157757	1.60808
Tprg1l	Tumor protein p63-regulated gene 1-like protein OS=Mus musculus GN=Tprg1l PE=1 SV=1	TPRGL	0.020997	0.158011	2.47212
Ndrg2	Protein NDRG2 OS=Mus musculus GN=Ndrg2 PE=1 SV=1	NDRG2	0.0213027	0.158011	2.04675
Fkbp2	Peptidyl-prolyl cis-trans isomerase FKBP2 OS=Mus musculus GN=Fkbp2 PE=1 SV=1	FKBP2	0.0214873	0.158011	3.28106
Ces3b	Carboxylesterase 3B OS=Mus musculus GN=Ces3b PE=1 SV=2	EST3B	0.0218511	0.158199	2.94435
Crip1	Cysteine-rich protein 1 OS=Mus musculus GN=Crip1 PE=1 SV=1	A0A0G2JEK2	0.0221069	0.158199	2.31583
Lbp	Lipopolysaccharide-binding protein OS=Mus musculus GN=Lbp PE=1 SV=2	LBP	0.0221891	0.158199	6.55489
Erap1	Endoplasmic reticulum aminopeptidase 1 OS=Mus musculus GN=Erap1 PE=1 SV=2	ERAP1	0.0224839	0.158199	2.46187
Rpl29	60S ribosomal protein L29 OS=Mus musculus GN=Rpl29 PE=1 SV=1	Q5M8M8	0.0225471	0.158199	5.21759
Maea	Macrophage erythroblast attacher OS=Mus musculus GN=Maea PE=1 SV=1	MAEA	0.0227469	0.158199	2.82363
Pdcd6ip	Programmed cell death 6-interacting protein OS=Mus musculus GN=Pdcd6ip PE=1 SV=3	PDC6I	0.0232711	0.159098	3.81084
Esyt2	Extended synaptotagmin-2 OS=Mus musculus GN=Esyt2 PE=1 SV=1	ESYT2	0.0233226	0.159098	1.68565
Colec10	Collectin-10 OS=Mus musculus GN=Colec10 PE=2 SV=1	COL10	0.0237494	0.159553	1.78943
Hapln1	Hyaluronan and proteoglycan link protein 1 OS=Mus musculus GN=Hapln1 PE=1 SV=1	HPLN1	0.0254296	0.165395	1.48787
Tgm2	Protein-glutamine gamma-glutamyltransferase 2 OS=Mus musculus GN=Tgm2 PE=1 SV=4	TGM2	0.0261114	0.165793	1.71382
Steap3	Metalloreductase STEAP3 OS=Mus musculus GN=Steap3 PE=1 SV=1	A0A0R4J1G9	0.0263032	0.165793	1.75679
Lcp1	Plastin-2 OS=Mus musculus GN=Lcp1 PE=1 SV=4	PLSL	0.0267064	0.167045	2.22624
Ykt6	Synaptobrevin homolog YKT6 OS=Mus musculus GN=Ykt6 PE=1 SV=1	YKT6	0.0270041	0.167571	1.98664
Apob	Apolipoprotein B-100 OS=Mus musculus GN=Apob PE=1 SV=1	APOB	0.0270247	0.167571	1.92729
Cep95	Ccdc45 protein OS=Mus musculus GN=Cep95 PE=1 SV=1	Q14B65	0.027264	0.167571	2.64013
Angptl6	Angiopoietin-related protein 6 OS=Mus musculus GN=Angptl6 PE=2 SV=1	ANGL6	0.0274483	0.167571	2.13672
App	Uncharacterized protein OS=Mus musculus GN=App PE=2 SV=1	Q3TVS1	0.0281092	0.167571	1.39051
Kpnb1	Importin subunit beta-1 OS=Mus musculus GN=Kpnb1 PE=1 SV=2	IMB1	0.0281838	0.167571	1.19281
Lct	Lactase OS=Mus musculus GN=Lct PE=1 SV=1	F8VPT3	0.0294603	0.173002	11.6409
Tubb1	Tubulin beta-1 chain OS=Mus musculus GN=Tubb1 PE=1 SV=1	TBB1	0.0297838	0.174275	6.85434
Vcan	MCG116562, isoform CRA_a OS=Mus musculus GN=Vcan PE=1 SV=1	G3XA35	0.0304262	0.17614	2.88842
Nsf	Vesicle-fusing ATPase OS=Mus musculus GN=Nsf PE=1 SV=2	NSF	0.0307033	0.177116	1.74318
Mydgf	Myeloid-derived growth factor OS=Mus musculus GN=Mydgf PE=1 SV=1	MYDGF	0.0315036	0.178395	2.34312
Mttp	Microsomal triglyceride transfer protein large subunit OS=Mus musculus GN=Mttp PE=1 SV=2	MTP	0.031534	0.178395	1.20292
Cacna2d1	Voltage-dependent calcium channel subunit alpha-2/delta-1 OS=Mus musculus GN=Cacna2d1 PE=1 SV=1	CA2D1	0.0316219	0.178395	1.64545
Prodh2	Hydroxyproline dehydrogenase OS=Mus musculus GN=Prodh2 PE=1 SV=1	HYPDH	0.0331675	0.181023	5.2537
Gnb2	Guanine nucleotide-binding protein G(I)/G(S)/G(T) subunit beta-2 OS=Mus musculus GN=Gnb2 PE=1 SV=3	GBB2	0.0333942	0.181074	1.67397
OTTMUSWSBG00059279	OTTMUSWSBP00075795 OS=Mus musculus domesticus GN=OTTMUSWSBG00059279 PE=4 SV=1	A0A1G5SJA5	0.0340892	0.182525	1.83022
Sdf2l1	Stromal cell-derived factor 2-like protein 1 OS=Mus musculus GN=Sdf2l1 PE=1 SV=2	SDF2L	0.0343037	0.182525	2.29707
Anxa1	Annexin A1 OS=Mus musculus GN=Anxa1 PE=1 SV=2	ANXA1	0.0350874	0.182525	1.33294
Rnf123	E3 ubiquitin-protein ligase RNF123 (Fragment) OS=Mus musculus GN=Rnf123 PE=1 SV=1	Q05CH9	0.0354582	0.182525	2.61133
Tgm1	Protein-glutamine gamma-glutamyltransferase K OS=Mus musculus GN=Tgm1 PE=1 SV=1	A0A0R4J293	0.0354964	0.182525	1.83427
Rab18	RAB18, member RAS oncogene family, isoform CRA_a OS=Mus musculus GN=Rab18 PE=1 SV=1	Q0PD38	0.0356017	0.182525	1.41607
Rap1b	Ras-related protein Rap-1b OS=Mus musculus GN=Rap1b PE=1 SV=2	RAP1B	0.0358923	0.182525	1.40839
Erp44	Uncharacterized protein OS=Mus musculus GN=Erp44 PE=2 SV=1	Q3URM4	0.0359594	0.182525	1.38198
Ttc22	Tetratricopeptide repeat domain 22 OS=Mus musculus GN=Ttc22 PE=2 SV=1	A2AVQ6	0.036052	0.182525	1.57869
Igkv1-122	Immunoglobulin kappa chain variable 1-122 (Fragment) OS=Mus musculus GN=Igkv1-122 PE=4 SV=2	A0A140T8M9	0.0363062	0.182525	1.84845
Lrrn4	Leucine-rich repeat neuronal protein 4 OS=Mus musculus GN=Lrrn4 PE=1 SV=2	LRRN4	0.0371964	0.184571	1.13797
Bag2	BAG family molecular chaperone regulator 2 OS=Mus musculus GN=Bag2 PE=1 SV=1	BAG2	0.0384543	0.186495	2.12593
Ubr4	E3 ubiquitin-protein ligase UBR4 OS=Mus musculus GN=Ubr4 PE=1 SV=1	UBR4	0.0386842	0.186495	1.80072
Rab4a	Ras-related protein Rab-4A OS=Mus musculus GN=Rab4a PE=1 SV=2	RAB4A	0.0387951	0.186495	1.63109
Ube2o	(E3-independent) E2 ubiquitin-conjugating enzyme UBE2O OS=Mus musculus GN=Ube2o PE=1 SV=3	UBE2O	0.0399424	0.189005	2.62436
Ppp2r1a	Serine/threonine-protein phosphatase 2A 65 kDa regulatory subunit A alpha isoform OS=Mus musculus GN=Ppp2r1a PE=1 SV=3	2AAA	0.040353	0.189837	1.22423
Txndc5	Uncharacterized protein OS=Mus musculus GN=Txndc5 PE=1 SV=1	Q3TEE8	0.0404479	0.189837	1.59604
Ppic	Peptidyl-prolyl cis-trans isomerase C OS=Mus musculus GN=Ppic PE=1 SV=1	PPIC	0.0407003	0.189837	2.19616
Cavin2	Caveolae-associated protein 2 OS=Mus musculus GN=Cavin2 PE=1 SV=3	CAVN2	0.0413415	0.189837	1.54488
Ppfia2	MKIAA4112 protein (Fragment) OS=Mus musculus GN=Ppfia2 PE=2 SV=1	Q5DTM9	0.0418326	0.189837	1.60103
OTTMUSWSBG00059284	Immunity related GTPase family D OS=Mus musculus domesticus GN=OTTMUSWSBG00059284 PE=4 SV=1	A0A1G5SK64	0.0430948	0.192224	4.49625
Hmcn1	Hemicentin-1 OS=Mus musculus GN=Hmcn1 PE=1 SV=1	HMCN1	0.0434747	0.192224	3.38354
Col2a1	Collagen alpha-1(II) chain OS=Mus musculus GN=Col2a1 PE=1 SV=2	CO2A1	0.0436544	0.192224	2.62743
Ahsa1	Activator of 90 kDa heat shock protein ATPase homolog 1 OS=Mus musculus GN=Ahsa1 PE=1 SV=2	AHSA1	0.0436557	0.192224	3.2712
Ahsg	Alpha-2-HS-glycoprotein OS=Mus musculus GN=Ahsg PE=1 SV=1	FETUA	0.0436842	0.192224	1.58756
Lama2	Laminin subunit alpha-2 OS=Mus musculus GN=Lama2 PE=1 SV=2	LAMA2	0.0438369	0.192378	1.90125
Marcks	80K protein OS=Mus musculus GN=Marcks PE=2 SV=1	A0A0A1HAM8	0.0439671	0.192432	2.94761
Pdia4	Protein disulfide-isomerase A4 OS=Mus musculus GN=Pdia4 PE=1 SV=1	A0A0R4J0Z1	0.0441958	0.192764	2.41641
Prps1	Ribose-phosphate pyrophosphokinase 1 OS=Mus musculus GN=Prps1 PE=1 SV=4	PRPS1	0.0447576	0.192922	5.93621
Psmc3	Uncharacterized protein OS=Mus musculus GN=Psmc3 PE=2 SV=1	Q3THI5	0.0448172	0.192922	1.88091
Arfgef1	Brefeldin A-inhibited guanine nucleotide-exchange protein 1 OS=Mus musculus GN=Arfgef1 PE=1 SV=1	BIG1	0.0451024	0.192922	2.37327
H2afj	Histone H2A OS=Mus musculus GN=H2afj PE=1 SV=1	A0A0N4SV66	0.0452617	0.192922	1.92661
Apom	Apolipoprotein M OS=Mus musculus GN=Apom PE=1 SV=1	APOM	0.0457907	0.193664	2.48883
Lama1	Laminin subunit alpha-1 OS=Mus musculus GN=Lama1 PE=1 SV=1	F8VQ40	0.0467825	0.194531	2.02515
Mbl2	Mannose-binding protein C OS=Mus musculus GN=Mbl2 PE=1 SV=2	MBL2	0.0468403	0.194531	1.71204
Ppp1r12b	Protein phosphatase 1 regulatory subunit 12B OS=Mus musculus GN=Ppp1r12b PE=1 SV=2	MYPT2	0.0477248	0.194779	3.20459
Igkv3-9	Immunoglobulin kappa variable 3-9 (Fragment) OS=Mus musculus GN=Igkv3-9 PE=4 SV=2	A0A140T8P4	0.0479987	0.195191	5.30636
Flot1	Flotillin-1 OS=Mus musculus GN=Flot1 PE=1 SV=1	FLOT1	0.0481314	0.195191	1.37573
Hsd3b7	3 beta-hydroxysteroid dehydrogenase type 7 OS=Mus musculus GN=Hsd3b7 PE=1 SV=1	3BHS7	0.0487263	0.195191	1.43143
Ckmt2	Creatine kinase S-type, mitochondrial OS=Mus musculus GN=Ckmt2 PE=1 SV=1	KCRS	0.0495949	0.195448	3.16558
