# Supplementary material for: Plasma-to-tumour tissue integrated proteomics using nano-omics for biomarker discovery in glioblastoma
Source: Nat Commun. 2025 Apr 10;16:3412. doi: 10.1038/s41467-025-58252-0 (PMC11986092; doi:10.1038/s41467-025-58252-0)
Supplement: Supplementary file 6 — Supplementary Data 4 [file 41467_2025_58252_MOESM6_ESM.xlsx]

## Sheet: Supplementary Data 4
Supplementary Data 4. Full list of blood proteins identified by Progenesis analysis to be differentially abundant between D7 and D14 time point in GBM-bearing mice. Only proteins with a p value < 0.05 by one-way ANOVA test are shown.
Gene name	Description	Accession	Anova p value	q value	Max fold change
UPREGULATED (n = 186)
Nat8f3	N-acetyltransferase 8 (GCN5-related) family member 3 OS=Mus musculus GN=Nat8f3 PE=1 SV=1	A0A0R4J157	7.73e-06	0.00977291	Infinity
Aimp1	Aminoacyl tRNA synthase complex-interacting multifunctional protein 1 OS=Mus musculus GN=Aimp1 PE=1 SV=2	AIMP1	5.08e-05	0.0111393	3.05327
Cct2	T-complex protein 1 subunit beta OS=Mus musculus GN=Cct2 PE=1 SV=4	TCPB	5.29e-05	0.0111393	1.8608
Marcks	80K protein OS=Mus musculus GN=Marcks PE=2 SV=1	A0A0A1HAM8	0.000101685	0.0183661	Infinity
Psmb8	Proteasome subunit beta type OS=Mus musculus GN=Psmb8 PE=2 SV=1	A0A068BIT8	0.000257148	0.0235855	2.0606
Pfkp	ATP-dependent 6-phosphofructokinase, platelet type OS=Mus musculus GN=Pfkp PE=1 SV=1	PFKAP	0.000368179	0.0299838	1.49534
Rnase4	Ribonuclease 4 OS=Mus musculus GN=Rnase4 PE=2 SV=1	Q5UCA9	0.000561486	0.0319461	2.25232
Cct8	T-complex protein 1 subunit theta OS=Mus musculus GN=Cct8 PE=1 SV=3	TCPQ	0.000627947	0.0330805	1.35613
Hgd	Homogentisate 1,2-dioxygenase OS=Mus musculus GN=Hgd PE=1 SV=2	HGD	0.000669149	0.033841	10.9502
	VH gene product (Fragment) OS=Mus musculus PE=4 SV=1	Q6LBQ5	0.000795022	0.0343067	Infinity
Cct6a	T-complex protein 1 subunit zeta OS=Mus musculus GN=Cct6a PE=1 SV=3	TCPZ	0.000814031	0.0343067	1.75815
Os9	Protein OS-9 OS=Mus musculus GN=Os9 PE=1 SV=2	OS9	0.00100931	0.0373558	Infinity
Psmb6	Proteasome subunit beta type-6 OS=Mus musculus GN=Psmb6 PE=1 SV=3	PSB6	0.00103532	0.0373558	1.32531
Ces3a	Carboxylesterase 3A OS=Mus musculus GN=Ces3a PE=1 SV=2	EST3A	0.00112129	0.0373558	1.70837
Qars	Glutamine--tRNA ligase OS=Mus musculus GN=Qars PE=1 SV=1	SYQ	0.00113719	0.0373558	3.31836
Ighv1-72	Ig heavy chain V region B1-8/186-2 OS=Mus musculus GN=Ighv1-72 PE=1 SV=1	HVM07	0.00123015	0.0388827	4.86504
Cpb1	Carboxypeptidase B1 (Tissue), isoform CRA_b OS=Mus musculus GN=Cpb1 PE=1 SV=1	B2RS76	0.00137306	0.0423413	649.543
C8a	Complement component C8 alpha chain OS=Mus musculus GN=C8a PE=1 SV=1	A2A997	0.00186377	0.0480901	2.13907
Copg1	Coatomer subunit gamma-1 OS=Mus musculus GN=Copg1 PE=1 SV=1	COPG1	0.00203234	0.0494143	2.42679
Eif3l	Eukaryotic translation initiation factor 3 subunit L OS=Mus musculus GN=Eif3l PE=1 SV=1	EIF3L	0.00216303	0.0503052	2.62918
Psma3	Proteasome subunit alpha type-3 OS=Mus musculus GN=Psma3 PE=1 SV=3	PSA3	0.00238257	0.0528483	1.47974
Cct7	T-complex protein 1 subunit eta OS=Mus musculus GN=Cct7 PE=1 SV=1	TCPH	0.00278958	0.06014	1.55497
Eprs	Bifunctional glutamate/proline--tRNA ligase OS=Mus musculus GN=Eprs PE=1 SV=4	SYEP	0.00285401	0.06014	4.42917
Pigr	Polymeric immunoglobulin receptor OS=Mus musculus GN=Pigr PE=1 SV=1	PIGR	0.00323196	0.065973	1.97755
Cela2a	Chymotrypsin-like elastase family member 2A OS=Mus musculus GN=Cela2a PE=1 SV=1	CEL2A	0.00323518	0.065973	18.0219
Psma5	Proteasome subunit alpha type OS=Mus musculus GN=Psma5 PE=2 SV=1	Q3TUI9	0.00398062	0.0714345	1.70544
H6pd	GDH/6PGL endoplasmic bifunctional protein OS=Mus musculus GN=H6pd PE=1 SV=1	A2A7A7	0.00423287	0.0714345	1.40843
Psma2	Proteasome subunit alpha type-2 OS=Mus musculus GN=Psma2 PE=1 SV=3	PSA2	0.00423317	0.0714345	1.42383
Psmb7	Proteasome subunit beta type (Fragment) OS=Mus musculus GN=Psmb7 PE=2 SV=1	Q5D098	0.004236	0.0714345	1.38997
Kars	Lysine--tRNA ligase OS=Mus musculus GN=Kars PE=1 SV=1	SYK	0.0045926	0.0714345	3.05035
Asph	Aspartyl/asparaginyl beta-hydroxylase OS=Mus musculus GN=Asph PE=1 SV=1	ASPH	0.0046452	0.0714345	2.77169
Krt8	Keratin, type II cytoskeletal 8 OS=Mus musculus GN=Krt8 PE=1 SV=4	K2C8	0.00472698	0.0714345	2.81341
Mug2	Murinoglobulin-2 OS=Mus musculus GN=Mug2 PE=1 SV=2	MUG2	0.00514849	0.0728789	1.41095
Flna	Filamin-A OS=Mus musculus GN=Flna PE=1 SV=5	FLNA	0.00519072	0.0728789	1.70752
C5	Complement C5 OS=Mus musculus GN=C5 PE=1 SV=2	CO5	0.00524546	0.0728789	3.00261
Hspd1	60 kDa heat shock protein, mitochondrial OS=Mus musculus GN=Hspd1 PE=1 SV=1	CH60	0.0056674	0.0753785	3.25947
Prss2	Anionic trypsin-2 OS=Mus musculus GN=Prss2 PE=1 SV=1	TRY2	0.00584724	0.0759653	4.10461
C8b	Complement component C8 beta chain OS=Mus musculus GN=C8b PE=1 SV=1	CO8B	0.00588819	0.0759653	1.91477
Thbs1	Uncharacterized protein OS=Mus musculus GN=Thbs1 PE=2 SV=1	Q3TR40	0.0061276	0.07609	1.78431
Ugt2b1	UDP-glucuronosyltransferase OS=Mus musculus GN=Ugt2b1 PE=1 SV=1	Q8R084	0.00660058	0.0786022	1.82248
Vim	Vimentin OS=Mus musculus GN=Vim PE=1 SV=3	VIME	0.00665211	0.0786022	4.16691
Mars	Methionine--tRNA ligase, cytoplasmic OS=Mus musculus GN=Mars PE=1 SV=1	SYMC	0.00685963	0.0795671	3.22797
Elovl2	Elongation of very long chain fatty acids protein 2 OS=Mus musculus GN=Elovl2 PE=1 SV=1	ELOV2	0.00700631	0.0802243	1.77773
Jchain	Immunoglobulin J chain OS=Mus musculus GN=Jchain PE=1 SV=4	IGJ	0.00736369	0.0813479	1.48797
Copb2	Coatomer subunit beta' OS=Mus musculus GN=Copb2 PE=1 SV=2	COPB2	0.00762265	0.0822199	1.99594
Rars	Arginine--tRNA ligase, cytoplasmic OS=Mus musculus GN=Rars PE=1 SV=2	SYRC	0.00773887	0.0822199	2.59454
	Alpha-amylase OS=Mus musculus PE=2 SV=1	Q8C5B4	0.00787687	0.0822199	4.91588
Amy2	Pancreatic alpha-amylase OS=Mus musculus GN=Amy2 PE=1 SV=2	AMYP	0.00787687	0.0822199	4.91588
Ugp2	UTP--glucose-1-phosphate uridylyltransferase OS=Mus musculus GN=Ugp2 PE=1 SV=3	UGPA	0.00797449	0.0822199	3.38432
Bcap29	B-cell receptor-associated protein 29 OS=Mus musculus GN=Bcap29 PE=1 SV=1	BAP29	0.00804552	0.0822199	3.57818
Rpn1	Dolichyl-diphosphooligosaccharide--protein glycosyltransferase subunit 1 OS=Mus musculus GN=Rpn1 PE=1 SV=1	RPN1	0.00806379	0.0822199	2.23291
Dctn2	Dynactin subunit 2 OS=Mus musculus GN=Dctn2 PE=1 SV=3	DCTN2	0.00827016	0.0827604	2.3289
Muc1	Mucin 1, transmembrane OS=Mus musculus GN=Muc1 PE=1 SV=1	A0A0R4J0H1	0.00838604	0.0827604	5.40449
Igkv6-14	Immunoglobulin kappa variable 6-14 (Fragment) OS=Mus musculus GN=Igkv6-14 PE=4 SV=2	A0A140T8P1	0.0084134	0.0827604	5.78495
Tcp1	T-complex protein 1 subunit alpha OS=Mus musculus GN=Tcp1 PE=1 SV=3	TCPA	0.00844408	0.0827604	1.43866
Synj2bp	Synaptojanin-2-binding protein OS=Mus musculus GN=Synj2bp PE=1 SV=1	SYJ2B	0.00924407	0.0876159	1.85885
Iglv1	Light chain variable region (Fragment) OS=Mus musculus GN=Iglv1 PE=2 SV=1	A2NVW1	0.00940939	0.0876159	2.27592
Dars	Aspartate--tRNA ligase, cytoplasmic OS=Mus musculus GN=Dars PE=1 SV=2	SYDC	0.00955248	0.0880203	2.30741
Psmb9	Proteasome subunit beta type OS=Mus musculus GN=Psmb9 PE=1 SV=1	A0A0R4J256	0.00963318	0.0880203	1.99986
Iars	Isoleucine--tRNA ligase, cytoplasmic OS=Mus musculus GN=Iars PE=1 SV=2	SYIC	0.00967694	0.0880203	1.78289
Gp1ba	Platelet glycoprotein Ib alpha chain OS=Mus musculus GN=Gp1ba PE=1 SV=2	GP1BA	0.0104552	0.0930897	1.89993
Rpn2	Dolichyl-diphosphooligosaccharide--protein glycosyltransferase subunit 2 OS=Mus musculus GN=Rpn2 PE=1 SV=1	A2ACG7	0.0105412	0.0931998	1.94943
Clec4f	C-type lectin domain family 4 member F OS=Mus musculus GN=Clec4f PE=1 SV=1	A0A0R4IZZ5	0.0107939	0.0946039	3.54858
Cbs	Cystathionine beta-synthase OS=Mus musculus GN=Cbs PE=1 SV=3	CBS	0.0109701	0.0946039	3.89583
Cel	Bile salt-activated lipase OS=Mus musculus GN=Cel PE=1 SV=1	CEL	0.011566	0.0974878	2.14817
Psap	Prosaposin OS=Mus musculus GN=Psap PE=1 SV=2	SAP	0.0116986	0.0979529	2.37596
Psmb4	Proteasome subunit beta type-4 OS=Mus musculus GN=Psmb4 PE=1 SV=1	PSB4	0.0119789	0.0979817	1.42785
Cct4	T-complex protein 1 subunit delta OS=Mus musculus GN=Cct4 PE=1 SV=3	TCPD	0.0120895	0.0979817	1.46693
Canx	Calnexin OS=Mus musculus GN=Canx PE=1 SV=1	CALX	0.012619	0.0996768	1.33164
Fasn	Fatty acid synthase OS=Mus musculus GN=Fasn PE=1 SV=2	FAS	0.0132488	0.102186	3.5211
Ces2a	Pyrethroid hydrolase Ces2a OS=Mus musculus GN=Ces2a PE=1 SV=1	EST2A	0.0135549	0.102617	1.74209
C8g	Complement component C8 gamma chain OS=Mus musculus GN=C8g PE=1 SV=1	CO8G	0.01368	0.102617	1.82696
Igkv6-23	Immunoglobulin kappa variable 6-23 (Fragment) OS=Mus musculus GN=Igkv6-23 PE=4 SV=2	A0A140T8N5	0.0142361	0.103904	2.56647
Tmc6	Transmembrane channel-like protein OS=Mus musculus GN=Tmc6 PE=1 SV=1	B1ATB3	0.0142995	0.103904	2.0476
Aldh1l1	Cytosolic 10-formyltetrahydrofolate dehydrogenase OS=Mus musculus GN=Aldh1l1 PE=1 SV=1	AL1L1	0.0145721	0.104681	4.00122
Lmf2	Lipase maturation factor 2 OS=Mus musculus GN=Lmf2 PE=1 SV=1	LMF2	0.0149339	0.106675	2.33617
Clec11a	C-type lectin domain family 11 member A OS=Mus musculus GN=Clec11a PE=1 SV=1	CLC11	0.0156302	0.10858	2.06513
Bche	Cholinesterase OS=Mus musculus GN=Bche PE=1 SV=2	CHLE	0.0159922	0.109294	3.66967
Igkv4-53	Immunoglobulin kappa variable 4-53 OS=Mus musculus GN=Igkv4-53 PE=1 SV=1	A0A075B677	0.0163728	0.110698	1.43634
Pah	Uncharacterized protein OS=Mus musculus GN=Pah PE=2 SV=1	Q3UEH8	0.0172511	0.111392	3.55457
Igkv1-88	Immunoglobulin kappa chain variable 1-88 (Fragment) OS=Mus musculus GN=Igkv1-88 PE=4 SV=2	A0A140T8N1	0.0175806	0.111392	2.6573
Ywhag	14-3-3 protein gamma OS=Mus musculus GN=Ywhag PE=1 SV=2	1433G	0.0178863	0.111392	1.40033
Hyou1	Hypoxia up-regulated protein 1 OS=Mus musculus GN=Hyou1 PE=1 SV=1	HYOU1	0.0179204	0.111392	1.34399
Sptan1	Spectrin alpha chain, non-erythrocytic 1 OS=Mus musculus GN=Sptan1 PE=1 SV=1	A3KGU7	0.018044	0.111392	1.47691
Sptan1	Spectrin alpha chain, non-erythrocytic 1 OS=Mus musculus GN=Sptan1 PE=1 SV=4	SPTN1	0.018044	0.111392	1.47691
Wgn-scFv	Single-chain variable OS=Mus musculus GN=Wgn-scFv PE=2 SV=1	A0A1E1GJG6	0.0187347	0.113958	2.96588
Igkv4-57	Immunoglobulin kappa variable 4-57 (Fragment) OS=Mus musculus GN=Igkv4-57 PE=4 SV=2	A0A0A6YYE7	0.0187477	0.113958	1.99143
Rab4a	Ras-related protein Rab-4A OS=Mus musculus GN=Rab4a PE=1 SV=2	RAB4A	0.019436	0.115368	1.51907
Copa	Coatomer subunit alpha OS=Mus musculus GN=Copa PE=1 SV=2	COPA	0.0200468	0.116105	1.90672
Pdia3	Protein disulfide-isomerase A3 OS=Mus musculus GN=Pdia3 PE=1 SV=2	PDIA3	0.0201245	0.116105	1.54596
Cct5	T-complex protein 1 subunit epsilon OS=Mus musculus GN=Cct5 PE=1 SV=1	TCPE	0.0204865	0.116674	1.42676
Cfh	Complement factor H (Fragment) OS=Mus musculus GN=Cfh PE=1 SV=1	A0A0A6YWP4	0.021376	0.119812	2.82642
Myh10	Myosin-10 OS=Mus musculus GN=Myh10 PE=1 SV=2	MYH10	0.021449	0.119812	1.4607
Psma7	Proteasome subunit alpha type OS=Mus musculus GN=Psma7 PE=2 SV=1	Q3TN31	0.0217617	0.120387	1.51916
	Anti-H5N1 hemagglutinin monoclonal anitbody H5M9 heavy chain (Fragment) OS=Mus musculus PE=1 SV=1	U5LP42	0.022234	0.121169	3.37039
Mug1	Murinoglobulin-1 OS=Mus musculus GN=Mug1 PE=1 SV=3	MUG1	0.022377	0.121235	3.27811
Hbb-b2	Hemoglobin subunit beta-2 OS=Mus musculus GN=Hbb-b2 PE=1 SV=2	HBB2	0.0228918	0.122455	2.04339
Psmb2	Proteasome subunit beta type-2 OS=Mus musculus GN=Psmb2 PE=1 SV=1	PSB2	0.0230377	0.122455	1.45804
Vwa8	von Willebrand factor A domain-containing protein 8 OS=Mus musculus GN=Vwa8 PE=1 SV=2	VWA8	0.0232448	0.122455	1.24309
Dmbt1	Deleted in malignant brain tumors 1 protein OS=Mus musculus GN=Dmbt1 PE=1 SV=1	A0A140LI59	0.0233922	0.122719	6.49604
Vwf	von Willebrand factor OS=Mus musculus GN=Vwf PE=1 SV=2	VWF	0.023755	0.12317	1.68412
Ces3b	Carboxylesterase 3B OS=Mus musculus GN=Ces3b PE=1 SV=2	EST3B	0.0238362	0.12317	1.77194
Psmb10	Proteasome subunit beta type OS=Mus musculus GN=Psmb10 PE=2 SV=1	Q3UNP9	0.0238532	0.12317	2.40057
Lars	Leucine--tRNA ligase, cytoplasmic OS=Mus musculus GN=Lars PE=1 SV=2	SYLC	0.0244641	0.123674	3.41338
Lap3	Cytosol aminopeptidase OS=Mus musculus GN=Lap3 PE=1 SV=3	AMPL	0.0245458	0.123674	2.32477
Igkc	If kappa light chain (Fragment) OS=Mus musculus GN=Igkc PE=1 SV=1	A2NHM3	0.0246965	0.123773	6.56401
Lcmt2	tRNA wybutosine-synthesizing protein 4 OS=Mus musculus GN=Lcmt2 PE=1 SV=1	A2ARU0	0.0250951	0.123773	3.50774
Ces1f	Carboxylesterase 1F OS=Mus musculus GN=Ces1f PE=1 SV=1	CES1F	0.0251813	0.123773	1.59189
	Anti-VIPase light chain variable region (Fragment) OS=Mus musculus PE=4 SV=1	Q8K1F1	0.0253233	0.123773	1.5474
Abhd16a	Protein ABHD16A OS=Mus musculus GN=Abhd16a PE=1 SV=3	ABHGA	0.0254942	0.123773	2.58197
Sec61a1	Uncharacterized protein OS=Mus musculus GN=Sec61a1 PE=2 SV=1	Q3TJD0	0.0257575	0.123773	1.67002
Pdia6	Uncharacterized protein OS=Mus musculus GN=Pdia6 PE=2 SV=1	Q3THH1	0.0259734	0.123773	2.02138
2210010C04Rik	RIKEN cDNA 2210010C04 gene OS=Mus musculus GN=2210010C04Rik PE=1 SV=1	Q9CPN9	0.0261517	0.123773	5.11769
Calr	Calreticulin OS=Mus musculus GN=Calr PE=1 SV=1	CALR	0.0262728	0.123773	1.35681
Flnb	Filamin-B OS=Mus musculus GN=Flnb PE=1 SV=3	FLNB	0.0264619	0.123773	3.02258
Igkv4-74	Immunoglobulin kappa variable 4-74 (Fragment) OS=Mus musculus GN=Igkv4-74 PE=4 SV=1	A0A0B4J1I3	0.0268688	0.123773	2.5576
Cela1	Chymotrypsin-like elastase family member 1 OS=Mus musculus GN=Cela1 PE=1 SV=1	CELA1	0.0268926	0.123773	3.709
Clu	Clusterin OS=Mus musculus GN=Clu PE=1 SV=1	CLUS	0.0270771	0.123773	1.46876
Copb1	Coatomer subunit beta OS=Mus musculus GN=Copb1 PE=1 SV=1	COPB	0.027701	0.123773	1.88499
Sptbn1	Spectrin beta chain, non-erythrocytic 1 OS=Mus musculus GN=Sptbn1 PE=1 SV=2	SPTB2	0.0279512	0.123773	1.56759
Soat2	Sterol O-acyltransferase 2 OS=Mus musculus GN=Soat2 PE=1 SV=2	SOAT2	0.0280156	0.123773	3.89238
	VH region (Fragment) OS=Mus musculus PE=2 SV=1	Q53VQ0	0.0280413	0.123773	3.28542
Klkb1	Plasma kallikrein OS=Mus musculus GN=Klkb1 PE=1 SV=2	KLKB1	0.0281202	0.123773	4.1339
Cfi	Complement factor I OS=Mus musculus GN=Cfi PE=1 SV=3	CFAI	0.0281941	0.123773	3.35961
Fyco1	FYVE and coiled-coil domain-containing protein 1 (Fragment) OS=Mus musculus GN=Fyco1 PE=1 SV=3	A0A140T8V9	0.0285467	0.124456	4.01654
Hint1	Histidine triad nucleotide-binding protein 1 OS=Mus musculus GN=Hint1 PE=1 SV=1	B0R1E3	0.0290475	0.12505	1.81423
Actr1b	Beta-centractin OS=Mus musculus GN=Actr1b PE=1 SV=1	ACTY	0.02957	0.126304	1.8975
Erlin2	Erlin-2 OS=Mus musculus GN=Erlin2 PE=1 SV=1	ERLN2	0.0305627	0.129669	2.71577
Lmf1	Lipase maturation factor 1 OS=Mus musculus GN=Lmf1 PE=1 SV=1	LMF1	0.0314143	0.132177	2.68261
Mlec	Malectin OS=Mus musculus GN=Mlec PE=1 SV=2	MLEC	0.0315035	0.132177	1.81982
Efemp1	EGF-containing fibulin-like extracellular matrix protein 1 OS=Mus musculus GN=Efemp1 PE=1 SV=1	FBLN3	0.0315758	0.132177	2.93307
Stt3a	Uncharacterized protein OS=Mus musculus GN=Stt3a PE=2 SV=1	A0A1S6GWK0	0.032047	0.133282	2.36467
Gne	Bifunctional UDP-N-acetylglucosamine 2-epimerase/N-acetylmannosamine kinase OS=Mus musculus GN=Gne PE=1 SV=1	GLCNE	0.032925	0.13408	4.76765
Psmb3	Proteasome subunit beta type-3 OS=Mus musculus GN=Psmb3 PE=1 SV=1	PSB3	0.0329644	0.13408	1.40044
Xdh	Xanthine dehydrogenase/oxidase OS=Mus musculus GN=Xdh PE=1 SV=5	XDH	0.0329811	0.13408	1.63689
Pebp1	Phosphatidylethanolamine-binding protein 1 OS=Mus musculus GN=Pebp1 PE=1 SV=3	PEBP1	0.0341163	0.13607	1.49688
Dpm1	Dolichol-phosphate mannosyltransferase subunit 1 OS=Mus musculus GN=Dpm1 PE=1 SV=1	DPM1	0.0344069	0.136094	1.71425
Psmb5	Proteasome subunit beta type-5 OS=Mus musculus GN=Psmb5 PE=1 SV=3	PSB5	0.0347591	0.136474	1.2725
Cpn2	Carboxypeptidase N subunit 2 OS=Mus musculus GN=Cpn2 PE=1 SV=2	CPN2	0.0348733	0.136474	3.77757
Gm10320	Protein transport protein Sec61 subunit beta OS=Mus musculus GN=Gm10320 PE=3 SV=1	E9PW43	0.0351531	0.136474	1.40394
Lcat	Phosphatidylcholine-sterol acyltransferase OS=Mus musculus GN=Lcat PE=1 SV=2	LCAT	0.0351595	0.136474	2.74128
Spp2	Secreted phosphoprotein 24 OS=Mus musculus GN=Spp2 PE=1 SV=2	SPP24	0.035189	0.136474	2.92665
Sec63	Translocation protein SEC63 homolog OS=Mus musculus GN=Sec63 PE=1 SV=4	SEC63	0.0353389	0.136636	2.12427
AI854703	Expressed sequence AI854703 (Fragment) OS=Mus musculus GN=AI854703 PE=4 SV=2	A0A0U1RNN3	0.0363848	0.139215	4.1404
Ighv3-5	Immunoglobulin heavy variable 3-5 OS=Mus musculus GN=Ighv3-5 PE=1 SV=1	A0A0A0MQC1	0.0364465	0.139215	2.21615
Tap2	Transporter 2 ATP-binding cassette sub-family B OS=Mus musculus GN=Tap2 PE=2 SV=1	A0A068BGU5	0.0371374	0.139623	1.85646
Notch2	Neurogenic locus notch homolog protein 2 OS=Mus musculus GN=Notch2 PE=1 SV=1	NOTC2	0.0377259	0.139623	1.80889
Emc8	ER membrane protein complex subunit 8 (Fragment) OS=Mus musculus GN=Emc8 PE=1 SV=1	M0QWP2	0.0379281	0.139623	2.85608
Uroc1	Urocanate hydratase OS=Mus musculus GN=Uroc1 PE=1 SV=2	HUTU	0.0381016	0.139623	2.29341
Cyb5b	Uncharacterized protein OS=Mus musculus GN=Cyb5b PE=2 SV=1	Q3TH64	0.0383535	0.139623	2.11145
Csf1r	Colony stimulating factor 1 receptor OS=Mus musculus GN=Csf1r PE=1 SV=1	Q0P635	0.0384017	0.139623	10.2073
	Uncharacterized protein OS=Mus musculus PE=2 SV=1	Q8BPF4	0.0387106	0.139623	2.26914
Fbln1	Fibulin-1 OS=Mus musculus GN=Fbln1 PE=1 SV=2	FBLN1	0.0388022	0.139623	3.80667
Mgam	Maltase-glucoamylase OS=Mus musculus GN=Mgam PE=1 SV=1	B5THE2	0.0388247	0.139623	2.65612
Txndc5	Uncharacterized protein OS=Mus musculus GN=Txndc5 PE=1 SV=1	Q3TEE8	0.0395606	0.140222	1.56931
Cpq	Carboxypeptidase Q OS=Mus musculus GN=Cpq PE=1 SV=1	CBPQ	0.0399519	0.140872	3.28521
Shmt1	Serine hydroxymethyltransferase, cytosolic OS=Mus musculus GN=Shmt1 PE=1 SV=3	GLYC	0.0400027	0.140872	5.37609
Itih2	Inter-alpha-trypsin inhibitor heavy chain H2 OS=Mus musculus GN=Itih2 PE=1 SV=1	ITIH2	0.0403504	0.141247	3.13978
Vcam1	Vascular cell adhesion protein 1 OS=Mus musculus GN=Vcam1 PE=1 SV=1	VCAM1	0.0409	0.141359	1.83728
Eif3a	Eukaryotic translation initiation factor 3 subunit A OS=Mus musculus GN=Eif3a PE=1 SV=5	EIF3A	0.0410045	0.141359	2.13679
Sod1	Superoxide dismutase [Cu-Zn] OS=Mus musculus GN=Sod1 PE=1 SV=2	SODC	0.0416845	0.143214	1.18792
Ica	Inhibitor of carbonic anhydrase OS=Mus musculus GN=Ica PE=1 SV=1	ICA	0.0423276	0.144608	2.26768
Hsp90aa1	Heat shock protein HSP 90-alpha OS=Mus musculus GN=Hsp90aa1 PE=1 SV=4	HS90A	0.0429685	0.145367	1.4433
Agpat2	1-acyl-sn-glycerol-3-phosphate acyltransferase beta OS=Mus musculus GN=Agpat2 PE=1 SV=1	PLCB	0.043001	0.145367	1.368
Slc12a6	Solute carrier family 12 member 6 OS=Mus musculus GN=Slc12a6 PE=4 SV=1	A2AGJ9	0.0434657	0.146198	1.57034
Ass1	Argininosuccinate synthase OS=Mus musculus GN=Ass1 PE=1 SV=1	ASSY	0.0437929	0.146423	1.94647
Pygl	Glycogen phosphorylase, liver form OS=Mus musculus GN=Pygl PE=1 SV=4	PYGL	0.044184	0.147008	2.4674
Agt	Angiotensinogen OS=Mus musculus GN=Agt PE=1 SV=1	ANGT	0.0445706	0.147518	2.33238
Zzef1	Zinc finger ZZ-type and EF-hand domain-containing protein 1 OS=Mus musculus GN=Zzef1 PE=1 SV=1	A0A140LJ04	0.0448136	0.147528	1.59685
Psmb1	Proteasome subunit beta type-1 OS=Mus musculus GN=Psmb1 PE=1 SV=1	PSB1	0.0449067	0.147528	1.16554
Ighv1-39	Immunoglobulin heavy variable 1-39 (Fragment) OS=Mus musculus GN=Ighv1-39 PE=4 SV=1	A0A075B5V5	0.0450851	0.147528	1.57924
	Ig heavy chain V region 23 OS=Mus musculus PE=4 SV=1	HVM04	0.0451318	0.147528	30.8935
Fmo5	Dimethylaniline monooxygenase [N-oxide-forming] 5 OS=Mus musculus GN=Fmo5 PE=1 SV=4	FMO5	0.0460408	0.148607	1.44895
Psma8	Proteasome subunit alpha type OS=Mus musculus GN=Psma8 PE=2 SV=1	B7ZMS4	0.0463843	0.148607	1.39676
Igkv9-123	Immunoglobulin kappa variable 9-123 (Fragment) OS=Mus musculus GN=Igkv9-123 PE=4 SV=2	A0A140T8N8	0.0467146	0.148607	2.46009
Hbb-bs	Beta-globin OS=Mus musculus GN=Hbb-bs PE=1 SV=1	A8DUK4	0.0472681	0.148607	2.08562
Me1	NADP-dependent malic enzyme OS=Mus musculus GN=Me1 PE=1 SV=2	MAOX	0.0474624	0.148607	5.70351
Krt90	Keratin 90 OS=Mus musculus GN=Krt90 PE=1 SV=1	E9Q1Z0	0.0476403	0.148607	1.32401
Ighv14-3	Immunoglobulin heavy variable V14-3 (Fragment) OS=Mus musculus GN=Ighv14-3 PE=4 SV=1	A0A075B5R9	0.0476675	0.148607	2.18202
Cyp2j7	Cytochrome P450, family 2, subfamily j, polypeptide 7 OS=Mus musculus GN=Cyp2j7 PE=3 SV=1	A0A140T8U1	0.047676	0.148607	2.57063
Gpld1	Glycosylphosphatidylinositol specific phospholipase D1 OS=Mus musculus GN=Gpld1 PE=1 SV=1	Q8VCU2	0.0477607	0.148607	3.59773
Serpina3m	Serine protease inhibitor A3M OS=Mus musculus GN=Serpina3m PE=1 SV=2	SPA3M	0.0479501	0.148607	1.54771
Tm6sf2	Transmembrane 6 superfamily member 2 OS=Mus musculus GN=Tm6sf2 PE=2 SV=2	TM6S2	0.0485063	0.148607	2.78811
Hgfac	Hepatocyte growth factor activator OS=Mus musculus GN=Hgfac PE=1 SV=1	HGFA	0.0485433	0.148607	3.59266
Ces2c	Acylcarnitine hydrolase OS=Mus musculus GN=Ces2c PE=1 SV=1	EST2C	0.0497722	0.150155	2.05291
Ighv1-52	Immunoglobulin heavy variable 1-52 OS=Mus musculus GN=Ighv1-52 PE=4 SV=1	A0A075B5W2	0.0499992	0.150155	2.01487
DOWNREGULATED (n = 221)
Pttg1ip	Pituitary tumor-transforming gene 1 protein-interacting protein OS=Mus musculus GN=Pttg1ip PE=1 SV=1	PTTG	3.98e-05	0.0111393	1.63046
Slc22a27	Solute carrier family 22 member 27 OS=Mus musculus GN=Slc22a27 PE=1 SV=1	S22AR	4.2e-05	0.0111393	3.49771
Spta1	Spectrin alpha chain, erythrocytic 1 OS=Mus musculus GN=Spta1 PE=1 SV=3	SPTA1	4.78e-05	0.0111393	2.76118
Add1	Alpha-adducin OS=Mus musculus GN=Add1 PE=1 SV=2	ADDA	0.000185127	0.0235855	2.3152
Tep1	Telomerase protein component 1 OS=Mus musculus GN=Tep1 PE=1 SV=1	TEP1	0.000236079	0.0235855	1.56045
B4galt1	Beta-1,4-galactosyltransferase 1 OS=Mus musculus GN=B4galt1 PE=1 SV=1	B1AXY5	0.00025761	0.0235855	3.34855
Ank1	Ankyrin-1 OS=Mus musculus GN=Ank1 PE=1 SV=1	D3Z5M4	0.000261164	0.0235855	2.61544
Ank1	Ank1 protein OS=Mus musculus GN=Ank1 PE=1 SV=1	Q0VGY9	0.000261164	0.0235855	2.61544
Tmod1	Tropomodulin-1 OS=Mus musculus GN=Tmod1 PE=1 SV=2	TMOD1	0.000379755	0.0299838	3.16384
Ubash3a	Ubiquitin-associated and SH3 domain-containing protein A (Fragment) OS=Mus musculus GN=Ubash3a PE=1 SV=1	G3UZM7	0.000403158	0.0299838	3.2956
Angptl6	Angiopoietin-related protein 6 OS=Mus musculus GN=Angptl6 PE=2 SV=1	ANGL6	0.000488625	0.0319461	1.54618
Add2	Beta-adducin OS=Mus musculus GN=Add2 PE=1 SV=4	ADDB	0.00053381	0.0319461	3.30747
Stxbp2	Syntaxin-binding protein 2 (Fragment) OS=Mus musculus GN=Stxbp2 PE=1 SV=1	F8WGM5	0.000562281	0.0319461	2.3691
Sptb	Spectrin beta chain OS=Mus musculus GN=Sptb PE=1 SV=1	Q3UGX2	0.000572925	0.0319461	2.52536
Epb42	Erythrocyte membrane protein band 4.2 OS=Mus musculus GN=Epb42 PE=1 SV=3	EPB42	0.000581148	0.0319461	2.55435
Dmtn	Dematin OS=Mus musculus GN=Dmtn PE=1 SV=1	DEMA	0.000756039	0.0343067	2.91756
C230096K16Rik	Uncharacterized protein (Fragment) OS=Mus musculus GN=C230096K16Rik PE=2 SV=1	Q8C7X1	0.000756146	0.0343067	2.8922
Etfdh	Electron transfer flavoprotein-ubiquinone oxidoreductase, mitochondrial OS=Mus musculus GN=Etfdh PE=1 SV=1	ETFD	0.000807372	0.0343067	2.26844
Pdhx	Pyruvate dehydrogenase protein X component, mitochondrial OS=Mus musculus GN=Pdhx PE=1 SV=1	ODPX	0.000894293	0.0364735	3.05586
Tbxa2r	Thromboxane A2 receptor OS=Mus musculus GN=Tbxa2r PE=1 SV=1	TA2R	0.00102626	0.0373558	1.30423
Ermap	Erythroid membrane-associated protein OS=Mus musculus GN=Ermap PE=1 SV=2	ERMAP	0.00102706	0.0373558	4.86843
Capn1	Calpain-1 catalytic subunit OS=Mus musculus GN=Capn1 PE=1 SV=1	CAN1	0.00106649	0.0373558	1.36638
Serpinb6a	Uncharacterized protein OS=Mus musculus GN=Serpinb6a PE=2 SV=1	Q3U3L3	0.00115229	0.0373558	1.70858
Ppic	Peptidyl-prolyl cis-trans isomerase C OS=Mus musculus GN=Ppic PE=1 SV=1	PPIC	0.00144054	0.0433646	2.94129
Mvp	Uncharacterized protein OS=Mus musculus GN=Mvp PE=2 SV=1	Q3THX5	0.0014975	0.0440311	1.81
Colec11	Collectin-11 OS=Mus musculus GN=Colec11 PE=2 SV=2	COL11	0.001557	0.0447401	1.64169
Rras2	Ras-related protein R-Ras2 OS=Mus musculus GN=Rras2 PE=1 SV=1	RRAS2	0.00169463	0.0456497	1.47044
Lgals3bp	Galectin-3-binding protein OS=Mus musculus GN=Lgals3bp PE=1 SV=1	LG3BP	0.00169698	0.0456497	1.88715
Cyfip1	Cytoplasmic FMR1-interacting protein 1 OS=Mus musculus GN=Cyfip1 PE=1 SV=1	A0A0R4J119	0.00177732	0.0468148	1.52087
Mpp1	55 kDa erythrocyte membrane protein OS=Mus musculus GN=Mpp1 PE=1 SV=1	B7ZCL8	0.00193991	0.0480919	1.71836
Mpp1	55 kDa erythrocyte membrane protein OS=Mus musculus GN=Mpp1 PE=1 SV=1	EM55	0.00193991	0.0480919	1.71836
Pla2g7	Platelet-activating factor acetylhydrolase OS=Mus musculus GN=Pla2g7 PE=2 SV=2	PAFA	0.00216209	0.0503052	3.12347
F2rl3	F2rl3 protein OS=Mus musculus GN=F2rl3 PE=2 SV=1	Q0VDX1	0.00218835	0.0503052	1.99972
Dlat	Dihydrolipoyllysine-residue acetyltransferase component of pyruvate dehydrogenase complex, mitochondrial OS=Mus musculus GN=Dlat PE=1 SV=2	ODP2	0.00234705	0.0528483	3.73217
Cacna2d1	Voltage-dependent calcium channel subunit alpha-2/delta-1 OS=Mus musculus GN=Cacna2d1 PE=1 SV=1	CA2D1	0.00281863	0.06014	1.96123
Rps27a	Ubiquitin-40S ribosomal protein S27a OS=Mus musculus GN=Rps27a PE=1 SV=2	RS27A	0.00362206	0.0705266	1.52773
Sec22b	Vesicle-trafficking protein SEC22b OS=Mus musculus GN=Sec22b PE=1 SV=3	SC22B	0.0039129	0.0714345	1.78383
Dlst	Dihydrolipoyllysine-residue succinyltransferase component of 2-oxoglutarate dehydrogenase complex, mitochondrial OS=Mus musculus GN=Dlst PE=1 SV=1	ODO2	0.00393474	0.0714345	1.37175
Glipr2	Golgi-associated plant pathogenesis-related protein 1 OS=Mus musculus GN=Glipr2 PE=1 SV=3	GAPR1	0.00397323	0.0714345	1.26135
Slc25a11	Mitochondrial 2-oxoglutarate/malate carrier protein OS=Mus musculus GN=Slc25a11 PE=1 SV=3	M2OM	0.0042988	0.0714345	2.59815
Rras	Ras-related protein R-Ras OS=Mus musculus GN=Rras PE=1 SV=1	RRAS	0.00433873	0.0714345	1.64241
Try5	Uncharacterized protein OS=Mus musculus GN=Try5 PE=2 SV=1	Q3V2E0	0.0043987	0.0714345	1.60523
Gltpd2	Glycolipid transfer protein domain-containing protein 2 OS=Mus musculus GN=Gltpd2 PE=1 SV=1	GLTD2	0.00440561	0.0714345	4.36018
Tspan9	Tetraspanin (Fragment) OS=Mus musculus GN=Tspan9 PE=1 SV=1	A0A0J9YTS4	0.0044994	0.0714345	1.88778
Apoh	Beta-2-glycoprotein 1 OS=Mus musculus GN=Apoh PE=1 SV=1	APOH	0.00452164	0.0714345	1.75
Lpcat3	Lysophospholipid acyltransferase 5 OS=Mus musculus GN=Lpcat3 PE=1 SV=1	MBOA5	0.00466974	0.0714345	2.43786
Ctse	Cathepsin E OS=Mus musculus GN=Ctse PE=1 SV=2	CATE	0.00468721	0.0714345	3.13729
Bag2	BAG family molecular chaperone regulator 2 OS=Mus musculus GN=Bag2 PE=1 SV=1	BAG2	0.004746	0.0714345	2.756
Tspan6	Tetraspanin-6 (Fragment) OS=Mus musculus GN=Tspan6 PE=1 SV=8	H3BL26	0.00486536	0.0723695	2.37503
Rhag	Ammonium transporter Rh type A OS=Mus musculus GN=Rhag PE=1 SV=1	RHAG	0.00501307	0.0728789	3.53182
Pi4k2b	Phosphatidylinositol 4-kinase type 2-beta OS=Mus musculus GN=Pi4k2b PE=1 SV=1	P4K2B	0.00513259	0.0728789	5.54968
Apoa4	Apolipoprotein A-IV OS=Mus musculus GN=Apoa4 PE=1 SV=3	APOA4	0.0051914	0.0728789	6.96695
Colec10	Collectin-10 OS=Mus musculus GN=Colec10 PE=2 SV=1	COL10	0.00531654	0.0730635	1.76999
Mfge8	Lactadherin OS=Mus musculus GN=Mfge8 PE=1 SV=3	MFGM	0.00549397	0.0741254	2.20725
Uqcrb	Cytochrome b-c1 complex subunit 7 OS=Mus musculus GN=Uqcrb PE=1 SV=3	QCR7	0.00551106	0.0741254	1.45404
Atp2b2	Plasma membrane calcium-transporting ATPase 2 OS=Mus musculus GN=Atp2b2 PE=1 SV=2	AT2B2	0.00572347	0.0753785	1.34235
Plin4	Perilipin-4 OS=Mus musculus GN=Plin4 PE=1 SV=2	PLIN4	0.00611011	0.07609	2.09741
Ighv11-1	Immunoglobulin heavy variable 11-1 (Fragment) OS=Mus musculus GN=Ighv11-1 PE=4 SV=1	A0A075B5R6	0.00615845	0.07609	7.16211
Reln	Reelin OS=Mus musculus GN=Reln PE=1 SV=3	RELN	0.00617093	0.07609	1.70039
Cd81	Tetraspanin OS=Mus musculus GN=Cd81 PE=2 SV=1	Q3UWG5	0.00622782	0.07609	1.45618
Esam	Endothelial cell-selective adhesion molecule OS=Mus musculus GN=Esam PE=1 SV=1	ESAM	0.00629699	0.07609	1.49088
COX2	Cytochrome c oxidase subunit 2 OS=Mus musculus musculus GN=COX2 PE=3 SV=1	A0A023J6F3	0.00631913	0.07609	1.50142
Parp4	Poly [ADP-ribose] polymerase OS=Mus musculus GN=Parp4 PE=1 SV=1	E9PYK3	0.00684954	0.0795671	1.82174
Arl8a	ADP-ribosylation factor-like protein 8A OS=Mus musculus GN=Arl8a PE=1 SV=1	ARL8A	0.00704319	0.0802243	1.57963
Prdm8	PR domain containing 8 OS=Mus musculus GN=Prdm8 PE=1 SV=1	B2RU90	0.00712959	0.0804834	2.32186
Itgal	Integrin alpha-L OS=Mus musculus GN=Itgal PE=1 SV=1	D3Z627	0.00736036	0.0813479	3.2414
Camp	Cathelicidin antimicrobial peptide OS=Mus musculus GN=Camp PE=1 SV=2	CAMP	0.00741686	0.0813479	2.77065
Arl8b	ADP-ribosylation factor-like protein 8B OS=Mus musculus GN=Arl8b PE=1 SV=1	A0A0N4SVB8	0.00746354	0.0813479	1.50449
Tfpi	Tissue factor pathway inhibitor OS=Mus musculus GN=Tfpi PE=2 SV=1	TFPI1	0.00834322	0.0827604	4.69447
Ppp6r3	SAPS domain family, member 3, isoform CRA_c OS=Mus musculus GN=Ppp6r3 PE=1 SV=1	G5E8R4	0.00871367	0.0845512	1.62772
H2-K1	H-2 class I histocompatibility antigen, K-B alpha chain OS=Mus musculus GN=H2-K1 PE=1 SV=1	HA1B	0.00903184	0.0865091	1.56628
Kif1c	Kinesin-like protein KIF1C OS=Mus musculus GN=Kif1c PE=1 SV=2	KIF1C	0.00934858	0.0876159	1.80832
Atp6v0c	V-type proton ATPase 16 kDa proteolipid subunit OS=Mus musculus GN=Atp6v0c PE=1 SV=1	VATL	0.00942458	0.0876159	1.63716
Dsp	Desmoplakin OS=Mus musculus GN=Dsp PE=1 SV=1	DESP	0.0102301	0.0923872	4.59692
Vps13c	Chorein OS=Mus musculus GN=Vps13c PE=2 SV=1	A1ILG8	0.010381	0.0930853	1.88102
Myct1	Myc target protein 1 OS=Mus musculus GN=Myct1 PE=1 SV=1	MYCT1	0.0109541	0.0946039	2.50115
Golgb1	Golgb1 protein OS=Mus musculus GN=Golgb1 PE=2 SV=1	B2RWW2	0.0109993	0.0946039	3.55945
Cd38	Uncharacterized protein OS=Mus musculus GN=Cd38 PE=2 SV=1	Q3UCS6	0.0113546	0.0966958	1.80276
	Type I epidermal keratin mRNA, 3'end (Fragment) OS=Mus musculus PE=2 SV=1	Q61782	0.0117934	0.0979817	3.01161
Efr3a	Protein EFR3 homolog A OS=Mus musculus GN=Efr3a PE=1 SV=1	A0A1D5RLL3	0.0120473	0.0979817	2.73757
Apoc1	Apolipoprotein C-I OS=Mus musculus GN=Apoc1 PE=1 SV=1	APOC1	0.0123424	0.0990365	4.31215
Cavin1	Caveolae-associated protein 1 OS=Mus musculus GN=Cavin1 PE=1 SV=1	CAVN1	0.0123957	0.0990365	1.5973
Dpep1	Dipeptidase 1 OS=Mus musculus GN=Dpep1 PE=1 SV=2	DPEP1	0.0124547	0.0990365	1.40915
Sdcbp	Syntenin-1 OS=Mus musculus GN=Sdcbp PE=1 SV=1	SDCB1	0.0126929	0.0996768	2.51204
	Uncharacterized protein OS=Mus musculus PE=2 SV=1	I6L9E1	0.0129882	0.101366	4.06505
Lamp1	Lysosome-associated membrane glycoprotein 1 OS=Mus musculus GN=Lamp1 PE=1 SV=2	LAMP1	0.0132549	0.102186	1.4805
Clec1b	C-type lectin domain family 1 member B OS=Mus musculus GN=Clec1b PE=1 SV=1	CLC1B	0.0133493	0.10229	1.41294
Olfm4	Olfm4 protein OS=Mus musculus GN=Olfm4 PE=2 SV=1	B2RUF9	0.0136049	0.102617	2.99365
Wbp2	WW domain-binding protein 2 OS=Mus musculus GN=Wbp2 PE=1 SV=1	WBP2	0.0137166	0.102617	1.64018
	Glutathione transferase class mu chain Yb5 OS=Mus musculus PE=1 SV=1	Q7M0F3	0.0138153	0.102747	18.7351
Rnf123	E3 ubiquitin-protein ligase RNF123 (Fragment) OS=Mus musculus GN=Rnf123 PE=1 SV=1	Q05CH9	0.0141919	0.103904	2.28772
Enpep	Glutamyl aminopeptidase OS=Mus musculus GN=Enpep PE=1 SV=1	AMPE	0.0142589	0.103904	1.40909
Slc14a1	Urea transporter 1 OS=Mus musculus GN=Slc14a1 PE=1 SV=2	UT1	0.014561	0.104681	1.8539
Mettl7a1	UbiE1 OS=Mus musculus GN=Mettl7a1 PE=2 SV=1	Q1XG79	0.0151343	0.107494	1.5108
Lrrn4cl	LRRN4 C-terminal-like protein OS=Mus musculus GN=Lrrn4cl PE=2 SV=1	LRN4L	0.0152187	0.107494	1.43729
Daglb	Sn1-specific diacylglycerol lipase beta OS=Mus musculus GN=Daglb PE=1 SV=2	DGLB	0.0155488	0.10858	1.72754
Rsu1	Ras suppressor protein 1 OS=Mus musculus GN=Rsu1 PE=1 SV=3	RSU1	0.0158369	0.109294	1.43143
Apoa5	Apolipoprotein A-V OS=Mus musculus GN=Apoa5 PE=1 SV=1	APOA5	0.0159898	0.109294	5.90735
Lnpep	Leucyl-cystinyl aminopeptidase OS=Mus musculus GN=Lnpep PE=1 SV=1	LCAP	0.0161618	0.109859	1.68191
Rab8a	Ras-related protein Rab-8A OS=Mus musculus GN=Rab8a PE=1 SV=2	RAB8A	0.0165836	0.111014	1.98996
Lbp	Lipopolysaccharide-binding protein OS=Mus musculus GN=Lbp PE=1 SV=2	LBP	0.0165951	0.111014	2.8965
Ahsa1	Activator of 90 kDa heat shock protein ATPase homolog 1 OS=Mus musculus GN=Ahsa1 PE=1 SV=2	AHSA1	0.0168588	0.111392	4.09138
Rab5b	Ras-related protein Rab-5B OS=Mus musculus GN=Rab5b PE=1 SV=1	RAB5B	0.016866	0.111392	1.5868
Krt79	Keratin, type II cytoskeletal 79 OS=Mus musculus GN=Krt79 PE=1 SV=2	K2C79	0.0172305	0.111392	4.22234
Fgb	Fibrinogen beta chain OS=Mus musculus GN=Fgb PE=1 SV=1	FIBB	0.0172673	0.111392	7.39146
Lyn	Tyrosine-protein kinase Lyn OS=Mus musculus GN=Lyn PE=1 SV=4	LYN	0.0172847	0.111392	1.45482
Rap1b	Ras-related protein Rap-1b OS=Mus musculus GN=Rap1b PE=1 SV=2	RAP1B	0.0174219	0.111392	1.9981
Pcyox1	Prenylcysteine oxidase OS=Mus musculus GN=Pcyox1 PE=1 SV=1	PCYOX	0.0179778	0.111392	1.91172
Pcyox1l	Prenylcysteine oxidase-like OS=Mus musculus GN=Pcyox1l PE=1 SV=1	PCYXL	0.0179911	0.111392	2.73311
Plin3	Perilipin-3 OS=Mus musculus GN=Plin3 PE=1 SV=1	PLIN3	0.0180613	0.111392	2.73711
Emilin1	EMILIN-1 OS=Mus musculus GN=Emilin1 PE=1 SV=1	EMIL1	0.0186665	0.113958	2.74349
Atp5c1	ATP synthase subunit gamma OS=Mus musculus GN=Atp5c1 PE=2 SV=1	Q9D9D7	0.0189251	0.113989	1.61797
1700074P13Rik	RIKEN cDNA 1700074P13 gene (Fragment) OS=Mus musculus GN=1700074P13Rik PE=3 SV=1	D3Z4W5	0.0189375	0.113989	1.66158
Cd55	Complement decay-accelerating factor, GPI-anchored OS=Mus musculus GN=Cd55 PE=1 SV=2	DAF1	0.0190234	0.113989	1.3537
Zfyve1	Zinc finger FYVE domain-containing protein 1 OS=Mus musculus GN=Zfyve1 PE=1 SV=2	ZFYV1	0.0199375	0.116105	2.36295
H2-Aa	H-2 class II histocompatibility antigen, A-B alpha chain OS=Mus musculus GN=H2-Aa PE=1 SV=2	HA2B	0.0199986	0.116105	1.79202
Fermt3	Fermitin family homolog 3 OS=Mus musculus GN=Fermt3 PE=1 SV=1	URP2	0.0200798	0.116105	1.43931
Plxna4	Plexin-A4 OS=Mus musculus GN=Plxna4 PE=1 SV=3	PLXA4	0.0202003	0.116105	1.41422
Atp6v0a1	V-type proton ATPase 116 kDa subunit a isoform 1 OS=Mus musculus GN=Atp6v0a1 PE=1 SV=3	VPP1	0.020203	0.116105	1.5252
Fam213a	Redox-regulatory protein FAM213A OS=Mus musculus GN=Fam213a PE=1 SV=1	Q3U125	0.0203348	0.116334	1.65125
Cyp8b1	7-alpha-hydroxycholest-4-en-3-one 12-alpha-hydroxylase OS=Mus musculus GN=Cyp8b1 PE=1 SV=1	A0A0R4J0N7	0.021116	0.11972	2.09925
Rab2a	RAB2, member RAS oncogene family OS=Mus musculus GN=Rab2a PE=1 SV=1	Q0PD65	0.0212494	0.119812	1.73588
Vcan	MCG116562, isoform CRA_a OS=Mus musculus GN=Vcan PE=1 SV=1	G3XA35	0.0215112	0.119812	2.48281
Anpep	Aminopeptidase N OS=Mus musculus GN=Anpep PE=1 SV=4	AMPN	0.021805	0.120387	1.81832
Atp2c1	Calcium-transporting ATPase OS=Mus musculus GN=Atp2c1 PE=1 SV=1	H3BIX7	0.0221897	0.121169	1.41344
Fga	Fibrinogen alpha chain OS=Mus musculus GN=Fga PE=1 SV=1	FIBA	0.022438	0.121235	7.27028
Rack1	Receptor of activated protein C kinase 1 OS=Mus musculus GN=Rack1 PE=1 SV=3	RACK1	0.022878	0.122455	2.62812
Hadha	Trifunctional enzyme subunit alpha, mitochondrial OS=Mus musculus GN=Hadha PE=1 SV=1	ECHA	0.0231197	0.122455	1.59112
Apob	Apolipoprotein B-100 OS=Mus musculus GN=Apob PE=1 SV=1	APOB	0.0231686	0.122455	2.28515
Krt18	Keratin, type I cytoskeletal 18 OS=Mus musculus GN=Krt18 PE=1 SV=5	K1C18	0.0238678	0.12317	2.21511
Cd9	CD9 antigen OS=Mus musculus GN=Cd9 PE=1 SV=2	CD9	0.0243837	0.123674	1.49483
Epb41	Protein 4.1R (Fragment) OS=Mus musculus GN=Epb41 PE=2 SV=1	A0A068WAZ7	0.0245007	0.123674	2.51427
Ahsg	Alpha-2-HS-glycoprotein OS=Mus musculus GN=Ahsg PE=1 SV=1	FETUA	0.0245146	0.123674	1.33109
Eef1a1	Elongation factor 1-alpha 1 OS=Mus musculus GN=Eef1a1 PE=1 SV=3	EF1A1	0.0245523	0.123674	1.71812
Lrrc32	Leucine-rich repeat-containing 32 OS=Mus musculus GN=Lrrc32 PE=1 SV=1	G3XA59	0.0249087	0.123773	2.10853
Itga6	Uncharacterized protein (Fragment) OS=Mus musculus GN=Itga6 PE=2 SV=1	Q3TWK2	0.0250814	0.123773	1.53993
Ykt6	Synaptobrevin homolog YKT6 OS=Mus musculus GN=Ykt6 PE=1 SV=1	YKT6	0.0256538	0.123773	2.58145
Asap2	Arf-GAP with SH3 domain, ANK repeat and PH domain-containing protein 2 OS=Mus musculus GN=Asap2 PE=1 SV=3	ASAP2	0.0258977	0.123773	4.7868
Itga6	Integrin alpha-6 OS=Mus musculus GN=Itga6 PE=1 SV=3	ITA6	0.0262267	0.123773	1.16398
Rab27b	Ras-related protein Rab-27B OS=Mus musculus GN=Rab27b PE=1 SV=3	RB27B	0.0263949	0.123773	1.4858
Antxr2	Anthrax toxin receptor 2 OS=Mus musculus GN=Antxr2 PE=1 SV=1	ANTR2	0.026421	0.123773	1.73145
Snap23	Synaptosomal-associated protein OS=Mus musculus GN=Snap23 PE=1 SV=1	A2AKH4	0.0266194	0.123773	1.34176
Cd37	Tetraspanin OS=Mus musculus GN=Cd37 PE=1 SV=1	Q3U429	0.0267738	0.123773	3.48348
Hmcn1	Hemicentin-1 OS=Mus musculus GN=Hmcn1 PE=1 SV=1	HMCN1	0.026904	0.123773	1.8194
Atp5a1	ATP synthase subunit alpha, mitochondrial OS=Mus musculus GN=Atp5a1 PE=1 SV=1	ATPA	0.0270921	0.123773	1.92556
Col12a1	Collagen alpha-1(XII) chain OS=Mus musculus GN=Col12a1 PE=2 SV=3	COCA1	0.0271906	0.123773	1.79744
Surf4	Surfeit locus protein 4 (Fragment) OS=Mus musculus GN=Surf4 PE=1 SV=1	F7CH13	0.02729	0.123773	1.78689
Fgg	Fibrinogen gamma chain OS=Mus musculus GN=Fgg PE=1 SV=1	FIBG	0.0273912	0.123773	6.67958
Efnb1	Ephrin-B1 OS=Mus musculus GN=Efnb1 PE=1 SV=1	EFNB1	0.0278843	0.123773	1.32277
Hspb1	Heat shock protein beta-1 OS=Mus musculus GN=Hspb1 PE=1 SV=3	HSPB1	0.0278905	0.123773	2.56399
Tgfb1	Transforming growth factor beta-1 OS=Mus musculus GN=Tgfb1 PE=1 SV=1	TGFB1	0.0281205	0.123773	1.55195
Add3	Gamma-adducin OS=Mus musculus GN=Add3 PE=1 SV=2	ADDG	0.0281535	0.123773	4.4962
F11r	Junctional adhesion molecule A OS=Mus musculus GN=F11r PE=1 SV=2	JAM1	0.0284207	0.124336	1.27087
Plpp1	Phospholipid phosphatase 1 OS=Mus musculus GN=Plpp1 PE=1 SV=1	PLPP1	0.0286742	0.124583	1.66294
Lamb2	Laminin subunit beta-2 OS=Mus musculus GN=Lamb2 PE=1 SV=2	LAMB2	0.0288274	0.124819	1.93933
Pdcd6ip	Programmed cell death 6-interacting protein OS=Mus musculus GN=Pdcd6ip PE=1 SV=3	PDC6I	0.0290786	0.12505	1.97878
Myh6	Myosin-6 OS=Mus musculus GN=Myh6 PE=1 SV=2	MYH6	0.0295101	0.126304	3.37647
Proz	Vitamin K-dependent protein Z OS=Mus musculus GN=Proz PE=1 SV=1	PROZ	0.0299813	0.12763	1.51961
Krt72	Keratin, type II cytoskeletal 72 OS=Mus musculus GN=Krt72 PE=3 SV=1	K2C72	0.0307395	0.129983	7.68066
Rab11b	RAS oncogene family protein OS=Mus musculus GN=Rab11b PE=2 SV=1	A0A068BFR3	0.0316767	0.132177	1.32073
Slc35a3	UDP-N-acetylglucosamine transporter (Fragment) OS=Mus musculus GN=Slc35a3 PE=1 SV=1	E9Q3V2	0.0323298	0.134018	2.31277
Psmc3	Uncharacterized protein OS=Mus musculus GN=Psmc3 PE=2 SV=1	Q3THI5	0.0326677	0.13408	1.57439
Slc2a3	Solute carrier family 2, facilitated glucose transporter member 3 OS=Mus musculus GN=Slc2a3 PE=1 SV=1	GTR3	0.0327395	0.13408	1.41027
Tmed7	Transmembrane p24-trafficking protein 7 OS=Mus musculus GN=Tmed7 PE=1 SV=1	D3YZZ5	0.0327406	0.13408	1.31846
S100a11	Protein S100-A11 OS=Mus musculus GN=S100a11 PE=1 SV=1	S10AB	0.0331294	0.134251	1.53989
Itga2	Integrin alpha-2 OS=Mus musculus GN=Itga2 PE=1 SV=2	ITA2	0.0335008	0.135323	1.26575
Aqp1	Aquaporin-1 OS=Mus musculus GN=Aqp1 PE=1 SV=3	AQP1	0.0336098	0.135331	1.53535
Rab1A	Ras-related protein Rab-1A OS=Mus musculus GN=Rab1A PE=1 SV=3	RAB1A	0.0337895	0.135622	1.43688
Rab10	Ras-related protein Rab-10 OS=Mus musculus GN=Rab10 PE=1 SV=1	RAB10	0.0340165	0.13607	1.55391
Pm20d1	N-fatty-acyl-amino acid synthase/hydrolase PM20D1 OS=Mus musculus GN=Pm20d1 PE=1 SV=1	P20D1	0.0345405	0.136094	1.59984
Tpm1	Tropomyosin alpha-1 chain OS=Mus musculus GN=Tpm1 PE=1 SV=1	E9Q453	0.0345529	0.136094	2.00203
Krt42	Keratin, type I cytoskeletal 42 OS=Mus musculus GN=Krt42 PE=1 SV=1	K1C42	0.0359091	0.138139	7.48299
Tmem167	Protein kish OS=Mus musculus GN=Tmem167 PE=1 SV=1	E0CY07	0.0359462	0.138139	2.02318
Rab7	MCG130610 OS=Mus musculus GN=Rab7 PE=1 SV=1	Q4FJQ0	0.0365641	0.139244	1.63806
Rab5a	Ras-related protein Rab-5A OS=Mus musculus GN=Rab5a PE=1 SV=1	RAB5A	0.036721	0.139421	1.63438
Rap2b	Ras-related protein Rap-2b OS=Mus musculus GN=Rap2b PE=1 SV=1	RAP2B	0.037404	0.139623	1.42044
Atp1b1	Sodium/potassium-transporting ATPase subunit beta-1 OS=Mus musculus GN=Atp1b1 PE=1 SV=1	AT1B1	0.0376493	0.139623	1.33089
Clcn4	H(+)/Cl(-) exchange transporter 4 OS=Mus musculus GN=Clcn4 PE=2 SV=2	CLCN4	0.0381963	0.139623	2.09671
Uckl1	Uridine-cytidine kinase-like 1 OS=Mus musculus GN=Uckl1 PE=1 SV=1	UCKL1	0.0383724	0.139623	3.47008
Nkain4	Sodium/potassium-transporting ATPase subunit beta-1-interacting protein 4 OS=Mus musculus GN=Nkain4 PE=1 SV=1	NKAI4	0.0384403	0.139623	2.34076
Irgm1	Immunity-related GTPase family M protein 1 OS=Mus musculus GN=Irgm1 PE=1 SV=1	IRGM1	0.0385566	0.139623	1.39263
Cd200	OX-2 membrane glycoprotein OS=Mus musculus GN=Cd200 PE=1 SV=1	OX2G	0.0388251	0.139623	1.342
Lss	Lanosterol synthase OS=Mus musculus GN=Lss PE=1 SV=2	ERG7	0.0388505	0.139623	1.64474
C2cd2l	Phospholipid transfer protein C2CD2L OS=Mus musculus GN=C2cd2l PE=1 SV=3	C2C2L	0.0388719	0.139623	2.60331
Krt1	Keratin, type II cytoskeletal 1 OS=Mus musculus GN=Krt1 PE=1 SV=4	K2C1	0.0388721	0.139623	3.22842
Krt78	Krt78 protein (Fragment) OS=Mus musculus GN=Krt78 PE=2 SV=1	A1L0X5	0.0391098	0.140078	4.00026
Slc43a1	Large neutral amino acids transporter small subunit 3 OS=Mus musculus GN=Slc43a1 PE=1 SV=1	A2ATS4	0.039334	0.140222	1.54942
Cfl1	Cofilin-1 OS=Mus musculus GN=Cfl1 PE=1 SV=3	COF1	0.0395215	0.140222	1.4012
Rbp1	Retinol-binding protein 1 OS=Mus musculus GN=Rbp1 PE=1 SV=2	RET1	0.0401113	0.140872	1.62056
Krt76	Keratin, type II cytoskeletal 2 oral OS=Mus musculus GN=Krt76 PE=1 SV=1	K22O	0.0404417	0.141247	3.9553
Agrn	Agrin OS=Mus musculus GN=Agrn PE=1 SV=1	AGRIN	0.0406271	0.141359	3.58019
Atp1b3	Sodium/potassium-transporting ATPase subunit beta-3 OS=Mus musculus GN=Atp1b3 PE=1 SV=1	AT1B3	0.0408382	0.141359	1.56307
Ndufa13	NADH dehydrogenase [ubiquinone] 1 alpha subcomplex subunit 13 OS=Mus musculus GN=Ndufa13 PE=1 SV=3	NDUAD	0.0410327	0.141359	1.6761
Rps6ka3	Ribosomal protein S6 kinase alpha-3 OS=Mus musculus GN=Rps6ka3 PE=1 SV=1	B1AXN9	0.0418231	0.143301	1.32864
Thy1	Thy-1 membrane glycoprotein (Fragment) OS=Mus musculus GN=Thy1 PE=1 SV=1	A0A1L1SUX8	0.0424332	0.144608	1.36817
Elovl5	Elongation of very long chain fatty acids protein (Fragment) OS=Mus musculus GN=Elovl5 PE=1 SV=1	D3Z0Z6	0.0427389	0.145258	4.86112
Dnm3	Dynamin-3 OS=Mus musculus GN=Dnm3 PE=1 SV=1	DYN3	0.0434781	0.146198	3.04313
Sypl1	Synaptophysin-like protein 1 OS=Mus musculus GN=Sypl1 PE=1 SV=2	SYPL1	0.0438162	0.146423	1.69608
Tmem14c	Transmembrane protein 14C, isoform CRA_b OS=Mus musculus GN=Tmem14c PE=2 SV=1	Q8C297	0.0438924	0.146423	1.81362
Rala	Ras-related protein Ral-A OS=Mus musculus GN=Rala PE=1 SV=1	RALA	0.0445424	0.147518	1.83343
Gnas	Guanine nucleotide-binding protein G(s) subunit alpha isoforms XLas OS=Mus musculus GN=Gnas PE=1 SV=1	GNAS1	0.0451571	0.147528	1.45931
Uqcrc1	Cytochrome b-c1 complex subunit 1, mitochondrial OS=Mus musculus GN=Uqcrc1 PE=1 SV=2	QCR1	0.0453521	0.147727	1.53203
Fam151a	Protein FAM151A OS=Mus musculus GN=Fam151a PE=1 SV=1	F151A	0.0454518	0.147727	1.63327
Tfrc	Transferrin receptor protein 1 OS=Mus musculus GN=Tfrc PE=1 SV=1	TFR1	0.0455734	0.147743	1.77378
Ptprc	Receptor-type tyrosine-protein phosphatase C OS=Mus musculus GN=Ptprc PE=1 SV=3	PTPRC	0.0463436	0.148607	1.99466
Krt2	Keratin, type II cytoskeletal 2 epidermal OS=Mus musculus GN=Krt2 PE=1 SV=1	K22E	0.0466897	0.148607	2.85114
Serpine2	Glia-derived nexin OS=Mus musculus GN=Serpine2 PE=1 SV=2	GDN	0.0467667	0.148607	1.55374
Cox6c	Cytochrome c oxidase subunit 6C OS=Mus musculus GN=Cox6c PE=1 SV=3	COX6C	0.0468933	0.148607	1.51459
Itgb1	Integrin beta-1 OS=Mus musculus GN=Itgb1 PE=1 SV=1	ITB1	0.0472429	0.148607	1.15203
Vamp3	Vesicle-associated membrane protein 3 OS=Mus musculus GN=Vamp3 PE=1 SV=1	VAMP3	0.047494	0.148607	1.27939
Col1a1	Collagen alpha-1(I) chain OS=Mus musculus GN=Col1a1 PE=1 SV=4	CO1A1	0.0475298	0.148607	1.73181
Mpc2	Mitochondrial pyruvate carrier 2 OS=Mus musculus GN=Mpc2 PE=1 SV=1	MPC2	0.0481396	0.148607	2.08818
Birc6	Uncharacterized protein OS=Mus musculus GN=Birc6 PE=2 SV=1	A0A1S6GWH3	0.0481527	0.148607	1.42233
Krt6a	Keratin, type II cytoskeletal 6A OS=Mus musculus GN=Krt6a PE=1 SV=3	K2C6A	0.0485091	0.148607	5.71838
Nckap1	Nckap1 protein (Fragment) OS=Mus musculus GN=Nckap1 PE=2 SV=1	A1L0U6	0.0485425	0.148607	1.5703
Timp3	Metalloproteinase inhibitor 3 OS=Mus musculus GN=Timp3 PE=1 SV=1	TIMP3	0.0487421	0.148855	1.62049
Oxsr1	Serine/threonine-protein kinase OSR1 OS=Mus musculus GN=Oxsr1 PE=1 SV=1	OXSR1	0.0488766	0.148906	2.29196
P2rx1	P2X purinoceptor 1 OS=Mus musculus GN=P2rx1 PE=2 SV=1	P2RX1	0.0496258	0.150155	2.06235
Ces2g	Carboxylic ester hydrolase OS=Mus musculus GN=Ces2g PE=1 SV=1	E9PV38	0.0496341	0.150155	1.3246
Ptk7	Inactive tyrosine-protein kinase 7 OS=Mus musculus GN=Ptk7 PE=1 SV=1	PTK7	0.0498494	0.150155	1.51939
Gm45927	Secretory carrier-associated membrane protein OS=Mus musculus GN=Gm45927 PE=2 SV=1	B2M0S2	0.0498999	0.150155	1.5211
