# Supplementary material for: Plasma-to-tumour tissue integrated proteomics using nano-omics for biomarker discovery in glioblastoma
Source: Nat Commun. 2025 Apr 10;16:3412. doi: 10.1038/s41467-025-58252-0 (PMC11986092; doi:10.1038/s41467-025-58252-0)
Supplement: Supplementary file 7 — Supplementary Data 5 [file 41467_2025_58252_MOESM7_ESM.xlsx]

## Sheet: Supplementary Data 5
Supplementary Data 5. Full list of blood proteins identified by Progenesis analysis to be differentially abundant between D14 and D18 time point in GBM-bearing mice. Only proteins with a p value < 0.05 by one-way ANOVA test are shown.
Gene name	Description	Accession	Anova p value	q value	Max fold change
UPREGULATED (n = 376)
Abcg8	ATP-binding cassette sub-family G member 8 OS=Mus musculus GN=Abcg8 PE=2 SV=1	Q7TSR6	0.000128296	0.031466	Infinity
Bckdha	2-oxoisovalerate dehydrogenase subunit alpha, mitochondrial (Fragment) OS=Mus musculus GN=Bckdha PE=1 SV=1	A0A0U1RPK5	0.000192445	0.0393328	Infinity
Msmo1	Methylsterol monooxygenase 1 OS=Mus musculus GN=Msmo1 PE=1 SV=1	MSMO1	0.000246204	0.0431316	10.8494
Pnliprp2	Pancreatic lipase-related protein 2 OS=Mus musculus GN=Pnliprp2 PE=1 SV=2	LIPR2	0.000498786	0.0702372	121.423
Acaa2	3-ketoacyl-CoA thiolase, mitochondrial OS=Mus musculus GN=Acaa2 PE=1 SV=3	THIM	0.000804985	0.0702372	3.07405
Tmem14c	Transmembrane protein 14C, isoform CRA_b OS=Mus musculus GN=Tmem14c PE=2 SV=1	Q8C297	0.000821297	0.0702372	3.58295
Mgst1	Microsomal glutathione S-transferase 1 OS=Mus musculus GN=Mgst1 PE=1 SV=3	MGST1	0.000874662	0.0702372	3.54177
Pnlip	Pancreatic triacylglycerol lipase OS=Mus musculus GN=Pnlip PE=1 SV=1	LIPP	0.000916408	0.0702372	14.2631
Paqr9	Membrane progesterone receptor epsilon OS=Mus musculus GN=Paqr9 PE=1 SV=2	PAQR9	0.00108792	0.0770366	7.75222
Nat8f3	N-acetyltransferase 8 (GCN5-related) family member 3 OS=Mus musculus GN=Nat8f3 PE=1 SV=1	A0A0R4J157	0.00122768	0.0789382	18.4286
mKIAA1825	Cation-transporting ATPase (Fragment) OS=Mus musculus GN=mKIAA1825 PE=3 SV=1	Q69Z96	0.00159411	0.0789382	10.5395
Hspa9	Stress-70 protein, mitochondrial OS=Mus musculus GN=Hspa9 PE=1 SV=3	GRP75	0.00194478	0.0789382	4.35653
Ndufb9	NADH dehydrogenase [ubiquinone] 1 beta subcomplex subunit 9 OS=Mus musculus GN=Ndufb9 PE=1 SV=3	NDUB9	0.00211705	0.0789382	5.12487
Pcyt1b	Choline-phosphate cytidylyltransferase B OS=Mus musculus GN=Pcyt1b PE=1 SV=2	PCY1B	0.0022093	0.0789382	11.3332
Pla2g7	Platelet-activating factor acetylhydrolase OS=Mus musculus GN=Pla2g7 PE=2 SV=2	PAFA	0.00233631	0.0789382	8.52849
Hspd1	60 kDa heat shock protein, mitochondrial OS=Mus musculus GN=Hspd1 PE=1 SV=1	CH60	0.00235422	0.0789382	7.12437
Lpcat3	Lysophospholipid acyltransferase 5 OS=Mus musculus GN=Lpcat3 PE=1 SV=1	MBOA5	0.00270043	0.0789382	6.05979
Lrrc59	Uncharacterized protein OS=Mus musculus GN=Lrrc59 PE=2 SV=1	Q3TF84	0.00270879	0.0789382	4.99878
Slc39a7	Solute carrier family 39 OS=Mus musculus GN=Slc39a7 PE=1 SV=1	A0A068BIT0	0.0027545	0.0789382	13.7342
Cyp4a10	Cytochrome P450 4A10 OS=Mus musculus GN=Cyp4a10 PE=2 SV=2	CP4AA	0.00277236	0.0789382	11.0783
Atp7b	Copper-transporting ATPase 2 OS=Mus musculus GN=Atp7b PE=1 SV=1	B1AQ57	0.0027789	0.0789382	3.61688
Cel	Bile salt-activated lipase OS=Mus musculus GN=Cel PE=1 SV=1	CEL	0.00279373	0.0789382	3.89173
Gm10320	Protein transport protein Sec61 subunit beta OS=Mus musculus GN=Gm10320 PE=3 SV=1	E9PW43	0.00289088	0.0789382	3.30735
Sec11c	Signal peptidase complex catalytic subunit SEC11C OS=Mus musculus GN=Sec11c PE=1 SV=3	SC11C	0.00330796	0.0789382	8.21893
Camp	Cathelicidin antimicrobial peptide OS=Mus musculus GN=Camp PE=1 SV=2	CAMP	0.00350258	0.0789382	3.40067
Fam213a	Redox-regulatory protein FAM213A OS=Mus musculus GN=Fam213a PE=1 SV=1	Q3U125	0.00357168	0.0789382	2.13753
Lmf2	Lipase maturation factor 2 OS=Mus musculus GN=Lmf2 PE=1 SV=1	LMF2	0.00361894	0.0789382	5.0854
Gstz1	Glutathione transferase zeta 1 (Maleylacetoacetate isomerase), isoform CRA_c OS=Mus musculus GN=Gstz1 PE=1 SV=1	A0A1Y7VJZ2	0.00362096	0.0789382	2.23085
Vdac2	Voltage-dependent anion-selective channel protein 2 OS=Mus musculus GN=Vdac2 PE=1 SV=2	VDAC2	0.00366282	0.0789382	2.59242
Cyp4a31	Cytochrome P450, family 4, subfamily a, polypeptide 31 OS=Mus musculus GN=Cyp4a31 PE=3 SV=1	F8WGU9	0.0037069	0.0789382	4.30899
Tfpi	Tissue factor pathway inhibitor OS=Mus musculus GN=Tfpi PE=2 SV=1	TFPI1	0.00374197	0.0789382	2.32031
Aldh2	Aldehyde dehydrogenase, mitochondrial OS=Mus musculus GN=Aldh2 PE=1 SV=1	ALDH2	0.0038467	0.0789382	2.16288
Tap2	Transporter 2 ATP-binding cassette sub-family B OS=Mus musculus GN=Tap2 PE=2 SV=1	A0A068BGU5	0.00389952	0.0789382	8.2407
Pc	Pyruvate carboxylase, mitochondrial OS=Mus musculus GN=Pc PE=1 SV=1	PYC	0.00398092	0.0789382	7.72559
Cyp2j5	Cytochrome P450 2J5 OS=Mus musculus GN=Cyp2j5 PE=1 SV=1	CP2J5	0.00412013	0.0789382	4.00742
Sgpp1	Sphingosine-1-phosphate phosphatase 1 OS=Mus musculus GN=Sgpp1 PE=1 SV=1	SGPP1	0.00464721	0.0789382	6.12734
Decr2	Peroxisomal 2,4-dienoyl-CoA reductase OS=Mus musculus GN=Decr2 PE=1 SV=1	DECR2	0.00488433	0.0789382	10.2403
Cpb1	Carboxypeptidase B1 (Tissue), isoform CRA_b OS=Mus musculus GN=Cpb1 PE=1 SV=1	B2RS76	0.00506354	0.0789382	13.5147
Sidt2	SID1 transmembrane family member 2 (Fragment) OS=Mus musculus GN=Sidt2 PE=1 SV=1	E0CXC7	0.00507214	0.0789382	4.15459
Cml2	Probable N-acetyltransferase CML2 OS=Mus musculus GN=Cml2 PE=1 SV=1	CMLO2	0.00522716	0.0789382	4.45273
	MLV-related proviral Env polyprotein OS=Mus musculus PE=1 SV=3	ENV1	0.0052634	0.0789382	3.90404
Abcb4	Phosphatidylcholine translocator ABCB4 OS=Mus musculus GN=Abcb4 PE=1 SV=2	MDR3	0.00535222	0.0789382	1.44153
Krt16	Keratin, type I cytoskeletal 16 OS=Mus musculus GN=Krt16 PE=1 SV=3	K1C16	0.00535321	0.0789382	3.56976
Soat2	Sterol O-acyltransferase 2 OS=Mus musculus GN=Soat2 PE=1 SV=2	SOAT2	0.00539839	0.0789382	12.1736
Mtch2	Mitochondrial carrier homolog 2 OS=Mus musculus GN=Mtch2 PE=1 SV=1	MTCH2	0.00547266	0.0789382	2.8868
Dpy19l1	Probable C-mannosyltransferase DPY19L1 OS=Mus musculus GN=Dpy19l1 PE=1 SV=1	D19L1	0.00557869	0.0789382	11.6419
Dhcr24	Delta(24)-sterol reductase OS=Mus musculus GN=Dhcr24 PE=1 SV=1	DHC24	0.005797	0.0789382	3.03329
Ebp	3-beta-hydroxysteroid-Delta(8),Delta(7)-isomerase OS=Mus musculus GN=Ebp PE=1 SV=3	EBP	0.00585798	0.0789382	5.20687
Wbp2	WW domain-binding protein 2 OS=Mus musculus GN=Wbp2 PE=1 SV=1	WBP2	0.0059273	0.0789382	1.80535
Man1a	alpha-1,2-Mannosidase (Fragment) OS=Mus musculus GN=Man1a PE=1 SV=1	A0A1W2P788	0.00609194	0.0789382	2.82351
	Glutathione transferase class mu chain Yb5 OS=Mus musculus PE=1 SV=1	Q7M0F3	0.00616224	0.0789382	3.20305
Pgap1	GPI inositol-deacylase OS=Mus musculus GN=Pgap1 PE=1 SV=3	PGAP1	0.0064361	0.0789382	14.4372
Vkorc1	Vitamin K epoxide reductase complex subunit 1 OS=Mus musculus GN=Vkorc1 PE=1 SV=1	VKOR1	0.00646621	0.0789382	4.58604
Cd180	Uncharacterized protein OS=Mus musculus GN=Cd180 PE=2 SV=1	Q3U0U7	0.00680603	0.0789382	2.06269
Ogdh	2-oxoglutarate dehydrogenase, mitochondrial OS=Mus musculus GN=Ogdh PE=1 SV=3	ODO1	0.00685605	0.0789382	2.26711
Sc5d	Lathosterol oxidase OS=Mus musculus GN=Sc5d PE=2 SV=2	SC5D	0.00687453	0.0789382	6.24048
37316	Mitochondrial amidoxime reducing component 2 OS=Mus musculus GN=Marc2 PE=1 SV=1	MARC2	0.00707104	0.0789382	4.00085
Slc43a3	Solute carrier family 43 member 3 OS=Mus musculus GN=Slc43a3 PE=1 SV=1	S43A3	0.00714661	0.0789382	2.77073
Agpat3	1-acyl-sn-glycerol-3-phosphate acyltransferase gamma OS=Mus musculus GN=Agpat3 PE=1 SV=2	PLCC	0.00717923	0.0789382	7.95925
Rac1	Ribonuclease A c1 OS=Mus musculus GN=Rac1 PE=3 SV=1	W0UVC3	0.00730526	0.0789382	7.82284
Pon1	Serum paraoxonase/arylesterase 1 OS=Mus musculus GN=Pon1 PE=1 SV=2	PON1	0.00736023	0.0789382	2.85287
Erlin1	Erlin-1 OS=Mus musculus GN=Erlin1 PE=1 SV=1	ERLN1	0.00736909	0.0789382	8.26708
Emc1	C230096C10Rik protein OS=Mus musculus GN=Emc1 PE=2 SV=1	A1L2Z3	0.00748299	0.0789382	10.8769
Ass1	Argininosuccinate synthase OS=Mus musculus GN=Ass1 PE=1 SV=1	ASSY	0.0075142	0.0789382	3.5359
Tecr	Very-long-chain enoyl-CoA reductase OS=Mus musculus GN=Tecr PE=1 SV=1	TECR	0.00757469	0.0789382	4.05994
Phb	Prohibitin OS=Mus musculus GN=Phb PE=1 SV=1	PHB	0.00772561	0.0789382	4.5258
H13	Histocompatibility 13 (Fragment) OS=Mus musculus GN=H13 PE=1 SV=1	A3KGR9	0.00779548	0.0789382	4.56494
Vamp3	Vesicle-associated membrane protein 3 OS=Mus musculus GN=Vamp3 PE=1 SV=1	VAMP3	0.00798603	0.0789382	1.72505
Gpx4	Glutathione peroxidase OS=Mus musculus GN=Gpx4 PE=2 SV=2	Q3TI34	0.00807481	0.0789382	1.73178
Vwa8	von Willebrand factor A domain-containing protein 8 OS=Mus musculus GN=Vwa8 PE=1 SV=2	VWA8	0.00809559	0.0789382	2.12984
Cyp2b9	Cytochrome P450 2B9 OS=Mus musculus GN=Cyp2b9 PE=1 SV=2	CP2B9	0.0081289	0.0789382	4.34138
Tlcd2	TLC domain-containing protein 2 OS=Mus musculus GN=Tlcd2 PE=2 SV=1	TLCD2	0.00813178	0.0789382	12.8977
Krt8	Keratin, type II cytoskeletal 8 OS=Mus musculus GN=Krt8 PE=1 SV=4	K2C8	0.0082323	0.0789382	4.9497
Cps1	Carbamoyl-phosphate synthase [ammonia], mitochondrial OS=Mus musculus GN=Cps1 PE=1 SV=2	CPSM	0.00824233	0.0789382	4.4385
Bcap31	Uncharacterized protein OS=Mus musculus GN=Bcap31 PE=2 SV=1	Q3U9U5	0.00849048	0.0789382	2.51097
Golgb1	Golgb1 protein OS=Mus musculus GN=Golgb1 PE=2 SV=1	B2RWW2	0.00852672	0.0789382	5.8014
Mia3	Transport and Golgi organization protein 1 homolog OS=Mus musculus GN=Mia3 PE=1 SV=2	TGO1	0.00859662	0.0789382	15.6651
Serinc3	Uncharacterized protein OS=Mus musculus GN=Serinc3 PE=2 SV=1	Q3TWZ3	0.00867231	0.0789382	2.7604
Erg28	Probable ergosterol biosynthetic protein 28 (Fragment) OS=Mus musculus GN=Erg28 PE=1 SV=1	D3YUR8	0.00885839	0.0789382	7.95512
Saa4	Serum amyloid A-4 protein OS=Mus musculus GN=Saa4 PE=1 SV=2	SAA4	0.00900381	0.0789382	1.61032
Tmed2	Transmembrane emp24 domain trafficking protein 2 OS=Mus musculus GN=Tmed2 PE=1 SV=1	A2RS53	0.00911554	0.0789382	2.95279
Elovl5	Elongation of very long chain fatty acids protein (Fragment) OS=Mus musculus GN=Elovl5 PE=1 SV=1	D3Z0Z6	0.00912071	0.0789382	12.3591
Preb	Prolactin regulatory element-binding protein OS=Mus musculus GN=Preb PE=1 SV=1	PREB	0.00912449	0.0789382	6.05414
Tmem120a	Transmembrane protein 120A (Fragment) OS=Mus musculus GN=Tmem120a PE=1 SV=8	D3Z0U3	0.00948709	0.0789382	13.5244
Ctsz	Cathepsin Z OS=Mus musculus GN=Ctsz PE=1 SV=1	CATZ	0.00963272	0.0789382	1.30323
Tm9sf2	Transmembrane 9 superfamily member OS=Mus musculus GN=Tm9sf2 PE=2 SV=1	Q3TWB8	0.00966623	0.0789382	2.99456
Rpn1	Dolichyl-diphosphooligosaccharide--protein glycosyltransferase subunit 1 OS=Mus musculus GN=Rpn1 PE=1 SV=1	RPN1	0.0100507	0.0789382	6.35357
Spcs2	Signal peptidase complex subunit 2 OS=Mus musculus GN=Spcs2 PE=1 SV=1	SPCS2	0.0101	0.0789382	4.51819
Tmc8	Transmembrane channel-like protein OS=Mus musculus GN=Tmc8 PE=2 SV=1	B0QZP6	0.0102815	0.0789382	6.07121
Vapb	Vesicle-associated membrane protein-associated protein B OS=Mus musculus GN=Vapb PE=1 SV=3	VAPB	0.0103204	0.0789382	6.67273
Kmo	Kynurenine 3-monooxygenase OS=Mus musculus GN=Kmo PE=1 SV=1	KMO	0.010713	0.0789382	3.41825
Mpdu1	Mannose-P-dolichol utilization defect 1 protein OS=Mus musculus GN=Mpdu1 PE=1 SV=1	MPU1	0.0110248	0.0789382	5.02694
Emc3	ER membrane protein complex subunit 3 OS=Mus musculus GN=Emc3 PE=1 SV=3	EMC3	0.0110396	0.0789382	21.9469
Sec61a1	Uncharacterized protein OS=Mus musculus GN=Sec61a1 PE=2 SV=1	Q3TJD0	0.0110825	0.0789382	4.51941
Ctrb1	Chymotrypsinogen B OS=Mus musculus GN=Ctrb1 PE=1 SV=1	CTRB1	0.011172	0.0789382	6.42477
Ddost	Dolichyl-diphosphooligosaccharide--protein glycosyltransferase 48 kDa subunit OS=Mus musculus GN=Ddost PE=2 SV=1	Q3UC51	0.0111744	0.0789382	6.26073
Slc37a4	Solute carrier family 37 (glucose-6-phosphate transporter), member 4 OS=Mus musculus GN=Slc37a4 PE=1 SV=1	A0A1L1SUI3	0.011204	0.0789382	5.75643
Atp8a1	Phospholipid-transporting ATPase OS=Mus musculus GN=Atp8a1 PE=1 SV=1	A0A0M3HEP7	0.0113428	0.0789382	2.1604
Stt3b	Dolichyl-diphosphooligosaccharide--protein glycosyltransferase subunit STT3B OS=Mus musculus GN=Stt3b PE=1 SV=1	A0A0R4J0D3	0.0115469	0.0789382	7.04462
Pemt	Phosphatidylethanolamine N-methyltransferase OS=Mus musculus GN=Pemt PE=1 SV=4	PEMT	0.0116251	0.0789382	4.19262
36951	Mitochondrial amidoxime-reducing component 1 OS=Mus musculus GN=Marc1 PE=1 SV=1	A0A087WPC2	0.0116958	0.0789382	4.91782
Tmed7	Transmembrane p24-trafficking protein 7 OS=Mus musculus GN=Tmed7 PE=1 SV=1	D3YZZ5	0.0117117	0.0789382	3.29737
Tmem19	Transmembrane protein 19 OS=Mus musculus GN=Tmem19 PE=1 SV=1	A0A1W2P7P6	0.0117583	0.0789382	5.84354
Slc22a23	Solute carrier family 22 member 23 (Fragment) OS=Mus musculus GN=Slc22a23 PE=1 SV=1	F7AWS1	0.0117729	0.0789382	7.74256
Cyp1a2	Cytochrome P450 1A2 OS=Mus musculus GN=Cyp1a2 PE=1 SV=1	CP1A2	0.0117798	0.0789382	3.25894
Cyp2c40	Cytochrome P450 2C40 OS=Mus musculus GN=Cyp2c40 PE=1 SV=1	E9Q7C8	0.0118573	0.0790252	3.50689
Tmbim6	Bax inhibitor 1 (Fragment) OS=Mus musculus GN=Tmbim6 PE=1 SV=1	E0CX98	0.01208	0.0798173	3.62649
Os9	Protein OS-9 OS=Mus musculus GN=Os9 PE=1 SV=2	OS9	0.0121063	0.0798173	40.0471
Tm7sf2	Delta(14)-sterol reductase OS=Mus musculus GN=Tm7sf2 PE=1 SV=1	E9Q4M8	0.0121887	0.0799309	6.58618
Mlec	Malectin OS=Mus musculus GN=Mlec PE=1 SV=2	MLEC	0.0123229	0.080381	5.63289
Lmf1	Lipase maturation factor 1 OS=Mus musculus GN=Lmf1 PE=1 SV=1	LMF1	0.0127984	0.0804505	7.64346
Pigt	GPI transamidase component PIG-T OS=Mus musculus GN=Pigt PE=1 SV=2	PIGT	0.0128317	0.0804505	6.28339
Ggcx	Vitamin K-dependent gamma-carboxylase OS=Mus musculus GN=Ggcx PE=1 SV=1	VKGC	0.0129956	0.0804505	10.8634
Tapbp	Tapasin OS=Mus musculus GN=Tapbp PE=1 SV=2	TPSN	0.0130101	0.0804505	6.39909
Hagh	Hydroxyacylglutathione hydrolase, mitochondrial OS=Mus musculus GN=Hagh PE=1 SV=2	GLO2	0.0130709	0.0804505	5.50836
Fads2	Delta-6 desaturase (Fragment) OS=Mus musculus GN=Fads2 PE=2 SV=1	F2WWK5	0.0131849	0.0804505	3.4375
Tmem33	Transmembrane protein 33 OS=Mus musculus GN=Tmem33 PE=1 SV=1	A0A0R4J1Z3	0.013315	0.0804505	3.1204
Yipf3	Protein YIPF3 OS=Mus musculus GN=Yipf3 PE=1 SV=1	YIPF3	0.0135209	0.0804505	4.55755
Abcb6	ATP-binding cassette sub-family B member 6, mitochondrial OS=Mus musculus GN=Abcb6 PE=1 SV=1	ABCB6	0.0138143	0.0804505	3.36176
Rpn2	Dolichyl-diphosphooligosaccharide--protein glycosyltransferase subunit 2 OS=Mus musculus GN=Rpn2 PE=1 SV=1	A2ACG7	0.0138237	0.0804505	4.9689
Ermap	Erythroid membrane-associated protein OS=Mus musculus GN=Ermap PE=1 SV=2	ERMAP	0.0138805	0.0804505	2.37003
Slc7a5	Large neutral amino acids transporter small subunit 1 OS=Mus musculus GN=Slc7a5 PE=1 SV=2	LAT1	0.0138931	0.0804505	2.40046
Maob	Amine oxidase [flavin-containing] B OS=Mus musculus GN=Maob PE=1 SV=4	AOFB	0.0139262	0.0804505	2.92617
Yif1a	Protein YIF1A OS=Mus musculus GN=Yif1a PE=1 SV=1	YIF1A	0.0140952	0.0804505	2.44849
Ncstn	Nicastrin OS=Mus musculus GN=Ncstn PE=1 SV=3	NICA	0.0142738	0.0804505	2.4173
Tmco1	Calcium load-activated calcium channel (Fragment) OS=Mus musculus GN=Tmco1 PE=1 SV=1	A0A0A6YVS2	0.0143555	0.0804505	6.04016
Cyp2b13	Cytochrome P450, family 2, subfamily b, polypeptide 13 OS=Mus musculus GN=Cyp2b13 PE=1 SV=1	A6H6J2	0.0146455	0.0804505	3.80694
Cpt1a	Acyltransferase OS=Mus musculus GN=Cpt1a PE=2 SV=1	A8ASF5	0.014665	0.0804505	4.70678
Ndufa13	NADH dehydrogenase [ubiquinone] 1 alpha subcomplex subunit 13 OS=Mus musculus GN=Ndufa13 PE=1 SV=3	NDUAD	0.0147068	0.0804505	3.00776
Rer1	Protein RER1 OS=Mus musculus GN=Rer1 PE=1 SV=1	RER1	0.014897	0.0804505	2.79139
Mpp1	55 kDa erythrocyte membrane protein OS=Mus musculus GN=Mpp1 PE=1 SV=1	EM55	0.0149313	0.0804505	1.68925
Mpp1	55 kDa erythrocyte membrane protein OS=Mus musculus GN=Mpp1 PE=1 SV=1	B7ZCL8	0.0149313	0.0804505	1.68925
Slc14a1	Urea transporter 1 OS=Mus musculus GN=Slc14a1 PE=1 SV=2	UT1	0.0149574	0.0804505	1.92831
Idh1	Isocitrate dehydrogenase [NADP] cytoplasmic OS=Mus musculus GN=Idh1 PE=1 SV=2	IDHC	0.015031	0.0804505	1.92226
Fkbp11	Peptidyl-prolyl cis-trans isomerase FKBP11 OS=Mus musculus GN=Fkbp11 PE=1 SV=1	FKB11	0.0150672	0.0804505	3.6776
Erlin2	Erlin-2 OS=Mus musculus GN=Erlin2 PE=1 SV=1	ERLN2	0.015499	0.0804505	5.44593
Sec63	Translocation protein SEC63 homolog OS=Mus musculus GN=Sec63 PE=1 SV=4	SEC63	0.0155874	0.0804505	8.65824
Apoa4	Apolipoprotein A-IV OS=Mus musculus GN=Apoa4 PE=1 SV=3	APOA4	0.0155969	0.0804505	3.32824
Slc22a18	Solute carrier family 22 member 18 OS=Mus musculus GN=Slc22a18 PE=1 SV=1	A0A0R4J0P7	0.0157867	0.0804505	8.65472
Zmpste24	CAAX prenyl protease 1 homolog OS=Mus musculus GN=Zmpste24 PE=1 SV=2	FACE1	0.0158012	0.0804505	4.46584
Saraf	Store-operated calcium entry-associated regulatory factor OS=Mus musculus GN=Saraf PE=1 SV=1	A0A0R4J0D1	0.0158617	0.0804505	9.22433
Ctsa	Lysosomal protective protein OS=Mus musculus GN=Ctsa PE=1 SV=1	PPGB	0.0159182	0.0804505	1.55289
Txndc15	Thioredoxin domain-containing protein 15 OS=Mus musculus GN=Txndc15 PE=1 SV=1	TXD15	0.0159253	0.0804505	6.11098
Gpc4	Glypican-4 OS=Mus musculus GN=Gpc4 PE=1 SV=2	GPC4	0.0160299	0.0804505	4.65969
Etfdh	Electron transfer flavoprotein-ubiquinone oxidoreductase, mitochondrial OS=Mus musculus GN=Etfdh PE=1 SV=1	ETFD	0.0163573	0.0804505	1.96788
Vdac1	Voltage-dependent anion-selective channel protein 1 OS=Mus musculus GN=Vdac1 PE=1 SV=3	VDAC1	0.0163686	0.0804505	2.34529
Krt42	Keratin, type I cytoskeletal 42 OS=Mus musculus GN=Krt42 PE=1 SV=1	K1C42	0.0163831	0.0804505	3.00992
Fgb	Fibrinogen beta chain OS=Mus musculus GN=Fgb PE=1 SV=1	FIBB	0.0166363	0.0804505	2.79608
Sec11a	Signal peptidase complex catalytic subunit SEC11 OS=Mus musculus GN=Sec11a PE=1 SV=1	D3YTS1	0.016729	0.0804505	5.9161
Mlycd	Malonyl-CoA decarboxylase, mitochondrial OS=Mus musculus GN=Mlycd PE=1 SV=1	DCMC	0.0168193	0.0804905	5.84793
Tmc6	Transmembrane channel-like protein OS=Mus musculus GN=Tmc6 PE=1 SV=1	B1ATB3	0.0168686	0.0804905	2.17234
Cyp20a1	Cytochrome P450 20A1 OS=Mus musculus GN=Cyp20a1 PE=1 SV=1	CP20A	0.0170637	0.0804945	7.64978
Cyp17a1	Steroid 17-alpha-hydroxylase/17,20 lyase OS=Mus musculus GN=Cyp17a1 PE=1 SV=1	CP17A	0.0171211	0.0804945	2.53807
Abcb11	Bile salt export pump OS=Mus musculus GN=Abcb11 PE=1 SV=2	ABCBB	0.017342	0.0808616	4.04653
Gpr180	Integral membrane protein GPR180 OS=Mus musculus GN=Gpr180 PE=1 SV=1	GP180	0.0176536	0.0811162	9.78718
Slc35d1	UDP-glucuronic acid/UDP-N-acetylgalactosamine transporter (Fragment) OS=Mus musculus GN=Slc35d1 PE=1 SV=1	A0A217FL58	0.0176697	0.0811162	7.48601
Tm6sf2	Transmembrane 6 superfamily member 2 OS=Mus musculus GN=Tm6sf2 PE=2 SV=2	TM6S2	0.0177071	0.0811162	4.95072
Hpn	Serine protease hepsin OS=Mus musculus GN=Hpn PE=1 SV=3	HEPS	0.0177863	0.0811162	7.87189
Stx2	Syntaxin-2 OS=Mus musculus GN=Stx2 PE=1 SV=1	STX2	0.0177935	0.0811162	1.57544
Ssr1	Translocon-associated protein subunit alpha OS=Mus musculus GN=Ssr1 PE=1 SV=1	A0A286YCG8	0.0183788	0.0821818	5.23181
Fads1	Fatty acid desaturase 1 OS=Mus musculus GN=Fads1 PE=1 SV=1	FADS1	0.0185993	0.0821818	3.15666
Sppl2a	Signal peptide peptidase-like 2A OS=Mus musculus GN=Sppl2a PE=1 SV=2	SPP2A	0.0186251	0.0821818	2.87396
Lman1	Protein ERGIC-53 OS=Mus musculus GN=Lman1 PE=1 SV=1	LMAN1	0.0186379	0.0821818	3.23481
Emc2	ER membrane protein complex subunit 2 OS=Mus musculus GN=Emc2 PE=1 SV=1	EMC2	0.0186581	0.0821818	5.74218
Slc11a2	Natural resistance-associated macrophage protein 2 OS=Mus musculus GN=Slc11a2 PE=1 SV=2	NRAM2	0.0187629	0.0821818	2.42054
Alox5ap	Arachidonate 5-lipoxygenase-activating protein OS=Mus musculus GN=Alox5ap PE=1 SV=2	AL5AP	0.018817	0.0821818	2.7823
Slc12a4	Solute carrier family 12 member 4 OS=Mus musculus GN=Slc12a4 PE=1 SV=2	S12A4	0.0188801	0.0821818	3.4852
Gm4756	Predicted gene 4756 OS=Mus musculus GN=Gm4756 PE=3 SV=1	A0A140LIS8	0.0190667	0.0821818	4.35453
Dbt	Lipoamide acyltransferase component of branched-chain alpha-keto acid dehydrogenase complex, mitochondrial OS=Mus musculus GN=Dbt PE=1 SV=2	ODB2	0.0190707	0.0821818	2.29704
Tbl2	Transducin beta-like protein 2 OS=Mus musculus GN=Tbl2 PE=1 SV=2	TBL2	0.0190749	0.0821818	13.5036
	Alpha-amylase OS=Mus musculus PE=2 SV=1	Q8C5B4	0.0195752	0.082492	2.9898
Amy2	Pancreatic alpha-amylase OS=Mus musculus GN=Amy2 PE=1 SV=2	AMYP	0.0195752	0.082492	2.9898
Surf4	Surfeit locus protein 4 (Fragment) OS=Mus musculus GN=Surf4 PE=1 SV=1	F7CH13	0.0197381	0.0826106	2.43402
Pgrmc2	Membrane-associated progesterone receptor component 2 OS=Mus musculus GN=Pgrmc2 PE=1 SV=2	PGRC2	0.0202182	0.0832972	4.38869
Hacd3	Very-long-chain (3R)-3-hydroxyacyl-CoA dehydratase 3 OS=Mus musculus GN=Hacd3 PE=1 SV=2	HACD3	0.0202234	0.0832972	4.01429
Cyp3a11	Cytochrome P450 3A11 OS=Mus musculus GN=Cyp3a11 PE=1 SV=1	CP3AB	0.0202852	0.0832972	2.76165
Ssr4	Uncharacterized protein OS=Mus musculus GN=Ssr4 PE=2 SV=1	Q9D6F7	0.0203075	0.0832972	5.40947
Rmdn3	Regulator of microtubule dynamics protein 3 OS=Mus musculus GN=Rmdn3 PE=1 SV=2	RMD3	0.0204451	0.0832972	7.02582
Cpa1	Carboxypeptidase A1 OS=Mus musculus GN=Cpa1 PE=1 SV=1	CBPA1	0.0206339	0.0832972	5.29066
Elovl6	Elongation of very long chain fatty acids protein (Fragment) OS=Mus musculus GN=Elovl6 PE=1 SV=1	A0A0G2JFE8	0.0208166	0.0832972	28.3581
Tmem205	Transmembrane protein 205 (Fragment) OS=Mus musculus GN=Tmem205 PE=1 SV=1	A0A1L1SSA8	0.0209317	0.0833396	4.18059
Tmem30a	Cell cycle control protein 50A OS=Mus musculus GN=Tmem30a PE=1 SV=1	CC50A	0.0210257	0.0834431	2.97487
Kdm1a	Lysine-specific histone demethylase 1A OS=Mus musculus GN=Kdm1a PE=1 SV=2	KDM1A	0.0212575	0.0835517	3.85288
Slc16a1	Monocarboxylate transporter 1 OS=Mus musculus GN=Slc16a1 PE=1 SV=1	MOT1	0.0214673	0.0840518	2.11796
Ugt1a6b	UDP-glucuronosyltransferase OS=Mus musculus GN=Ugt1a6b PE=1 SV=1	K9J7B2	0.0215845	0.0840518	4.14536
Tmx2	Thioredoxin-related transmembrane protein 2 OS=Mus musculus GN=Tmx2 PE=1 SV=1	TMX2	0.0216765	0.0840518	3.7411
Ndufv1	NADH dehydrogenase [ubiquinone] flavoprotein 1, mitochondrial OS=Mus musculus GN=Ndufv1 PE=1 SV=1	NDUV1	0.0218373	0.0840518	2.22538
Stt3a	Uncharacterized protein OS=Mus musculus GN=Stt3a PE=2 SV=1	A0A1S6GWK0	0.0218575	0.0840518	5.37852
Cisd1	CDGSH iron-sulfur domain-containing protein 1 OS=Mus musculus GN=Cisd1 PE=1 SV=1	CISD1	0.0218674	0.0840518	2.74576
Tor1aip2	Torsin-1A-interacting protein 2 OS=Mus musculus GN=Tor1aip2 PE=1 SV=1	TOIP2	0.0222809	0.0840518	5.00551
Atp2a2	Sarcoplasmic/endoplasmic reticulum calcium ATPase 2 OS=Mus musculus GN=Atp2a2 PE=1 SV=2	AT2A2	0.0225312	0.0840518	2.81381
Cyp2a5	Cyp2a5 protein (Fragment) OS=Mus musculus GN=Cyp2a5 PE=2 SV=1	Q80XK1	0.0225577	0.0840518	3.17492
Gltpd2	Glycolipid transfer protein domain-containing protein 2 OS=Mus musculus GN=Gltpd2 PE=1 SV=1	GLTD2	0.0225766	0.0840518	4.68202
Tm9sf3	Transmembrane 9 superfamily member OS=Mus musculus GN=Tm9sf3 PE=2 SV=1	Q3UH23	0.0225979	0.0840518	3.17026
Synj2bp	Synaptojanin-2-binding protein OS=Mus musculus GN=Synj2bp PE=1 SV=1	SYJ2B	0.022728	0.0840518	3.4067
Ugt2b34	UDP-glucuronosyltransferase OS=Mus musculus GN=Ugt2b34 PE=1 SV=1	Q8K154	0.0228539	0.0840518	4.06558
Gpr182	Adrenomedullin receptor OS=Mus musculus GN=Gpr182 PE=1 SV=1	G3X9R9	0.0229058	0.0840518	11.1344
Dlat	Dihydrolipoyllysine-residue acetyltransferase component of pyruvate dehydrogenase complex, mitochondrial OS=Mus musculus GN=Dlat PE=1 SV=2	ODP2	0.0229216	0.0840518	2.61946
Cisd2	CDGSH iron-sulfur domain-containing protein 2 OS=Mus musculus GN=Cisd2 PE=1 SV=1	CISD2	0.0229763	0.0840518	5.06326
Dhrs7b	Dehydrogenase/reductase SDR family member 7B OS=Mus musculus GN=Dhrs7b PE=1 SV=1	Z4YKT6	0.0230888	0.0840518	3.9255
Cyp4v3	Cytochrome P450, family 4, subfamily v, polypeptide 3 OS=Mus musculus GN=Cyp4v3 PE=1 SV=1	B2RSR0	0.0230976	0.0840518	4.50372
Pi4k2b	Phosphatidylinositol 4-kinase type 2-beta OS=Mus musculus GN=Pi4k2b PE=1 SV=1	P4K2B	0.0230982	0.0840518	3.68524
Lmnb1	Lamin-B1 OS=Mus musculus GN=Lmnb1 PE=1 SV=3	LMNB1	0.023581	0.0844165	6.46684
Cers2	Ceramide synthase 2 OS=Mus musculus GN=Cers2 PE=1 SV=1	CERS2	0.0236479	0.0844165	4.35736
Arpc5	Actin-related protein 2/3 complex subunit 5 (Fragment) OS=Mus musculus GN=Arpc5 PE=2 SV=1	Q3TK56	0.0236556	0.0844165	3.72755
Selenot	Thioredoxin reductase-like selenoprotein T OS=Mus musculus GN=Selenot PE=1 SV=2	SELT	0.0236736	0.0844165	6.47659
Ugt3a1	UDP-glucuronosyltransferase 3A1 OS=Mus musculus GN=Ugt3a1 PE=1 SV=1	UD3A1	0.0237457	0.0844165	4.36398
Iyd	Iodotyrosine deiodinase 1 OS=Mus musculus GN=Iyd PE=1 SV=1	IYD1	0.0238093	0.0844165	4.09982
Cml1	Probable N-acetyltransferase CML1 OS=Mus musculus GN=Cml1 PE=1 SV=1	CMLO1	0.0239515	0.0846451	4.74612
Ran	GTP-binding nuclear protein Ran OS=Mus musculus GN=Ran PE=1 SV=3	RAN	0.0240509	0.0847521	2.55487
Palm	Paralemmin-1 OS=Mus musculus GN=Palm PE=1 SV=1	PALM	0.0244302	0.0847974	1.33484
Spryd7	SPRY domain-containing protein 7 OS=Mus musculus GN=Spryd7 PE=1 SV=1	Q3UBW1	0.0244614	0.0847974	2.21924
Ergic1	Endoplasmic reticulum-Golgi intermediate compartment protein 1 OS=Mus musculus GN=Ergic1 PE=1 SV=1	ERGI1	0.0245447	0.0847974	3.16969
Stip1	Stress-induced-phosphoprotein 1 OS=Mus musculus GN=Stip1 PE=1 SV=1	STIP1	0.0245823	0.0847974	2.00407
Cd47	Uncharacterized protein OS=Mus musculus GN=Cd47 PE=2 SV=1	Q3U967	0.0246169	0.0847974	2.37577
Golim4	Golgi integral membrane protein 4 OS=Mus musculus GN=Golim4 PE=1 SV=1	D3YVW2	0.0247208	0.0849167	5.39882
Por	NADPH--cytochrome P450 reductase OS=Mus musculus GN=Por PE=1 SV=2	NCPR	0.0249513	0.0852308	3.50955
Stx7	Syntaxin-7 OS=Mus musculus GN=Stx7 PE=1 SV=3	STX7	0.0252499	0.0852917	1.61898
Prss3	Protease, serine, 3 OS=Mus musculus GN=Prss3 PE=2 SV=1	B9EJ35	0.0253498	0.0852917	1.36758
Kel	Kell blood group glycoprotein homolog OS=Mus musculus GN=Kel PE=1 SV=1	KELL	0.0254044	0.0852917	3.21824
Slc33a1	Acetyl-coenzyme A transporter 1 OS=Mus musculus GN=Slc33a1 PE=1 SV=1	ACATN	0.0256058	0.08556	7.49731
Proz	Vitamin K-dependent protein Z OS=Mus musculus GN=Proz PE=1 SV=1	PROZ	0.0260288	0.0856015	1.19691
Cyp2c29	Cytochrome P450 2C29 OS=Mus musculus GN=Cyp2c29 PE=1 SV=2	CP2CT	0.0260519	0.0856015	2.94325
Scd1	Acyl-CoA desaturase 1 OS=Mus musculus GN=Scd1 PE=1 SV=2	ACOD1	0.0261394	0.0856015	3.48618
Napa	Alpha-soluble NSF attachment protein OS=Mus musculus GN=Napa PE=1 SV=1	SNAA	0.0261901	0.0856015	1.64206
Dnajc13	DnaJ heat shock protein family (Hsp40) member C13 OS=Mus musculus GN=Dnajc13 PE=1 SV=1	G3X922	0.0261902	0.0856015	1.94863
Tmed9	Transmembrane emp24 domain-containing protein 9 OS=Mus musculus GN=Tmed9 PE=1 SV=2	TMED9	0.0262906	0.0856015	3.63977
Lnpep	Leucyl-cystinyl aminopeptidase OS=Mus musculus GN=Lnpep PE=1 SV=1	LCAP	0.0263063	0.0856015	2.02564
Cyp8b1	7-alpha-hydroxycholest-4-en-3-one 12-alpha-hydroxylase OS=Mus musculus GN=Cyp8b1 PE=1 SV=1	A0A0R4J0N7	0.0264749	0.0858897	2.31663
Akr1e2	1,5-anhydro-D-fructose reductase OS=Mus musculus GN=Akr1e2 PE=1 SV=1	AKCL2	0.0266894	0.0861149	2.03588
Pdhx	Pyruvate dehydrogenase protein X component, mitochondrial OS=Mus musculus GN=Pdhx PE=1 SV=1	ODPX	0.0267502	0.0861149	1.74043
Tm9sf4	Transmembrane 9 superfamily member 4 OS=Mus musculus GN=Tm9sf4 PE=1 SV=1	TM9S4	0.0268442	0.086176	3.34789
Ndufa4	Cytochrome c oxidase subunit NDUFA4 OS=Mus musculus GN=Ndufa4 PE=1 SV=1	A0A0N4SVQ1	0.0270318	0.086281	3.942
Stbd1	Starch-binding domain-containing protein 1 OS=Mus musculus GN=Stbd1 PE=1 SV=1	STBD1	0.0271196	0.086281	3.48574
Fgg	Fibrinogen gamma chain OS=Mus musculus GN=Fgg PE=1 SV=1	FIBG	0.0272037	0.086281	3.0132
Dlst	Dihydrolipoyllysine-residue succinyltransferase component of 2-oxoglutarate dehydrogenase complex, mitochondrial OS=Mus musculus GN=Dlst PE=1 SV=1	ODO2	0.0272127	0.086281	2.63997
Ugt2a3	UDP-glucuronosyltransferase 2A3 OS=Mus musculus GN=Ugt2a3 PE=1 SV=1	UD2A3	0.0272292	0.086281	3.44917
Lamp1	Lysosome-associated membrane glycoprotein 1 OS=Mus musculus GN=Lamp1 PE=1 SV=2	LAMP1	0.0274306	0.0864738	1.48898
Cyp51a1	Lanosterol 14-alpha demethylase OS=Mus musculus GN=Cyp51a1 PE=1 SV=1	CP51A	0.0275267	0.0865511	4.02673
Fga	Fibrinogen alpha chain OS=Mus musculus GN=Fga PE=1 SV=1	FIBA	0.0276246	0.0865511	2.82663
Vapa	Vesicle-associated membrane protein-associated protein A OS=Mus musculus GN=Vapa PE=1 SV=2	VAPA	0.027763	0.0865511	3.13343
Elovl2	Elongation of very long chain fatty acids protein 2 OS=Mus musculus GN=Elovl2 PE=1 SV=1	ELOV2	0.0279351	0.0865511	3.88742
Stom	Erythrocyte band 7 integral membrane protein OS=Mus musculus GN=Stom PE=1 SV=3	STOM	0.027958	0.0865511	1.77925
Cyp4f40	Cytochrome P450, family 4, subfamily f, polypeptide 40 OS=Mus musculus GN=Cyp4f40 PE=2 SV=1	B2RY43	0.0280026	0.0865511	2.22816
Plec	Plectin OS=Mus musculus GN=Plec PE=1 SV=3	PLEC	0.0282025	0.0866856	3.26108
Ccnb3	Cyclin B3 OS=Mus musculus GN=Ccnb3 PE=1 SV=1	A2AEP2	0.0282047	0.0866856	3.0824
Retsat	All-trans-retinol 13,14-reductase OS=Mus musculus GN=Retsat PE=1 SV=3	RETST	0.0283136	0.0868026	4.52412
Syngr2	Synaptogyrin 2, isoform CRA_c OS=Mus musculus GN=Syngr2 PE=4 SV=1	B0QZP8	0.0287142	0.0875929	1.89502
Cyp2e1	Cytochrome P450 2E1 OS=Mus musculus GN=Cyp2e1 PE=1 SV=1	CP2E1	0.028881	0.0876956	3.26951
Cbr1	Carbonyl reductase [NADPH] 1 OS=Mus musculus GN=Cbr1 PE=1 SV=3	CBR1	0.0292203	0.0882585	1.99768
Spcs1	Signal peptidase complex subunit 1 OS=Mus musculus GN=Spcs1 PE=2 SV=3	SPCS1	0.0294041	0.0885955	5.64393
F5	Coagulation factor V OS=Mus musculus GN=F5 PE=1 SV=1	FA5	0.029668	0.088769	2.00558
Cds2	Phosphatidate cytidylyltransferase OS=Mus musculus GN=Cds2 PE=1 SV=1	A2AMQ5	0.0296788	0.088769	7.71442
Hsd17b12	Hydroxysteroid (17-beta) dehydrogenase 12 OS=Mus musculus GN=Hsd17b12 PE=2 SV=1	Q0VGQ1	0.0297662	0.0888137	3.21079
Amfr	E3 ubiquitin-protein ligase AMFR OS=Mus musculus GN=Amfr PE=1 SV=2	AMFR	0.0300298	0.0888872	3.42217
Tmem87a	Transmembrane protein 87A OS=Mus musculus GN=Tmem87a PE=1 SV=1	A2AQJ5	0.0301901	0.0888872	3.67243
Cyp2b10	Cytochrome P450 2B10 OS=Mus musculus GN=Cyp2b10 PE=1 SV=1	G3X8Q9	0.0301987	0.0888872	2.93128
Trappc11	Trafficking protein particle complex subunit 11 OS=Mus musculus GN=Trappc11 PE=1 SV=1	TPC11	0.0302147	0.0888872	3.2188
Tmem167	Protein kish OS=Mus musculus GN=Tmem167 PE=1 SV=1	E0CY07	0.0305769	0.0888872	2.48853
Naaladl2	N-acetylated alpha-linked acidic dipeptidase-like 2 OS=Mus musculus GN=Naaladl2 PE=1 SV=1	A0A0N4SUJ3	0.030653	0.0888872	3.57397
Sqle	Squalene monooxygenase OS=Mus musculus GN=Sqle PE=2 SV=1	ERG1	0.0306739	0.0888872	4.73887
Agmo	Alkylglycerol monooxygenase OS=Mus musculus GN=Agmo PE=1 SV=1	ALKMO	0.0309356	0.0888872	5.88277
Cyp3a25	Cytochrome P450 3A25 OS=Mus musculus GN=Cyp3a25 PE=1 SV=1	CP3AP	0.0309982	0.0888872	6.54885
Yif1b	Protein YIF1B (Fragment) OS=Mus musculus GN=Yif1b PE=1 SV=1	A0A140LHN0	0.0310164	0.0888872	3.16013
Cela1	Chymotrypsin-like elastase family member 1 OS=Mus musculus GN=Cela1 PE=1 SV=1	CELA1	0.0310495	0.0888872	3.60242
Fam3c	Protein FAM3C OS=Mus musculus GN=Fam3c PE=1 SV=1	FAM3C	0.0311589	0.0888872	8.53953
Slc16a10	Monocarboxylate transporter 10 OS=Mus musculus GN=Slc16a10 PE=1 SV=1	MOT10	0.0314155	0.0889724	2.90674
Lyz1	Lysozyme C-1 OS=Mus musculus GN=Lyz1 PE=1 SV=1	LYZ1	0.0315388	0.0890357	2.39871
Man2a1	Alpha-mannosidase 2 OS=Mus musculus GN=Man2a1 PE=1 SV=2	MA2A1	0.0318366	0.0890357	3.66376
Art4	Ecto-ADP-ribosyltransferase 4 OS=Mus musculus GN=Art4 PE=1 SV=1	NAR4	0.0319464	0.0890357	3.59484
Rpl22l1	MCG16976, isoform CRA_c OS=Mus musculus GN=Rpl22l1 PE=2 SV=1	Q0VBA4	0.0322811	0.0891587	8.48639
Abca6	ATP-binding cassette sub-family A member 6 OS=Mus musculus GN=Abca6 PE=1 SV=2	ABCA6	0.0324954	0.0893197	2.17799
Abcg2	ATP-binding cassette sub-family G member 2 OS=Mus musculus GN=Abcg2 PE=1 SV=1	A0A0R4J0B6	0.0330668	0.0900206	2.04439
Tm9sf1	Transmembrane 9 superfamily member (Fragment) OS=Mus musculus GN=Tm9sf1 PE=1 SV=1	D3YWH4	0.033149	0.0900206	5.91179
Alg5	Dolichyl-phosphate beta-glucosyltransferase OS=Mus musculus GN=Alg5 PE=1 SV=1	ALG5	0.0332344	0.0900206	2.76533
Cyp3a41a	Cytochrome P450 3A41 OS=Mus musculus GN=Cyp3a41a PE=1 SV=2	CP341	0.0335875	0.090657	2.56437
Tmed5	Transmembrane emp24 protein transport domain containing 5 OS=Mus musculus GN=Tmed5 PE=1 SV=1	A2RS96	0.0336368	0.090657	3.44293
Tmed1	Transmembrane emp24 domain-containing protein 1 OS=Mus musculus GN=Tmed1 PE=1 SV=1	TMED1	0.0339163	0.0909576	5.56853
Fads6	Fatty acid desaturase 6 OS=Mus musculus GN=Fads6 PE=2 SV=1	FADS6	0.0340897	0.0909576	6.65116
Ephx2	Bifunctional epoxide hydrolase 2 OS=Mus musculus GN=Ephx2 PE=1 SV=2	HYES	0.0344501	0.0909576	1.29236
Slc2a2	Solute carrier family 2, facilitated glucose transporter member 2 OS=Mus musculus GN=Slc2a2 PE=1 SV=3	GTR2	0.0345848	0.0909576	1.65655
Ldlr	Low-density lipoprotein receptor OS=Mus musculus GN=Ldlr PE=1 SV=2	LDLR	0.0346912	0.0909576	2.05439
Magt1	Magnesium transporter protein 1 OS=Mus musculus GN=Magt1 PE=1 SV=1	MAGT1	0.0346938	0.0909576	3.84691
Tspan8	Tetraspanin-8 OS=Mus musculus GN=Tspan8 PE=1 SV=1	TSN8	0.0347341	0.0909576	2.22966
Aup1	Ancient ubiquitous protein 1 OS=Mus musculus GN=Aup1 PE=1 SV=1	AUP1	0.0347372	0.0909576	2.99127
Mal2	Protein MAL2 OS=Mus musculus GN=Mal2 PE=1 SV=1	MAL2	0.0348638	0.0909576	2.25095
Aqp1	Aquaporin-1 OS=Mus musculus GN=Aqp1 PE=1 SV=3	AQP1	0.0349042	0.0909576	1.562
Ugt2b1	UDP-glucuronosyltransferase OS=Mus musculus GN=Ugt2b1 PE=1 SV=1	Q8R084	0.0349349	0.0909576	3.08766
Cyp2c69	Cytochrome P450, family 2, subfamily c, polypeptide 69 OS=Mus musculus GN=Cyp2c69 PE=1 SV=1	E9PXC3	0.0350092	0.0909576	2.35117
Cd59a	CD59a antigen OS=Mus musculus GN=Cd59a PE=2 SV=1	A2BI31	0.0352246	0.0912077	2.04991
Sts	Steryl-sulfatase OS=Mus musculus GN=Sts PE=1 SV=1	STS	0.0352787	0.0912077	11.4386
Slc27a2	Very long-chain acyl-CoA synthetase OS=Mus musculus GN=Slc27a2 PE=1 SV=2	S27A2	0.0355494	0.0913928	3.28166
Sel1l	Protein sel-1 homolog 1 OS=Mus musculus GN=Sel1l PE=1 SV=2	SE1L1	0.0357094	0.0914655	6.97656
Pter	Phosphotriesterase-related protein OS=Mus musculus GN=Pter PE=1 SV=1	PTER	0.0358304	0.0914655	2.21332
Syvn1	E3 ubiquitin-protein ligase synoviolin OS=Mus musculus GN=Syvn1 PE=1 SV=1	A0A0R4J1R1	0.035876	0.0914655	4.19968
Sgpl1	Sphingosine-1-phosphate lyase 1 OS=Mus musculus GN=Sgpl1 PE=1 SV=1	SGPL1	0.0363356	0.0918768	4.34425
Atp11c	Phospholipid-transporting ATPase OS=Mus musculus GN=Atp11c PE=1 SV=1	F6Q8D3	0.0365576	0.0918768	2.32169
Tmx1	Thioredoxin-related transmembrane protein 1 OS=Mus musculus GN=Tmx1 PE=1 SV=1	TMX1	0.0365723	0.0918768	3.77814
Ndufs7	NADH dehydrogenase [ubiquinone] iron-sulfur protein 7, mitochondrial OS=Mus musculus GN=Ndufs7 PE=1 SV=1	NDUS7	0.036585	0.0918768	3.43219
Cyp2a4	Cytochrome P450 2A4 OS=Mus musculus GN=Cyp2a4 PE=2 SV=3	CP2A4	0.0366376	0.0918768	2.91228
Cyp3a13	Cytochrome P450 3A13 OS=Mus musculus GN=Cyp3a13 PE=1 SV=1	CP3AD	0.0372379	0.0928481	2.39396
Plp2	Proteolipid protein 2 OS=Mus musculus GN=Plp2 PE=1 SV=1	Q0VEW4	0.0373747	0.0928481	1.36319
Adam10	Disintegrin and metalloproteinase domain-containing protein 10 OS=Mus musculus GN=Adam10 PE=1 SV=2	ADA10	0.0375311	0.0928481	1.92523
Nup210	Nuclear pore membrane glycoprotein 210 OS=Mus musculus GN=Nup210 PE=1 SV=1	A0A0R4J1I6	0.0375416	0.0928481	54.6587
Sqor	Sulfide:quinone oxidoreductase, mitochondrial OS=Mus musculus GN=Sqor PE=1 SV=3	SQOR	0.0378421	0.0933005	5.85659
Coq8a	Atypical kinase COQ8A, mitochondrial (Fragment) OS=Mus musculus GN=Coq8a PE=1 SV=1	F7B1B6	0.0378999	0.0933005	14.2519
Gypc	Glycophorin-C OS=Mus musculus GN=Gypc PE=1 SV=2	GLPC	0.0379652	0.0933005	2.62386
Tex264	Uncharacterized protein OS=Mus musculus GN=Tex264 PE=2 SV=1	Q3TXY2	0.0384546	0.093688	6.93358
Vmp1	Vacuole membrane protein 1 OS=Mus musculus GN=Vmp1 PE=1 SV=2	VMP1	0.0386891	0.093764	6.05062
Sypl1	Synaptophysin-like protein 1 OS=Mus musculus GN=Sypl1 PE=1 SV=2	SYPL1	0.0391698	0.0947418	1.65861
Mrc1	Macrophage mannose receptor 1 OS=Mus musculus GN=Mrc1 PE=1 SV=2	MRC1	0.039504	0.0950288	2.44076
Slc29a1	Solute carrier family 29 (Nucleoside transporters), member 1, isoform CRA_a OS=Mus musculus GN=Slc29a1 PE=2 SV=1	Q3TCZ2	0.0395209	0.0950288	2.41167
Slc29a1	Uncharacterized protein OS=Mus musculus GN=Slc29a1 PE=2 SV=1	Q3UJY1	0.0395209	0.0950288	2.41167
Ergic3	Endoplasmic reticulum-Golgi intermediate compartment protein 3 OS=Mus musculus GN=Ergic3 PE=1 SV=1	ERGI3	0.0398555	0.0956308	3.48536
Dnajc5	DnaJ homolog subfamily C member 5 (Fragment) OS=Mus musculus GN=Dnajc5 PE=1 SV=1	A2AUE1	0.0399844	0.0956308	1.58661
Faah	Fatty-acid amide hydrolase 1 OS=Mus musculus GN=Faah PE=1 SV=1	FAAH1	0.0400052	0.0956308	4.07495
Ifitm3	Interferon-induced transmembrane protein 3 OS=Mus musculus GN=Ifitm3 PE=1 SV=1	IFM3	0.040182	0.0958666	1.15644
F8	Coagulation factor VIII OS=Mus musculus GN=F8 PE=1 SV=1	B2RRC9	0.0404077	0.0958883	1.62082
Ugt2b5	Uncharacterized protein OS=Mus musculus GN=Ugt2b5 PE=2 SV=1	Q3UWB9	0.0404726	0.0958883	3.06636
Aldh3a2	Aldehyde dehydrogenase OS=Mus musculus GN=Aldh3a2 PE=1 SV=1	B1ATI0	0.0405537	0.0958883	2.66252
Rdh11	Retinol dehydrogenase 11 OS=Mus musculus GN=Rdh11 PE=1 SV=1	Q9R1R8	0.0406292	0.0958883	2.39287
Ugt1a5	UDP-glucuronosyltransferase OS=Mus musculus GN=Ugt1a5 PE=1 SV=1	B2RT14	0.0406603	0.0958883	3.93038
Pdhb	Pyruvate dehydrogenase E1 component subunit beta, mitochondrial OS=Mus musculus GN=Pdhb PE=1 SV=1	ODPB	0.0408752	0.0959926	7.48642
Cyp4f14	Leukotriene-B4 omega-hydroxylase 3 OS=Mus musculus GN=Cyp4f14 PE=1 SV=1	CP4FE	0.0409184	0.0959926	3.39376
Agmat	Agmatinase, mitochondrial OS=Mus musculus GN=Agmat PE=1 SV=1	SPEB	0.0409394	0.0959926	43.6766
Clptm1	Cleft lip and palate transmembrane protein 1 homolog OS=Mus musculus GN=Clptm1 PE=1 SV=1	CLPT1	0.0410837	0.0961471	6.97384
Aass	Alpha-aminoadipic semialdehyde synthase, mitochondrial OS=Mus musculus GN=Aass PE=1 SV=1	AASS	0.0415277	0.0964824	1.45835
Slc4a4	Anion exchange protein OS=Mus musculus GN=Slc4a4 PE=2 SV=1	E1AWU4	0.0417303	0.0966064	1.67411
Ndufa6	NADH dehydrogenase [ubiquinone] 1 alpha subcomplex subunit 6 OS=Mus musculus GN=Ndufa6 PE=1 SV=1	NDUA6	0.0417526	0.0966064	3.58419
Canx	Calnexin OS=Mus musculus GN=Canx PE=1 SV=1	CALX	0.041873	0.0966791	3.08575
Tmed10	Transmembrane emp24 domain-containing protein 10 OS=Mus musculus GN=Tmed10 PE=1 SV=1	TMEDA	0.0419417	0.0966791	2.67628
Cyp4a14	Cytochrome P450 4A14 OS=Mus musculus GN=Cyp4a14 PE=1 SV=1	CP4AE	0.0426488	0.0976586	8.73328
Rhog	Rho-related GTP-binding protein RhoG OS=Mus musculus GN=Rhog PE=1 SV=1	RHOG	0.042749	0.0976586	1.44957
Rab8a	Ras-related protein Rab-8A OS=Mus musculus GN=Rab8a PE=1 SV=2	RAB8A	0.0428319	0.0976586	1.82826
Hpd	4-hydroxyphenylpyruvate dioxygenase OS=Mus musculus GN=Hpd PE=1 SV=3	HPPD	0.0428984	0.0976586	1.75198
Cdk5rap3	Uncharacterized protein OS=Mus musculus GN=Cdk5rap3 PE=2 SV=1	Q3TLJ5	0.0436806	0.0987335	3.98374
M6pr	Cation-dependent mannose-6-phosphate receptor OS=Mus musculus GN=M6pr PE=1 SV=1	MPRD	0.0441041	0.099421	1.60014
Krt19	Keratin, type I cytoskeletal 19 OS=Mus musculus GN=Krt19 PE=1 SV=1	K1C19	0.0443055	0.0995134	3.05187
Capn5	Uncharacterized protein OS=Mus musculus GN=Capn5 PE=1 SV=1	Q3TPL4	0.0444019	0.0995134	2.11705
Dld	Dihydrolipoyl dehydrogenase, mitochondrial OS=Mus musculus GN=Dld PE=1 SV=2	DLDH	0.044764	0.0995134	28.8916
Grid2	Glutamate receptor ionotropic, delta-2 (Fragment) OS=Mus musculus GN=Grid2 PE=1 SV=1	A0A1B0GRX8	0.0448885	0.0995134	4.11876
Sod1	Superoxide dismutase [Cu-Zn] OS=Mus musculus GN=Sod1 PE=1 SV=2	SODC	0.0452856	0.0995134	1.32956
Cd36	Uncharacterized protein OS=Mus musculus GN=Cd36 PE=2 SV=1	Q3TA14	0.0454878	0.0995134	2.70974
Ugt1a1	UDP-glucuronosyltransferase 1-1 OS=Mus musculus GN=Ugt1a1 PE=1 SV=2	UD11	0.0455246	0.0995134	3.79112
Ugt1a9	UDP-glucuronosyltransferase 1-9 OS=Mus musculus GN=Ugt1a9 PE=1 SV=3	UD19	0.0455246	0.0995134	3.79112
Ugt1a7c	UDP-glucuronosyltransferase 1-7C OS=Mus musculus GN=Ugt1a7c PE=1 SV=1	UD17C	0.0455246	0.0995134	3.79112
Plscr1	Phospholipid scramblase 1 OS=Mus musculus GN=Plscr1 PE=1 SV=1	PLS1	0.0456159	0.0995356	1.67839
Tmx3	Protein disulfide-isomerase TMX3 OS=Mus musculus GN=Tmx3 PE=1 SV=2	TMX3	0.0457339	0.0995824	3.23068
Clcn4	H(+)/Cl(-) exchange transporter 4 OS=Mus musculus GN=Clcn4 PE=2 SV=2	CLCN4	0.045947	0.0995824	3.14953
Dmbt1	Deleted in malignant brain tumors 1 protein OS=Mus musculus GN=Dmbt1 PE=1 SV=1	A0A140LI59	0.0460536	0.0995824	2.72489
Pgrmc1	Membrane-associated progesterone receptor component 1 OS=Mus musculus GN=Pgrmc1 PE=1 SV=4	PGRC1	0.0461327	0.0995824	4.2415
Tkfc	Triokinase/FMN cyclase OS=Mus musculus GN=Tkfc PE=1 SV=1	TKFC	0.046454	0.0995824	2.12361
Ackr1	Atypical chemokine receptor 1 OS=Mus musculus GN=Ackr1 PE=4 SV=1	A0A0R4J0J4	0.0465807	0.0995824	2.98859
H2-D1	H-2 class I histocompatibility antigen, D-K alpha chain (Fragment) OS=Mus musculus GN=H2-D1 PE=4 SV=1	G3UX20	0.0466922	0.0995824	5.81964
Atp6v0a1	V-type proton ATPase 116 kDa subunit a isoform 1 OS=Mus musculus GN=Atp6v0a1 PE=1 SV=3	VPP1	0.0468231	0.0995824	1.72021
Yipf5	Protein YIPF5 OS=Mus musculus GN=Yipf5 PE=1 SV=1	YIPF5	0.0468257	0.0995824	1.41455
Tnfrsf14	Tumor necrosis factor receptor superfamily, member 14 (herpesvirus entry mediator) OS=Mus musculus GN=Tnfrsf14 PE=1 SV=1	A0A1W2P7D5	0.0471615	0.0996899	3.95646
Cyp39a1	Cyp39a1 protein OS=Mus musculus GN=Cyp39a1 PE=2 SV=1	Q05CS3	0.0471864	0.0996899	3.05722
Irgm1	Immunity-related GTPase family M protein 1 OS=Mus musculus GN=Irgm1 PE=1 SV=1	IRGM1	0.0473617	0.0997936	1.89149
Cyp2c54	Cytochrome P450 2C54 OS=Mus musculus GN=Cyp2c54 PE=1 SV=1	CP254	0.0476666	0.100092	2.53269
Ermp1	Endoplasmic reticulum metallopeptidase 1 OS=Mus musculus GN=Ermp1 PE=1 SV=2	ERMP1	0.0477763	0.100101	3.90791
B4galt1	Beta-1,4-galactosyltransferase 1 OS=Mus musculus GN=B4galt1 PE=1 SV=1	B1AXY5	0.0479517	0.100101	2.06279
Dpp4	Dipeptidyl peptidase 4 OS=Mus musculus GN=Dpp4 PE=1 SV=3	DPP4	0.0486843	0.100101	1.19099
Ndufa10	NADH dehydrogenase [ubiquinone] 1 alpha subcomplex subunit 10, mitochondrial OS=Mus musculus GN=Ndufa10 PE=1 SV=1	NDUAA	0.0487706	0.100101	3.216
Apoh	Beta-2-glycoprotein 1 OS=Mus musculus GN=Apoh PE=1 SV=1	APOH	0.0489013	0.100101	1.82189
Ssr3	Translocon-associated protein subunit gamma OS=Mus musculus GN=Ssr3 PE=1 SV=1	SSRG	0.0490016	0.100101	2.96054
Tmem63a	CSC1-like protein 1 OS=Mus musculus GN=Tmem63a PE=1 SV=1	CSCL1	0.0490381	0.100101	1.52513
Mgll	Monoglyceride lipase OS=Mus musculus GN=Mgll PE=1 SV=1	MGLL	0.0490401	0.100101	2.96122
Nceh1	Neutral cholesterol ester hydrolase 1 OS=Mus musculus GN=Nceh1 PE=1 SV=1	NCEH1	0.0491013	0.100101	3.02703
Sigmar1	Sigma 1 receptor variant SR-1A OS=Mus musculus GN=Sigmar1 PE=2 SV=1	A2AMS0	0.0491468	0.100101	6.28149
Aadac	Arylacetamide deacetylase OS=Mus musculus GN=Aadac PE=1 SV=3	AAAD	0.049191	0.100101	2.66335
Agpat2	1-acyl-sn-glycerol-3-phosphate acyltransferase beta OS=Mus musculus GN=Agpat2 PE=1 SV=1	PLCB	0.049222	0.100101	2.58618
Lpgat1	Acyl-CoA:lysophosphatidylglycerol acyltransferase 1 OS=Mus musculus GN=Lpgat1 PE=1 SV=1	LGAT1	0.0495712	0.100603	4.758
Atp1b2	Sodium/potassium-transporting ATPase subunit beta-2 OS=Mus musculus GN=Atp1b2 PE=1 SV=2	AT1B2	0.0496328	0.100603	3.18486
Sacm1l	Phosphatidylinositide phosphatase SAC1 OS=Mus musculus GN=Sacm1l PE=1 SV=1	SAC1	0.0499716	0.100815	2.56912
Scfd1	Sec1 family domain-containing protein 1 OS=Mus musculus GN=Scfd1 PE=1 SV=1	SCFD1	0.0499762	0.100815	2.43244
DOWNREGULATED (n = 156)
Tnc	Tenascin OS=Mus musculus GN=Tnc PE=1 SV=1	TENA	4.51e-05	0.031466	2.36789
Ighv1-39	Immunoglobulin heavy variable 1-39 (Fragment) OS=Mus musculus GN=Ighv1-39 PE=4 SV=1	A0A075B5V5	7.81e-05	0.031466	2.06631
Glul	Glutamine synthetase OS=Mus musculus GN=Glul PE=1 SV=6	GLNA	0.00010435	0.031466	1.71423
Lsr	Lipolysis-stimulated lipoprotein receptor OS=Mus musculus GN=Lsr PE=1 SV=1	LSR	0.000887591	0.0702372	1.71661
Acan	Aggrecan core protein OS=Mus musculus GN=Acan PE=1 SV=2	PGCA	0.000890324	0.0702372	4.28032
Mib1	E3 ubiquitin-protein ligase MIB1 OS=Mus musculus GN=Mib1 PE=1 SV=1	MIB1	0.000897655	0.0702372	1.66175
Cct2	T-complex protein 1 subunit beta OS=Mus musculus GN=Cct2 PE=1 SV=4	TCPB	0.00113076	0.0770366	1.32313
Cct8	T-complex protein 1 subunit theta OS=Mus musculus GN=Cct8 PE=1 SV=3	TCPQ	0.00147974	0.0789382	1.14188
Igkv4-78	Immunoglobulin kappa variable 4-78 (Fragment) OS=Mus musculus GN=Igkv4-78 PE=4 SV=2	A0A0A6YYE5	0.00162369	0.0789382	2.00227
Igkv9-124	Immunoglobulin kappa chain variable 9-124 OS=Mus musculus GN=Igkv9-124 PE=1 SV=7	A0A075B5K2	0.00234678	0.0789382	1.5798
Col1a1	Collagen alpha-1(I) chain OS=Mus musculus GN=Col1a1 PE=1 SV=4	CO1A1	0.00243854	0.0789382	2.00879
Hmcn2	Hemicentin-2 OS=Mus musculus GN=Hmcn2 PE=1 SV=1	HMCN2	0.00245917	0.0789382	2.27354
Ighv1-43	Immunoglobulin heavy variable V1-43 OS=Mus musculus GN=Ighv1-43 PE=4 SV=1	A0A075B5V7	0.00268854	0.0789382	3.21421
Selp	P-selectin OS=Mus musculus GN=Selp PE=1 SV=1	LYAM3	0.00311589	0.0789382	1.4791
Eif3l	Eukaryotic translation initiation factor 3 subunit L OS=Mus musculus GN=Eif3l PE=1 SV=1	EIF3L	0.00312727	0.0789382	2.0963
Calr	Calreticulin OS=Mus musculus GN=Calr PE=1 SV=1	CALR	0.00322011	0.0789382	2.01548
Lamc1	Laminin subunit gamma-1 OS=Mus musculus GN=Lamc1 PE=1 SV=1	F8VQJ3	0.00337038	0.0789382	2.02603
Igkv2-109	Immunoglobulin kappa variable 2-109 (Fragment) OS=Mus musculus GN=Igkv2-109 PE=4 SV=4	A0A075B5K6	0.00353448	0.0789382	2.39943
Colec11	Collectin-11 OS=Mus musculus GN=Colec11 PE=2 SV=2	COL11	0.00357286	0.0789382	2.07687
Igkv8-27	Immunoglobulin kappa chain variable 8-27 OS=Mus musculus GN=Igkv8-27 PE=4 SV=1	A0A075B5N4	0.00368104	0.0789382	2.38828
Igkv9-123	Immunoglobulin kappa variable 9-123 (Fragment) OS=Mus musculus GN=Igkv9-123 PE=4 SV=2	A0A140T8N8	0.00377208	0.0789382	2.31386
Thbs3	Thrombospondin-3 OS=Mus musculus GN=Thbs3 PE=1 SV=2	TSP3	0.00429882	0.0789382	1.62713
Ahcyl2	Adenosylhomocysteinase OS=Mus musculus GN=Ahcyl2 PE=1 SV=1	H3BKT5	0.00463766	0.0789382	1.54338
Igkv4-80	Immunoglobulin kappa variable 4-80 (Fragment) OS=Mus musculus GN=Igkv4-80 PE=4 SV=2	A0A075B5L7	0.0049932	0.0789382	2.44396
Col4a2	Collagen, type IV, alpha 2 OS=Mus musculus GN=Col4a2 PE=1 SV=1	B2RQQ8	0.00531992	0.0789382	2.62262
H6pd	GDH/6PGL endoplasmic bifunctional protein OS=Mus musculus GN=H6pd PE=1 SV=1	A2A7A7	0.00548375	0.0789382	1.73757
Igkv5-48	Protein Igkv5-48 (Fragment) OS=Mus musculus GN=Igkv5-48 PE=1 SV=2	A0A140T8N2	0.00602999	0.0789382	1.67234
Cct7	T-complex protein 1 subunit eta OS=Mus musculus GN=Cct7 PE=1 SV=1	TCPH	0.00624887	0.0789382	1.4424
Col6a1	Collagen alpha-1(VI) chain OS=Mus musculus GN=Col6a1 PE=1 SV=1	CO6A1	0.00639306	0.0789382	1.99736
	Anti-VIPase light chain variable region (Fragment) OS=Mus musculus PE=4 SV=1	Q8K1F1	0.00651569	0.0789382	1.99539
Comp	Cartilage oligomeric matrix protein OS=Mus musculus GN=Comp PE=1 SV=2	COMP	0.00670806	0.0789382	6.29957
Lama1	Laminin subunit alpha-1 OS=Mus musculus GN=Lama1 PE=1 SV=1	F8VQ40	0.00711176	0.0789382	2.42651
Ighv8-8	Immunoglobulin heavy variable 8-8 (Fragment) OS=Mus musculus GN=Ighv8-8 PE=4 SV=1	A0A0A6YXQ0	0.00762398	0.0789382	3.35739
Uggt1	UDP-glucose:glycoprotein glucosyltransferase 1 OS=Mus musculus GN=Uggt1 PE=1 SV=4	UGGG1	0.0078984	0.0789382	1.89317
Col1a2	Collagen alpha-2(I) chain OS=Mus musculus GN=Col1a2 PE=1 SV=2	CO1A2	0.00813304	0.0789382	2.28714
C4b	Complement C4-B OS=Mus musculus GN=C4b PE=1 SV=3	CO4B	0.00825584	0.0789382	1.90767
C4bp	Uncharacterized protein OS=Mus musculus GN=C4bp PE=2 SV=1	Q3UW06	0.00848453	0.0789382	1.94409
Igkv6-20	Immunoglobulin kappa variable 6-20 (Fragment) OS=Mus musculus GN=Igkv6-20 PE=4 SV=2	A0A140T8P2	0.00875095	0.0789382	1.77053
Col4a1	Collagen alpha-1(IV) chain OS=Mus musculus GN=Col4a1 PE=1 SV=4	CO4A1	0.00914159	0.0789382	2.2591
Akr1b1	Aldose reductase OS=Mus musculus GN=Akr1b1 PE=1 SV=3	ALDR	0.00917908	0.0789382	1.33826
Ppib	Peptidyl-prolyl cis-trans isomerase B OS=Mus musculus GN=Ppib PE=1 SV=2	PPIB	0.0092331	0.0789382	1.69382
C1sa	Complement C1s-A subcomponent OS=Mus musculus GN=C1sa PE=2 SV=2	CS1A	0.00942205	0.0789382	1.61601
Mbl1	Mannose-binding protein A OS=Mus musculus GN=Mbl1 PE=1 SV=1	MBL1	0.00946823	0.0789382	1.73947
C1qc	Complement C1q subcomponent subunit C OS=Mus musculus GN=C1qc PE=1 SV=2	C1QC	0.0104721	0.0789382	2.09909
Lamb1	Laminin subunit beta-1 OS=Mus musculus GN=Lamb1 PE=1 SV=3	LAMB1	0.0105412	0.0789382	2.85555
Erp44	Uncharacterized protein OS=Mus musculus GN=Erp44 PE=2 SV=1	Q3URM4	0.0107893	0.0789382	1.68648
C8a	Complement component C8 alpha chain OS=Mus musculus GN=C8a PE=1 SV=1	A2A997	0.0108731	0.0789382	1.91117
Psma2	Proteasome subunit alpha type-2 OS=Mus musculus GN=Psma2 PE=1 SV=3	PSA2	0.0109787	0.0789382	1.26024
Ttc22	Tetratricopeptide repeat domain 22 OS=Mus musculus GN=Ttc22 PE=2 SV=1	A2AVQ6	0.011001	0.0789382	2.05734
C1qb	Complement C1q subcomponent subunit B OS=Mus musculus GN=C1qb PE=1 SV=2	C1QB	0.0112387	0.0789382	1.81981
Clic1	Chloride intracellular channel protein 1 OS=Mus musculus GN=Clic1 PE=1 SV=3	CLIC1	0.0126816	0.0804505	1.45523
Ptx3	Pentraxin-related protein PTX3 OS=Mus musculus GN=Ptx3 PE=1 SV=2	PTX3	0.0129248	0.0804505	1.79653
Wgn-scFv	Single-chain variable OS=Mus musculus GN=Wgn-scFv PE=2 SV=1	A0A1E1GJG6	0.0132082	0.0804505	3.22107
Anxa2	Annexin A2 OS=Mus musculus GN=Anxa2 PE=1 SV=2	ANXA2	0.013351	0.0804505	1.38514
C1qa	Complement C1q subcomponent subunit A OS=Mus musculus GN=C1qa PE=1 SV=2	C1QA	0.0134224	0.0804505	1.85449
C3	Complement C3 OS=Mus musculus GN=C3 PE=1 SV=3	CO3	0.0135434	0.0804505	2.24698
Cpne3	Copine-3 OS=Mus musculus GN=Cpne3 PE=1 SV=2	CPNE3	0.0139358	0.0804505	1.60062
Cap1	Adenylyl cyclase-associated protein 1 OS=Mus musculus GN=Cap1 PE=1 SV=4	CAP1	0.0139403	0.0804505	1.77811
Plin3	Perilipin-3 OS=Mus musculus GN=Plin3 PE=1 SV=1	PLIN3	0.0141603	0.0804505	4.21624
Notch2	Neurogenic locus notch homolog protein 2 OS=Mus musculus GN=Notch2 PE=1 SV=1	NOTC2	0.0145821	0.0804505	2.17875
C8b	Complement component C8 beta chain OS=Mus musculus GN=C8b PE=1 SV=1	CO8B	0.0148088	0.0804505	1.89374
Cd274	Programmed cell death 1 ligand 1 OS=Mus musculus GN=Cd274 PE=1 SV=1	PD1L1	0.0153135	0.0804505	2.58522
D830044I16Rik	RIKEN cDNA D830044I16 gene OS=Mus musculus GN=D830044I16Rik PE=4 SV=1	A0A1D5RL94	0.0155006	0.0804505	2.96203
Ighv1-11	Immunoglobulin heavy variable V1-11 (Fragment) OS=Mus musculus GN=Ighv1-11 PE=4 SV=1	A0A0A6YWI9	0.0162202	0.0804505	2.64202
Vwf	von Willebrand factor OS=Mus musculus GN=Vwf PE=1 SV=2	VWF	0.0163398	0.0804505	2.23592
Clic4	Chloride intracellular channel protein 4 OS=Mus musculus GN=Clic4 PE=1 SV=3	CLIC4	0.0166135	0.0804505	1.49372
Dctn2	Dynactin subunit 2 OS=Mus musculus GN=Dctn2 PE=1 SV=3	DCTN2	0.017132	0.0804945	1.69716
Tln1	Talin-1 OS=Mus musculus GN=Tln1 PE=1 SV=2	TLN1	0.0172378	0.0806824	1.52186
Serping1	Plasma protease C1 inhibitor OS=Mus musculus GN=Serping1 PE=1 SV=3	IC1	0.0174644	0.0811162	1.86757
Apoe	Apolipoprotein E OS=Mus musculus GN=Apoe PE=1 SV=2	APOE	0.0182011	0.0821818	2.78018
Rras2	Ras-related protein R-Ras2 OS=Mus musculus GN=Rras2 PE=1 SV=1	RRAS2	0.0182352	0.0821818	1.27819
Kctd12	Uncharacterized protein OS=Mus musculus GN=Kctd12 PE=2 SV=1	Q8C2V2	0.0191651	0.0821818	1.64292
Igkv15-103	Immunoglobulin kappa chain variable 15-103 (Fragment) OS=Mus musculus GN=Igkv15-103 PE=4 SV=2	A0A140T8P3	0.0192335	0.0821818	1.39443
G6pdx	Glucose-6-phosphate 1-dehydrogenase OS=Mus musculus GN=G6pdx PE=2 SV=1	Q3TNL1	0.019337	0.0823368	2.11199
Prg4	Proteoglycan 4 OS=Mus musculus GN=Prg4 PE=1 SV=1	E9QQ18	0.0195168	0.082492	2.70363
Thbd	Thrombomodulin OS=Mus musculus GN=Thbd PE=1 SV=1	TRBM	0.019649	0.0825193	1.2202
Clcc1	Chloride channel CLIC-like protein 1 OS=Mus musculus GN=Clcc1 PE=1 SV=1	CLCC1	0.0203588	0.0832972	2.69626
	Anti-H5N1 hemagglutinin monoclonal anitbody H5M9 heavy chain (Fragment) OS=Mus musculus PE=1 SV=1	U5LP42	0.0204954	0.0832972	3.29434
Psma3	Proteasome subunit alpha type-3 OS=Mus musculus GN=Psma3 PE=1 SV=3	PSA3	0.0205136	0.0832972	1.23971
C8g	Complement component C8 gamma chain OS=Mus musculus GN=C8g PE=1 SV=1	CO8G	0.0207364	0.0832972	1.86459
Psma4	Proteasome subunit alpha type (Fragment) OS=Mus musculus GN=Psma4 PE=2 SV=1	Q3TL95	0.0208531	0.0832972	1.22216
Masp1	Mannan-binding lectin serine protease 1 OS=Mus musculus GN=Masp1 PE=1 SV=2	MASP1	0.0222992	0.0840518	1.63615
Ighv13-2	Immunoglobulin heavy variable 13-2 OS=Mus musculus GN=Ighv13-2 PE=4 SV=2	A0A087WPN7	0.0224343	0.0840518	2.41309
Dnajc3	DnaJ homolog subfamily C member 3 OS=Mus musculus GN=Dnajc3 PE=1 SV=1	DNJC3	0.022464	0.0840518	2.75655
Ces2e	Pyrethroid hydrolase Ces2e OS=Mus musculus GN=Ces2e PE=1 SV=1	EST2E	0.0227804	0.0840518	1.47086
Tagln2	Transgelin-2 OS=Mus musculus GN=Tagln2 PE=1 SV=4	TAGL2	0.0232611	0.0843941	1.58917
	Ig kappa chain V-III region PC 3741/TEPC 111 OS=Mus musculus PE=1 SV=1	KV3A8	0.0236127	0.0844165	1.96393
Aplp2	Amyloid-like protein 2 (Fragment) OS=Mus musculus GN=Aplp2 PE=1 SV=1	A0A1L1SS44	0.023818	0.0844165	2.19554
Cct6a	T-complex protein 1 subunit zeta OS=Mus musculus GN=Cct6a PE=1 SV=3	TCPZ	0.0243297	0.0847974	1.30557
	Serine protease MASP3 (Fragment) OS=Mus musculus GN=3 PE=3 SV=1	Q8CIR9	0.0244549	0.0847974	1.42064
App	Uncharacterized protein OS=Mus musculus GN=App PE=2 SV=1	Q3TVS1	0.0248155	0.0850038	1.42378
Igkv4-74	Immunoglobulin kappa variable 4-74 (Fragment) OS=Mus musculus GN=Igkv4-74 PE=4 SV=1	A0A0B4J1I3	0.0250572	0.0852917	2.46047
Cfp	Properdin OS=Mus musculus GN=Cfp PE=2 SV=2	PROP	0.0254424	0.0852917	2.11393
Klk11	Klk11 protein (Fragment) OS=Mus musculus GN=Klk11 PE=2 SV=1	A7E201	0.025456	0.0852917	1.76251
Emb	Embigin OS=Mus musculus GN=Emb PE=1 SV=2	EMB	0.0257761	0.0856015	2.09523
Cacna2d1	Voltage-dependent calcium channel subunit alpha-2/delta-1 OS=Mus musculus GN=Cacna2d1 PE=1 SV=1	CA2D1	0.0258802	0.0856015	1.30759
Ankrd1	Ankyrin repeat domain-containing protein 1 OS=Mus musculus GN=Ankrd1 PE=1 SV=1	ANKR1	0.0263163	0.0856015	12.7372
LOC100046793	LOC100046793 protein OS=Mus musculus GN=LOC100046793 PE=1 SV=1	A0A5E3	0.026755	0.0861149	4.05759
Ighv1-58	Immunoglobulin heavy variable 1-58 (Fragment) OS=Mus musculus GN=Ighv1-58 PE=4 SV=1	A0A075B5W9	0.0272991	0.086281	1.89579
Prkar1a	cAMP-dependent protein kinase type I-alpha regulatory subunit OS=Mus musculus GN=Prkar1a PE=1 SV=3	KAP0	0.0280198	0.0865511	3.62636
Hapln1	Hyaluronan and proteoglycan link protein 1 OS=Mus musculus GN=Hapln1 PE=1 SV=1	HPLN1	0.0286881	0.0875929	1.58463
Igkv17-127	Immunoglobulin kappa variable 17-127 OS=Mus musculus GN=Igkv17-127 PE=4 SV=7	A0A075B5J9	0.0294849	0.0886214	2.70403
	Anti-VIPase light chain variable region (Fragment) OS=Mus musculus PE=1 SV=1	Q8K1F2	0.0299396	0.0888872	1.74959
Srp72	Srp72 protein (Fragment) OS=Mus musculus GN=Srp72 PE=2 SV=1	A0JLN1	0.0306799	0.0888872	1.97375
Igkv8-28	Immunoglobulin kappa variable 8-28 OS=Mus musculus GN=Igkv8-28 PE=1 SV=7	A0A075B5N3	0.0309599	0.0888872	1.91273
Heg1	Protein HEG homolog 1 OS=Mus musculus GN=Heg1 PE=1 SV=1	HEG1	0.0310111	0.0888872	1.38312
	IgM heavy chain variable region (Fragment) OS=Mus musculus PE=2 SV=1	K7TGP7	0.0311592	0.0888872	1.84452
Ahsg	Alpha-2-HS-glycoprotein OS=Mus musculus GN=Ahsg PE=1 SV=1	FETUA	0.031168	0.0888872	1.34402
Krt90	Keratin 90 OS=Mus musculus GN=Krt90 PE=1 SV=1	E9Q1Z0	0.0318213	0.0890357	1.33591
Slc12a6	Solute carrier family 12 member 6 OS=Mus musculus GN=Slc12a6 PE=4 SV=1	A2AGJ9	0.0318619	0.0890357	1.43883
Dars	Uncharacterized protein OS=Mus musculus GN=Dars PE=2 SV=1	Q8BK18	0.0319758	0.0890357	1.89403
Igkc	If kappa light chain (Fragment) OS=Mus musculus GN=Igkc PE=1 SV=1	A2NHM3	0.0320576	0.0890357	5.17721
Efemp1	EGF-containing fibulin-like extracellular matrix protein 1 OS=Mus musculus GN=Efemp1 PE=1 SV=1	FBLN3	0.0321544	0.0890357	2.38445
C9	Complement component 9 OS=Mus musculus GN=C9 PE=1 SV=1	A0A0R4J032	0.032164	0.0890357	1.54502
	VH coding region (Fragment) OS=Mus musculus PE=4 SV=1	A2NU20	0.0325579	0.0893197	2.69304
Col2a1	Collagen alpha-1(II) chain OS=Mus musculus GN=Col2a1 PE=1 SV=2	CO2A1	0.0328069	0.0897391	3.36662
Psmb8	Proteasome subunit beta type OS=Mus musculus GN=Psmb8 PE=2 SV=1	A0A068BIT8	0.0328571	0.0897391	1.29169
Igkv4-50	Immunoglobulin kappa variable 4-50 (Fragment) OS=Mus musculus GN=Igkv4-50 PE=4 SV=1	A0A0B4J1J0	0.0340698	0.0909576	2.41324
Psmb6	Proteasome subunit beta type-6 OS=Mus musculus GN=Psmb6 PE=1 SV=3	PSB6	0.0343041	0.0909576	1.14578
Ighv1-52	Immunoglobulin heavy variable 1-52 OS=Mus musculus GN=Ighv1-52 PE=4 SV=1	A0A075B5W2	0.0343918	0.0909576	2.64217
Coq10a	Coenzyme Q10A OS=Mus musculus GN=Coq10a PE=1 SV=1	A0A1W2P7J1	0.0346643	0.0909576	2.10518
Tgfb1	Transforming growth factor beta-1 OS=Mus musculus GN=Tgfb1 PE=1 SV=1	TGFB1	0.0349961	0.0909576	1.29993
Fhl1	Four and a half LIM domains protein 1 OS=Mus musculus GN=Fhl1 PE=1 SV=3	FHL1	0.0355304	0.0913928	1.90741
Cct4	T-complex protein 1 subunit delta OS=Mus musculus GN=Cct4 PE=1 SV=3	TCPD	0.0367116	0.0918768	1.23251
Ppp2r1a	Serine/threonine-protein phosphatase 2A 65 kDa regulatory subunit A alpha isoform OS=Mus musculus GN=Ppp2r1a PE=1 SV=3	2AAA	0.0374817	0.0928481	1.47506
Jchain	Immunoglobulin J chain OS=Mus musculus GN=Jchain PE=1 SV=4	IGJ	0.0383038	0.0936199	1.79319
Ezr	Ezrin OS=Mus musculus GN=Ezr PE=1 SV=3	EZRI	0.0383242	0.0936199	1.42461
Msn	Moesin OS=Mus musculus GN=Msn PE=1 SV=3	MOES	0.0383242	0.0936199	1.42461
Serpina1e	Alpha-1-antitrypsin 1-5 OS=Mus musculus GN=Serpina1e PE=1 SV=1	A1AT5	0.0386468	0.093764	2.66223
OTTMUSWSBG00059284	Immunity related GTPase family D OS=Mus musculus domesticus GN=OTTMUSWSBG00059284 PE=4 SV=1	A0A1G5SK64	0.0412141	0.0962687	2.68155
Ppfia2	MKIAA4112 protein (Fragment) OS=Mus musculus GN=Ppfia2 PE=2 SV=1	Q5DTM9	0.0414403	0.0964824	1.55225
Aldh1a2	Retinal dehydrogenase 2 OS=Mus musculus GN=Aldh1a2 PE=1 SV=2	AL1A2	0.0415417	0.0964824	1.74857
	IgM heavy chain variable region (Fragment) OS=Mus musculus PE=2 SV=1	K7TDG8	0.0420683	0.0967787	1.7361
Clec4f	C-type lectin domain family 4 member F OS=Mus musculus GN=Clec4f PE=1 SV=1	A0A0R4IZZ5	0.0421427	0.0967787	1.73703
Wdr1	WD repeat-containing protein 1 OS=Mus musculus GN=Wdr1 PE=1 SV=3	WDR1	0.0429861	0.0976586	1.3014
Psma7	Proteasome subunit alpha type OS=Mus musculus GN=Psma7 PE=2 SV=1	Q3TN31	0.0430037	0.0976586	1.33286
Ighm	Ig mu chain C region (Fragment) OS=Mus musculus GN=Ighm PE=1 SV=1	A0A075B5P6	0.0433011	0.0981521	1.71553
Thbs1	Uncharacterized protein OS=Mus musculus GN=Thbs1 PE=2 SV=1	Q3TR40	0.0445124	0.0995134	1.70349
Psmb2	Proteasome subunit beta type-2 OS=Mus musculus GN=Psmb2 PE=1 SV=1	PSB2	0.0446266	0.0995134	1.33058
LC	MAb 6H10 light chain OS=Mus musculus GN=LC PE=2 SV=1	A0A0U5BC76	0.044941	0.0995134	1.9656
Fn1	Fibronectin OS=Mus musculus GN=Fn1 PE=1 SV=1	A0A087WSN6	0.0449797	0.0995134	1.93945
Fn1	Uncharacterized protein OS=Mus musculus GN=Fn1 PE=2 SV=1	Q3UH17	0.0449797	0.0995134	1.93945
Iglc2	Ig lambda-2 chain C region OS=Mus musculus GN=Iglc2 PE=1 SV=1	LAC2	0.0450532	0.0995134	1.62677
Cd5l	CD5 antigen-like OS=Mus musculus GN=Cd5l PE=1 SV=3	CD5L	0.0454977	0.0995134	1.76876
Ppp1cb	Serine/threonine-protein phosphatase PP1-beta catalytic subunit OS=Mus musculus GN=Ppp1cb PE=1 SV=3	PP1B	0.0459976	0.0995824	1.35149
Bgn	Biglycan OS=Mus musculus GN=Bgn PE=1 SV=1	PGS1	0.0462815	0.0995824	1.81565
Acly	Acly protein OS=Mus musculus GN=Acly PE=2 SV=1	Q6P063	0.0464781	0.0995824	1.6331
Eif3e	Eukaryotic translation initiation factor 3 subunit E OS=Mus musculus GN=Eif3e PE=1 SV=1	EIF3E	0.0465877	0.0995824	1.8434
Gm5629	Ig heavy chain V region VH558 A1/A4 OS=Mus musculus GN=Gm5629 PE=2 SV=1	HVM52	0.0467813	0.0995824	1.72621
Dcn	Decorin OS=Mus musculus GN=Dcn PE=1 SV=1	PGS2	0.0470677	0.0996899	1.51393
Lama2	Laminin subunit alpha-2 OS=Mus musculus GN=Lama2 PE=1 SV=2	LAMA2	0.0472312	0.0996899	1.58785
Anxa1	Annexin A1 OS=Mus musculus GN=Anxa1 PE=1 SV=2	ANXA1	0.0474837	0.099879	1.31147
	A6 anti-[4-hydroxy-3-nitrophenyl(Phenolate form)] acetyl mAb V-H region (Fragment) OS=Mus musculus PE=2 SV=1	A2MXS7	0.0481265	0.100101	27.6574
Igh	Igh protein OS=Mus musculus GN=Igh PE=2 SV=1	Q58E54	0.048209	0.100101	3.18644
Psmb3	Proteasome subunit beta type-3 OS=Mus musculus GN=Psmb3 PE=1 SV=1	PSB3	0.0484339	0.100101	1.24646
Ighv10-1	Immunoglobulin heavy variable 10-1 (Fragment) OS=Mus musculus GN=Ighv10-1 PE=4 SV=1	A0A0B4J1J6	0.0499838	0.100815	1.78344
