# Supplementary material for: Plasma-to-tumour tissue integrated proteomics using nano-omics for biomarker discovery in glioblastoma
Source: Nat Commun. 2025 Apr 10;16:3412. doi: 10.1038/s41467-025-58252-0 (PMC11986092; doi:10.1038/s41467-025-58252-0)
Supplement: Supplementary file 8 — Supplementary Data 6 [file 41467_2025_58252_MOESM8_ESM.xlsx]

## Sheet: Supplementary Data 6
Supplementary Data 6. Full list of disease monitoring proteins identified by Progenesis analysis to be differentially abundant between D7 and D14 time point, as well as between D14 and D18 time point in GBM-bearing mice. Only proteins with a p value < 0.05 by one-way ANOVA test are shown.
Gene name	Description	Accession	D7 vs. D14 Anova p value	D7 vs. D14 q value	D7 vs. D14 Max fold change	D14 vs. D18 Anova p value	D14 vs. D18 q value	D14 vs. D18 Max fold change
UPREGULATED (n = 32)
Agpat2	1-acyl-sn-glycerol-3-phosphate acyltransferase beta OS=Mus musculus GN=Agpat2 PE=1 SV=1	PLCB	0.043001	0.145367	1.368	0.049222	0.100101	2.58618
Amy2	Pancreatic alpha-amylase OS=Mus musculus GN=Amy2 PE=1 SV=2	AMYP	0.00787687	0.0822199	4.91588	0.0195752	0.082492	2.9898
Ass1	Argininosuccinate synthase OS=Mus musculus GN=Ass1 PE=1 SV=1	ASSY	0.0437929	0.146423	1.94647	0.0075142	0.0789382	3.5359
Canx	Calnexin OS=Mus musculus GN=Canx PE=1 SV=1	CALX	0.012619	0.0996768	1.33164	0.041873	0.0966791	3.08575
Cel	Bile salt-activated lipase OS=Mus musculus GN=Cel PE=1 SV=1	CEL	0.011566	0.0974878	2.14817	0.00279373	0.0789382	3.89173
Cela1	Chymotrypsin-like elastase family member 1 OS=Mus musculus GN=Cela1 PE=1 SV=1	CELA1	0.0268926	0.123773	3.709	0.0310495	0.0888872	3.60242
Cpb1	Carboxypeptidase B1 (Tissue), isoform CRA_b OS=Mus musculus GN=Cpb1 PE=1 SV=1	B2RS76	0.00137306	0.0423413	649.543	0.00506354	0.0789382	13.5147
Dmbt1	Deleted in malignant brain tumors 1 protein OS=Mus musculus GN=Dmbt1 PE=1 SV=1	A0A140LI59	0.0233922	0.122719	6.49604	0.0460536	0.0995824	2.72489
Elovl2	Elongation of very long chain fatty acids protein 2 OS=Mus musculus GN=Elovl2 PE=1 SV=1	ELOV2	0.00700631	0.0802243	1.77773	0.0279351	0.0865511	3.88742
Erlin2	Erlin-2 OS=Mus musculus GN=Erlin2 PE=1 SV=1	ERLN2	0.0305627	0.129669	2.71577	0.015499	0.0804505	5.44593
Gm10320	Protein transport protein Sec61 subunit beta OS=Mus musculus GN=Gm10320 PE=3 SV=1	E9PW43	0.0351531	0.136474	1.40394	0.00289088	0.0789382	3.30735
Hspd1	60 kDa heat shock protein, mitochondrial OS=Mus musculus GN=Hspd1 PE=1 SV=1	CH60	0.0056674	0.0753785	3.25947	0.00235422	0.0789382	7.12437
Krt8	Keratin, type II cytoskeletal 8 OS=Mus musculus GN=Krt8 PE=1 SV=4	K2C8	0.00472698	0.0714345	2.81341	0.0082323	0.0789382	4.9497
Lmf1	Lipase maturation factor 1 OS=Mus musculus GN=Lmf1 PE=1 SV=1	LMF1	0.0314143	0.132177	2.68261	0.0127984	0.0804505	7.64346
Lmf2	Lipase maturation factor 2 OS=Mus musculus GN=Lmf2 PE=1 SV=1	LMF2	0.0149339	0.106675	2.33617	0.00361894	0.0789382	5.0854
Mlec	Malectin OS=Mus musculus GN=Mlec PE=1 SV=2	MLEC	0.0315035	0.132177	1.81982	0.0123229	0.080381	5.63289
Nat8f3	N-acetyltransferase 8 (GCN5-related) family member 3 OS=Mus musculus GN=Nat8f3 PE=1 SV=1	A0A0R4J157	7.73e-06	0.00977291	Infinity	0.00122768	0.0789382	18.4286
Os9	Protein OS-9 OS=Mus musculus GN=Os9 PE=1 SV=2	OS9	0.00100931	0.0373558	Infinity	0.0121063	0.0798173	40.0471
Rpn1	Dolichyl-diphosphooligosaccharide--protein glycosyltransferase subunit 1 OS=Mus musculus GN=Rpn1 PE=1 SV=1	RPN1	0.00806379	0.0822199	2.23291	0.0100507	0.0789382	6.35357
Rpn2	Dolichyl-diphosphooligosaccharide--protein glycosyltransferase subunit 2 OS=Mus musculus GN=Rpn2 PE=1 SV=1	A2ACG7	0.0105412	0.0931998	1.94943	0.0138237	0.0804505	4.9689
Sec61a1	Uncharacterized protein OS=Mus musculus GN=Sec61a1 PE=2 SV=1	Q3TJD0	0.0257575	0.123773	1.67002	0.0110825	0.0789382	4.51941
Sec63	Translocation protein SEC63 homolog OS=Mus musculus GN=Sec63 PE=1 SV=4	SEC63	0.0353389	0.136636	2.12427	0.0155874	0.0804505	8.65824
Soat2	Sterol O-acyltransferase 2 OS=Mus musculus GN=Soat2 PE=1 SV=2	SOAT2	0.0280156	0.123773	3.89238	0.00539839	0.0789382	12.1736
Sod1	Superoxide dismutase [Cu-Zn] OS=Mus musculus GN=Sod1 PE=1 SV=2	SODC	0.0416845	0.143214	1.18792	0.0452856	0.0995134	1.32956
Stt3a	Uncharacterized protein OS=Mus musculus GN=Stt3a PE=2 SV=1	A0A1S6GWK0	0.032047	0.133282	2.36467	0.0218575	0.0840518	5.37852
Synj2bp	Synaptojanin-2-binding protein OS=Mus musculus GN=Synj2bp PE=1 SV=1	SYJ2B	0.00924407	0.0876159	1.85885	0.022728	0.0840518	3.4067
Tap2	Transporter 2 ATP-binding cassette sub-family B OS=Mus musculus GN=Tap2 PE=2 SV=1	A0A068BGU5	0.0371374	0.139623	1.85646	0.00389952	0.0789382	8.2407
Tm6sf2	Transmembrane 6 superfamily member 2 OS=Mus musculus GN=Tm6sf2 PE=2 SV=2	TM6S2	0.0485063	0.148607	2.78811	0.0177071	0.0811162	4.95072
Tmc6	Transmembrane channel-like protein OS=Mus musculus GN=Tmc6 PE=1 SV=1	B1ATB3	0.0142995	0.103904	2.0476	0.0168686	0.0804905	2.17234
Ugt2b1	UDP-glucuronosyltransferase OS=Mus musculus GN=Ugt2b1 PE=1 SV=1	Q8R084	0.00660058	0.0786022	1.82248	0.0349349	0.0909576	3.08766
Vwa8	von Willebrand factor A domain-containing protein 8 OS=Mus musculus GN=Vwa8 PE=1 SV=2	VWA8	0.0232448	0.122455	1.24309	0.00809559	0.0789382	2.12984
	Alpha-amylase OS=Mus musculus PE=2 SV=1	Q8C5B4	0.00787687	0.0822199	4.91588	0.0195752	0.082492	2.9898
DOWNREGULATED (n = 7)
Ahsg	Alpha-2-HS-glycoprotein OS=Mus musculus GN=Ahsg PE=1 SV=1	FETUA	0.0245146	0.123674	1.33109	0.031168	0.0888872	1.34402
Cacna2d1	Voltage-dependent calcium channel subunit alpha-2/delta-1 OS=Mus musculus GN=Cacna2d1 PE=1 SV=1	CA2D1	0.00281863	0.06014	1.96123	0.0258802	0.0856015	1.30759
Col1a1	Collagen alpha-1(I) chain OS=Mus musculus GN=Col1a1 PE=1 SV=4	CO1A1	0.0475298	0.148607	1.73181	0.00243854	0.0789382	2.00879
Colec11	Collectin-11 OS=Mus musculus GN=Colec11 PE=2 SV=2	COL11	0.001557	0.0447401	1.64169	0.00357286	0.0789382	2.07687
Plin3	Perilipin-3 OS=Mus musculus GN=Plin3 PE=1 SV=1	PLIN3	0.0180613	0.111392	2.73711	0.0141603	0.0804505	4.21624
Rras2	Ras-related protein R-Ras2 OS=Mus musculus GN=Rras2 PE=1 SV=1	RRAS2	0.00169463	0.0456497	1.47044	0.0182352	0.0821818	1.27819
Tgfb1	Transforming growth factor beta-1 OS=Mus musculus GN=Tgfb1 PE=1 SV=1	TGFB1	0.0281205	0.123773	1.55195	0.0349961	0.0909576	1.29993
OTHER (n = 77)
C8a	Complement component C8 alpha chain OS=Mus musculus GN=C8a PE=1 SV=1	A2A997	0.00186377	0.0480901	2.13907	0.0108731	0.0789382	1.91117
C8b	Complement component C8 beta chain OS=Mus musculus GN=C8b PE=1 SV=1	CO8B	0.00588819	0.0759653	1.91477	0.0148088	0.0804505	1.89374
C8g	Complement component C8 gamma chain OS=Mus musculus GN=C8g PE=1 SV=1	CO8G	0.01368	0.102617	1.82696	0.0207364	0.0832972	1.86459
Calr	Calreticulin OS=Mus musculus GN=Calr PE=1 SV=1	CALR	0.0262728	0.123773	1.35681	0.00322011	0.0789382	2.01548
Cct2	T-complex protein 1 subunit beta OS=Mus musculus GN=Cct2 PE=1 SV=4	TCPB	5.29e-05	0.0111393	1.8608	0.00113076	0.0770366	1.32313
Cct4	T-complex protein 1 subunit delta OS=Mus musculus GN=Cct4 PE=1 SV=3	TCPD	0.0120895	0.0979817	1.46693	0.0367116	0.0918768	1.23251
Cct6a	T-complex protein 1 subunit zeta OS=Mus musculus GN=Cct6a PE=1 SV=3	TCPZ	0.000814031	0.0343067	1.75815	0.0243297	0.0847974	1.30557
Cct7	T-complex protein 1 subunit eta OS=Mus musculus GN=Cct7 PE=1 SV=1	TCPH	0.00278958	0.06014	1.55497	0.00624887	0.0789382	1.4424
Cct8	T-complex protein 1 subunit theta OS=Mus musculus GN=Cct8 PE=1 SV=3	TCPQ	0.000627947	0.0330805	1.35613	0.00147974	0.0789382	1.14188
Clec4f	C-type lectin domain family 4 member F OS=Mus musculus GN=Clec4f PE=1 SV=1	A0A0R4IZZ5	0.0107939	0.0946039	3.54858	0.0421427	0.0967787	1.73703
Dctn2	Dynactin subunit 2 OS=Mus musculus GN=Dctn2 PE=1 SV=3	DCTN2	0.00827016	0.0827604	2.3289	0.017132	0.0804945	1.69716
Efemp1	EGF-containing fibulin-like extracellular matrix protein 1 OS=Mus musculus GN=Efemp1 PE=1 SV=1	FBLN3	0.0315758	0.132177	2.93307	0.0321544	0.0890357	2.38445
Eif3l	Eukaryotic translation initiation factor 3 subunit L OS=Mus musculus GN=Eif3l PE=1 SV=1	EIF3L	0.00216303	0.0503052	2.62918	0.00312727	0.0789382	2.0963
H6pd	GDH/6PGL endoplasmic bifunctional protein OS=Mus musculus GN=H6pd PE=1 SV=1	A2A7A7	0.00423287	0.0714345	1.40843	0.00548375	0.0789382	1.73757
Ighv1-39	Immunoglobulin heavy variable 1-39 (Fragment) OS=Mus musculus GN=Ighv1-39 PE=4 SV=1	A0A075B5V5	0.0450851	0.147528	1.57924	7.81e-05	0.031466	2.06631
Ighv1-52	Immunoglobulin heavy variable 1-52 OS=Mus musculus GN=Ighv1-52 PE=4 SV=1	A0A075B5W2	0.0499992	0.150155	2.01487	0.0343918	0.0909576	2.64217
Igkc	If kappa light chain (Fragment) OS=Mus musculus GN=Igkc PE=1 SV=1	A2NHM3	0.0246965	0.123773	6.56401	0.0320576	0.0890357	5.17721
Igkv4-74	Immunoglobulin kappa variable 4-74 (Fragment) OS=Mus musculus GN=Igkv4-74 PE=4 SV=1	A0A0B4J1I3	0.0268688	0.123773	2.5576	0.0250572	0.0852917	2.46047
Igkv9-123	Immunoglobulin kappa variable 9-123 (Fragment) OS=Mus musculus GN=Igkv9-123 PE=4 SV=2	A0A140T8N8	0.0467146	0.148607	2.46009	0.00377208	0.0789382	2.31386
Jchain	Immunoglobulin J chain OS=Mus musculus GN=Jchain PE=1 SV=4	IGJ	0.00736369	0.0813479	1.48797	0.0383038	0.0936199	1.79319
Krt90	Keratin 90 OS=Mus musculus GN=Krt90 PE=1 SV=1	E9Q1Z0	0.0476403	0.148607	1.32401	0.0318213	0.0890357	1.33591
Notch2	Neurogenic locus notch homolog protein 2 OS=Mus musculus GN=Notch2 PE=1 SV=1	NOTC2	0.0377259	0.139623	1.80889	0.0145821	0.0804505	2.17875
Psma2	Proteasome subunit alpha type-2 OS=Mus musculus GN=Psma2 PE=1 SV=3	PSA2	0.00423317	0.0714345	1.42383	0.0109787	0.0789382	1.26024
Psma3	Proteasome subunit alpha type-3 OS=Mus musculus GN=Psma3 PE=1 SV=3	PSA3	0.00238257	0.0528483	1.47974	0.0205136	0.0832972	1.23971
Psma7	Proteasome subunit alpha type OS=Mus musculus GN=Psma7 PE=2 SV=1	Q3TN31	0.0217617	0.120387	1.51916	0.0430037	0.0976586	1.33286
Psmb2	Proteasome subunit beta type-2 OS=Mus musculus GN=Psmb2 PE=1 SV=1	PSB2	0.0230377	0.122455	1.45804	0.0446266	0.0995134	1.33058
Psmb3	Proteasome subunit beta type-3 OS=Mus musculus GN=Psmb3 PE=1 SV=1	PSB3	0.0329644	0.13408	1.40044	0.0484339	0.100101	1.24646
Psmb6	Proteasome subunit beta type-6 OS=Mus musculus GN=Psmb6 PE=1 SV=3	PSB6	0.00103532	0.0373558	1.32531	0.0343041	0.0909576	1.14578
Psmb8	Proteasome subunit beta type OS=Mus musculus GN=Psmb8 PE=2 SV=1	A0A068BIT8	0.000257148	0.0235855	2.0606	0.0328571	0.0897391	1.29169
Slc12a6	Solute carrier family 12 member 6 OS=Mus musculus GN=Slc12a6 PE=4 SV=1	A2AGJ9	0.0434657	0.146198	1.57034	0.0318619	0.0890357	1.43883
Thbs1	Uncharacterized protein OS=Mus musculus GN=Thbs1 PE=2 SV=1	Q3TR40	0.0061276	0.07609	1.78431	0.0445124	0.0995134	1.70349
Vwf	von Willebrand factor OS=Mus musculus GN=Vwf PE=1 SV=2	VWF	0.023755	0.12317	1.68412	0.0163398	0.0804505	2.23592
Wgn-scFv	Single-chain variable OS=Mus musculus GN=Wgn-scFv PE=2 SV=1	A0A1E1GJG6	0.0187347	0.113958	2.96588	0.0132082	0.0804505	3.22107
	Anti-H5N1 hemagglutinin monoclonal anitbody H5M9 heavy chain (Fragment) OS=Mus musculus PE=1 SV=1	U5LP42	0.022234	0.121169	3.37039	0.0204954	0.0832972	3.29434
	Anti-VIPase light chain variable region (Fragment) OS=Mus musculus PE=4 SV=1	Q8K1F1	0.0253233	0.123773	1.5474	0.00651569	0.0789382	1.99539
Apoa4	Apolipoprotein A-IV OS=Mus musculus GN=Apoa4 PE=1 SV=3	APOA4	0.0051914	0.0728789	6.96695	0.0155969	0.0804505	3.32824
Apoh	Beta-2-glycoprotein 1 OS=Mus musculus GN=Apoh PE=1 SV=1	APOH	0.00452164	0.0714345	1.75	0.0489013	0.100101	1.82189
Aqp1	Aquaporin-1 OS=Mus musculus GN=Aqp1 PE=1 SV=3	AQP1	0.0336098	0.135331	1.53535	0.0349042	0.0909576	1.562
Atp6v0a1	V-type proton ATPase 116 kDa subunit a isoform 1 OS=Mus musculus GN=Atp6v0a1 PE=1 SV=3	VPP1	0.020203	0.116105	1.5252	0.0468231	0.0995824	1.72021
B4galt1	Beta-1,4-galactosyltransferase 1 OS=Mus musculus GN=B4galt1 PE=1 SV=1	B1AXY5	0.00025761	0.0235855	3.34855	0.0479517	0.100101	2.06279
Camp	Cathelicidin antimicrobial peptide OS=Mus musculus GN=Camp PE=1 SV=2	CAMP	0.00741686	0.0813479	2.77065	0.00350258	0.0789382	3.40067
Clcn4	H(+)/Cl(-) exchange transporter 4 OS=Mus musculus GN=Clcn4 PE=2 SV=2	CLCN4	0.0381963	0.139623	2.09671	0.045947	0.0995824	3.14953
Cyp8b1	7-alpha-hydroxycholest-4-en-3-one 12-alpha-hydroxylase OS=Mus musculus GN=Cyp8b1 PE=1 SV=1	A0A0R4J0N7	0.021116	0.11972	2.09925	0.0264749	0.0858897	2.31663
Dlat	Dihydrolipoyllysine-residue acetyltransferase component of pyruvate dehydrogenase complex, mitochondrial OS=Mus musculus GN=Dlat PE=1 SV=2	ODP2	0.00234705	0.0528483	3.73217	0.0229216	0.0840518	2.61946
Dlst	Dihydrolipoyllysine-residue succinyltransferase component of 2-oxoglutarate dehydrogenase complex, mitochondrial OS=Mus musculus GN=Dlst PE=1 SV=1	ODO2	0.00393474	0.0714345	1.37175	0.0272127	0.086281	2.63997
Elovl5	Elongation of very long chain fatty acids protein (Fragment) OS=Mus musculus GN=Elovl5 PE=1 SV=1	D3Z0Z6	0.0427389	0.145258	4.86112	0.00912071	0.0789382	12.3591
Ermap	Erythroid membrane-associated protein OS=Mus musculus GN=Ermap PE=1 SV=2	ERMAP	0.00102706	0.0373558	4.86843	0.0138805	0.0804505	2.37003
Etfdh	Electron transfer flavoprotein-ubiquinone oxidoreductase, mitochondrial OS=Mus musculus GN=Etfdh PE=1 SV=1	ETFD	0.000807372	0.0343067	2.26844	0.0163573	0.0804505	1.96788
Fam213a	Redox-regulatory protein FAM213A OS=Mus musculus GN=Fam213a PE=1 SV=1	Q3U125	0.0203348	0.116334	1.65125	0.00357168	0.0789382	2.13753
Fga	Fibrinogen alpha chain OS=Mus musculus GN=Fga PE=1 SV=1	FIBA	0.022438	0.121235	7.27028	0.0276246	0.0865511	2.82663
Fgb	Fibrinogen beta chain OS=Mus musculus GN=Fgb PE=1 SV=1	FIBB	0.0172673	0.111392	7.39146	0.0166363	0.0804505	2.79608
Fgg	Fibrinogen gamma chain OS=Mus musculus GN=Fgg PE=1 SV=1	FIBG	0.0273912	0.123773	6.67958	0.0272037	0.086281	3.0132
Gltpd2	Glycolipid transfer protein domain-containing protein 2 OS=Mus musculus GN=Gltpd2 PE=1 SV=1	GLTD2	0.00440561	0.0714345	4.36018	0.0225766	0.0840518	4.68202
Golgb1	Golgb1 protein OS=Mus musculus GN=Golgb1 PE=2 SV=1	B2RWW2	0.0109993	0.0946039	3.55945	0.00852672	0.0789382	5.8014
Irgm1	Immunity-related GTPase family M protein 1 OS=Mus musculus GN=Irgm1 PE=1 SV=1	IRGM1	0.0385566	0.139623	1.39263	0.0473617	0.0997936	1.89149
Krt42	Keratin, type I cytoskeletal 42 OS=Mus musculus GN=Krt42 PE=1 SV=1	K1C42	0.0359091	0.138139	7.48299	0.0163831	0.0804505	3.00992
Lamp1	Lysosome-associated membrane glycoprotein 1 OS=Mus musculus GN=Lamp1 PE=1 SV=2	LAMP1	0.0132549	0.102186	1.4805	0.0274306	0.0864738	1.48898
Lnpep	Leucyl-cystinyl aminopeptidase OS=Mus musculus GN=Lnpep PE=1 SV=1	LCAP	0.0161618	0.109859	1.68191	0.0263063	0.0856015	2.02564
Lpcat3	Lysophospholipid acyltransferase 5 OS=Mus musculus GN=Lpcat3 PE=1 SV=1	MBOA5	0.00466974	0.0714345	2.43786	0.00270043	0.0789382	6.05979
Mpp1	55 kDa erythrocyte membrane protein OS=Mus musculus GN=Mpp1 PE=1 SV=1	B7ZCL8	0.00193991	0.0480919	1.71836	0.0149313	0.0804505	1.68925
Mpp1	55 kDa erythrocyte membrane protein OS=Mus musculus GN=Mpp1 PE=1 SV=1	EM55	0.00193991	0.0480919	1.71836	0.0149313	0.0804505	1.68925
Ndufa13	NADH dehydrogenase [ubiquinone] 1 alpha subcomplex subunit 13 OS=Mus musculus GN=Ndufa13 PE=1 SV=3	NDUAD	0.0410327	0.141359	1.6761	0.0147068	0.0804505	3.00776
Pdhx	Pyruvate dehydrogenase protein X component, mitochondrial OS=Mus musculus GN=Pdhx PE=1 SV=1	ODPX	0.000894293	0.0364735	3.05586	0.0267502	0.0861149	1.74043
Pi4k2b	Phosphatidylinositol 4-kinase type 2-beta OS=Mus musculus GN=Pi4k2b PE=1 SV=1	P4K2B	0.00513259	0.0728789	5.54968	0.0230982	0.0840518	3.68524
Pla2g7	Platelet-activating factor acetylhydrolase OS=Mus musculus GN=Pla2g7 PE=2 SV=2	PAFA	0.00216209	0.0503052	3.12347	0.00233631	0.0789382	8.52849
Proz	Vitamin K-dependent protein Z OS=Mus musculus GN=Proz PE=1 SV=1	PROZ	0.0299813	0.12763	1.51961	0.0260288	0.0856015	1.19691
Rab8a	Ras-related protein Rab-8A OS=Mus musculus GN=Rab8a PE=1 SV=2	RAB8A	0.0165836	0.111014	1.98996	0.0428319	0.0976586	1.82826
Slc14a1	Urea transporter 1 OS=Mus musculus GN=Slc14a1 PE=1 SV=2	UT1	0.014561	0.104681	1.8539	0.0149574	0.0804505	1.92831
Surf4	Surfeit locus protein 4 (Fragment) OS=Mus musculus GN=Surf4 PE=1 SV=1	F7CH13	0.02729	0.123773	1.78689	0.0197381	0.0826106	2.43402
Sypl1	Synaptophysin-like protein 1 OS=Mus musculus GN=Sypl1 PE=1 SV=2	SYPL1	0.0438162	0.146423	1.69608	0.0391698	0.0947418	1.65861
Tfpi	Tissue factor pathway inhibitor OS=Mus musculus GN=Tfpi PE=2 SV=1	TFPI1	0.00834322	0.0827604	4.69447	0.00374197	0.0789382	2.32031
Tmed7	Transmembrane p24-trafficking protein 7 OS=Mus musculus GN=Tmed7 PE=1 SV=1	D3YZZ5	0.0327406	0.13408	1.31846	0.0117117	0.0789382	3.29737
Tmem14c	Transmembrane protein 14C, isoform CRA_b OS=Mus musculus GN=Tmem14c PE=2 SV=1	Q8C297	0.0438924	0.146423	1.81362	0.000821297	0.0702372	3.58295
Tmem167	Protein kish OS=Mus musculus GN=Tmem167 PE=1 SV=1	E0CY07	0.0359462	0.138139	2.02318	0.0305769	0.0888872	2.48853
Vamp3	Vesicle-associated membrane protein 3 OS=Mus musculus GN=Vamp3 PE=1 SV=1	VAMP3	0.047494	0.148607	1.27939	0.00798603	0.0789382	1.72505
Wbp2	WW domain-binding protein 2 OS=Mus musculus GN=Wbp2 PE=1 SV=1	WBP2	0.0137166	0.102617	1.64018	0.0059273	0.0789382	1.80535
	Glutathione transferase class mu chain Yb5 OS=Mus musculus PE=1 SV=1	Q7M0F3	0.0138153	0.102747	18.7351	0.00616224	0.0789382	3.20305
