# Supplementary material for: Plasma-to-tumour tissue integrated proteomics using nano-omics for biomarker discovery in glioblastoma
Source: Nat Commun. 2025 Apr 10;16:3412. doi: 10.1038/s41467-025-58252-0 (PMC11986092; doi:10.1038/s41467-025-58252-0)
Supplement: Supplementary file 9 — Supplementary Data 7 [file 41467_2025_58252_MOESM9_ESM.xlsx]

## Sheet: Supplementary Data 7
Supplementary Data 7. Full list of proteins identified by Progenesis analysis to be differentially abundant at D7 time point between sham injection site and healthy brain. Only proteins with a p value < 0.05 by one-way ANOVA test are shown.
Gene name	Description	Accession	Anova p value	q value	Max fold change
UPREGULATED (n = 29)
Acads	Short-chain specific acyl-CoA dehydrogenase, mitochondrial OS=Mus musculus GN=Acads PE=1 SV=2	ACADS	0.00155002	0.0552664	2.04368
Ak5	Adenylate kinase isoenzyme 5 OS=Mus musculus GN=Ak5 PE=1 SV=2	KAD5	0.00130394	0.0526009	2.13987
Alb	Serum albumin OS=Mus musculus GN=Alb PE=1 SV=3	ALBU	0.00451272	0.0929427	2.55166
Anxa2	Annexin A2 OS=Mus musculus GN=Anxa2 PE=1 SV=2	ANXA2	0.000996461	0.0446831	2.08832
Anxa4	Annexin A4 OS=Mus musculus GN=Anxa4 PE=1 SV=4	ANXA4	0.0284907	0.163552	2.68152
C1qa	Complement C1q subcomponent subunit A OS=Mus musculus GN=C1qa PE=1 SV=2	C1QA	5.93e-05	0.0105665	3.91396
C1qb	Complement C1q subcomponent subunit B OS=Mus musculus GN=C1qb PE=1 SV=2	C1QB	4.04e-06	0.00180162	3.39186
C1qc	Complement C1q subcomponent subunit C OS=Mus musculus GN=C1qc PE=1 SV=2	C1QC	1.57e-05	0.00418785	4.19901
Clu	Clusterin OS=Mus musculus GN=Clu PE=1 SV=1	CLUS	5.86e-05	0.0105665	2.23315
Ctsd	Cathepsin D OS=Mus musculus GN=Ctsd PE=1 SV=1	CATD	0.0435089	0.231389	1.45703
Ctsz	Cathepsin Z OS=Mus musculus GN=Ctsz PE=1 SV=1	CATZ	0.0235798	0.162076	2.3903
Cyp2d22	Cytochrome P450 CYP2D22 OS=Mus musculus GN=Cyp2d22 PE=1 SV=1	Q9JKY7	8.52e-05	0.0134091	2.33773
Dhrs1	Dehydrogenase/reductase SDR family member 1 OS=Mus musculus GN=Dhrs1 PE=1 SV=1	DHRS1	8.58e-07	0.000573868	2.58903
Fabp7	Fatty acid binding protein 7, brain OS=Mus musculus GN=Fabp7 PE=2 SV=1	Q5NDA4	1.98e-07	0.00017611	7.68204
Fcer1g	High affinity immunoglobulin epsilon receptor subunit gamma OS=Mus musculus GN=Fcer1g PE=1 SV=1	FCERG	0.0084416	0.142593	3.9572
Ftl1	Ferritin light chain 1 OS=Mus musculus GN=Ftl1 PE=1 SV=2	FRIL1	0.000291376	0.0223552	7.63474
Gja1	Gap junction alpha-1 protein OS=Mus musculus GN=Gja1 PE=1 SV=2	CXA1	0.00535283	0.102054	2.1921
Glipr2	Golgi-associated plant pathogenesis-related protein 1 OS=Mus musculus GN=Glipr2 PE=1 SV=3	GAPR1	0.0222057	0.162076	3.44833
Gpt2	Alanine aminotransferase 2 OS=Mus musculus GN=Gpt2 PE=1 SV=1	ALAT2	0.00176679	0.0598056	2.6564
Itgam	Uncharacterized protein OS=Mus musculus GN=Itgam PE=2 SV=1	Q3U4I5	0.0220566	0.162076	2.00932
Itgb1	Integrin beta-1 OS=Mus musculus GN=Itgb1 PE=1 SV=1	ITB1	0.00300952	0.0635524	2.10039
Itih1	Inter-alpha-trypsin inhibitor heavy chain H1 OS=Mus musculus GN=Itih1 PE=1 SV=2	ITIH1	1.49e-05	0.00418785	10.7088
Kcnj10	Uncharacterized protein OS=Mus musculus GN=Kcnj10 PE=2 SV=1	Q8C7Z5	0.000337903	0.0244216	1.83722
Plekha2	Pleckstrin homology domain-containing family A member 2 OS=Mus musculus GN=Plekha2 PE=1 SV=1	PKHA2	0.00393297	0.0891299	5.87568
Prdx6	Peroxiredoxin-6 OS=Mus musculus GN=Prdx6 PE=1 SV=3	PRDX6	0.0205089	0.162076	2.08651
S100a4	Protein S100-A4 (Fragment) OS=Mus musculus GN=S100a4 PE=1 SV=1	A0A0G2JGD2	7.16e-06	0.00273406	29.3698
Slc16a1	Monocarboxylate transporter 1 OS=Mus musculus GN=Slc16a1 PE=1 SV=1	MOT1	0.0118376	0.158277	1.57896
Stat3	Signal transducer and activator of transcription OS=Mus musculus GN=Stat3 PE=2 SV=1	Q3ULI4	5.67e-05	0.0105665	2.08897
Wasf2	Wiskott-Aldrich syndrome protein family member 2 OS=Mus musculus GN=Wasf2 PE=1 SV=1	WASF2	0.0223253	0.162076	1.59024
