# Supplementary material for: Plasma-to-tumour tissue integrated proteomics using nano-omics for biomarker discovery in glioblastoma
Source: Nat Commun. 2025 Apr 10;16:3412. doi: 10.1038/s41467-025-58252-0 (PMC11986092; doi:10.1038/s41467-025-58252-0)
Supplement: Supplementary file 10 — Supplementary Data 8 [file 41467_2025_58252_MOESM10_ESM.xlsx]

## Sheet: Supplementary Data 8
Supplementary Data 8. Full list of proteins identified by Progenesis analysis to be differentially abundant at D14 time point between sham injection site and healthy brain. Only proteins with a p value < 0.05 by one-way ANOVA test are shown.
Gene name	Description	Accession	Anova p value	q value	Max fold change
UPREGULATED (n = 22)
Adk	Adenosine kinase OS=Mus musculus GN=Adk PE=1 SV=2	ADK	0.0295201	0.645866	1.19668
Aldh1l1	Cytosolic 10-formyltetrahydrofolate dehydrogenase OS=Mus musculus GN=Aldh1l1 PE=1 SV=1	AL1L1	0.0272827	0.610504	1.45941
Apoe	Apolipoprotein E OS=Mus musculus GN=Apoe PE=1 SV=2	APOE	6.37571e-05	0.0132575	2.19222
Cdc42	Cell division control protein 42 homolog OS=Mus musculus GN=Cdc42 PE=1 SV=2	CDC42	0.0217282	0.54586	1.16139
Clu	Clusterin OS=Mus musculus GN=Clu PE=1 SV=1	CLUS	1.71589e-05	0.00570877	2.03365
Cpe	Carboxypeptidase E OS=Mus musculus GN=Cpe PE=1 SV=2	CBPE	0.0468115	0.76431	1.76307
Cst3	Cystatin-C OS=Mus musculus GN=Cst3 PE=1 SV=2	CYTC	0.0250127	0.598685	1.47861
Dsg1a	Desmoglein-1-alpha OS=Mus musculus GN=Dsg1a PE=2 SV=2	DSG1A	0.0344968	0.675123	1.87451
Fabp5	Fatty acid-binding protein, epidermal OS=Mus musculus GN=Fabp5 PE=1 SV=3	FABP5	0.000956878	0.081629	1.56844
Itm2b	Integral membrane protein 2B OS=Mus musculus GN=Itm2b PE=1 SV=1	ITM2B	0.0399889	0.715285	1.27672
Lxn	Latexin OS=Mus musculus GN=Lxn PE=1 SV=2	LXN	0.040742	0.717189	1.57739
Myo6	Unconventional myosin-VI OS=Mus musculus GN=Myo6 PE=1 SV=1	E9PVU0	0.0312622	0.662479	1.63951
Paqr4	Progestin and adipoQ receptor family member 4 OS=Mus musculus GN=Paqr4 PE=2 SV=1	PAQR4	0.00205751	0.152119	1.48558
Pcyox1	Prenylcysteine oxidase OS=Mus musculus GN=Pcyox1 PE=1 SV=1	PCYOX	0.026762	0.605695	1.26372
Plcd1	1-phosphatidylinositol 4,5-bisphosphate phosphodiesterase delta-1 OS=Mus musculus GN=Plcd1 PE=1 SV=2	PLCD1	0.0297017	0.645866	1.24254
Prdx6	Peroxiredoxin-6 OS=Mus musculus GN=Prdx6 PE=1 SV=3	PRDX6	0.000134577	0.020509	2.263
Rbp1	Retinol-binding protein 1 OS=Mus musculus GN=Rbp1 PE=1 SV=2	RET1	0.00286427	0.183258	2.14537
Rida	2-iminobutanoate/2-iminopropanoate deaminase OS=Mus musculus GN=Rida PE=1 SV=3	RIDA	0.0286587	0.631441	1.62758
Serpinb3d	MCG8992 OS=Mus musculus GN=Serpinb3d PE=2 SV=1	Q6UKZ0	0.0373803	0.694772	8.0882
Slc1a4	Amino acid transporter OS=Mus musculus GN=Slc1a4 PE=1 SV=1	Q5SSP3	0.00322448	0.195052	1.55057
Slc25a20	Mitochondrial carnitine/acylcarnitine carrier protein OS=Mus musculus GN=Slc25a20 PE=1 SV=1	MCAT	0.0334999	0.66739	1.3316
Tst	Thiosulfate sulfurtransferase OS=Mus musculus GN=Tst PE=1 SV=3	THTR	0.0170893	0.498738	1.35508
