# Supplementary material for: Plasma-to-tumour tissue integrated proteomics using nano-omics for biomarker discovery in glioblastoma
Source: Nat Commun. 2025 Apr 10;16:3412. doi: 10.1038/s41467-025-58252-0 (PMC11986092; doi:10.1038/s41467-025-58252-0)
Supplement: Supplementary file 11 — Supplementary Data 9 [file 41467_2025_58252_MOESM11_ESM.xlsx]

## Sheet: Supplementary Data 9
Supplementary Data 9. Full list of proteins identified by Progenesis analysis to be differentially abundant at D18 time point between sham injection site and healthy brain. Only proteins with a p value < 0.05 by one-way ANOVA test are shown.
Gene name	Description	Accession	Anova p value	q value	Max fold change
UPREGULATED (n = 24)
Acadm	Medium-chain specific acyl-CoA dehydrogenase, mitochondrial OS=Mus musculus GN=Acadm PE=1 SV=1	ACADM	0.00132568	0.0286233	1.20839
Acss1	Acetyl-coenzyme A synthetase 2-like, mitochondrial OS=Mus musculus GN=Acss1 PE=1 SV=1	ACS2L	0.0253986	0.135401	1.69855
Aldh7a1	Alpha-aminoadipic semialdehyde dehydrogenase OS=Mus musculus GN=Aldh7a1 PE=1 SV=1	G3UYR8	0.000239796	0.010614	1.41838
Atp9a	Phospholipid-transporting ATPase OS=Mus musculus GN=Atp9a PE=1 SV=1	A2AQC3	0.0317916	0.14718	1.40621
Bsg	Basigin OS=Mus musculus GN=Bsg PE=1 SV=2	BASI	0.01782	0.115961	1.20127
Cd9	CD9 antigen OS=Mus musculus GN=Cd9 PE=1 SV=2	CD9	0.0253241	0.135401	1.86529
Clu	Clusterin OS=Mus musculus GN=Clu PE=1 SV=1	CLUS	2.39e-07	0.000105814	2.23015
Coasy	Bifunctional coenzyme A synthase OS=Mus musculus GN=Coasy PE=1 SV=2	COASY	0.0057714	0.0676704	1.31594
Cpt1a	Carnitine O-palmitoyltransferase 1, liver isoform OS=Mus musculus GN=Cpt1a PE=1 SV=4	CPT1A	0.00197492	0.0360473	1.5385
Cryab	Alpha-crystallin B chain OS=Mus musculus GN=Cryab PE=1 SV=2	CRYAB	0.0487699	0.176579	1.57232
Ddah2	N(G),N(G)-dimethylarginine dimethylaminohydrolase 2 OS=Mus musculus GN=Ddah2 PE=1 SV=1	DDAH2	0.0143421	0.106245	1.27075
Fabp5	Fatty acid-binding protein, epidermal OS=Mus musculus GN=Fabp5 PE=1 SV=3	FABP5	0.00606455	0.068486	1.32454
Farp1	FERM, ARHGEF and pleckstrin domain-containing protein 1 OS=Mus musculus GN=Farp1 PE=1 SV=1	FARP1	0.0283959	0.143643	1.25377
Fbrsl1	Fibrosin-like 1 OS=Mus musculus GN=Fbrsl1 PE=1 SV=1	E9Q9T0	0.000651149	0.0198033	1.43722
Gna13	Guanine nucleotide-binding protein subunit alpha-13 OS=Mus musculus GN=Gna13 PE=1 SV=1	GNA13	0.0154986	0.110202	1.26283
Hspb1	Heat shock protein beta-1 OS=Mus musculus GN=Hspb1 PE=1 SV=3	HSPB1	0.0186586	0.118405	2.07733
Idh1	Isocitrate dehydrogenase [NADP] cytoplasmic OS=Mus musculus GN=Idh1 PE=1 SV=2	IDHC	0.0335878	0.1508	1.25267
Krt31	Keratin, type I cuticular Ha1 OS=Mus musculus GN=Krt31 PE=1 SV=2	K1H1	0.0402504	0.163074	1.52445
Krt4	Keratin, type II cytoskeletal 4 OS=Mus musculus GN=Krt4 PE=1 SV=2	K2C4	0.0219672	0.127937	29.1204
Krt85	Keratin, type II cuticular Hb5 OS=Mus musculus GN=Krt85 PE=1 SV=2	KRT85	0.0419736	0.165675	1.74723
Prdx6	Peroxiredoxin-6 OS=Mus musculus GN=Prdx6 PE=1 SV=1	D3Z0Y2	8.68e-07	0.000219507	2.45082
Rragd	Ras-related GTP-binding protein D OS=Mus musculus GN=Rragd PE=1 SV=2	RRAGD	0.0174115	0.114309	1.23312
Slc1a4	Neutral amino acid transporter A OS=Mus musculus GN=Slc1a4 PE=1 SV=1	SATT	0.0233539	0.132525	1.30141
Ugp2	UTP--glucose-1-phosphate uridylyltransferase OS=Mus musculus GN=Ugp2 PE=1 SV=3	UGPA	0.0190591	0.119237	1.26815
DOWNREGULATED (n = 23)
Akr1a1	Alcohol dehydrogenase [NADP(+)] OS=Mus musculus GN=Akr1a1 PE=1 SV=3	AK1A1	0.0254386	0.135401	1.22611
Bcat1	Branched-chain-amino-acid aminotransferase, cytosolic OS=Mus musculus GN=Bcat1 PE=1 SV=2	BCAT1	0.0364308	0.15499	1.40383
Chchd3	MICOS complex subunit Mic19 OS=Mus musculus GN=Chchd3 PE=1 SV=1	MIC19	0.000956637	0.024196	1.23103
Coro7	Coronin-7 OS=Mus musculus GN=Coro7 PE=1 SV=2	CORO7	0.0499273	0.178578	1.22473
Cox5b	Cytochrome c oxidase subunit 5B, mitochondrial OS=Mus musculus GN=Cox5b PE=1 SV=1	COX5B	0.0304342	0.145777	1.15958
Eif4h	Williams-Beuren syndrome chromosome region 1 homolog (Human), isoform CRA_b OS=Mus musculus GN=Eif4h PE=2 SV=1	Q3TG58	0.00490705	0.0605299	1.24398
Fam49a	Protein FAM49A OS=Mus musculus GN=Fam49a PE=1 SV=1	FA49A	0.0468441	0.173632	1.16156
Fam50a	DNA segment, human DXS9928E OS=Mus musculus GN=Fam50a PE=4 SV=1	A0A158SIT3	0.0469754	0.173632	1.43511
Gnl1	Guanine nucleotide-binding protein-like 1 OS=Mus musculus GN=Gnl1 PE=1 SV=4	GNL1	0.00222827	0.0386779	1.26091
Inpp1	Inositol polyphosphate 1-phosphatase OS=Mus musculus GN=Inpp1 PE=1 SV=2	INPP	0.0251562	0.135401	1.29882
Isca2	Iron-sulfur cluster assembly 2 homolog, mitochondrial OS=Mus musculus GN=Isca2 PE=1 SV=2	ISCA2	0.0151035	0.109472	1.17114
Itpa	Inosine triphosphate pyrophosphatase OS=Mus musculus GN=Itpa PE=1 SV=2	ITPA	0.00269235	0.0412283	1.19257
Map7	Ensconsin OS=Mus musculus GN=Map7 PE=1 SV=1	A0A1L1SVB6	0.0273935	0.13977	1.37975
Msra	Mitochondrial peptide methionine sulfoxide reductase OS=Mus musculus GN=Msra PE=1 SV=1	A0A1B0GT40	0.0183588	0.117299	1.22385
Napa	Alpha-soluble NSF attachment protein OS=Mus musculus GN=Napa PE=1 SV=1	SNAA	0.0369447	0.156233	1.13175
Pgp	Glycerol-3-phosphate phosphatase OS=Mus musculus GN=Pgp PE=1 SV=1	PGP	0.0430676	0.167767	1.22798
Pkm	Pyruvate kinase PKM OS=Mus musculus GN=Pkm PE=1 SV=4	KPYM	0.04285	0.167767	1.19442
Plekha5	Pleckstrin homology domain-containing, family A member 5 (Fragment) OS=Mus musculus GN=Plekha5 PE=1 SV=1	A0A0N4SUU0	0.0325441	0.148887	1.50291
Rock2	Rho-associated protein kinase 2 (Fragment) OS=Mus musculus GN=Rock2 PE=1 SV=1	A0A1Y7VMN0	0.0133506	0.101447	1.23116
Skp1	S-phase kinase-associated protein 1 OS=Mus musculus GN=Skp1 PE=1 SV=3	SKP1	0.00748184	0.0753233	1.11746
Strn4	Uncharacterized protein OS=Mus musculus GN=Strn4 PE=2 SV=1	Q3U3S0	0.00636096	0.0703853	1.40199
Stub1	STIP1 homology and U box-containing protein 1 OS=Mus musculus GN=Stub1 PE=1 SV=1	CHIP	0.0321789	0.147981	1.17026
Tpm1	Tropomyosin alpha-1 chain OS=Mus musculus GN=Tpm1 PE=1 SV=1	E9Q452	0.0356472	0.154793	1.3164
	Uncharacterized protein OS=Mus musculus PE=4 SV=1	A0A1W2P6Q8	0.0463835	0.172959	1.59138
