# Supplementary material for: Plasma-to-tumour tissue integrated proteomics using nano-omics for biomarker discovery in glioblastoma
Source: Nat Commun. 2025 Apr 10;16:3412. doi: 10.1038/s41467-025-58252-0 (PMC11986092; doi:10.1038/s41467-025-58252-0)
Supplement: Supplementary file 12 — Supplementary Data 10 [file 41467_2025_58252_MOESM12_ESM.xlsx]

## Sheet: Supplementary Data 10
Supplementary Data 10. Full list of proteins identified by Progenesis analysis to be differentially abundant at D7 time point between tumour tissue and healthy brain. Only proteins with a p value < 0.05 by one-way ANOVA test are shown. Overlapping DAPs also identified by the proteomics analysis of plasma samples are highlighted in orange.
Gene name	Description	Accession	Anova p value	q value	Max fold change
UPREGULATED (n = 863)
Ppic	Peptidyl-prolyl cis-trans isomerase C OS=Mus musculus GN=Ppic PE=1 SV=1	PPIC	5.46e-12	6.23e-10	Infinity
Rpl14-ps1	Ribosomal protein L14 OS=Mus musculus GN=Rpl14-ps1 PE=2 SV=1	Q569Z0	4.36e-11	2.14e-09	13.0887
LOC72520	LOC72520 protein (Fragment) OS=Mus musculus GN=LOC72520 PE=2 SV=1	Q05CR0	6.88e-11	2.62e-09	Infinity
Mcm5	DNA replication licensing factor MCM5 OS=Mus musculus GN=Mcm5 PE=1 SV=1	MCM5	6.44e-10	1.64e-08	Infinity
Hist2h4	Histone H4 OS=Mus musculus GN=Hist2h4 PE=1 SV=1	B2RTM0	1.99e-09	4.56e-08	12.787
Rbm3	RNA-binding protein 3 OS=Mus musculus GN=Rbm3 PE=1 SV=1	RBM3	4.43e-09	6.35e-08	17.2366
	Uncharacterized protein OS=Mus musculus PE=4 SV=1	Q61876	4.62e-09	6.35e-08	586.676
Rps19	Rps19 protein (Fragment) OS=Mus musculus GN=Rps19 PE=2 SV=1	Q5M9P3	5.13e-09	6.35e-08	8.8166
Set	Protein SET OS=Mus musculus GN=Set PE=1 SV=1	SET	5.63e-09	6.35e-08	13.5813
Rps5	40S ribosomal protein S5 (Fragment) OS=Mus musculus GN=Rps5 PE=1 SV=1	D3YYM6	5.7e-09	6.35e-08	7.02316
Fn1	Fibronectin OS=Mus musculus GN=Fn1 PE=1 SV=1	A0A087WR50	1.69e-08	1.23e-07	241.849
Ctsz	Cathepsin Z OS=Mus musculus GN=Ctsz PE=1 SV=1	CATZ	1.8e-08	1.23e-07	48.7607
Rps16	MCG123443 OS=Mus musculus GN=Rps16 PE=1 SV=1	A4FUS1	1.89e-08	1.23e-07	6.78879
Sub1	Activated RNA polymerase II transcriptional coactivator p15 OS=Mus musculus GN=Sub1 PE=1 SV=3	TCP4	1.96e-08	1.23e-07	6.38364
Rpl18	60S ribosomal protein L18 OS=Mus musculus GN=Rpl18 PE=1 SV=3	RL18	1.99e-08	1.23e-07	5.56964
Rcc1	Regulator of chromosome condensation OS=Mus musculus GN=Rcc1 PE=1 SV=1	RCC1	2.04e-08	1.23e-07	8.96653
Rpl22	MCG12304 OS=Mus musculus GN=Rpl22 PE=1 SV=1	Q4VAG4	2.1e-08	1.23e-07	7.96668
Rpl27a	60S ribosomal protein L27a OS=Mus musculus GN=Rpl27a PE=1 SV=5	RL27A	2.26e-08	1.29e-07	8.39412
Rpl31	MCG126194, isoform CRA_a OS=Mus musculus GN=Rpl31 PE=1 SV=1	Q5M9K9	2.53e-08	1.34e-07	15.0403
Rpl13a	MCG23455, isoform CRA_e OS=Mus musculus GN=Rpl13a PE=1 SV=1	Q5M9M0	2.87e-08	1.39e-07	7.81009
Mfge8	Lactadherin OS=Mus musculus GN=Mfge8 PE=1 SV=3	MFGM	2.88e-08	1.39e-07	14.8922
Ftl1	Ferritin light chain 1 OS=Mus musculus GN=Ftl1 PE=1 SV=2	FRIL1	2.98e-08	1.39e-07	27.4139
Vim	Vimentin OS=Mus musculus GN=Vim PE=1 SV=3	VIME	2.98e-08	1.39e-07	207.703
Serpinh1	Serpin H1 OS=Mus musculus GN=Serpinh1 PE=1 SV=3	SERPH	3.2e-08	1.43e-07	55.8005
Emilin1	EMILIN-1 OS=Mus musculus GN=Emilin1 PE=1 SV=1	EMIL1	3.83e-08	1.62e-07	136.928
Rpl19	Ribosomal protein L19 OS=Mus musculus GN=Rpl19 PE=1 SV=1	A2A547	4.06e-08	1.69e-07	5.88767
Apoe	Apolipoprotein E OS=Mus musculus GN=Apoe PE=1 SV=2	APOE	4.53e-08	1.74e-07	3.1385
Hist1h2bm	Histone H2B OS=Mus musculus GN=Hist1h2bm PE=1 SV=1	B2RTK3	4.58e-08	1.74e-07	13.5995
Rpl12	MCG18564, isoform CRA_a OS=Mus musculus GN=Rpl12 PE=1 SV=1	Q5BLK0	4.76e-08	1.78e-07	8.03266
S100a6	Protein S100-A6 OS=Mus musculus GN=S100a6 PE=1 SV=3	S10A6	6.22e-08	2.15e-07	12.799
Rpl27	60S ribosomal protein L27 OS=Mus musculus GN=Rpl27 PE=1 SV=1	Q5BLJ9	6.44e-08	2.2e-07	12.7063
Gm11361	MCG116671 OS=Mus musculus GN=Gm11361 PE=3 SV=1	A0A1Y7VKY1	6.96e-08	2.31e-07	5.95739
Lamp1	Lysosome-associated membrane glycoprotein 1 OS=Mus musculus GN=Lamp1 PE=1 SV=2	LAMP1	7.1e-08	2.32e-07	13.2245
Hist2h3c1	Histone H3.2 OS=Mus musculus GN=Hist2h3c1 PE=1 SV=1	A0A1W2P768	7.65e-08	2.44e-07	9.93428
Col12a1	Collagen alpha-1(XII) chain OS=Mus musculus GN=Col12a1 PE=2 SV=3	COCA1	7.78e-08	2.44e-07	123.084
Rps23	Uncharacterized protein OS=Mus musculus GN=Rps23 PE=2 SV=1	Q9CWI9	8.18e-08	2.44e-07	8.33195
Ilf3	Interleukin enhancer-binding factor 3 OS=Mus musculus GN=Ilf3 PE=1 SV=1	A0A1L1STE4	8.85e-08	2.55e-07	3.7728
Rpl15	Ribosomal protein L15 OS=Mus musculus GN=Rpl15 PE=2 SV=1	Q3U7D2	8.88e-08	2.55e-07	5.84428
Rps25	40S ribosomal protein S25 OS=Mus musculus GN=Rps25 PE=1 SV=1	A0A1L1SQA8	9.8e-08	2.77e-07	7.95445
Rps15a	Ribosomal protein S15A OS=Mus musculus GN=Rps15a PE=1 SV=1	Q5M9M4	1.05e-07	2.89e-07	10.2588
Rpl35a	MCG1036414 OS=Mus musculus GN=Rpl35a PE=1 SV=1	Q6ZWX1	1.06e-07	2.89e-07	3.93389
Eif3i	Eukaryotic translation initiation factor 3 subunit I OS=Mus musculus GN=Eif3i PE=1 SV=1	EIF3I	1.08e-07	2.89e-07	3.84221
Hist1h1e	Histone H1.4 OS=Mus musculus GN=Hist1h1e PE=1 SV=2	H14	1.15e-07	3e-07	9.14309
Mcam	Cell surface glycoprotein MUC18 OS=Mus musculus GN=Mcam PE=1 SV=1	MUC18	1.15e-07	3e-07	20.8233
Tagln2	Transgelin-2 OS=Mus musculus GN=Tagln2 PE=1 SV=4	TAGL2	1.22e-07	3.04e-07	9.11539
Rpl18a	60S ribosomal protein L18a (Fragment) OS=Mus musculus GN=Rpl18a PE=1 SV=1	A0A1D5RM85	1.23e-07	3.04e-07	8.00789
Col2a1	Collagen alpha-1(II) chain OS=Mus musculus GN=Col2a1 PE=1 SV=2	CO2A1	1.26e-07	3.04e-07	405.913
Gpnmb	Transmembrane glycoprotein NMB OS=Mus musculus GN=Gpnmb PE=1 SV=2	GPNMB	1.3e-07	3.04e-07	391.745
C1qb	Complement C1q subcomponent subunit B OS=Mus musculus GN=C1qb PE=1 SV=2	C1QB	1.32e-07	3.04e-07	13.0812
Rps10	Uncharacterized protein OS=Mus musculus GN=Rps10 PE=2 SV=1	Q3U9P0	1.4e-07	3.16e-07	6.11575
Pdia4	Protein disulfide-isomerase A4 OS=Mus musculus GN=Pdia4 PE=1 SV=1	A0A0R4J0Z1	1.52e-07	3.35e-07	16.016
Lsm6	U6 snRNA-associated Sm-like protein LSm6 OS=Mus musculus GN=Lsm6 PE=1 SV=1	LSM6	1.57e-07	3.41e-07	4.72352
C1qc	Complement C1q subcomponent subunit C OS=Mus musculus GN=C1qc PE=1 SV=2	C1QC	1.62e-07	3.49e-07	11.635
Hist1h2ab	Histone H2A type 1-B OS=Mus musculus GN=Hist1h2ab PE=1 SV=1	H2A1B	1.76e-07	3.69e-07	9.80478
Lgals1	Galectin-1 OS=Mus musculus GN=Lgals1 PE=1 SV=3	LEG1	1.76e-07	3.69e-07	35.1258
Rps4x	40S ribosomal protein S4 OS=Mus musculus GN=Rps4x PE=2 SV=1	Q3UXQ6	1.82e-07	3.79e-07	6.14975
Pa2g4	Proliferation-associated protein 2G4 OS=Mus musculus GN=Pa2g4 PE=1 SV=3	PA2G4	1.84e-07	3.79e-07	7.80153
Eif1ax	Eukaryotic translation initiation factor 1A, X-chromosomal OS=Mus musculus GN=Eif1ax PE=2 SV=3	IF1AX	1.88e-07	3.84e-07	14.0385
Ppib	Peptidyl-prolyl cis-trans isomerase B OS=Mus musculus GN=Ppib PE=1 SV=2	PPIB	1.96e-07	3.92e-07	11.5798
Rpl32	Ribosomal protein L32 OS=Mus musculus GN=Rpl32 PE=2 SV=1	Q5PR09	2.02e-07	4.01e-07	8.62339
Hist2h2aa1	Histone H2A OS=Mus musculus GN=Hist2h2aa1 PE=2 SV=1	B2RWH3	2.09e-07	4.09e-07	10.1492
Hist1h1b	Histone H1.5 OS=Mus musculus GN=Hist1h1b PE=1 SV=2	H15	2.2e-07	4.2e-07	5.87983
Itgb1	Integrin beta-1 OS=Mus musculus GN=Itgb1 PE=1 SV=1	ITB1	2.25e-07	4.21e-07	11.5951
Rps8	40S ribosomal protein S8 OS=Mus musculus GN=Rps8 PE=1 SV=2	RS8	2.33e-07	4.33e-07	7.05441
Rpl11	Rpl11 protein OS=Mus musculus GN=Rpl11 PE=2 SV=1	Q8VC94	2.38e-07	4.36e-07	6.10172
Psmb8	Proteasome subunit beta type-8 OS=Mus musculus GN=Psmb8 PE=1 SV=2	PSB8	2.39e-07	4.36e-07	62.3877
Ran	GTP-binding nuclear protein Ran OS=Mus musculus GN=Ran PE=1 SV=3	RAN	2.61e-07	4.65e-07	3.60527
Anxa1	Annexin A1 OS=Mus musculus GN=Anxa1 PE=1 SV=2	ANXA1	2.63e-07	4.66e-07	17.0516
Itgam	Uncharacterized protein (Fragment) OS=Mus musculus GN=Itgam PE=2 SV=1	Q3U1W4	2.71e-07	4.76e-07	17.9189
Vkorc1	Vitamin K epoxide reductase complex subunit 1 OS=Mus musculus GN=Vkorc1 PE=1 SV=1	VKOR1	2.84e-07	4.85e-07	14.8754
Apex1	DNA-(apurinic or apyrimidinic site) lyase OS=Mus musculus GN=Apex1 PE=1 SV=2	APEX1	2.88e-07	4.85e-07	6.57513
Hnrnpab	Heterogeneous nuclear ribonucleoprotein A/B OS=Mus musculus GN=Hnrnpab PE=1 SV=1	ROAA	2.89e-07	4.85e-07	8.34165
Hdac1	Histone deacetylase 1 OS=Mus musculus GN=Hdac1 PE=1 SV=1	HDAC1	2.91e-07	4.85e-07	4.9876
Vasp	Vasodilator-stimulated phosphoprotein OS=Mus musculus GN=Vasp PE=1 SV=4	VASP	3.05e-07	4.85e-07	18.501
Fkbp10	Peptidylprolyl isomerase OS=Mus musculus GN=Fkbp10 PE=1 SV=1	A2A4H9	3.08e-07	4.85e-07	28.7558
Hist3h2ba	Histone H2B type 3-A OS=Mus musculus GN=Hist3h2ba PE=1 SV=3	H2B3A	3.08e-07	4.85e-07	9.91186
Ctsa	Lysosomal protective protein OS=Mus musculus GN=Ctsa PE=1 SV=1	PPGB	3.14e-07	4.89e-07	15.0643
Rps27	40S ribosomal protein S27 (Fragment) OS=Mus musculus GN=Rps27 PE=1 SV=1	A0A0G2JDW7	3.17e-07	4.9e-07	7.18136
Rps11	MCG23457 OS=Mus musculus GN=Rps11 PE=1 SV=1	Q3UC02	3.31e-07	5.01e-07	6.01675
P4hb	Protein disulfide-isomerase OS=Mus musculus GN=P4hb PE=1 SV=2	PDIA1	3.36e-07	5.02e-07	15.9034
H2afx	Histone H2AX OS=Mus musculus GN=H2afx PE=1 SV=2	H2AX	3.46e-07	5.11e-07	9.93548
H2-K1	H-2 class I histocompatibility antigen, K-D alpha chain OS=Mus musculus GN=H2-K1 PE=1 SV=1	HA1D	3.64e-07	5.3e-07	20.7854
Naca	Nascent polypeptide-associated complex subunit alpha, muscle-specific form OS=Mus musculus GN=Naca PE=1 SV=2	NACAM	3.66e-07	5.3e-07	5.45396
Myh9	Myosin-9 OS=Mus musculus GN=Myh9 PE=1 SV=4	MYH9	3.77e-07	5.35e-07	2.86249
Shmt2	Serine hydroxymethyltransferase OS=Mus musculus GN=Shmt2 PE=2 SV=1	Q99K87	3.93e-07	5.51e-07	9.61837
Hmga1	High mobility group protein HMG-I/HMG-Y OS=Mus musculus GN=Hmga1 PE=1 SV=4	HMGA1	4.05e-07	5.58e-07	27.6955
Manf	Arginine-rich, mutated in early stage tumors, isoform CRA_b OS=Mus musculus GN=Manf PE=1 SV=1	Q3TMX5	4.18e-07	5.66e-07	11.6477
Srsf10	Serine/arginine-rich-splicing factor 10 OS=Mus musculus GN=Srsf10 PE=1 SV=1	Q3TFP0	4.23e-07	5.69e-07	7.43809
Sec61b	Protein transport protein Sec61 subunit beta OS=Mus musculus GN=Sec61b PE=1 SV=3	SC61B	4.49e-07	5.93e-07	8.37561
Hist1h1d	Histone H1.3 OS=Mus musculus GN=Hist1h1d PE=1 SV=2	H13	4.57e-07	5.93e-07	12.335
Rpl35	60S ribosomal protein L35 OS=Mus musculus GN=Rpl35 PE=1 SV=1	RL35	4.57e-07	5.93e-07	9.65756
Pcna-ps2	Proliferating cell nuclear antigen OS=Mus musculus GN=Pcna-ps2 PE=3 SV=1	A0A140T8V5	4.86e-07	6.15e-07	77.9789
Rpl8	Uncharacterized protein OS=Mus musculus GN=Rpl8 PE=2 SV=1	Q3UJS0	4.99e-07	6.27e-07	6.44421
Alyref	THO complex subunit 4 OS=Mus musculus GN=Alyref PE=1 SV=3	THOC4	5.03e-07	6.28e-07	5.73524
Lgals3	Galectin-3 OS=Mus musculus GN=Lgals3 PE=1 SV=3	LEG3	5.18e-07	6.35e-07	40.3541
Sec11a	Signal peptidase complex catalytic subunit SEC11 OS=Mus musculus GN=Sec11a PE=1 SV=1	D3YTS1	5.19e-07	6.35e-07	23.4948
Tmpo	Lamina-associated polypeptide 2, isoforms beta/delta/epsilon/gamma OS=Mus musculus GN=Tmpo PE=1 SV=4	LAP2B	5.55e-07	6.61e-07	17.687
Cnn3	Calponin OS=Mus musculus GN=Cnn3 PE=1 SV=1	A0A0G2JDV8	5.58e-07	6.61e-07	12.1839
Hnrnpa1	Heterogeneous nuclear ribonucleoprotein A1 OS=Mus musculus GN=Hnrnpa1 PE=1 SV=2	ROA1	5.69e-07	6.69e-07	4.69336
Rps14	40S ribosomal protein S14 OS=Mus musculus GN=Rps14 PE=1 SV=3	RS14	5.71e-07	6.69e-07	5.32063
Itih1	Inter-alpha-trypsin inhibitor heavy chain H1 OS=Mus musculus GN=Itih1 PE=1 SV=2	ITIH1	5.93e-07	6.85e-07	53.7053
Npm1	Nucleophosmin OS=Mus musculus GN=Npm1 PE=1 SV=1	NPM	6.07e-07	6.93e-07	15.1123
Rps13	MCG10205 OS=Mus musculus GN=Rps13 PE=1 SV=1	Q5BLJ7	6.3e-07	7.09e-07	9.29766
	Gag polyprotein pr65 OS=Mus musculus PE=4 SV=1	Q1KYM1	6.46e-07	7.12e-07	454.154
Rpl10a	Ribosomal protein OS=Mus musculus GN=Rpl10a PE=2 SV=1	Q3U561	6.55e-07	7.16e-07	4.95537
H2afv	Histone H2A.V OS=Mus musculus GN=H2afv PE=1 SV=3	H2AV	6.61e-07	7.2e-07	8.93607
Mela	Env polyprotein OS=Mus musculus GN=Mela PE=2 SV=1	Q04586	6.79e-07	7.25e-07	35.041
Rpl7	Uncharacterized protein OS=Mus musculus GN=Rpl7 PE=2 SV=1	Q3UBI6	7.51e-07	7.87e-07	6.77008
Rps26	40S ribosomal protein S26 OS=Mus musculus GN=Rps26 PE=1 SV=3	RS26	7.9e-07	8.02e-07	5.24825
Rbm8a	RNA-binding protein 8A OS=Mus musculus GN=Rbm8a PE=1 SV=1	A0A0G2JEA9	8.02e-07	8.07e-07	6.57881
Dbi	Acyl-CoA-binding protein OS=Mus musculus GN=Dbi PE=1 SV=2	ACBP	8.32e-07	8.27e-07	12.2749
Hyou1	Hypoxia up-regulated protein 1 OS=Mus musculus GN=Hyou1 PE=1 SV=1	HYOU1	8.53e-07	8.4e-07	4.50624
Calu	Calumenin OS=Mus musculus GN=Calu PE=1 SV=1	CALU	8.86e-07	8.65e-07	28.8217
Fbl	Uncharacterized protein OS=Mus musculus GN=Fbl PE=2 SV=1	Q3UJS2	9.36e-07	9.1e-07	9.12905
Anp32b	Uncharacterized protein (Fragment) OS=Mus musculus GN=Anp32b PE=2 SV=1	Q3UW32	9.77e-07	9.34e-07	13.4419
Flna	Filamin-A OS=Mus musculus GN=Flna PE=1 SV=5	FLNA	9.79e-07	9.34e-07	38.8119
Gusb	Beta-glucuronidase OS=Mus musculus GN=Gusb PE=1 SV=2	BGLR	9.86e-07	9.34e-07	28.4689
Snrpd2	Small nuclear ribonucleoprotein Sm D2 OS=Mus musculus GN=Snrpd2 PE=1 SV=1	SMD2	9.93e-07	9.34e-07	5.14404
Rpl4	60S ribosomal protein L4 OS=Mus musculus GN=Rpl4 PE=1 SV=3	RL4	1.01e-06	9.45e-07	5.28262
Isg15	G1p2 protein OS=Mus musculus GN=Isg15 PE=1 SV=1	Q4FJR9	1.09e-06	9.81e-07	28.0308
Dad1	Dolichyl-diphosphooligosaccharide--protein glycosyltransferase subunit DAD1 OS=Mus musculus GN=Dad1 PE=1 SV=3	DAD1	1.09e-06	9.81e-07	6.12883
Tgm2	Protein-glutamine gamma-glutamyltransferase 2 OS=Mus musculus GN=Tgm2 PE=1 SV=4	TGM2	1.1e-06	9.81e-07	10.7863
Rpl21	Ribosomal protein L21 OS=Mus musculus GN=Rpl21 PE=2 SV=1	Q4VA28	1.12e-06	9.94e-07	12.1286
Snrpd1	Small nuclear ribonucleoprotein Sm D1 OS=Mus musculus GN=Snrpd1 PE=1 SV=1	SMD1	1.12e-06	9.94e-07	6.61869
Glb1	Beta-galactosidase OS=Mus musculus GN=Glb1 PE=1 SV=1	BGAL	1.13e-06	9.96e-07	27.2673
Rpl37a	60S ribosomal protein L37a (Fragment) OS=Mus musculus GN=Rpl37a PE=1 SV=1	A0A1D5RL86	1.13e-06	9.96e-07	17.6461
Psma6	Proteasome subunit alpha type-6 OS=Mus musculus GN=Psma6 PE=1 SV=1	PSA6	1.26e-06	1.09e-06	2.57801
Rpl14	60S ribosomal protein L14 OS=Mus musculus GN=Rpl14 PE=1 SV=3	RL14	1.28e-06	1.1e-06	3.43571
Rpl23	60S ribosomal protein L23 OS=Mus musculus GN=Rpl23 PE=1 SV=1	RL23	1.3e-06	1.1e-06	8.94094
Arpc1b	Actin-related protein 2/3 complex subunit 1B OS=Mus musculus GN=Arpc1b PE=1 SV=4	ARC1B	1.3e-06	1.1e-06	19.4594
Cpne3	Copine-3 OS=Mus musculus GN=Cpne3 PE=1 SV=2	CPNE3	1.34e-06	1.12e-06	4.49417
Rps17	MCG15301, isoform CRA_a OS=Mus musculus GN=Rps17 PE=1 SV=1	Q5M9L7	1.4e-06	1.15e-06	9.2724
Hspa5	78 kDa glucose-regulated protein OS=Mus musculus GN=Hspa5 PE=1 SV=3	GRP78	1.41e-06	1.16e-06	4.79652
Capg	Uncharacterized protein OS=Mus musculus GN=Capg PE=2 SV=1	Q3TNN6	1.43e-06	1.16e-06	13.1583
Pik3cb	Pik3cb protein OS=Mus musculus GN=Pik3cb PE=2 SV=1	A0JNZ1	1.43e-06	1.16e-06	15.5583
Kpna2	Importin subunit alpha-1 OS=Mus musculus GN=Kpna2 PE=1 SV=2	IMA1	1.43e-06	1.16e-06	7955.32
Gm20425	Predicted gene 20425 OS=Mus musculus GN=Gm20425 PE=4 SV=1	E9Q035	1.43e-06	1.16e-06	7.56432
Rcc2	Protein RCC2 OS=Mus musculus GN=Rcc2 PE=1 SV=1	RCC2	1.48e-06	1.18e-06	8.3508
Snu13	NHP2-like protein 1 OS=Mus musculus GN=Snu13 PE=1 SV=4	NH2L1	1.55e-06	1.22e-06	17.7947
Eif2s3x	Eukaryotic translation initiation factor 2 subunit 3, X-linked OS=Mus musculus GN=Eif2s3x PE=1 SV=2	IF2G	1.57e-06	1.23e-06	3.7943
Hsp90b1	Endoplasmin OS=Mus musculus GN=Hsp90b1 PE=1 SV=2	ENPL	1.58e-06	1.24e-06	12.2421
Hist1h1a	Histone H1.1 OS=Mus musculus GN=Hist1h1a PE=1 SV=2	H11	1.58e-06	1.24e-06	31.0064
Gfpt1	Glutamine--fructose-6-phosphate aminotransferase [isomerizing] 1 OS=Mus musculus GN=Gfpt1 PE=1 SV=3	GFPT1	1.62e-06	1.26e-06	40.9243
Hnrnpa2b1	Heterogeneous nuclear ribonucleoproteins A2/B1 OS=Mus musculus GN=Hnrnpa2b1 PE=1 SV=2	ROA2	1.67e-06	1.29e-06	2.34234
Lima1	LIM domain and actin-binding protein 1 OS=Mus musculus GN=Lima1 PE=1 SV=3	LIMA1	1.7e-06	1.31e-06	15.8628
BC005685	BC005685 protein (Fragment) OS=Mus musculus GN=BC005685 PE=2 SV=1	Q99J11	1.71e-06	1.31e-06	17.2972
	DNA for type IIB intracisternal A-particle element encoding integrase and gag OS=Mus musculus PE=4 SV=1	Q61709	1.72e-06	1.31e-06	64.3213
Spcs2	Signal peptidase complex subunit 2 OS=Mus musculus GN=Spcs2 PE=1 SV=1	A0A140LHG8	1.73e-06	1.31e-06	7.18282
Rps9	40S ribosomal protein S9 OS=Mus musculus GN=Rps9 PE=1 SV=3	RS9	1.75e-06	1.32e-06	6.12327
Eef1d	Elongation factor 1-delta OS=Mus musculus GN=Eef1d PE=1 SV=1	A0A0R4J1L2	1.77e-06	1.33e-06	12.2897
Pfn1	Profilin-1 OS=Mus musculus GN=Pfn1 PE=1 SV=2	PROF1	1.79e-06	1.33e-06	2.39728
Anxa2	Annexin A2 OS=Mus musculus GN=Anxa2 PE=1 SV=2	ANXA2	1.8e-06	1.33e-06	28.5357
Hmgb1	High mobility group protein B1 (Fragment) OS=Mus musculus GN=Hmgb1 PE=1 SV=1	A0A0J9YUZ4	1.81e-06	1.34e-06	12.1024
Sf3b2	Uncharacterized protein OS=Mus musculus GN=Sf3b2 PE=2 SV=1	Q3UAI4	2.03e-06	1.46e-06	5.08425
S100a11	Protein S100-A11 OS=Mus musculus GN=S100a11 PE=1 SV=1	S10AB	2.05e-06	1.47e-06	21.1406
Metap2	Methionine aminopeptidase 2 OS=Mus musculus GN=Metap2 PE=1 SV=1	Q3UI33	2.1e-06	1.5e-06	18.9026
Cd68	Macrosialin OS=Mus musculus GN=Cd68 PE=1 SV=1	A0A0R4J1C8	2.12e-06	1.5e-06	626.042
Rpl5	Uncharacterized protein OS=Mus musculus GN=Rpl5 PE=2 SV=1	Q3U850	2.18e-06	1.53e-06	6.62401
	Gag (Fragment) OS=Mus musculus musculus PE=4 SV=1	A0A140DKP8	2.2e-06	1.54e-06	195.429
Sec61a1	Uncharacterized protein OS=Mus musculus GN=Sec61a1 PE=2 SV=1	Q3TJD0	2.22e-06	1.55e-06	9.03728
Psme1	Proteasome activator complex subunit 1 OS=Mus musculus GN=Psme1 PE=1 SV=2	PSME1	2.26e-06	1.55e-06	24.4003
Rpl26	60S ribosomal protein L26 (Fragment) OS=Mus musculus GN=Rpl26 PE=1 SV=1	B1ARA3	2.29e-06	1.57e-06	5.50453
Rpl28	MCG13936 OS=Mus musculus GN=Rpl28 PE=1 SV=1	Q5M9J8	2.3e-06	1.57e-06	6.84088
Rpl3	Uncharacterized protein OS=Mus musculus GN=Rpl3 PE=2 SV=1	Q3T9U9	2.38e-06	1.61e-06	4.44802
Ybx1	Nuclease-sensitive element-binding protein 1 OS=Mus musculus GN=Ybx1 PE=1 SV=3	YBOX1	2.41e-06	1.61e-06	44.0974
Msn	Moesin OS=Mus musculus GN=Msn PE=1 SV=3	MOES	2.54e-06	1.68e-06	7.58258
Rps3	40S ribosomal protein S3 OS=Mus musculus GN=Rps3 PE=1 SV=1	RS3	2.55e-06	1.68e-06	6.81415
Rrbp1	Ribosome-binding protein 1 OS=Mus musculus GN=Rrbp1 PE=1 SV=2	RRBP1	2.78e-06	1.8e-06	6.02279
Eef1a1	Elongation factor 1-alpha 1 OS=Mus musculus GN=Eef1a1 PE=1 SV=3	EF1A1	2.81e-06	1.81e-06	3.84093
Rplp0	60S acidic ribosomal protein P0 OS=Mus musculus GN=Rplp0 PE=1 SV=3	RLA0	3.11e-06	1.96e-06	6.03215
Eif5a	Eukaryotic translation initiation factor 5A (Fragment) OS=Mus musculus GN=Eif5a PE=1 SV=1	A0A0A0MQM0	3.14e-06	1.96e-06	3.27777
Mybbp1a	Myb-binding protein 1A OS=Mus musculus GN=Mybbp1a PE=1 SV=2	MBB1A	3.27e-06	2.03e-06	18.0695
Zbed5	MCG130675 OS=Mus musculus GN=Zbed5 PE=2 SV=1	B2RPU8	3.29e-06	2.03e-06	3.65264
Eif2s2	Eukaryotic translation initiation factor 2 subunit 2 OS=Mus musculus GN=Eif2s2 PE=1 SV=1	IF2B	3.39e-06	2.07e-06	4.59587
Btf3	Transcription factor BTF3 OS=Mus musculus GN=Btf3 PE=1 SV=3	BTF3	3.48e-06	2.11e-06	44.2409
Rpl38	60S ribosomal protein L38 OS=Mus musculus GN=Rpl38 PE=1 SV=3	RL38	3.51e-06	2.12e-06	12.167
Zmpste24	CAAX prenyl protease 1 homolog OS=Mus musculus GN=Zmpste24 PE=1 SV=2	FACE1	3.54e-06	2.13e-06	11.774
Hmgn2	Non-histone chromosomal protein HMG-17 OS=Mus musculus GN=Hmgn2 PE=1 SV=2	HMGN2	3.63e-06	2.16e-06	9.14093
gag	Gag protein OS=Mus musculus GN=gag PE=4 SV=1	Q7TQ39	3.64e-06	2.16e-06	7.53091
Rps6	40S ribosomal protein S6 OS=Mus musculus GN=Rps6 PE=1 SV=1	Q5BLK1	3.98e-06	2.31e-06	4.41003
Eif2a	Eukaryotic translation initiation factor 2A OS=Mus musculus GN=Eif2a PE=1 SV=2	EIF2A	3.99e-06	2.31e-06	4.73991
Cbx3	Chromobox protein homolog 3 OS=Mus musculus GN=Cbx3 PE=1 SV=2	CBX3	4.05e-06	2.34e-06	11.683
Akr1b8	Aldose reductase-related protein 2 OS=Mus musculus GN=Akr1b8 PE=1 SV=2	ALD2	4.1e-06	2.36e-06	10.2208
Mtap	S-methyl-5'-thioadenosine phosphorylase OS=Mus musculus GN=Mtap PE=1 SV=1	MTAP	4.47e-06	2.51e-06	12.7054
Fabp7	Fatty acid binding protein 7, brain OS=Mus musculus GN=Fabp7 PE=2 SV=1	Q5NDA4	4.5e-06	2.52e-06	16.8828
Ddx21	DEAD (Asp-Glu-Ala-Asp) box polypeptide 21 OS=Mus musculus GN=Ddx21 PE=2 SV=1	Q6PCP0	4.53e-06	2.52e-06	91.63
Rpl34	60S ribosomal protein L34 OS=Mus musculus GN=Rpl34 PE=1 SV=2	RL34	4.62e-06	2.56e-06	9.36966
Gaa	Lysosomal alpha-glucosidase OS=Mus musculus GN=Gaa PE=1 SV=2	LYAG	4.63e-06	2.56e-06	2.73969
Rps24	40S ribosomal protein S24 OS=Mus musculus GN=Rps24 PE=1 SV=1	A0A286YEB7	4.76e-06	2.6e-06	7.42465
Rps28	40S ribosomal protein S28 OS=Mus musculus GN=Rps28 PE=1 SV=1	RS28	4.76e-06	2.6e-06	4.67414
Snrpb2	U2 small nuclear ribonucleoprotein B'' OS=Mus musculus GN=Snrpb2 PE=1 SV=1	RU2B	4.76e-06	2.6e-06	5.52966
Matn2	Matrilin-2 OS=Mus musculus GN=Matn2 PE=1 SV=1	A0A0A0MQM7	4.81e-06	2.61e-06	100.964
Pdia6	Uncharacterized protein OS=Mus musculus GN=Pdia6 PE=2 SV=1	Q3TJL8	4.84e-06	2.61e-06	8.31651
Cad	CAD protein OS=Mus musculus GN=Cad PE=1 SV=1	PYR1	5.21e-06	2.76e-06	9.07049
Top1	DNA topoisomerase 1 OS=Mus musculus GN=Top1 PE=1 SV=2	TOP1	5.31e-06	2.8e-06	5.80555
Iap	IgE-binding protein OS=Mus musculus GN=Iap PE=2 SV=1	IGEB	5.43e-06	2.85e-06	7.70146
Rpl22l1	MCG16976, isoform CRA_c OS=Mus musculus GN=Rpl22l1 PE=2 SV=1	Q0VBA4	5.53e-06	2.89e-06	6.0603
Snrpd3	Small nuclear ribonucleoprotein Sm D3 OS=Mus musculus GN=Snrpd3 PE=1 SV=1	SMD3	5.59e-06	2.91e-06	4.75213
Tmpo	Lamina-associated polypeptide 2, isoforms alpha/zeta OS=Mus musculus GN=Tmpo PE=1 SV=4	LAP2A	5.66e-06	2.93e-06	13.9646
Snrpf	Small nuclear ribonucleoprotein F OS=Mus musculus GN=Snrpf PE=1 SV=1	RUXF	5.73e-06	2.95e-06	9.48832
H-2D	H-2D cell surface glycoprotein (Fragment) OS=Mus musculus GN=H-2D PE=3 SV=1	O78206	5.82e-06	2.99e-06	10.6154
Srsf2	Serine/arginine-rich splicing factor 2 OS=Mus musculus GN=Srsf2 PE=1 SV=4	SRSF2	5.87e-06	3.01e-06	3.82301
Ublcp1	Ubiquitin-like domain-containing CTD phosphatase 1 OS=Mus musculus GN=Ublcp1 PE=1 SV=1	UBCP1	5.9e-06	3.01e-06	12.0396
gag-pol	Putative gag-pol protein OS=Mus musculus GN=gag-pol PE=4 SV=1	Q1W5W7	6.29e-06	3.19e-06	6.13368
Numa1	Nuclear mitotic apparatus protein 1 OS=Mus musculus GN=Numa1 PE=1 SV=1	NUMA1	6.42e-06	3.24e-06	9.2967
Ctsd	Cathepsin D OS=Mus musculus GN=Ctsd PE=1 SV=1	CATD	6.42e-06	3.24e-06	14.7817
Sarnp	SAP domain-containing ribonucleoprotein OS=Mus musculus GN=Sarnp PE=1 SV=3	SARNP	6.48e-06	3.25e-06	5.31469
Top2a	DNA topoisomerase 2-alpha OS=Mus musculus GN=Top2a PE=1 SV=2	TOP2A	6.64e-06	3.3e-06	57.8678
Ptbp1	Uncharacterized protein OS=Mus musculus GN=Ptbp1 PE=2 SV=1	Q3T984	6.7e-06	3.31e-06	11.1632
Psap	Prosaposin OS=Mus musculus GN=Psap PE=1 SV=2	SAP	6.89e-06	3.38e-06	12.3689
Glipr2	Golgi-associated plant pathogenesis-related protein 1 OS=Mus musculus GN=Glipr2 PE=1 SV=3	GAPR1	7.04e-06	3.42e-06	6.27168
Tpm4	Tropomyosin alpha-4 chain OS=Mus musculus GN=Tpm4 PE=1 SV=3	TPM4	7.28e-06	3.5e-06	23.2731
Rplp2	60S acidic ribosomal protein P2 OS=Mus musculus GN=Rplp2 PE=1 SV=3	RLA2	7.48e-06	3.58e-06	5.76826
Clic1	Chloride intracellular channel protein 1 OS=Mus musculus GN=Clic1 PE=1 SV=3	CLIC1	7.48e-06	3.58e-06	29.019
Trim28	Transcription intermediary factor 1-beta OS=Mus musculus GN=Trim28 PE=1 SV=3	TIF1B	7.51e-06	3.59e-06	4.88891
Raly	RNA-binding protein Raly OS=Mus musculus GN=Raly PE=1 SV=3	RALY	8.13e-06	3.8e-06	5.291
Anxa4	Annexin A4 OS=Mus musculus GN=Anxa4 PE=1 SV=4	ANXA4	8.27e-06	3.84e-06	15.2506
Hexb	Beta-hexosaminidase subunit beta OS=Mus musculus GN=Hexb PE=1 SV=2	HEXB	8.28e-06	3.84e-06	6.16414
Cep162	Uncharacterized protein OS=Mus musculus GN=Cep162 PE=2 SV=1	B9EKT8	8.29e-06	3.84e-06	3.68657
Rpl30	60S ribosomal protein L30 OS=Mus musculus GN=Rpl30 PE=1 SV=2	RL30	8.33e-06	3.85e-06	4.99656
Snrpg	Small nuclear ribonucleoprotein G OS=Mus musculus GN=Snrpg PE=1 SV=1	RUXG	8.55e-06	3.93e-06	4.82906
Rps2	40S ribosomal protein S2 OS=Mus musculus GN=Rps2 PE=1 SV=3	RS2	8.56e-06	3.93e-06	4.16482
Serpina3n	Serine (Or cysteine) peptidase inhibitor, clade A, member 3N, isoform CRA_a OS=Mus musculus GN=Serpina3n PE=1 SV=1	G3X8T9	8.74e-06	3.95e-06	7.09022
Ugdh	UDP-glucose 6-dehydrogenase OS=Mus musculus GN=Ugdh PE=1 SV=1	UGDH	8.86e-06	3.98e-06	20.3729
Iqgap1	Ras GTPase-activating-like protein IQGAP1 OS=Mus musculus GN=Iqgap1 PE=1 SV=2	IQGA1	8.98e-06	4.02e-06	17.8343
Rpl13	60S ribosomal protein L13 OS=Mus musculus GN=Rpl13 PE=2 SV=1	Q5RKP3	9.13e-06	4.08e-06	3.70372
Irgm1	Immunity related GTPase m1 OS=Mus musculus castaneus GN=Irgm1 PE=2 SV=1	V9PVS1	9.38e-06	4.14e-06	35.2351
Rpl39	60S ribosomal protein L39 OS=Mus musculus GN=Rpl39 PE=1 SV=2	RL39	9.39e-06	4.14e-06	18.9733
OTTMUSWSBG00059279	OTTMUSWSBP00075795 OS=Mus musculus domesticus GN=OTTMUSWSBG00059279 PE=4 SV=1	A0A1G5SJA5	9.99e-06	4.32e-06	13.7943
Tpt1	Translationally-controlled tumor protein OS=Mus musculus GN=Tpt1 PE=1 SV=1	TCTP	1.02e-05	4.35e-06	3.59523
Tmem109	Transmembrane protein 109 OS=Mus musculus GN=Tmem109 PE=1 SV=2	TM109	1.02e-05	4.35e-06	4.79918
Ctsb	Cathepsin B OS=Mus musculus GN=Ctsb PE=1 SV=2	CATB	1.03e-05	4.41e-06	8.37466
Nolc1	Nucleolar and coiled-body phosphoprotein 1 (Fragment) OS=Mus musculus GN=Nolc1 PE=1 SV=1	A0A286YDV7	1.05e-05	4.45e-06	13.6416
Vwa5a	von Willebrand factor A domain-containing protein 5A OS=Mus musculus GN=Vwa5a PE=1 SV=2	VMA5A	1.06e-05	4.49e-06	8.54552
Ano6	Anoctamin-6 OS=Mus musculus GN=Ano6 PE=1 SV=1	ANO6	1.06e-05	4.49e-06	27.1579
Arl8b	ADP-ribosylation factor-like protein 8B OS=Mus musculus GN=Arl8b PE=1 SV=1	A0A0N4SVB8	1.07e-05	4.49e-06	1.82646
Tmed4	Transmembrane emp24 domain-containing protein 4 OS=Mus musculus GN=Tmed4 PE=1 SV=1	TMED4	1.09e-05	4.59e-06	25.4934
C1qa	Complement C1q subcomponent subunit A OS=Mus musculus GN=C1qa PE=1 SV=2	C1QA	1.11e-05	4.63e-06	12.122
Hsp90ab1	Heat shock protein 84b OS=Mus musculus GN=Hsp90ab1 PE=1 SV=1	Q71LX8	1.14e-05	4.74e-06	3.61928
Lsm7	U6 snRNA-associated Sm-like protein LSm7 OS=Mus musculus GN=Lsm7 PE=1 SV=1	LSM7	1.16e-05	4.81e-06	8.54368
Tra2b	Transformer-2 protein homolog beta OS=Mus musculus GN=Tra2b PE=1 SV=1	TRA2B	1.18e-05	4.87e-06	3.89763
Igf2bp2	Insulin-like growth factor 2 mRNA-binding protein 2 OS=Mus musculus GN=Igf2bp2 PE=1 SV=1	IF2B2	1.2e-05	4.93e-06	3377.38
Calr	Calreticulin OS=Mus musculus GN=Calr PE=1 SV=1	CALR	1.22e-05	4.99e-06	4.83794
Mydgf	Myeloid-derived growth factor OS=Mus musculus GN=Mydgf PE=1 SV=1	MYDGF	1.25e-05	5.1e-06	2.96628
Snrnp70	Small nuclear ribonucleoprotein 70 (U1) OS=Mus musculus GN=Snrnp70 PE=2 SV=1	A2RS68	1.28e-05	5.19e-06	3.52704
Eef1d	Elongation factor 1-delta OS=Mus musculus GN=Eef1d PE=1 SV=1	A0A0R4J1E2	1.29e-05	5.2e-06	6.547
Moxd1	DBH-like monooxygenase protein 1 OS=Mus musculus GN=Moxd1 PE=1 SV=1	MOXD1	1.3e-05	5.25e-06	23.8078
Ddx3x	ATP-dependent RNA helicase DDX3X OS=Mus musculus GN=Ddx3x PE=1 SV=3	DDX3X	1.31e-05	5.27e-06	2.40775
Fubp1	Far upstream element-binding protein 1 OS=Mus musculus GN=Fubp1 PE=1 SV=1	FUBP1	1.36e-05	5.4e-06	5.29428
Rps7	40S ribosomal protein S7 OS=Mus musculus GN=Rps7 PE=2 SV=1	Q4FZE6	1.36e-05	5.4e-06	7.25217
Hsd17b4	Uncharacterized protein OS=Mus musculus GN=Hsd17b4 PE=2 SV=1	Q3TT11	1.4e-05	5.53e-06	3.1018
Acads	Short-chain specific acyl-CoA dehydrogenase, mitochondrial OS=Mus musculus GN=Acads PE=1 SV=2	ACADS	1.41e-05	5.54e-06	8.76503
Efemp2	EGF-containing fibulin-like extracellular matrix protein 2 (Fragment) OS=Mus musculus GN=Efemp2 PE=1 SV=1	F6Z1C2	1.45e-05	5.67e-06	23.2324
Dnajc8	DnaJ homolog subfamily C member 8 (Fragment) OS=Mus musculus GN=Dnajc8 PE=1 SV=1	F6TQL3	1.46e-05	5.72e-06	4.23602
Atox1	Copper transport protein ATOX1 OS=Mus musculus GN=Atox1 PE=1 SV=1	ATOX1	1.47e-05	5.72e-06	2.25481
Pgm2	Phosphoglucomutase-2 OS=Mus musculus GN=Pgm2 PE=1 SV=1	PGM2	1.5e-05	5.79e-06	9.91595
Caprin1	Caprin-1 OS=Mus musculus GN=Caprin1 PE=1 SV=2	CAPR1	1.51e-05	5.82e-06	3.39992
Rpl6	60S ribosomal protein L6 OS=Mus musculus GN=Rpl6 PE=1 SV=1	Q3UCH0	1.52e-05	5.84e-06	3.94321
Srrm2	Serine/arginine repetitive matrix protein 2 OS=Mus musculus GN=Srrm2 PE=1 SV=3	SRRM2	1.53e-05	5.86e-06	3.15822
Tapbp	Tapasin OS=Mus musculus GN=Tapbp PE=1 SV=2	TPSN	1.57e-05	5.98e-06	24.5902
Mcm6	DNA helicase OS=Mus musculus GN=Mcm6 PE=1 SV=1	Q3ULG5	1.57e-05	5.98e-06	50.0616
Rpl9	MCG10266, isoform CRA_a OS=Mus musculus GN=Rpl9 PE=1 SV=1	Q5EBQ6	1.59e-05	5.99e-06	5.45733
Scamp2	Secretory carrier-associated membrane protein (Fragment) OS=Mus musculus GN=Scamp2 PE=1 SV=1	A0A1L1SUU4	1.59e-05	5.99e-06	12.2742
Canx	Calnexin OS=Mus musculus GN=Canx PE=1 SV=1	CALX	1.61e-05	6.06e-06	4.04168
Prpf8	Pre-mRNA-processing-splicing factor 8 OS=Mus musculus GN=Prpf8 PE=1 SV=2	PRP8	1.65e-05	6.13e-06	5.3966
Col1a1	Collagen alpha-1(I) chain OS=Mus musculus GN=Col1a1 PE=1 SV=4	CO1A1	1.65e-05	6.13e-06	51.6276
	Uncharacterized protein OS=Mus musculus PE=2 SV=1	Q3THJ6	1.65e-05	6.14e-06	4.59285
Ero1a	ERO1-like protein alpha OS=Mus musculus GN=Ero1a PE=1 SV=2	ERO1A	1.71e-05	6.31e-06	5.58851
C4b	Complement component 4B (Childo blood group) OS=Mus musculus GN=C4b PE=2 SV=1	B2RWX2	1.75e-05	6.43e-06	8.0545
Rps21	40S ribosomal protein S21 OS=Mus musculus GN=Rps21 PE=1 SV=1	RS21	1.78e-05	6.5e-06	5.1213
Tmed10	Transmembrane emp24 domain-containing protein 10 OS=Mus musculus GN=Tmed10 PE=1 SV=1	TMEDA	1.85e-05	6.74e-06	8.61374
Eif4e	Eukaryotic translation initiation factor 4E OS=Mus musculus GN=Eif4e PE=1 SV=1	A0A0G2JFB4	1.89e-05	6.85e-06	3.72561
Snrpn	Small nuclear ribonucleoprotein-associated protein N OS=Mus musculus GN=Snrpn PE=1 SV=1	RSMN	1.92e-05	6.96e-06	6.6178
Gjc3	Gap junction gamma-3 protein OS=Mus musculus GN=Gjc3 PE=1 SV=2	CXG3	2.02e-05	7.26e-06	10.0326
Dnajb11	DnaJ homolog subfamily B member 11 OS=Mus musculus GN=Dnajb11 PE=1 SV=1	DJB11	2.04e-05	7.28e-06	7.02919
Pdia3	Protein disulfide-isomerase A3 OS=Mus musculus GN=Pdia3 PE=1 SV=2	PDIA3	2.04e-05	7.28e-06	3.60814
Emd	Emerin OS=Mus musculus GN=Emd PE=1 SV=1	EMD	2.04e-05	7.28e-06	6.12134
Phldb1	Pleckstrin homology-like domain family B member 1 OS=Mus musculus GN=Phldb1 PE=1 SV=1	PHLB1	2.05e-05	7.32e-06	11.323
Pin4	Peptidyl-prolyl cis-trans isomerase NIMA-interacting 4 OS=Mus musculus GN=Pin4 PE=1 SV=1	PIN4	2.12e-05	7.52e-06	3.9551
Rpsa	40S ribosomal protein SA OS=Mus musculus GN=Rpsa PE=1 SV=4	RSSA	2.14e-05	7.56e-06	3.19377
Ncl	Nucleolin OS=Mus musculus GN=Ncl PE=1 SV=2	NUCL	2.19e-05	7.69e-06	6.60043
Nop58	Nucleolar protein 58 OS=Mus musculus GN=Nop58 PE=1 SV=1	A0A0A0MQ76	2.25e-05	7.88e-06	16.0622
Nop56	Uncharacterized protein (Fragment) OS=Mus musculus GN=Nop56 PE=2 SV=1	Q3USZ5	2.25e-05	7.88e-06	19.0442
Pcyox1l	Prenylcysteine oxidase-like OS=Mus musculus GN=Pcyox1l PE=1 SV=1	PCYXL	2.31e-05	8.04e-06	3.03009
Surf4	Uncharacterized protein OS=Mus musculus GN=Surf4 PE=2 SV=1	Q3U7E6	2.32e-05	8.05e-06	3.71968
Cnn2	Calponin-2 OS=Mus musculus GN=Cnn2 PE=1 SV=1	CNN2	2.33e-05	8.07e-06	13.8908
Cnpy2	Protein canopy homolog 2 (Fragment) OS=Mus musculus GN=Cnpy2 PE=1 SV=1	A0A1W2P729	2.39e-05	8.23e-06	20.9337
Snd1	Staphylococcal nuclease domain-containing protein 1 OS=Mus musculus GN=Snd1 PE=1 SV=1	SND1	2.42e-05	8.29e-06	6.27716
Nop2	Probable 28S rRNA (cytosine-C(5))-methyltransferase OS=Mus musculus GN=Nop2 PE=1 SV=1	NOP2	2.43e-05	8.31e-06	47.951
Lcp1	Plastin-2 OS=Mus musculus GN=Lcp1 PE=1 SV=4	PLSL	2.45e-05	8.35e-06	26.3742
Plp2	Proteolipid protein 2 OS=Mus musculus GN=Plp2 PE=1 SV=1	Q0VEW4	2.46e-05	8.38e-06	39.9909
Cd63	Tetraspanin (Fragment) OS=Mus musculus GN=Cd63 PE=1 SV=1	A0A1W2P8C6	2.6e-05	8.8e-06	28.3222
Psme3	Proteasome activator complex subunit 3 OS=Mus musculus GN=Psme3 PE=1 SV=1	PSME3	2.64e-05	8.93e-06	5.02403
Snrpe	Small nuclear ribonucleoprotein E OS=Mus musculus GN=Snrpe PE=1 SV=1	RUXE	2.64e-05	8.92e-06	5.06844
Cst3	Cystatin-C OS=Mus musculus GN=Cst3 PE=1 SV=2	CYTC	2.69e-05	9.06e-06	2.14786
Ehd4	EH domain-containing protein 4 OS=Mus musculus GN=Ehd4 PE=1 SV=1	EHD4	2.8e-05	9.35e-06	3.21986
Stat1	Signal transducer and activator of transcription OS=Mus musculus GN=Stat1 PE=1 SV=1	A0A087WSP5	2.83e-05	9.41e-06	9.19651
Hspg2	Basement membrane-specific heparan sulfate proteoglycan core protein OS=Mus musculus GN=Hspg2 PE=1 SV=1	B1B0C7	2.85e-05	9.48e-06	4.3704
Lmf2	Lipase maturation factor 2 OS=Mus musculus GN=Lmf2 PE=1 SV=1	LMF2	2.97e-05	9.77e-06	40.8593
Col18a1	Collagen alpha-1(XVIII) chain OS=Mus musculus GN=Col18a1 PE=1 SV=4	COIA1	3.01e-05	9.88e-06	7.06885
Prdx4	Peroxiredoxin-4 OS=Mus musculus GN=Prdx4 PE=1 SV=1	PRDX4	3.05e-05	9.98e-06	5.28029
Tmed9	Uncharacterized protein OS=Mus musculus GN=Tmed9 PE=2 SV=1	Q3TFU8	3.08e-05	1e-05	8.60283
Rpl36	60S ribosomal protein L36 OS=Mus musculus GN=Rpl36 PE=1 SV=1	Q6ZWZ4	3.09e-05	1e-05	2.23654
Hexa	Beta-hexosaminidase subunit alpha OS=Mus musculus GN=Hexa PE=1 SV=2	HEXA	3.1e-05	1.01e-05	13.1661
Cotl1	Coactosin-like protein OS=Mus musculus GN=Cotl1 PE=1 SV=3	COTL1	3.13e-05	1.01e-05	1.72552
Impdh2	Inosine-5'-monophosphate dehydrogenase 2 OS=Mus musculus GN=Impdh2 PE=1 SV=2	IMDH2	3.22e-05	1.04e-05	7.72841
Tgm1	Protein-glutamine gamma-glutamyltransferase K OS=Mus musculus GN=Tgm1 PE=1 SV=1	A0A0R4J293	3.33e-05	1.06e-05	17.6543
Rack1	Receptor of activated protein C kinase 1 OS=Mus musculus GN=Rack1 PE=1 SV=3	RACK1	3.36e-05	1.07e-05	3.79407
Ptms	Ptms protein OS=Mus musculus GN=Ptms PE=2 SV=1	Q66JR8	3.37e-05	1.07e-05	2.87537
Gfap	Glial fibrillary acidic protein OS=Mus musculus GN=Gfap PE=1 SV=4	GFAP	3.41e-05	1.08e-05	5.9928
Hcfc1	Host cell factor 1 OS=Mus musculus GN=Hcfc1 PE=1 SV=1	B1AUX2	3.55e-05	1.12e-05	5.84222
Aldh1l2	Mitochondrial 10-formyltetrahydrofolate dehydrogenase OS=Mus musculus GN=Aldh1l2 PE=1 SV=2	AL1L2	3.58e-05	1.13e-05	89.6714
Rpl7a	Ribosomal protein L7A OS=Mus musculus GN=Rpl7a PE=2 SV=1	Q5EBG5	3.63e-05	1.14e-05	3.90761
Hnrnpf	Heterogeneous nuclear ribonucleoprotein F OS=Mus musculus GN=Hnrnpf PE=1 SV=3	HNRPF	3.66e-05	1.15e-05	7.45911
Rpl36a	MCG115063, isoform CRA_a OS=Mus musculus GN=Rpl36a PE=1 SV=1	Q5M9P1	3.68e-05	1.15e-05	5.1864
Ssb	Lupus La protein homolog OS=Mus musculus GN=Ssb PE=1 SV=1	LA	3.7e-05	1.16e-05	5.39889
Prpf40a	Pre-mRNA-processing factor 40 homolog A OS=Mus musculus GN=Prpf40a PE=1 SV=1	A0A1B0GRU8	3.74e-05	1.16e-05	11.1509
Pdap1	Pdap1 protein (Fragment) OS=Mus musculus GN=Pdap1 PE=2 SV=1	Q1WWJ8	3.77e-05	1.17e-05	2.32266
Apmap	Adipocyte plasma membrane-associated protein OS=Mus musculus GN=Apmap PE=1 SV=1	APMAP	3.78e-05	1.17e-05	4.06912
Tra2a	Transformer-2 protein homolog alpha OS=Mus musculus GN=Tra2a PE=1 SV=1	A0A0N4SVC2	3.79e-05	1.17e-05	4.29152
Poldip3	Polymerase delta-interacting protein 3 OS=Mus musculus GN=Poldip3 PE=1 SV=1	PDIP3	3.86e-05	1.19e-05	5.67202
Psmb10	Proteasome subunit beta type OS=Mus musculus GN=Psmb10 PE=2 SV=1	Q3UNP9	3.91e-05	1.21e-05	8.61204
Scpep1	Retinoid-inducible serine carboxypeptidase OS=Mus musculus GN=Scpep1 PE=1 SV=2	RISC	4.09e-05	1.25e-05	27.5168
Rpf2	Ribosome production factor 2 homolog OS=Mus musculus GN=Rpf2 PE=2 SV=2	RPF2	4.09e-05	1.25e-05	19.985
Spcs3	Signal peptidase complex subunit 3 OS=Mus musculus GN=Spcs3 PE=1 SV=1	SPCS3	4.12e-05	1.26e-05	14.2285
Gpc1	Glypican-1 OS=Mus musculus GN=Gpc1 PE=1 SV=1	GPC1	4.14e-05	1.26e-05	3.05981
Tcof1	Treacle protein OS=Mus musculus GN=Tcof1 PE=1 SV=1	TCOF	4.32e-05	1.31e-05	26.8111
Rps20	MCG3574 OS=Mus musculus GN=Rps20 PE=1 SV=1	Q5BLK2	4.33e-05	1.31e-05	5.35636
Gar1	H/ACA ribonucleoprotein complex subunit 1 OS=Mus musculus GN=Gar1 PE=1 SV=1	GAR1	4.4e-05	1.33e-05	39.5096
Npc1	Niemann-Pick C1 protein OS=Mus musculus GN=Npc1 PE=1 SV=2	NPC1	4.5e-05	1.35e-05	5.54075
Bzw1	Basic leucine zipper and W2 domain-containing protein 1 OS=Mus musculus GN=Bzw1 PE=1 SV=1	A0A087WQS2	4.51e-05	1.35e-05	3.97709
Fth1	Ferritin heavy chain OS=Mus musculus GN=Fth1 PE=1 SV=2	FRIH	4.66e-05	1.38e-05	5.33465
Rpn1	Dolichyl-diphosphooligosaccharide--protein glycosyltransferase subunit 1 OS=Mus musculus GN=Rpn1 PE=1 SV=1	RPN1	4.66e-05	1.38e-05	4.7754
Ddost	Dolichyl-diphosphooligosaccharide--protein glycosyltransferase 48 kDa subunit OS=Mus musculus GN=Ddost PE=2 SV=1	Q3UC51	4.71e-05	1.39e-05	4.44805
St13	Uncharacterized protein OS=Mus musculus GN=St13 PE=2 SV=1	Q3U3N7	4.73e-05	1.39e-05	1.95555
Bclaf1	Bcl-2-associated transcription factor 1 OS=Mus musculus GN=Bclaf1 PE=1 SV=1	A0A087WQA0	4.88e-05	1.43e-05	8.15909
Cacybp	Calcyclin-binding protein OS=Mus musculus GN=Cacybp PE=1 SV=1	CYBP	4.92e-05	1.43e-05	3.47424
Lyz1	Lysozyme OS=Mus musculus GN=Lyz1 PE=3 SV=1	A0A077S9N1	4.93e-05	1.44e-05	10.4809
Ckap4	Cytoskeleton-associated protein 4 OS=Mus musculus GN=Ckap4 PE=1 SV=2	CKAP4	4.95e-05	1.44e-05	14.822
Srsf7	MCG17902, isoform CRA_a OS=Mus musculus GN=Srsf7 PE=2 SV=1	Q3THA6	5.14e-05	1.48e-05	3.02568
Arhgdia	Rho GDP-dissociation inhibitor 1 OS=Mus musculus GN=Arhgdia PE=1 SV=3	GDIR1	5.17e-05	1.48e-05	2.30897
Gm1821	Uncharacterized protein OS=Mus musculus GN=Gm1821 PE=2 SV=1	Q8C2K3	5.17e-05	1.48e-05	2.23199
Eef2	Elongation factor 2 OS=Mus musculus GN=Eef2 PE=1 SV=2	EF2	5.19e-05	1.49e-05	4.76549
Pcnp	PEST proteolytic signal-containing nuclear protein OS=Mus musculus GN=Pcnp PE=1 SV=1	PCNP	5.28e-05	1.51e-05	2.54398
Polr2a	DNA-directed RNA polymerase subunit OS=Mus musculus GN=Polr2a PE=1 SV=1	A0A0R4J0V5	5.3e-05	1.51e-05	7.22915
Pabpn1	Polyadenylate-binding protein 2 OS=Mus musculus GN=Pabpn1 PE=1 SV=3	PABP2	5.5e-05	1.56e-05	4.51528
Srsf5	Serine/arginine-rich splicing factor 5 OS=Mus musculus GN=Srsf5 PE=1 SV=2	SRSF5	5.53e-05	1.57e-05	3.24166
Nampt	Nicotinamide phosphoribosyltransferase OS=Mus musculus GN=Nampt PE=1 SV=1	NAMPT	5.69e-05	1.6e-05	3.94019
Snrpa	U1 small nuclear ribonucleoprotein A OS=Mus musculus GN=Snrpa PE=1 SV=3	SNRPA	5.84e-05	1.64e-05	6.06405
Rrs1	Ribosome biogenesis regulatory protein homolog OS=Mus musculus GN=Rrs1 PE=1 SV=1	RRS1	5.88e-05	1.65e-05	17.6394
Edf1	Endothelial differentiation-related factor 1 OS=Mus musculus GN=Edf1 PE=1 SV=1	EDF1	6.03e-05	1.68e-05	4.34432
Mthfd1	C-1-tetrahydrofolate synthase, cytoplasmic OS=Mus musculus GN=Mthfd1 PE=1 SV=4	C1TC	6.21e-05	1.72e-05	2.68877
Rpl24	Uncharacterized protein OS=Mus musculus GN=Rpl24 PE=2 SV=1	Q3UW40	6.22e-05	1.72e-05	4.52493
Ahnak	AHNAK nucleoprotein (desmoyokin) OS=Mus musculus GN=Ahnak PE=1 SV=1	E9Q616	6.23e-05	1.73e-05	30.029
Sbds	Ribosome maturation protein SBDS OS=Mus musculus GN=Sbds PE=1 SV=4	SBDS	6.27e-05	1.73e-05	3.16572
Copb2	Coatomer subunit beta' OS=Mus musculus GN=Copb2 PE=1 SV=2	COPB2	6.37e-05	1.76e-05	3.32303
Samhd1	cDNA fis, clone TRACH3010757, highly similar to Interferon-gamma inducible protein MG11 OS=Mus musculus GN=Samhd1 PE=2 SV=1	Q6ZQM3	6.38e-05	1.76e-05	5.84346
Eps8	Uncharacterized protein OS=Mus musculus GN=Eps8 PE=2 SV=1	Q3TMV3	6.4e-05	1.76e-05	31.252
Nes	Nestin OS=Mus musculus GN=Nes PE=1 SV=1	NEST	6.44e-05	1.77e-05	4.98099
Prkcsh	Glucosidase 2 subunit beta OS=Mus musculus GN=Prkcsh PE=1 SV=1	GLU2B	6.58e-05	1.8e-05	4.32003
Nedd4	E3 ubiquitin-protein ligase OS=Mus musculus GN=Nedd4 PE=1 SV=1	B2RSC8	6.59e-05	1.8e-05	4.4241
Mcm7	DNA helicase OS=Mus musculus GN=Mcm7 PE=1 SV=1	Q3U4T8	6.74e-05	1.83e-05	20.9013
Tardbp	TAR DNA-binding protein 43 OS=Mus musculus GN=Tardbp PE=1 SV=1	TADBP	6.75e-05	1.83e-05	2.73384
Alb	Serum albumin OS=Mus musculus GN=Alb PE=1 SV=3	ALBU	6.86e-05	1.86e-05	20.9675
Stt3a	Uncharacterized protein OS=Mus musculus GN=Stt3a PE=2 SV=1	A0A1S6GWK0	6.88e-05	1.86e-05	8.92039
Ssr4	Translocon-associated protein subunit delta OS=Mus musculus GN=Ssr4 PE=1 SV=1	SSRD	7.23e-05	1.94e-05	4.79071
H1f0	Uncharacterized protein OS=Mus musculus GN=H1f0 PE=2 SV=1	Q3U4Y0	7.38e-05	1.98e-05	2.77146
Dsg1a	Desmoglein-1-alpha OS=Mus musculus GN=Dsg1a PE=2 SV=2	DSG1A	7.64e-05	2.04e-05	12.5218
Ddx23	DEAD (Asp-Glu-Ala-Asp) box polypeptide 23 OS=Mus musculus GN=Ddx23 PE=1 SV=1	D3Z0M9	7.71e-05	2.06e-05	5.83489
Arg1	Arginase-1 OS=Mus musculus GN=Arg1 PE=1 SV=1	ARGI1	7.95e-05	2.11e-05	25.9178
Plin3	Perilipin-3 OS=Mus musculus GN=Plin3 PE=1 SV=1	PLIN3	8e-05	2.11e-05	3.50363
Krt13	Keratin, type I cytoskeletal 13 OS=Mus musculus GN=Krt13 PE=1 SV=2	K1C13	8.01e-05	2.11e-05	10.2971
Hnrnpm	Uncharacterized protein OS=Mus musculus GN=Hnrnpm PE=2 SV=1	A0A1S6GWJ8	8.19e-05	2.15e-05	3.08841
Cald1	Caldesmon 1 OS=Mus musculus GN=Cald1 PE=1 SV=1	E9QA15	8.23e-05	2.16e-05	12.7903
Prep	Prolyl endopeptidase OS=Mus musculus GN=Prep PE=1 SV=1	PPCE	8.37e-05	2.19e-05	2.29127
Tcea1	Transcription elongation factor A protein 1 OS=Mus musculus GN=Tcea1 PE=1 SV=2	TCEA1	8.41e-05	2.2e-05	4.04556
Ddx39b	Uncharacterized protein OS=Mus musculus GN=Ddx39b PE=2 SV=1	A0A1S6GWH2	8.7e-05	2.26e-05	2.99794
Rpl23a-ps3	Ribosomal protein L23A, pseudogene 3 OS=Mus musculus GN=Rpl23a-ps3 PE=3 SV=1	A0A140T8M7	8.8e-05	2.28e-05	4.71897
Etf1	Eukaryotic peptide chain release factor subunit 1 OS=Mus musculus GN=Etf1 PE=1 SV=4	ERF1	8.93e-05	2.31e-05	4.77943
Fus	RNA-binding protein FUS OS=Mus musculus GN=Fus PE=1 SV=1	FUS	8.96e-05	2.31e-05	2.44157
Tmed7	Transmembrane p24-trafficking protein 7 OS=Mus musculus GN=Tmed7 PE=1 SV=1	D3YZZ5	9.05e-05	2.33e-05	8.45725
Gbp7	MFLJ00316 protein (Fragment) OS=Mus musculus GN=Gbp7 PE=2 SV=1	Q6KAN1	9.07e-05	2.33e-05	37.8319
Olfr704	MCG1046656 OS=Mus musculus GN=Olfr704 PE=3 SV=1	Q9EPF6	9.16e-05	2.34e-05	7.75907
Myl12a	MCG5400 OS=Mus musculus GN=Myl12a PE=1 SV=1	Q6ZWQ9	9.22e-05	2.36e-05	2.54978
Rbm15	RNA-binding motif protein 15 OS=Mus musculus GN=Rbm15 PE=1 SV=1	Q0VBL3	9.26e-05	2.36e-05	5.34881
Ezr	Ezrin OS=Mus musculus GN=Ezr PE=1 SV=3	EZRI	9.32e-05	2.37e-05	4.84513
Mesd	LRP chaperone MESD OS=Mus musculus GN=Mesd PE=1 SV=1	MESD	9.57e-05	2.43e-05	3.41263
Rlbp1	Retinaldehyde-binding protein 1 (Fragment) OS=Mus musculus GN=Rlbp1 PE=1 SV=1	A0A0U1RNL2	9.65e-05	2.44e-05	66.2106
Srsf6	Serine/arginine-rich splicing factor 6 OS=Mus musculus GN=Srsf6 PE=1 SV=1	SRSF6	9.66e-05	2.44e-05	3.6791
Lbr	Lamin-B receptor OS=Mus musculus GN=Lbr PE=1 SV=2	LBR	9.97e-05	2.52e-05	21.8669
Mrpl21	39S ribosomal protein L21, mitochondrial OS=Mus musculus GN=Mrpl21 PE=1 SV=1	RM21	0.000100158	2.53e-05	2.15063
Hspd1	60 kDa heat shock protein, mitochondrial OS=Mus musculus GN=Hspd1 PE=1 SV=1	CH60	0.000106358	2.67e-05	1.43999
Ganab	Neutral alpha-glucosidase AB OS=Mus musculus GN=Ganab PE=1 SV=1	GANAB	0.000106494	2.67e-05	3.85449
Magohb	Mago nashi protein OS=Mus musculus GN=Magohb PE=1 SV=1	A0A023T778	0.000106987	2.68e-05	10.8901
Ctss	Cathepsin S OS=Mus musculus GN=Ctss PE=1 SV=2	CATS	0.000107492	2.68e-05	18.5192
Cgn	Cgn protein OS=Mus musculus GN=Cgn PE=2 SV=1	Q32NZ7	0.000110686	2.75e-05	4.80508
Tln1	Talin-1 OS=Mus musculus GN=Tln1 PE=1 SV=2	TLN1	0.000111834	2.77e-05	2.9007
Ewsr1	RNA-binding protein EWS OS=Mus musculus GN=Ewsr1 PE=1 SV=2	EWS	0.000115121	2.84e-05	3.43419
Rps3a	40S ribosomal protein S3a OS=Mus musculus GN=Rps3a PE=1 SV=3	RS3A	0.000115525	2.85e-05	3.02463
Ddx17	Probable ATP-dependent RNA helicase DDX17 OS=Mus musculus GN=Ddx17 PE=1 SV=1	DDX17	0.000116535	2.87e-05	2.54983
Gbp2	Guanylate-binding protein 2 OS=Mus musculus GN=Gbp2 PE=1 SV=1	GBP2	0.000119043	2.92e-05	82.5787
Mov10	Putative helicase MOV-10 OS=Mus musculus GN=Mov10 PE=1 SV=2	MOV10	0.000128703	3.12e-05	204.078
Wasf2	Wiskott-Aldrich syndrome protein family member 2 OS=Mus musculus GN=Wasf2 PE=1 SV=1	WASF2	0.000129019	3.12e-05	5.08664
Commd1	COMM domain-containing protein 1 OS=Mus musculus GN=Commd1 PE=1 SV=2	COMD1	0.000131043	3.16e-05	6.60697
Fkbp9	Peptidyl-prolyl cis-trans isomerase FKBP9 OS=Mus musculus GN=Fkbp9 PE=1 SV=1	FKBP9	0.000134335	3.22e-05	22.3111
45537	Septin-2 OS=Mus musculus GN=Sept2 PE=1 SV=2	SEPT2	0.00013529	3.24e-05	2.7485
Psmb1	Proteasome subunit beta type-1 OS=Mus musculus GN=Psmb1 PE=1 SV=1	PSB1	0.00013645	3.27e-05	2.02751
Txn	Thioredoxin OS=Mus musculus GN=Txn PE=1 SV=3	THIO	0.000137057	3.28e-05	2.7714
Rps12	40S ribosomal protein S12 OS=Mus musculus GN=Rps12 PE=1 SV=1	A0A1W2P7A1	0.00013867	3.31e-05	4.75802
Ptges3	Prostaglandin E synthase 3 OS=Mus musculus GN=Ptges3 PE=1 SV=1	TEBP	0.00014454	3.43e-05	2.5133
Rexo1	Uncharacterized protein (Fragment) OS=Mus musculus GN=Rexo1 PE=2 SV=1	Q8C343	0.000145811	3.45e-05	3.96126
Oasl1	2'-5'-oligoadenylate synthase-like protein 1 OS=Mus musculus GN=Oasl1 PE=2 SV=1	OASL1	0.000145884	3.45e-05	13.8464
Anxa5	Annexin A5 OS=Mus musculus GN=Anxa5 PE=1 SV=1	ANXA5	0.000146332	3.46e-05	6.49367
Dkc1	H/ACA ribonucleoprotein complex subunit 4 OS=Mus musculus GN=Dkc1 PE=1 SV=4	DKC1	0.000146387	3.46e-05	23.1159
Tmem167	Protein kish OS=Mus musculus GN=Tmem167 PE=1 SV=1	E0CY07	0.000148376	3.49e-05	7.70405
Sel1l	MKIAA4137 protein (Fragment) OS=Mus musculus GN=Sel1l PE=2 SV=1	Q5DTL8	0.000148733	3.5e-05	4.93415
Ddx5	Probable ATP-dependent RNA helicase DDX5 OS=Mus musculus GN=Ddx5 PE=1 SV=2	DDX5	0.000149059	3.5e-05	3.11317
Bpgm	Bisphosphoglycerate mutase OS=Mus musculus GN=Bpgm PE=1 SV=2	PMGE	0.000151661	3.56e-05	6.41623
Chd4	Chromodomain-helicase-DNA-binding protein 4 OS=Mus musculus GN=Chd4 PE=1 SV=1	CHD4	0.000157491	3.67e-05	6.20103
Pgd	6-phosphogluconate dehydrogenase, decarboxylating OS=Mus musculus GN=Pgd PE=2 SV=1	Q3UAG2	0.000160249	3.72e-05	2.9849
Alox5ap	Arachidonate 5-lipoxygenase-activating protein OS=Mus musculus GN=Alox5ap PE=1 SV=2	AL5AP	0.000162997	3.78e-05	5.56668
Atic	Bifunctional purine biosynthesis protein PURH OS=Mus musculus GN=Atic PE=1 SV=2	PUR9	0.00016899	3.9e-05	4.66869
Ssr1	Translocon-associated protein subunit alpha OS=Mus musculus GN=Ssr1 PE=1 SV=1	A0A286YCG8	0.000173508	3.99e-05	8.7179
Atp6v1g1	V-type proton ATPase subunit G 1 OS=Mus musculus GN=Atp6v1g1 PE=1 SV=3	VATG1	0.00017607	4.04e-05	1.83771
Cops7a	COP9 signalosome complex subunit 7a (Fragment) OS=Mus musculus GN=Cops7a PE=1 SV=1	D3YVI6	0.000176759	4.06e-05	3.93862
Elavl1	ELAV-like protein 1 OS=Mus musculus GN=Elavl1 PE=1 SV=2	ELAV1	0.00018254	4.16e-05	1.98243
Ddx50	DEAD (Asp-Glu-Ala-Asp) box polypeptide 50 OS=Mus musculus GN=Ddx50 PE=2 SV=1	Q5BKP5	0.000182734	4.16e-05	5.17282
Srrt	Serrate RNA effector molecule homolog OS=Mus musculus GN=Srrt PE=1 SV=1	SRRT	0.000183008	4.17e-05	4.00208
Ube2l3	Ubiquitin-conjugating enzyme E2 L3 OS=Mus musculus GN=Ube2l3 PE=1 SV=1	UB2L3	0.000185988	4.23e-05	2.86747
G3bp1	Ras GTPase-activating protein-binding protein 1 OS=Mus musculus GN=G3bp1 PE=1 SV=1	G3BP1	0.000186282	4.23e-05	8.42393
Mcm3	DNA replication licensing factor MCM3 OS=Mus musculus GN=Mcm3 PE=1 SV=2	MCM3	0.000187707	4.25e-05	13.7361
Gsn	Gelsolin OS=Mus musculus GN=Gsn PE=1 SV=3	GELS	0.000190103	4.3e-05	2.50727
S100a4	Protein S100-A4 (Fragment) OS=Mus musculus GN=S100a4 PE=1 SV=1	A0A0G2JGD2	0.000191922	4.34e-05	1184.87
Cyb5r3	NADH-cytochrome b5 reductase 3 (Fragment) OS=Mus musculus GN=Cyb5r3 PE=1 SV=6	A0A0A0MQM3	0.000194936	4.4e-05	2.52726
Top2b	DNA topoisomerase 2-beta OS=Mus musculus GN=Top2b PE=1 SV=2	TOP2B	0.000202488	4.54e-05	10.4438
Lmna	Prelamin-A/C OS=Mus musculus GN=Lmna PE=1 SV=2	LMNA	0.000205422	4.6e-05	3.70928
Lmnb1	Lamin-B1 OS=Mus musculus GN=Lmnb1 PE=1 SV=3	LMNB1	0.000206071	4.6e-05	4.46954
Itga1	Integrin alpha-1 OS=Mus musculus GN=Itga1 PE=1 SV=2	ITA1	0.00020616	4.6e-05	9.99832
Gnl3	Guanine nucleotide-binding protein-like 3 OS=Mus musculus GN=Gnl3 PE=1 SV=2	GNL3	0.000209312	4.67e-05	549.203
Psma3	Proteasome subunit alpha type-3 OS=Mus musculus GN=Psma3 PE=1 SV=3	PSA3	0.000215294	4.78e-05	1.8032
Prmt1	Protein arginine N-methyltransferase 1 OS=Mus musculus GN=Prmt1 PE=1 SV=1	A0A140LHF7	0.000215911	4.79e-05	3.7533
Vcl	Vinculin OS=Mus musculus GN=Vcl PE=1 SV=4	VINC	0.000219995	4.86e-05	2.37307
Hnrnpu	Heterogeneous nuclear ribonucleoprotein U OS=Mus musculus GN=Hnrnpu PE=1 SV=1	HNRPU	0.000220097	4.86e-05	3.41546
Adgrv1	Adhesion G protein-coupled receptor V1 OS=Mus musculus GN=Adgrv1 PE=4 SV=1	B8JJE0	0.000220122	4.86e-05	8.74374
Shmt1	Serine hydroxymethyltransferase, cytosolic OS=Mus musculus GN=Shmt1 PE=1 SV=3	GLYC	0.000223885	4.93e-05	19.5872
Ergic1	MKIAA1181 protein (Fragment) OS=Mus musculus GN=Ergic1 PE=2 SV=1	Q69ZP5	0.000225263	4.95e-05	2.99372
Rars	Arginine--tRNA ligase, cytoplasmic OS=Mus musculus GN=Rars PE=1 SV=2	SYRC	0.000227405	5e-05	5.69211
Rbbp7	Histone-binding protein RBBP7 OS=Mus musculus GN=Rbbp7 PE=1 SV=1	A2AFI9	0.00022901	5.03e-05	5.37453
Epb41l2	Band 4.1-like protein 2 OS=Mus musculus GN=Epb41l2 PE=1 SV=2	E41L2	0.000233608	5.11e-05	2.14013
Itga6	Integrin alpha-6 OS=Mus musculus GN=Itga6 PE=1 SV=3	ITA6	0.000239768	5.24e-05	10.0249
Eprs	Bifunctional glutamate/proline--tRNA ligase OS=Mus musculus GN=Eprs PE=1 SV=4	SYEP	0.000247437	5.4e-05	2.5656
Arcn1	Coatomer subunit delta OS=Mus musculus GN=Arcn1 PE=1 SV=2	COPD	0.000247624	5.4e-05	3.35163
Eif2s1	Eukaryotic translation initiation factor 2 subunit 1 OS=Mus musculus GN=Eif2s1 PE=1 SV=3	IF2A	0.000249988	5.44e-05	3.03349
Tap2	Transporter 2 ATP-binding cassette sub-family B OS=Mus musculus GN=Tap2 PE=2 SV=1	A0A068BGU5	0.000250993	5.45e-05	151.702
Plbd2	Putative phospholipase B-like 2 OS=Mus musculus GN=Plbd2 PE=1 SV=2	PLBL2	0.00025239	5.47e-05	1.9993
Smarca5	SWI/SNF-related matrix-associated actin-dependent regulator of chromatin subfamily A member 5 OS=Mus musculus GN=Smarca5 PE=1 SV=1	SMCA5	0.000255053	5.52e-05	7.49541
Srp68	Signal recognition particle subunit SRP68 OS=Mus musculus GN=Srp68 PE=1 SV=2	SRP68	0.000255427	5.52e-05	3.39428
Nedd8	Neural cell expressed, developmentally down-regulated gene 8, isoform CRA_a OS=Mus musculus GN=Nedd8 PE=1 SV=1	Q3UI46	0.000258877	5.58e-05	2.91931
Vav1	Proto-oncogene vav OS=Mus musculus GN=Vav1 PE=1 SV=1	E9PXI0	0.000263743	5.67e-05	2.26027
Anxa3	Annexin A3 OS=Mus musculus GN=Anxa3 PE=1 SV=4	ANXA3	0.000264052	5.67e-05	3.76262
Cd9	CD9 antigen OS=Mus musculus GN=Cd9 PE=1 SV=2	CD9	0.00026514	5.69e-05	2.59534
Syncrip	Heterogeneous nuclear ribonucleoprotein Q OS=Mus musculus GN=Syncrip PE=1 SV=2	HNRPQ	0.00026668	5.72e-05	2.29876
Pnp	Purine nucleoside phosphorylase OS=Mus musculus GN=Pnp PE=1 SV=2	PNPH	0.000268967	5.76e-05	2.85513
Serpina1b	Alpha-1-antitrypsin 1-2 OS=Mus musculus GN=Serpina1b PE=1 SV=2	A1AT2	0.000271037	5.79e-05	5.25455
Tnc	Tenascin OS=Mus musculus GN=Tnc PE=1 SV=1	TENA	0.000271626	5.8e-05	3.48878
Dpy19l1	Probable C-mannosyltransferase DPY19L1 OS=Mus musculus GN=Dpy19l1 PE=1 SV=1	D19L1	0.000272257	5.8e-05	5.40749
H2afy	Core histone macro-H2A.1 OS=Mus musculus GN=H2afy PE=1 SV=3	H2AY	0.000272744	5.81e-05	1.75022
Psma4	Proteasome subunit alpha type (Fragment) OS=Mus musculus GN=Psma4 PE=2 SV=1	Q3TL95	0.000276584	5.89e-05	1.64471
Myef2	Myelin expression factor 2 OS=Mus musculus GN=Myef2 PE=1 SV=1	MYEF2	0.000277405	5.9e-05	1.70376
Gm20390	Nucleoside diphosphate kinase OS=Mus musculus GN=Gm20390 PE=3 SV=1	E9PZF0	0.000281156	5.97e-05	2.01467
Esyt1	Extended synaptotagmin-1 OS=Mus musculus GN=Esyt1 PE=1 SV=2	ESYT1	0.000287517	6.1e-05	6.54284
Lman2	Vesicular integral-membrane protein VIP36 OS=Mus musculus GN=Lman2 PE=1 SV=2	LMAN2	0.000291257	6.16e-05	3.30357
Mogs	Mannosyl-oligosaccharide glucosidase OS=Mus musculus GN=Mogs PE=1 SV=1	MOGS	0.000292659	6.19e-05	6.25262
Tmx1	Thioredoxin-related transmembrane protein 1 OS=Mus musculus GN=Tmx1 PE=1 SV=1	TMX1	0.00030833	6.48e-05	2.94715
Mta2	Metastasis-associated protein MTA2 OS=Mus musculus GN=Mta2 PE=1 SV=1	MTA2	0.000310516	6.52e-05	7.18959
Arpc5	Actin-related protein 2/3 complex subunit 5 (Fragment) OS=Mus musculus GN=Arpc5 PE=2 SV=1	Q3TK56	0.000315249	6.62e-05	2.16173
Hdgf	Hepatoma-derived growth factor (Fragment) OS=Mus musculus GN=Hdgf PE=1 SV=1	E0CXA0	0.000315592	6.62e-05	4.53613
Ahcy	Adenosylhomocysteinase OS=Mus musculus GN=Ahcy PE=1 SV=3	SAHH	0.000316021	6.62e-05	2.66647
Tmem30b	MCG64446 OS=Mus musculus GN=Tmem30b PE=2 SV=1	Q0VEI2	0.000317964	6.65e-05	2.3489
Psma7	Proteasome subunit alpha type OS=Mus musculus GN=Psma7 PE=2 SV=1	Q3TN31	0.000322782	6.74e-05	2.28289
Snrnp200	U5 small nuclear ribonucleoprotein 200 kDa helicase OS=Mus musculus GN=Snrnp200 PE=1 SV=1	U520	0.000323531	6.74e-05	5.13179
Pnkp	Bifunctional polynucleotide phosphatase/kinase OS=Mus musculus GN=Pnkp PE=1 SV=2	PNKP	0.000328257	6.82e-05	15.8741
Fabp5	Fatty acid-binding protein, epidermal OS=Mus musculus GN=Fabp5 PE=1 SV=3	FABP5	0.000338496	7.02e-05	2.27709
Paics	Multifunctional protein ADE2 OS=Mus musculus GN=Paics PE=1 SV=4	PUR6	0.000342249	7.09e-05	3.84
Ifit1	Interferon-induced protein with tetratricopeptide repeats 1 OS=Mus musculus GN=Ifit1 PE=1 SV=2	IFIT1	0.000343488	7.11e-05	11.2184
Arsb	Arylsulfatase B OS=Mus musculus GN=Arsb PE=1 SV=1	A0A0R4J138	0.000355578	7.34e-05	3.6792
Pzp	Pregnancy zone protein OS=Mus musculus GN=Pzp PE=1 SV=3	PZP	0.000357362	7.36e-05	30.5966
Srsf3	Serine/arginine-rich splicing factor 3 OS=Mus musculus GN=Srsf3 PE=1 SV=1	SRSF3	0.000370456	7.61e-05	3.61701
Cstb	Cystatin-B OS=Mus musculus GN=Cstb PE=1 SV=1	CYTB	0.000372974	7.65e-05	5.1609
Ak2	Adenylate kinase 2, mitochondrial OS=Mus musculus GN=Ak2 PE=1 SV=5	KAD2	0.000375075	7.68e-05	2.50738
Copa	Coatomer subunit alpha OS=Mus musculus GN=Copa PE=1 SV=2	COPA	0.000388071	7.91e-05	3.60392
Eftud2	116 kDa U5 small nuclear ribonucleoprotein component OS=Mus musculus GN=Eftud2 PE=1 SV=1	U5S1	0.000396803	8.05e-05	4.766
Ptx3	Pentraxin-related protein PTX3 OS=Mus musculus GN=Ptx3 PE=1 SV=2	PTX3	0.000403282	8.16e-05	13.9608
Krt42	Keratin, type I cytoskeletal 42 OS=Mus musculus GN=Krt42 PE=1 SV=1	K1C42	0.000403487	8.16e-05	10.6076
Snrpa1	U2 small nuclear ribonucleoprotein A' OS=Mus musculus GN=Snrpa1 PE=1 SV=2	RU2A	0.000405047	8.18e-05	5.19087
Flnc	Filamin-C OS=Mus musculus GN=Flnc PE=1 SV=3	FLNC	0.000406255	8.2e-05	17.2338
Akap12	A kinase (PRKA) anchor protein (Gravin) 12 OS=Mus musculus GN=Akap12 PE=2 SV=1	B2RRE0	0.000416094	8.39e-05	3.58172
Vars	Valine--tRNA ligase OS=Mus musculus GN=Vars PE=1 SV=1	SYVC	0.000420792	8.45e-05	3.94962
Gm6793	EG627828 protein OS=Mus musculus GN=Gm6793 PE=1 SV=1	B2RXM2	0.000420906	8.45e-05	1.82514
Hmgb2	High mobility group protein B2 OS=Mus musculus GN=Hmgb2 PE=1 SV=3	HMGB2	0.000426168	8.53e-05	11.9912
Fxr1	Fragile X mental retardation syndrome-related protein 1 OS=Mus musculus GN=Fxr1 PE=1 SV=1	A0A0G2JEP0	0.000428983	8.58e-05	3.2424
Ruvbl2	RuvB-like 2 OS=Mus musculus GN=Ruvbl2 PE=1 SV=3	RUVB2	0.000430771	8.6e-05	2.62459
Flnb	Filamin-B OS=Mus musculus GN=Flnb PE=1 SV=3	FLNB	0.00043112	8.6e-05	4.88945
Eef1b	Elongation factor 1-beta OS=Mus musculus GN=Eef1b PE=1 SV=5	EF1B	0.000433253	8.63e-05	2.5569
Rbm25	RNA-binding protein 25 (Fragment) OS=Mus musculus GN=Rbm25 PE=1 SV=1	S4R2B0	0.000436944	8.7e-05	4.14553
Chmp1a	Charged multivesicular body protein 1a OS=Mus musculus GN=Chmp1a PE=1 SV=1	CHM1A	0.000440771	8.77e-05	2.82013
Dhx15	Pre-mRNA-splicing factor ATP-dependent RNA helicase DHX15 OS=Mus musculus GN=Dhx15 PE=1 SV=1	A0A0G2JG10	0.00044421	8.83e-05	3.62742
Nucb1	Nucleobindin 1, isoform CRA_b OS=Mus musculus GN=Nucb1 PE=1 SV=1	A0A1C7CYU3	0.000444546	8.83e-05	9.81433
Pgls	6-phosphogluconolactonase OS=Mus musculus GN=Pgls PE=1 SV=1	6PGL	0.0004453	8.83e-05	4.62392
Nudcd1	NudC domain-containing protein 1 OS=Mus musculus GN=Nudcd1 PE=1 SV=2	NUDC1	0.000447783	8.88e-05	2.88241
Itgb2	Integrin beta-2 OS=Mus musculus GN=Itgb2 PE=1 SV=2	ITB2	0.000451569	8.94e-05	14.8226
Mrpl41	39S ribosomal protein L41, mitochondrial OS=Mus musculus GN=Mrpl41 PE=1 SV=1	RM41	0.0004536	8.97e-05	3.00876
Eif4a1	Uncharacterized protein OS=Mus musculus GN=Eif4a1 PE=2 SV=1	Q3TFG3	0.000456355	9.01e-05	2.62904
Rbmx	RNA-binding motif protein, X chromosome OS=Mus musculus GN=Rbmx PE=1 SV=1	RBMX	0.000479951	9.44e-05	2.16588
Lrpap1	Uncharacterized protein OS=Mus musculus GN=Lrpap1 PE=2 SV=1	A0A1S6GWI9	0.000482106	9.47e-05	4.15061
Btf3l4	Transcription factor BTF3 OS=Mus musculus GN=Btf3l4 PE=1 SV=1	A2A7Z4	0.000488801	9.58e-05	1.816
Tsta3	GDP-L-fucose synthase OS=Mus musculus GN=Tsta3 PE=1 SV=3	FCL	0.000499907	9.77e-05	2.6152
Kars	Lysine--tRNA ligase OS=Mus musculus GN=Kars PE=1 SV=1	Q8R2P8	0.000502226	9.81e-05	2.92544
Mad2l1	Mitotic spindle assembly checkpoint protein MAD2A OS=Mus musculus GN=Mad2l1 PE=1 SV=2	MD2L1	0.000507489	9.9e-05	5.597
Gars	Glycine--tRNA ligase OS=Mus musculus GN=Gars PE=1 SV=1	GARS	0.000514802	0.000100126	2.39212
Srsf1	Serine/arginine-rich splicing factor 1 OS=Mus musculus GN=Srsf1 PE=1 SV=3	SRSF1	0.000522343	0.000101507	2.75542
Jakmip2	Janus kinase and microtubule-interacting protein 2 OS=Mus musculus GN=Jakmip2 PE=1 SV=2	D3YXK0	0.000524943	0.000101752	19.9522
Dsp	Desmoplakin OS=Mus musculus GN=Dsp PE=1 SV=1	DESP	0.000569541	0.000109377	11.0376
Cdv3	Protein CDV3 OS=Mus musculus GN=Cdv3 PE=1 SV=1	A0A087WNP6	0.000586746	0.000112397	1.56276
Hnrnpul1	Heterogeneous nuclear ribonucleoprotein U-like protein 1 OS=Mus musculus GN=Hnrnpul1 PE=1 SV=1	HNRL1	0.00058974	0.000112782	3.75286
Cspg4	Chondroitin sulfate proteoglycan 4 OS=Mus musculus GN=Cspg4 PE=1 SV=3	CSPG4	0.000601314	0.000114899	25.5897
Col1a2	Collagen alpha-2(I) chain OS=Mus musculus GN=Col1a2 PE=1 SV=2	CO1A2	0.000607343	0.000115954	1600.36
Sart1	U4/U6.U5 tri-snRNP-associated protein 1 OS=Mus musculus GN=Sart1 PE=1 SV=1	SNUT1	0.000614335	0.000117093	3.15937
Tars	Tars protein (Fragment) OS=Mus musculus GN=Tars PE=2 SV=1	Q99KJ4	0.000620563	0.000118083	3.55937
Kif27	Kinesin-like protein KIF27 OS=Mus musculus GN=Kif27 PE=1 SV=1	KIF27	0.000626484	0.000119012	3.69275
Krt90	Keratin 90 OS=Mus musculus GN=Krt90 PE=1 SV=1	E9Q1Z0	0.000652004	0.000123633	10.8674
Ranbp2	E3 SUMO-protein ligase RanBP2 OS=Mus musculus GN=Ranbp2 PE=1 SV=2	RBP2	0.000653628	0.000123757	3.97462
Krt1	Keratin, type II cytoskeletal 1 OS=Mus musculus GN=Krt1 PE=1 SV=4	K2C1	0.000658926	0.000124554	6.85411
Supt4h1a	Transcription elongation factor SPT4-A OS=Mus musculus GN=Supt4h1a PE=2 SV=1	SPT4A	0.00067692	0.000127428	5.84932
Anxa6	Annexin OS=Mus musculus GN=Anxa6 PE=1 SV=1	F8WIT2	0.000686592	0.000129036	2.59412
Krt79	Keratin, type II cytoskeletal 79 OS=Mus musculus GN=Krt79 PE=1 SV=2	K2C79	0.000703755	0.000131936	7.95079
Krt76	Keratin, type II cytoskeletal 2 oral OS=Mus musculus GN=Krt76 PE=1 SV=1	K22O	0.000708981	0.000132807	8.84331
Fkbp4	Peptidyl-prolyl cis-trans isomerase FKBP4 OS=Mus musculus GN=Fkbp4 PE=1 SV=5	FKBP4	0.000721499	0.000134931	5.61598
Asap2	Arf-GAP with SH3 domain, ANK repeat and PH domain-containing protein 2 OS=Mus musculus GN=Asap2 PE=1 SV=3	ASAP2	0.000723936	0.000135242	9.85146
Chmp2b	Charged multivesicular body protein 2b OS=Mus musculus GN=Chmp2b PE=1 SV=1	CHM2B	0.000724796	0.000135242	1.95077
Txnl1	Thioredoxin-like protein 1 OS=Mus musculus GN=Txnl1 PE=1 SV=3	TXNL1	0.000746884	0.000138769	2.15698
Hsd17b12	Hydroxysteroid (17-beta) dehydrogenase 12 OS=Mus musculus GN=Hsd17b12 PE=2 SV=1	Q0VGQ1	0.000752824	0.000139646	3.44782
Plod2	Procollagen-lysine,2-oxoglutarate 5-dioxygenase 2 OS=Mus musculus GN=Plod2 PE=1 SV=2	PLOD2	0.000762443	0.000141087	31.3365
Pfdn2	Prefoldin subunit 2 OS=Mus musculus GN=Pfdn2 PE=1 SV=2	PFD2	0.000772823	0.000142892	2.10543
Hnrnpd	Heterogeneous nuclear ribonucleoprotein D0 OS=Mus musculus GN=Hnrnpd PE=1 SV=2	HNRPD	0.000796433	0.000146347	1.62985
Hnrnph1	Heterogeneous nuclear ribonucleoprotein H OS=Mus musculus GN=Hnrnph1 PE=1 SV=3	HNRH1	0.000796635	0.000146347	1.81593
Gm5580	Predicted pseudogene 5580 OS=Mus musculus GN=Gm5580 PE=3 SV=1	A0A0N4SVP8	0.000805073	0.000147616	2.98591
Mtdh	Protein LYRIC (Fragment) OS=Mus musculus GN=Mtdh PE=1 SV=1	F6ZQL0	0.000824145	0.000150674	1.76036
Rsu1	Ras suppressor protein 1 OS=Mus musculus GN=Rsu1 PE=1 SV=3	RSU1	0.000827345	0.000151018	5.52494
Sae1	SUMO-activating enzyme subunit 1 OS=Mus musculus GN=Sae1 PE=1 SV=1	SAE1	0.000832575	0.000151609	3.53336
Pabpc1	Polyadenylate-binding protein 1 OS=Mus musculus GN=Pabpc1 PE=1 SV=2	PABP1	0.00086058	0.000156459	2.40351
	Uncharacterized protein OS=Mus musculus PE=4 SV=1	A0A1W2P7S8	0.000880219	0.000159903	3.52414
Iars	Isoleucine--tRNA ligase, cytoplasmic OS=Mus musculus GN=Iars PE=1 SV=2	SYIC	0.000894344	0.000162211	2.10157
Prph	Peripherin OS=Mus musculus GN=Prph PE=1 SV=2	PERI	0.000913997	0.000165382	13.5759
Irgb6_2	Immunity-related GTPase family member b6 OS=Mus musculus molossinus GN=Irgb6_2 PE=4 SV=1	U5NJF8	0.000918524	0.000165938	7.46724
Krt5	Keratin, type II cytoskeletal 5 OS=Mus musculus GN=Krt5 PE=1 SV=1	K2C5	0.000961406	0.000172865	7.03595
Krt2	Keratin, type II cytoskeletal 2 epidermal OS=Mus musculus GN=Krt2 PE=1 SV=1	K22E	0.000964419	0.000173175	5.57428
Ssbp1	Single-stranded DNA-binding protein, mitochondrial (Fragment) OS=Mus musculus GN=Ssbp1 PE=1 SV=1	D3Z3Y3	0.000964645	0.000173175	2.89832
Brcc3	Lys-63-specific deubiquitinase BRCC36 (Fragment) OS=Mus musculus GN=Brcc3 PE=1 SV=1	A3KGA8	0.000976111	0.000175096	10.9519
Sf3a1	Splicing factor 3A subunit 1 OS=Mus musculus GN=Sf3a1 PE=1 SV=1	SF3A1	0.000990443	0.000177388	3.98916
Cnpy4	Protein canopy homolog 4 (Fragment) OS=Mus musculus GN=Cnpy4 PE=1 SV=1	D3Z0T5	0.00101089	0.000180626	8.82253
Acot2	Acyl-coenzyme A thioesterase 2, mitochondrial OS=Mus musculus GN=Acot2 PE=1 SV=2	ACOT2	0.00101664	0.000181511	2.5684
Lrrc59	Uncharacterized protein OS=Mus musculus GN=Lrrc59 PE=2 SV=1	Q3TF84	0.00104795	0.000186665	3.82146
Eif3b	Eukaryotic translation initiation factor 3 subunit B OS=Mus musculus GN=Eif3b PE=1 SV=1	EIF3B	0.00106787	0.00018962	3.14768
Snw1	SNW domain-containing protein 1 OS=Mus musculus GN=Snw1 PE=1 SV=1	A0A0B4J1E2	0.00107566	0.000190857	3.78923
Rnh1	Ribonuclease inhibitor OS=Mus musculus GN=Rnh1 PE=1 SV=1	RINI	0.00109251	0.000193417	2.26986
Rpn2	Dolichyl-diphosphooligosaccharide--protein glycosyltransferase subunit 2 OS=Mus musculus GN=Rpn2 PE=1 SV=1	A2ACG7	0.00110246	0.000195006	4.14441
Hnrnpa0	Heterogeneous nuclear ribonucleoprotein A0 OS=Mus musculus GN=Hnrnpa0 PE=1 SV=1	ROA0	0.00111214	0.000196414	2.09653
Ipo4	Importin-4 OS=Mus musculus GN=Ipo4 PE=1 SV=1	Q5U4C5	0.0011146	0.000196696	3.03834
Drg1	Developmentally-regulated GTP-binding protein 1 OS=Mus musculus GN=Drg1 PE=1 SV=1	DRG1	0.00112953	0.000198565	1.87602
Gpaa1	Glycosylphosphatidylinositol anchor attachment 1 protein OS=Mus musculus GN=Gpaa1 PE=1 SV=3	GPAA1	0.00114718	0.000200894	5.12498
Eif1b	Eukaryotic translation initiation factor 1b (Fragment) OS=Mus musculus GN=Eif1b PE=1 SV=1	A0A1L1SSA3	0.00115041	0.000201306	3.48336
Ddx46	Probable ATP-dependent RNA helicase DDX46 OS=Mus musculus GN=Ddx46 PE=1 SV=1	F8WHR6	0.00116884	0.000204061	3.51603
Rab7	MCG130610 OS=Mus musculus GN=Rab7 PE=1 SV=1	Q4FJQ0	0.0011744	0.000204877	1.73439
Ppt1	Palmitoyl-protein thioesterase 1 OS=Mus musculus GN=Ppt1 PE=1 SV=2	PPT1	0.00117913	0.000205387	8.44482
Aarsd1	Alanyl-tRNA editing protein Aarsd1 OS=Mus musculus GN=Aarsd1 PE=1 SV=2	AASD1	0.00118391	0.000206063	2.1244
Arl1	ADP-ribosylation factor-like protein 1 OS=Mus musculus GN=Arl1 PE=1 SV=1	ARL1	0.00119798	0.000208195	3.75522
Cat	Catalase OS=Mus musculus GN=Cat PE=1 SV=4	CATA	0.0012034	0.000208978	3.40703
Decr1	2,4-dienoyl-CoA reductase, mitochondrial OS=Mus musculus GN=Decr1 PE=1 SV=1	DECR	0.00121143	0.000210052	3.0457
Try5	Uncharacterized protein OS=Mus musculus GN=Try5 PE=2 SV=1	Q3V2E0	0.00122295	0.000211889	3.937
Krt80	Keratin, type II cytoskeletal 80 OS=Mus musculus GN=Krt80 PE=1 SV=1	K2C80	0.00123558	0.000213917	13.048
Pck2	Phosphoenolpyruvate carboxykinase [GTP], mitochondrial OS=Mus musculus GN=Pck2 PE=1 SV=1	PCKGM	0.00123785	0.000214147	5.10115
Hp1bp3	Heterochromatin protein 1-binding protein 3 OS=Mus musculus GN=Hp1bp3 PE=1 SV=1	HP1B3	0.00125059	0.000216023	1.76415
Mcm2	DNA replication licensing factor MCM2 OS=Mus musculus GN=Mcm2 PE=1 SV=3	MCM2	0.00126449	0.000217603	141.317
B2m	Beta-2-microglobulin OS=Mus musculus GN=B2m PE=1 SV=2	B2MG	0.00126789	0.000218022	48.9877
Selenoh	Selenoprotein H OS=Mus musculus GN=Selenoh PE=1 SV=1	A0A087WPM0	0.00129677	0.000222487	370.405
	Type I epidermal keratin mRNA, 3'end (Fragment) OS=Mus musculus PE=2 SV=1	Q61782	0.00130586	0.000223878	12.2301
Eef1a2	Elongation factor 1-alpha 2 OS=Mus musculus GN=Eef1a2 PE=1 SV=1	EF1A2	0.00131327	0.000224981	1.88552
Jup	Junction plakoglobin OS=Mus musculus GN=Jup PE=1 SV=3	PLAK	0.00132663	0.000226929	7.04589
Vcan	Versican core protein OS=Mus musculus GN=Vcan PE=1 SV=2	CSPG2	0.00133575	0.000228148	1.78836
Psmd3	26S proteasome non-ATPase regulatory subunit 3 OS=Mus musculus GN=Psmd3 PE=1 SV=3	PSMD3	0.00134427	0.000229431	2.09821
Frmd8	FERM domain-containing protein 8 OS=Mus musculus GN=Frmd8 PE=1 SV=2	FRMD8	0.00136408	0.000232292	3.85746
mKIAA1825	Cation-transporting ATPase (Fragment) OS=Mus musculus GN=mKIAA1825 PE=3 SV=1	Q69Z96	0.00136585	0.000232305	3.34747
Psmc2	Uncharacterized protein OS=Mus musculus GN=Psmc2 PE=2 SV=1	Q3U5V3	0.00138218	0.000234501	1.9158
Tnpo1	Transportin-1 OS=Mus musculus GN=Tnpo1 PE=1 SV=2	TNPO1	0.0013901	0.00023567	2.66297
Fga	Fibrinogen alpha chain OS=Mus musculus GN=Fga PE=1 SV=1	FIBA	0.00139821	0.000236693	75.0394
Ift140	Intraflagellar transport protein 140 homolog OS=Mus musculus GN=Ift140 PE=1 SV=1	IF140	0.00141115	0.000238354	14.3423
Fgb	Fibrinogen beta chain OS=Mus musculus GN=Fgb PE=1 SV=1	FIBB	0.00142054	0.000239585	61.3694
Cers2	Ceramide synthase 2 OS=Mus musculus GN=Cers2 PE=1 SV=1	CERS2	0.00142223	0.000239694	4.37092
Sf3b1	Splicing factor 3B subunit 1 OS=Mus musculus GN=Sf3b1 PE=1 SV=1	SF3B1	0.00144276	0.000242974	8.74393
Dhrs1	Dehydrogenase/reductase SDR family member 1 OS=Mus musculus GN=Dhrs1 PE=1 SV=1	DHRS1	0.00145193	0.000244159	2.75794
Stom	Erythrocyte band 7 integral membrane protein OS=Mus musculus GN=Stom PE=1 SV=3	STOM	0.00148335	0.000249076	6.82063
Krt19	Keratin, type I cytoskeletal 19 OS=Mus musculus GN=Krt19 PE=1 SV=1	K1C19	0.00148489	0.000249151	14.176
Krt78	Krt78 protein (Fragment) OS=Mus musculus GN=Krt78 PE=2 SV=1	A1L0X5	0.00149229	0.000250026	5.09115
Apoa1	Apolipoprotein A-I OS=Mus musculus GN=Apoa1 PE=1 SV=2	APOA1	0.00150559	0.000251885	14.0204
Ech1	Delta(3,5)-Delta(2,4)-dienoyl-CoA isomerase, mitochondrial OS=Mus musculus GN=Ech1 PE=1 SV=1	ECH1	0.00152395	0.000254769	2.30247
Copb1	Coatomer subunit beta OS=Mus musculus GN=Copb1 PE=1 SV=1	COPB	0.00154322	0.000257615	5.46398
Drap1	Dr1-associated corepressor OS=Mus musculus GN=Drap1 PE=1 SV=3	NC2A	0.00156181	0.000260527	6.96255
Pkp1	Plakophilin-1 OS=Mus musculus GN=Pkp1 PE=1 SV=1	PKP1	0.00156352	0.000260622	7.19209
Rtcb	tRNA-splicing ligase RtcB homolog OS=Mus musculus GN=Rtcb PE=1 SV=1	RTCB	0.00161708	0.000268962	2.05995
Tcerg1	Transcription elongation regulator 1 OS=Mus musculus GN=Tcerg1 PE=1 SV=2	TCRG1	0.001619	0.000269084	2.31771
Eif4g1	Eukaryotic translation initiation factor 4 gamma 1 OS=Mus musculus GN=Eif4g1 PE=1 SV=1	A0A0J9YUS5	0.00164715	0.000273168	1.9948
Lars	Leucine--tRNA ligase, cytoplasmic OS=Mus musculus GN=Lars PE=1 SV=2	SYLC	0.00166081	0.000275233	6.23908
Taldo1	Transaldolase OS=Mus musculus GN=Taldo1 PE=1 SV=1	A0A1B0GR11	0.00166749	0.000276137	2.59252
Ssrp1	FACT complex subunit SSRP1 OS=Mus musculus GN=Ssrp1 PE=1 SV=2	SSRP1	0.00167396	0.00027681	6.3188
Pdlim5	PDZ and LIM domain protein 5 OS=Mus musculus GN=Pdlim5 PE=1 SV=4	PDLI5	0.00169633	0.000280104	4.14135
Brix1	Ribosome biogenesis protein BRX1 homolog OS=Mus musculus GN=Brix1 PE=1 SV=3	BRX1	0.00170326	0.000281045	459.178
Anp32e	Uncharacterized protein OS=Mus musculus GN=Anp32e PE=2 SV=1	Q3TX26	0.00173913	0.000286385	4.66912
Krt10	Keratin, type I cytoskeletal 10 OS=Mus musculus GN=Krt10 PE=1 SV=3	K1C10	0.00174469	0.000286847	8.00916
Gsdma	Gasdermin-A OS=Mus musculus GN=Gsdma PE=2 SV=1	GSDMA	0.00175895	0.000288984	14.6764
Naglu	Naglu OS=Mus musculus GN=Naglu PE=2 SV=1	O54752	0.00176374	0.000289562	182.154
Eif3a	Eukaryotic translation initiation factor 3 subunit A OS=Mus musculus GN=Eif3a PE=1 SV=5	EIF3A	0.00178187	0.000292118	2.64547
Asns	Asparagine synthetase [glutamine-hydrolyzing] OS=Mus musculus GN=Asns PE=1 SV=3	ASNS	0.00182845	0.000298898	5.48449
Zyx	Zyxin OS=Mus musculus GN=Zyx PE=1 SV=2	ZYX	0.00184927	0.000302084	2.88255
Tmsb4x	Thymosin beta-4 OS=Mus musculus GN=Tmsb4x PE=1 SV=1	TYB4	0.00189148	0.000308538	1.52785
Trnt1	CCA tRNA nucleotidyltransferase 1, mitochondrial OS=Mus musculus GN=Trnt1 PE=1 SV=1	TRNT1	0.00189856	0.000309252	3.62355
Parp1	Poly [ADP-ribose] polymerase OS=Mus musculus GN=Parp1 PE=2 SV=1	Q3TX36	0.00191894	0.000312349	7.6062
Psmd1	26S proteasome non-ATPase regulatory subunit 1 OS=Mus musculus GN=Psmd1 PE=1 SV=1	PSMD1	0.0019362	0.000314711	2.30342
Srsf4	Serine/arginine-rich splicing factor 4 OS=Mus musculus GN=Srsf4 PE=2 SV=1	SRSF4	0.00197471	0.000320285	2.0955
Krt16	Keratin, type I cytoskeletal 16 OS=Mus musculus GN=Krt16 PE=1 SV=3	K1C16	0.00205111	0.000331736	5.94359
Dnajb1	DnaJ homolog subfamily B member 1 OS=Mus musculus GN=Dnajb1 PE=1 SV=3	DNJB1	0.00205715	0.000332288	2.00681
Olfr198	Olfactory receptor OS=Mus musculus GN=Olfr198 PE=2 SV=1	Q7TS40	0.0020605	0.000332548	231.413
Pcyox1	Prenylcysteine oxidase OS=Mus musculus GN=Pcyox1 PE=1 SV=1	PCYOX	0.0020657	0.000333152	1.99148
Pfas	Phosphoribosylformylglycinamidine synthase OS=Mus musculus GN=Pfas PE=1 SV=1	PUR4	0.00210427	0.000338656	4.17896
Gcc1	GRIP and coiled-coil domain-containing protein 1 OS=Mus musculus GN=Gcc1 PE=1 SV=2	GCC1	0.00213216	0.000342903	4.09965
Psma1	Proteasome subunit alpha type-1 OS=Mus musculus GN=Psma1 PE=1 SV=1	PSA1	0.00214208	0.000344257	1.83228
Abce1	ATP-binding cassette sub-family E member 1 OS=Mus musculus GN=Abce1 PE=1 SV=1	ABCE1	0.00215101	0.000345206	2.21997
Fgg	Fibrinogen gamma chain OS=Mus musculus GN=Fgg PE=1 SV=1	FIBG	0.00222269	0.000355212	43.6266
Hmga2	High mobility group protein HMGI-C OS=Mus musculus GN=Hmga2 PE=1 SV=1	HMGA2	0.00223051	0.000356213	1038.22
Nasp	Nuclear autoantigenic sperm protein OS=Mus musculus GN=Nasp PE=1 SV=2	NASP	0.00223965	0.000357174	8.63893
Elp1	Elongator complex protein 1 OS=Mus musculus GN=Elp1 PE=1 SV=2	ELP1	0.0022663	0.000360764	3.4047
Naa10	N-alpha-acetyltransferase 10 OS=Mus musculus GN=Naa10 PE=1 SV=1	B1AUZ1	0.0022669	0.000360764	2.84178
Supt5h	Transcription elongation factor SPT5 OS=Mus musculus GN=Supt5h PE=1 SV=1	SPT5H	0.00226855	0.000360776	2.72993
Scarb2	Uncharacterized protein (Fragment) OS=Mus musculus GN=Scarb2 PE=2 SV=1	Q3TCS7	0.00229704	0.000365053	2.78857
Ruvbl1	RuvB-like 1 OS=Mus musculus GN=Ruvbl1 PE=1 SV=1	RUVB1	0.00233798	0.0003713	5.35533
Tjp1	Tight junction protein ZO-1 OS=Mus musculus GN=Tjp1 PE=1 SV=2	ZO1	0.00236179	0.000374822	1.97321
Clu	Clusterin OS=Mus musculus GN=Clu PE=1 SV=1	CLUS	0.00236932	0.000375756	2.5283
Zfp326	Zinc finger protein 326 OS=Mus musculus GN=Zfp326 PE=1 SV=1	A0A0R4J098	0.0023807	0.0003773	2.4621
Psmb2	Proteasome subunit beta type-2 OS=Mus musculus GN=Psmb2 PE=1 SV=1	PSB2	0.00242976	0.000384275	1.9323
Thrap3	Thyroid hormone receptor-associated protein 3 OS=Mus musculus GN=Thrap3 PE=1 SV=1	TR150	0.00245147	0.000387439	3.49122
Uap1l1	UDP-N-acetylhexosamine pyrophosphorylase-like protein 1 OS=Mus musculus GN=Uap1l1 PE=1 SV=1	UAP1L	0.00249219	0.000393603	2.09497
Ndufa12	NADH dehydrogenase [ubiquinone] 1 alpha subcomplex subunit 12 OS=Mus musculus GN=Ndufa12 PE=1 SV=2	NDUAC	0.00253648	0.000400321	2.78412
Adk	Adenosine kinase OS=Mus musculus GN=Adk PE=1 SV=2	ADK	0.00259516	0.000408231	1.39866
Chmp2a	Charged multivesicular body protein 2a OS=Mus musculus GN=Chmp2a PE=1 SV=1	CHM2A	0.00259553	0.000408231	1.90328
1700074P13Rik	RIKEN cDNA 1700074P13 gene (Fragment) OS=Mus musculus GN=1700074P13Rik PE=3 SV=1	D3Z4W5	0.00264275	0.000415088	3.42437
Rrp9	U3 small nucleolar RNA-interacting protein 2 OS=Mus musculus GN=Rrp9 PE=1 SV=1	U3IP2	0.00265742	0.000417105	3.17251
Fyttd1	UAP56-interacting factor OS=Mus musculus GN=Fyttd1 PE=1 SV=1	UIF	0.00272056	0.000426136	2.8188
Prpf19	Pre-mRNA-processing factor 19 OS=Mus musculus GN=Prpf19 PE=1 SV=1	PRP19	0.00283818	0.000443345	3.35395
Blvrb	Flavin reductase (NADPH) OS=Mus musculus GN=Blvrb PE=1 SV=1	A0A0U1RPU7	0.00291876	0.000454688	1.90474
Umod	Uromodulin OS=Mus musculus GN=Umod PE=1 SV=1	UROM	0.0029518	0.000459033	4.28335
Mat2a	S-adenosylmethionine synthase isoform type-2 OS=Mus musculus GN=Mat2a PE=1 SV=2	METK2	0.00295267	0.000459033	1.73655
Cmpk2	UMP-CMP kinase 2, mitochondrial OS=Mus musculus GN=Cmpk2 PE=1 SV=2	CMPK2	0.00301486	0.000467111	3.67952
Nono	Non-POU domain-containing octamer-binding protein OS=Mus musculus GN=Nono PE=1 SV=3	NONO	0.00306892	0.000474844	1.62804
Hnrnpc	Heterogeneous nuclear ribonucleoproteins C1/C2 OS=Mus musculus GN=Hnrnpc PE=1 SV=1	HNRPC	0.00309835	0.000479073	2.37922
Ubxn1	UBX domain-containing protein 1 OS=Mus musculus GN=Ubxn1 PE=1 SV=1	UBXN1	0.00314664	0.000485555	2.41983
Ostf1	Osteoclast-stimulating factor 1 OS=Mus musculus GN=Ostf1 PE=1 SV=2	OSTF1	0.00322233	0.000496564	3.1892
Pnpt1	Polyribonucleotide nucleotidyltransferase 1, mitochondrial OS=Mus musculus GN=Pnpt1 PE=1 SV=1	PNPT1	0.00325174	0.000500758	2.94799
Sfpq	Splicing factor, proline- and glutamine-rich OS=Mus musculus GN=Sfpq PE=1 SV=1	SFPQ	0.00331959	0.000510518	1.79486
Cthrc1	Collagen triple helix repeat-containing protein 1 OS=Mus musculus GN=Cthrc1 PE=2 SV=2	CTHR1	0.00336637	0.00051667	172.643
Erlin2	Erlin-2 OS=Mus musculus GN=Erlin2 PE=1 SV=1	ERLN2	0.00336973	0.000516839	1.80965
Lap3	Cytosol aminopeptidase OS=Mus musculus GN=Lap3 PE=1 SV=3	AMPL	0.00337477	0.000517263	1.84208
Aldh7a1	Alpha-aminoadipic semialdehyde dehydrogenase OS=Mus musculus GN=Aldh7a1 PE=1 SV=4	AL7A1	0.00338249	0.000518099	1.62094
Sar1a	Uncharacterized protein OS=Mus musculus GN=Sar1a PE=2 SV=1	Q3TXJ4	0.00356173	0.000542644	2.27966
Asah1	Acid ceramidase OS=Mus musculus GN=Asah1 PE=1 SV=1	ASAH1	0.00356612	0.000542951	5.28495
Dnm1	Dynamin-1 OS=Mus musculus GN=Dnm1 PE=1 SV=1	A0A0J9YUE9	0.00358421	0.000545343	3.19959
Snx5	Sorting nexin OS=Mus musculus GN=Snx5 PE=2 SV=1	Q3TJN6	0.00365028	0.000553919	3.50018
Nudcd2	NudC domain-containing protein 2 OS=Mus musculus GN=Nudcd2 PE=1 SV=1	E0CYQ2	0.00366775	0.000555833	4.7123
Txnrd1	Thioredoxin reductase 1, cytoplasmic OS=Mus musculus GN=Txnrd1 PE=1 SV=3	TRXR1	0.00384788	0.000581973	1.69212
Bgn	Biglycan OS=Mus musculus GN=Bgn PE=1 SV=1	PGS1	0.00390905	0.000590835	22.5225
Mtx1	Metaxin-1 OS=Mus musculus GN=Mtx1 PE=1 SV=1	MTX1	0.00392466	0.000592801	2.85321
Slc7a5	Large neutral amino acids transporter small subunit 1 OS=Mus musculus GN=Slc7a5 PE=1 SV=2	LAT1	0.00398062	0.000598879	1.80129
Cryl1	Lambda-crystallin homolog OS=Mus musculus GN=Cryl1 PE=1 SV=3	CRYL1	0.00406799	0.000610818	4.30929
Hars	Histidine--tRNA ligase, cytoplasmic OS=Mus musculus GN=Hars PE=1 SV=2	SYHC	0.00409216	0.00061364	2.25982
Cnot1	CCR4-NOT transcription complex subunit 1 OS=Mus musculus GN=Cnot1 PE=1 SV=1	A0A1D5RMJ8	0.00411334	0.000616008	3.12503
Eif3e	Eukaryotic translation initiation factor 3 subunit E OS=Mus musculus GN=Eif3e PE=1 SV=1	EIF3E	0.00413893	0.000619028	3.71676
Atp5c1	ATP synthase subunit gamma OS=Mus musculus GN=Atp5c1 PE=1 SV=1	Q8C2Q8	0.00428429	0.000639931	1.54301
Nup93	Nuclear pore complex protein Nup93 (Fragment) OS=Mus musculus GN=Nup93 PE=2 SV=1	Q3TFC8	0.00436033	0.000650439	4.55638
Hspe1	Heat shock protein 1 (Chaperonin 10) OS=Mus musculus GN=Hspe1 PE=1 SV=1	Q4KL76	0.00437074	0.000651566	1.61847
Sap18	Histone deacetylase complex subunit SAP18 OS=Mus musculus GN=Sap18 PE=1 SV=1	D3YY73	0.00477	0.000709236	2.46412
Pgam5	Serine/threonine-protein phosphatase PGAM5, mitochondrial (Fragment) OS=Mus musculus GN=Pgam5 PE=1 SV=1	A0A0G2JG95	0.00493432	0.000731288	2.09139
Cd109	CD109 antigen OS=Mus musculus GN=Cd109 PE=1 SV=1	A6MDD3	0.00497148	0.000736319	144.84
Nmt1	Glycylpeptide N-tetradecanoyltransferase 1 OS=Mus musculus GN=Nmt1 PE=1 SV=1	NMT1	0.00504351	0.000745536	1.48141
Prdx1	Peroxiredoxin-1 (Fragment) OS=Mus musculus GN=Prdx1 PE=1 SV=8	B1AXW5	0.00539933	0.000792984	1.70557
Hdlbp	Vigilin OS=Mus musculus GN=Hdlbp PE=1 SV=1	VIGLN	0.00541582	0.000794406	2.1186
Ilf2	Interleukin enhancer-binding factor 2 OS=Mus musculus GN=Ilf2 PE=1 SV=1	ILF2	0.0054618	0.000800123	2.72079
Snx1	Sorting nexin-1 OS=Mus musculus GN=Snx1 PE=1 SV=1	SNX1	0.00572801	0.000837511	1.99734
Ranbp1	Ran-specific GTPase-activating protein OS=Mus musculus GN=Ranbp1 PE=1 SV=2	RANG	0.00573992	0.000838651	1.75412
Ctnnd1	Catenin delta-1 OS=Mus musculus GN=Ctnnd1 PE=1 SV=2	CTND1	0.00580917	0.00084775	1.91642
Fubp3	Far upstream element (FUSE)-binding protein 3 OS=Mus musculus GN=Fubp3 PE=1 SV=1	A2AJ72	0.00590495	0.00086063	2.66851
Psmd2	Uncharacterized protein OS=Mus musculus GN=Psmd2 PE=2 SV=1	Q3TIP0	0.0060784	0.000885344	1.76384
Rab5c	RAB5C, member RAS oncogene family, isoform CRA_a OS=Mus musculus GN=Rab5c PE=1 SV=1	Q3TJ39	0.00623315	0.000907306	1.37551
Sf3b3	Splicing factor 3b, subunit 3 OS=Mus musculus GN=Sf3b3 PE=2 SV=1	B2RSV4	0.00634382	0.000922828	2.85014
Sec24c	Sec24 related gene family, member C (S. cerevisiae) OS=Mus musculus GN=Sec24c PE=1 SV=1	A0A286YDI8	0.00639212	0.000928671	2.53458
Nudt21	Cleavage and polyadenylation specificity factor subunit 5 OS=Mus musculus GN=Nudt21 PE=1 SV=1	CPSF5	0.00641138	0.000929706	2.68177
Khdrbs1	KH domain-containing, RNA-binding, signal transduction-associated protein 1 OS=Mus musculus GN=Khdrbs1 PE=1 SV=2	KHDR1	0.00642212	0.000930663	1.66174
Psat1	Phosphoserine aminotransferase OS=Mus musculus GN=Psat1 PE=1 SV=1	SERC	0.00649968	0.00094071	2.07179
Apcs	Serum amyloid P-component OS=Mus musculus GN=Apcs PE=1 SV=2	SAMP	0.00653864	0.000944813	16.3972
Rsrc2	Arginine/serine-rich coiled-coil protein 2 OS=Mus musculus GN=Rsrc2 PE=2 SV=1	RSRC2	0.00666867	0.000961514	3.823
Gm45808	Predicted gene 45808 (Fragment) OS=Mus musculus GN=Gm45808 PE=4 SV=1	A0A1B0GSH8	0.00669533	0.00096475	3.74825
Pgrmc2	Membrane-associated progesterone receptor component 2 OS=Mus musculus GN=Pgrmc2 PE=1 SV=2	PGRC2	0.00682019	0.000981504	2.02404
Cd44	CD44 antigen OS=Mus musculus GN=Cd44 PE=1 SV=1	A2APM1	0.00686774	0.000987725	129.12
Eif4a2	Eukaryotic initiation factor 4A-II OS=Mus musculus GN=Eif4a2 PE=1 SV=2	IF4A2	0.0069683	0.000999671	1.75213
Polr2h	DNA-directed RNA polymerases I, II, and III subunit RPABC3 OS=Mus musculus GN=Polr2h PE=1 SV=3	RPAB3	0.00700076	0.00100343	3.0452
Idh2	Isocitrate dehydrogenase [NADP], mitochondrial OS=Mus musculus GN=Idh2 PE=1 SV=3	IDHP	0.00712855	0.00101882	1.67527
Naa15	N-alpha-acetyltransferase 15, NatA auxiliary subunit OS=Mus musculus GN=Naa15 PE=1 SV=1	G3X8Y3	0.00719886	0.00102791	2.25934
Chtop	Chromatin target of PRMT1 protein OS=Mus musculus GN=Chtop PE=1 SV=2	CHTOP	0.00725882	0.0010355	3.59567
Erp29	Endoplasmic reticulum resident protein 29 OS=Mus musculus GN=Erp29 PE=1 SV=2	ERP29	0.0073316	0.00104523	2.90737
Sort1	Sortilin OS=Mus musculus GN=Sort1 PE=1 SV=1	SORT	0.00760552	0.00107956	1.55985
Ube2v1	Ubiquitin-conjugating enzyme E2 variant 1 OS=Mus musculus GN=Ube2v1 PE=1 SV=1	UB2V1	0.00778135	0.00110315	1.82548
Cpm	Carboxypeptidase M OS=Mus musculus GN=Cpm PE=1 SV=2	CBPM	0.00780379	0.00110565	2.13021
Pycr2	Pyrroline-5-carboxylate reductase OS=Mus musculus GN=Pycr2 PE=2 SV=1	Q3TJ21	0.00792862	0.00112157	2.38113
Sf3b5	Splicing factor 3B subunit 5 OS=Mus musculus GN=Sf3b5 PE=1 SV=1	SF3B5	0.00792964	0.00112157	4.26847
Ppa1	Inorganic pyrophosphatase OS=Mus musculus GN=Ppa1 PE=1 SV=1	IPYR	0.00797374	0.00112693	2.0241
Eef1g	Elongation factor 1-gamma OS=Mus musculus GN=Eef1g PE=1 SV=3	EF1G	0.00798982	0.00112851	1.8545
Vat1	Synaptic vesicle membrane protein VAT-1 homolog OS=Mus musculus GN=Vat1 PE=1 SV=3	VAT1	0.00799637	0.00112873	2.18265
Rbm39	Rbm39 protein OS=Mus musculus GN=Rbm39 PE=2 SV=1	Q0VGU9	0.00810299	0.00114167	2.80351
Lrp1	Low density lipoprotein receptor-related protein 1 OS=Mus musculus GN=Lrp1 PE=1 SV=1	A0A0R4J0I9	0.00848712	0.00119065	1.86764
Hadhb	Trifunctional enzyme subunit beta, mitochondrial OS=Mus musculus GN=Hadhb PE=1 SV=1	ECHB	0.00856503	0.00120085	1.81319
Acadvl	Very long-chain specific acyl-CoA dehydrogenase, mitochondrial OS=Mus musculus GN=Acadvl PE=1 SV=3	ACADV	0.0085928	0.001204	2.05973
Krt6a	Keratin, type II cytoskeletal 6A OS=Mus musculus GN=Krt6a PE=1 SV=3	K2C6A	0.00864226	0.00120871	6.13423
Luc7l3	Luc7-like protein 3 OS=Mus musculus GN=Luc7l3 PE=1 SV=1	LC7L3	0.00865266	0.00120942	6.96792
Serpinb3a	MCG129038 OS=Mus musculus GN=Serpinb3a PE=1 SV=1	G3X9V8	0.0087483	0.0012213	27.3031
Psma5	Proteasome subunit alpha type OS=Mus musculus GN=Psma5 PE=2 SV=1	Q3TUI9	0.00884884	0.00123458	1.3136
Hip1	Huntingtin-interacting protein 1 OS=Mus musculus GN=Hip1 PE=1 SV=2	HIP1	0.00939381	0.00130424	4.37402
Col4a2	Collagen, type IV, alpha 2 OS=Mus musculus GN=Col4a2 PE=1 SV=1	B2RQQ8	0.00944537	0.00130981	2.58688
Sgpl1	Sphingosine-1-phosphate lyase 1 OS=Mus musculus GN=Sgpl1 PE=1 SV=1	SGPL1	0.00959374	0.00132797	93.9789
Atp1b3	Sodium/potassium-transporting ATPase subunit beta-3 OS=Mus musculus GN=Atp1b3 PE=1 SV=1	AT1B3	0.00992486	0.00136882	1.7531
Gspt1	Eukaryotic peptide chain release factor GTP-binding subunit ERF3A OS=Mus musculus GN=Gspt1 PE=1 SV=2	ERF3A	0.00993279	0.00136909	1.97035
Psmd11	Uncharacterized protein OS=Mus musculus GN=Psmd11 PE=2 SV=1	Q3THG2	0.010007	0.00137848	2.09982
Galk1	Galactokinase OS=Mus musculus GN=Galk1 PE=1 SV=2	GALK1	0.0100927	0.00138778	4.35402
Prpf6	Pre-mRNA-processing factor 6 OS=Mus musculus GN=Prpf6 PE=1 SV=1	PRP6	0.0101157	0.00139012	6.74735
Krt36	Keratin, type I cuticular Ha6 OS=Mus musculus GN=Krt36 PE=1 SV=1	KRT36	0.0101566	0.0013949	126.467
Rps6ka3	Ribosomal protein S6 kinase alpha-3 OS=Mus musculus GN=Rps6ka3 PE=1 SV=1	B1AXN9	0.0102914	0.00141002	4.42248
Rbm14	Uncharacterized protein OS=Mus musculus GN=Rbm14 PE=2 SV=1	Q3U6A2	0.010348	0.00141693	1.82396
45544	Septin-9 OS=Mus musculus GN=Sept9 PE=1 SV=1	A2A6U3	0.0105298	0.00144009	2.08239
Suclg2	Succinate--CoA ligase [GDP-forming] subunit beta, mitochondrial OS=Mus musculus GN=Suclg2 PE=1 SV=3	SUCB2	0.0105948	0.00144812	2.74872
Mrpl43	39S ribosomal protein L43, mitochondrial OS=Mus musculus GN=Mrpl43 PE=1 SV=1	Q5RL20	0.0106573	0.00145491	1.62795
Tns1	Tensin 1 (Fragment) OS=Mus musculus GN=Tns1 PE=1 SV=1	A0A087WQ94	0.0106891	0.00145838	3.2927
Farsb	Phenylalanine--tRNA ligase beta subunit (Fragment) OS=Mus musculus GN=Farsb PE=1 SV=1	A0A087WS80	0.0107212	0.0014619	2.08213
Hsd17b11	Estradiol 17-beta-dehydrogenase 11 OS=Mus musculus GN=Hsd17b11 PE=1 SV=1	DHB11	0.0107485	0.00146473	2.61569
Ighg2c	Immunoglobulin heavy constant gamma 2C (Fragment) OS=Mus musculus GN=Ighg2c PE=1 SV=1	A0A0A6YY53	0.0109104	0.00148503	84.6286
Dscr3	Down syndrome critical region protein 3 homolog OS=Mus musculus GN=Dscr3 PE=1 SV=1	DSCR3	0.0111764	0.00151852	2.04912
Dnaja1	DnaJ homolog subfamily A member 1 (Fragment) OS=Mus musculus GN=Dnaja1 PE=1 SV=1	B1AXX9	0.0115629	0.00156638	1.49852
Pigt	GPI transamidase component PIG-T OS=Mus musculus GN=Pigt PE=1 SV=2	PIGT	0.011598	0.0015702	1.80732
Pdxdc1	MCG129810, isoform CRA_c OS=Mus musculus GN=Pdxdc1 PE=1 SV=1	A0A0R4J034	0.0119674	0.00161448	2.13254
Hba	Hemoglobin subunit alpha OS=Mus musculus GN=Hba PE=1 SV=2	HBA	0.0122037	0.00164539	2.87717
Cct8	T-complex protein 1 subunit theta OS=Mus musculus GN=Cct8 PE=1 SV=3	TCPQ	0.012642	0.00170147	1.78772
Rab21	RAB21, member RAS oncogene family OS=Mus musculus GN=Rab21 PE=1 SV=1	Q0PD35	0.0132698	0.00178176	2.45419
Tmem263	Transmembrane protein 263 OS=Mus musculus GN=Tmem263 PE=1 SV=1	TM263	0.013308	0.00178584	1.77996
Eif3d	Eukaryotic translation initiation factor 3 subunit D OS=Mus musculus GN=Eif3d PE=1 SV=2	EIF3D	0.0134266	0.0018007	1.86958
Nucb2	Nucleobindin-2 OS=Mus musculus GN=Nucb2 PE=1 SV=2	NUCB2	0.0134726	0.00180581	4.16196
Cul4b	Cullin-4B OS=Mus musculus GN=Cul4b PE=1 SV=1	CUL4B	0.0135053	0.00180913	2.67768
Tcp1	T-complex protein 1 subunit alpha OS=Mus musculus GN=Tcp1 PE=1 SV=3	TCPA	0.0136602	0.00182775	1.607
Gm45927	Secretory carrier-associated membrane protein OS=Mus musculus GN=Gm45927 PE=2 SV=1	B2M0S2	0.014077	0.00188125	1.43522
Ddx42	ATP-dependent RNA helicase DDX42 OS=Mus musculus GN=Ddx42 PE=1 SV=3	DDX42	0.0141833	0.00188998	2.1208
Qki	Protein quaking OS=Mus musculus GN=Qki PE=1 SV=1	QKI	0.0142454	0.00189715	2.01504
Akr1b1	Aldose reductase OS=Mus musculus GN=Akr1b1 PE=1 SV=3	ALDR	0.0146361	0.00194806	1.7907
Uso1	General vesicular transport factor p115 OS=Mus musculus GN=Uso1 PE=1 SV=2	USO1	0.014722	0.00195835	1.98221
Tbcb	Tubulin-folding cofactor B OS=Mus musculus GN=Tbcb PE=1 SV=2	TBCB	0.0150577	0.00199951	1.6097
Cp	Ceruloplasmin OS=Mus musculus GN=Cp PE=1 SV=2	CERU	0.0152538	0.0020232	17.5891
Tmem33	Transmembrane protein 33 OS=Mus musculus GN=Tmem33 PE=1 SV=1	A0A0R4J1Z3	0.015462	0.00204747	3.01811
Cdc42	Cell division control protein 42 homolog OS=Mus musculus GN=Cdc42 PE=1 SV=2	CDC42	0.0154637	0.00204747	1.30765
Vac14	Vac14 protein OS=Mus musculus GN=Vac14 PE=2 SV=1	Q8K279	0.0154911	0.00204992	15.7652
Ecm1	Extracellular matrix protein 1 OS=Mus musculus GN=Ecm1 PE=1 SV=2	ECM1	0.0155509	0.00205664	7.16508
Scp2	Non-specific lipid-transfer protein OS=Mus musculus GN=Scp2 PE=1 SV=3	NLTP	0.0156893	0.00207374	1.3785
Krt77	Keratin, type II cytoskeletal 1b OS=Mus musculus GN=Krt77 PE=1 SV=1	K2C1B	0.0157065	0.00207481	17.8622
Rgs7	Regulator of G-protein-signaling 7 OS=Mus musculus GN=Rgs7 PE=1 SV=1	A0A0A6YW36	0.0157806	0.00208339	1.87785
Capn1	Calpain-1 catalytic subunit OS=Mus musculus GN=Capn1 PE=1 SV=1	CAN1	0.0158968	0.00209631	2.54043
Gad2	Glutamate decarboxylase 2 OS=Mus musculus GN=Gad2 PE=1 SV=1	DCE2	0.0160109	0.00211014	2.08577
Psmd7	Proteasome (Prosome, macropain) 26S subunit, non-ATPase, 7 OS=Mus musculus GN=Psmd7 PE=1 SV=1	A1L3B8	0.0160204	0.00211018	1.82952
Gart	Trifunctional purine biosynthetic protein adenosine-3 OS=Mus musculus GN=Gart PE=1 SV=3	PUR2	0.0160431	0.00211195	2.92405
Psmd14	26S proteasome non-ATPase regulatory subunit 14 OS=Mus musculus GN=Psmd14 PE=1 SV=2	PSDE	0.0161269	0.00212177	1.74827
Erap1	Endoplasmic reticulum aminopeptidase 1 OS=Mus musculus GN=Erap1 PE=1 SV=2	ERAP1	0.0161393	0.00212217	79.7662
Acadl	Long-chain-specific acyl-CoA dehydrogenase, mitochondrial OS=Mus musculus GN=Acadl PE=1 SV=1	A0A0R4J083	0.0162199	0.00213155	1.58938
Arf6	Uncharacterized protein OS=Mus musculus GN=Arf6 PE=1 SV=1	Q3U0D7	0.016271	0.00213703	1.51402
Copg2	Coatomer subunit gamma-2 OS=Mus musculus GN=Copg2 PE=1 SV=1	COPG2	0.0165098	0.00216218	2.0966
Psma2	Proteasome subunit alpha type-2 OS=Mus musculus GN=Psma2 PE=1 SV=3	PSA2	0.0165661	0.00216707	1.64853
Cdk1	Cyclin-dependent kinase 1 OS=Mus musculus GN=Cdk1 PE=1 SV=3	CDK1	0.0168405	0.00219945	87.7286
Hnrnpdl	Heterogeneous nuclear ribonucleoprotein D-like (Fragment) OS=Mus musculus GN=Hnrnpdl PE=1 SV=1	F6VQH5	0.0168521	0.00219945	1.27853
Hbb-bs	Beta-globin OS=Mus musculus GN=Hbb-bs PE=1 SV=1	A8DUK4	0.0169829	0.00221273	2.41465
Tpd52l2	Tumor protein D52-like 2, isoform CRA_d OS=Mus musculus GN=Tpd52l2 PE=1 SV=1	Q8BKP1	0.017051	0.00222033	1.36232
Dnaaf4	Dynein assembly factor 4, axonemal OS=Mus musculus GN=Dnaaf4 PE=1 SV=2	DAAF4	0.0173177	0.00225378	1.83678
Hmgn3	High mobility group nucleosome-binding domain-containing protein 3 OS=Mus musculus GN=Hmgn3 PE=1 SV=1	A0A087WSB8	0.0173824	0.00226092	1.45237
Nap1l1	Nucleosome assembly protein 1-like 1 OS=Mus musculus GN=Nap1l1 PE=1 SV=2	NP1L1	0.0175609	0.00228023	2.14736
Ppat	Uncharacterized protein (Fragment) OS=Mus musculus GN=Ppat PE=2 SV=1	Q3TKC5	0.0175826	0.00228047	3.60269
Ggct	Gamma-glutamylcyclotransferase OS=Mus musculus GN=Ggct PE=1 SV=1	GGCT	0.0180635	0.00233753	2.0643
Ufc1	Ubiquitin-fold modifier conjugating enzyme 1, isoform CRA_c OS=Mus musculus GN=Ufc1 PE=1 SV=1	M0QWS4	0.0184982	0.00238837	1.90237
Psmd6	26S proteasome non-ATPase regulatory subunit 6 OS=Mus musculus GN=Psmd6 PE=1 SV=1	PSMD6	0.018995	0.00245113	2.73708
Myl6	Myosin light polypeptide 6 OS=Mus musculus GN=Myl6 PE=1 SV=1	A0A1W2P6F6	0.0192361	0.00248085	1.49113
Ddb1	DNA damage-binding protein 1 OS=Mus musculus GN=Ddb1 PE=1 SV=2	DDB1	0.0195591	0.00252108	1.47997
Capns1	Calpain small subunit 1 OS=Mus musculus GN=Capns1 PE=1 SV=1	A0A0R4IZW8	0.0197572	0.00254375	2.18478
Psmb3	Proteasome subunit beta type-3 OS=Mus musculus GN=Psmb3 PE=1 SV=1	PSB3	0.0201646	0.0025889	1.24111
Fen1	Flap endonuclease 1 OS=Mus musculus GN=Fen1 PE=1 SV=1	FEN1	0.0209816	0.00268324	43.6556
Rdh11	Retinol dehydrogenase 11 OS=Mus musculus GN=Rdh11 PE=1 SV=1	Q9R1R8	0.0210887	0.00269393	2.73924
Eif3l	Eukaryotic translation initiation factor 3 subunit L OS=Mus musculus GN=Eif3l PE=1 SV=1	EIF3L	0.0213252	0.00271805	2.3386
Mapre1	Microtubule-associated protein RP/EB family member 1 OS=Mus musculus GN=Mapre1 PE=1 SV=3	MARE1	0.0213574	0.00272065	1.66507
Gpd2	Glycerol-3-phosphate dehydrogenase, mitochondrial OS=Mus musculus GN=Gpd2 PE=1 SV=2	GPDM	0.021664	0.00275202	1.61975
Slc25a20	Mitochondrial carnitine/acylcarnitine carrier protein OS=Mus musculus GN=Slc25a20 PE=1 SV=1	MCAT	0.022169	0.00280818	1.49172
Hadh	Hydroxyacyl-coenzyme A dehydrogenase, mitochondrial OS=Mus musculus GN=Hadh PE=1 SV=2	HCDH	0.0221797	0.00280818	1.87823
1700003H04Rik	RIKEN cDNA 1700003H04 gene OS=Mus musculus GN=1700003H04Rik PE=4 SV=1	E9PXM2	0.0223095	0.00282305	3.42383
Krt17	Keratin, type I cytoskeletal 17 OS=Mus musculus GN=Krt17 PE=1 SV=3	K1C17	0.0224003	0.00283297	7.99186
Map2	Microtubule-associated protein 2 OS=Mus musculus GN=Map2 PE=1 SV=2	MTAP2	0.0229473	0.00289894	2.975
Sf1	Splicing factor 1 OS=Mus musculus GN=Sf1 PE=1 SV=1	D3YZC9	0.0234923	0.00296452	2.02466
Ddx1	ATP-dependent RNA helicase DDX1 OS=Mus musculus GN=Ddx1 PE=1 SV=1	DDX1	0.0245223	0.00308427	1.52272
Pigs	GPI transamidase component PIG-S OS=Mus musculus GN=Pigs PE=1 SV=3	PIGS	0.0250185	0.00314321	2.41902
Hspb1	Heat shock protein beta-1 OS=Mus musculus GN=Hspb1 PE=1 SV=3	HSPB1	0.0250978	0.00315145	3.5227
Col4a3	Collagen alpha-3(IV) chain OS=Mus musculus GN=Col4a3 PE=1 SV=2	CO4A3	0.0255413	0.00320186	2.69388
Vps26a	Vacuolar protein sorting-associated protein 26A OS=Mus musculus GN=Vps26a PE=1 SV=1	VP26A	0.0258535	0.00323567	1.50689
Sqstm1	Sequestosome-1 OS=Mus musculus GN=Sqstm1 PE=1 SV=1	D3YZJ1	0.0259515	0.00324438	1.52479
Mrps7	28S ribosomal protein S7, mitochondrial OS=Mus musculus GN=Mrps7 PE=1 SV=1	RT07	0.0262358	0.00327814	1.7611
Cct5	T-complex protein 1 subunit epsilon OS=Mus musculus GN=Cct5 PE=1 SV=1	TCPE	0.0266567	0.00332527	1.47936
Gfm1	Elongation factor G, mitochondrial OS=Mus musculus GN=Gfm1 PE=1 SV=1	EFGM	0.0272016	0.00338585	1.5325
Khsrp	Far upstream element-binding protein 2 OS=Mus musculus GN=Khsrp PE=1 SV=2	FUBP2	0.027412	0.00341018	1.56535
Sod1	Superoxide dismutase [Cu-Zn] OS=Mus musculus GN=Sod1 PE=1 SV=2	SODC	0.027987	0.00347983	1.55559
Rangap1	Ran GTPase-activating protein 1 OS=Mus musculus GN=Rangap1 PE=1 SV=2	RAGP1	0.028737	0.00356725	2.53669
Eif2b4	Translation initiation factor eIF-2B subunit delta OS=Mus musculus GN=Eif2b4 PE=1 SV=1	D3Z780	0.029707	0.00368366	1.47102
Trap1	Heat shock protein 75 kDa, mitochondrial OS=Mus musculus GN=Trap1 PE=1 SV=1	TRAP1	0.0302062	0.00373745	1.92735
Xpo1	Exportin-1 OS=Mus musculus GN=Xpo1 PE=1 SV=1	XPO1	0.0302716	0.00374352	3.12398
Fmr1	Synaptic functional regulator FMR1 OS=Mus musculus GN=Fmr1 PE=1 SV=1	FMR1	0.0305156	0.00376757	2.09291
Tmprss13	Transmembrane protease serine 13 OS=Mus musculus GN=Tmprss13 PE=2 SV=2	TMPSD	0.0306774	0.00378551	2.22239
Tomm34	Mitochondrial import receptor subunit TOM34 OS=Mus musculus GN=Tomm34 PE=1 SV=1	TOM34	0.0317953	0.00391288	2.43479
Tln2	Talin-2 OS=Mus musculus GN=Tln2 PE=1 SV=3	TLN2	0.0320322	0.00393991	1.69673
Ctnnb1	Catenin beta-1 OS=Mus musculus GN=Ctnnb1 PE=1 SV=1	CTNB1	0.0330826	0.00406692	1.6369
Grpel1	GrpE protein homolog 1, mitochondrial OS=Mus musculus GN=Grpel1 PE=1 SV=1	GRPE1	0.0335645	0.00411952	1.52019
Tmod3	Uncharacterized protein OS=Mus musculus GN=Tmod3 PE=2 SV=1	Q3TFA9	0.0338452	0.00415175	28.2857
	Anti-dectin-1 15E2 light chain OS=Mus musculus PE=2 SV=1	A0A097PUD0	0.0351878	0.00430718	5.33159
Farsa	Phenylalanine--tRNA ligase alpha subunit OS=Mus musculus GN=Farsa PE=1 SV=1	SYFA	0.0360144	0.00439894	1.53693
Crocc	Rootletin OS=Mus musculus GN=Crocc PE=1 SV=2	CROCC	0.0361265	0.00441028	1.378
Mep	Ephrin type A receptor OS=Mus musculus GN=Mep PE=4 SV=1	A2JY28	0.0362568	0.00442382	1.80459
Marcks	80K protein OS=Mus musculus GN=Marcks PE=2 SV=1	A0A0A1HAM8	0.0364328	0.00444293	1.47406
Wdr1	WD repeat domain 1 (Fragment) OS=Mus musculus GN=Wdr1 PE=2 SV=1	Q80ZI9	0.036578	0.00445825	1.42007
Ltf	Lactotransferrin OS=Mus musculus GN=Ltf PE=1 SV=1	A0A0G2JDN0	0.0367037	0.00447118	21.0636
Krt73	Keratin, type II cytoskeletal 73 OS=Mus musculus GN=Krt73 PE=1 SV=1	K2C73	0.0371089	0.00451573	2.46901
Nsfl1c	NSFL1 cofactor p47 OS=Mus musculus GN=Nsfl1c PE=1 SV=1	NSF1C	0.0371368	0.00451673	1.20745
Reep5	Receptor expression-enhancing protein OS=Mus musculus GN=Reep5 PE=1 SV=1	G3X8R0	0.0371732	0.00451875	1.22268
Rbp1	Retinol-binding protein 1 OS=Mus musculus GN=Rbp1 PE=1 SV=2	RET1	0.0372615	0.0045256	1.64232
Dnmt1	DNA (cytosine-5)-methyltransferase 1 OS=Mus musculus GN=Dnmt1 PE=1 SV=5	DNMT1	0.0386496	0.00468327	29.6067
Hnrnpr	Uncharacterized protein OS=Mus musculus GN=Hnrnpr PE=2 SV=1	Q3U8W9	0.0390895	0.00473406	1.40855
Lta4h	Leukotriene A-4 hydrolase OS=Mus musculus GN=Lta4h PE=1 SV=4	LKHA4	0.0406973	0.00492617	1.65193
Lamp2	Lysosome-associated membrane glycoprotein 2 OS=Mus musculus GN=Lamp2 PE=1 SV=2	LAMP2	0.0423076	0.00511026	50.3252
Gm12185	Predicted gene 12185 OS=Mus musculus GN=Gm12185 PE=4 SV=1	Q5NCB2	0.0424551	0.00511965	36.7039
Ipo7	Importin-7 OS=Mus musculus GN=Ipo7 PE=1 SV=2	IPO7	0.042475	0.00511965	1.54218
Dars	Aspartate--tRNA ligase, cytoplasmic OS=Mus musculus GN=Dars PE=1 SV=2	SYDC	0.0432457	0.00520158	1.54049
Map4	Microtubule-associated protein OS=Mus musculus GN=Map4 PE=1 SV=1	A0A0G2JDN7	0.0442175	0.00531008	1.53939
Farp1	FERM, ARHGEF and pleckstrin domain-containing protein 1 OS=Mus musculus GN=Farp1 PE=1 SV=1	FARP1	0.0444425	0.0053343	1.62611
Col11a1	Collagen alpha-1(XI) chain OS=Mus musculus GN=Col11a1 PE=1 SV=2	COBA1	0.0444879	0.00533695	36.5929
Nudc	Nuclear migration protein nudC OS=Mus musculus GN=Nudc PE=1 SV=1	NUDC	0.0457106	0.00546641	1.36475
Ighm	Ig mu chain C region (Fragment) OS=Mus musculus GN=Ighm PE=1 SV=1	A0A075B5P6	0.0470161	0.00561454	19.7888
Sec22b	Vesicle-trafficking protein SEC22b OS=Mus musculus GN=Sec22b PE=1 SV=3	SC22B	0.0471391	0.00562546	1.28627
Usp15	Ubiquitin carboxyl-terminal hydrolase 15 OS=Mus musculus GN=Usp15 PE=1 SV=1	UBP15	0.0477203	0.00568592	1.29097
Nufip2	Nuclear fragile X mental retardation-interacting protein 2 OS=Mus musculus GN=Nufip2 PE=1 SV=1	NUFP2	0.0487497	0.0057995	2.89845
Pcbp1	Poly(rC)-binding protein 1 OS=Mus musculus GN=Pcbp1 PE=1 SV=1	PCBP1	0.0488739	0.00580822	1.40412
Txndc17	Thioredoxin domain-containing protein 17 OS=Mus musculus GN=Txndc17 PE=1 SV=1	TXD17	0.0490323	0.00582402	1.56283
DOWNREGULATED (n = 1062)
Ccsap	Centriole, cilia and spindle-associated protein OS=Mus musculus GN=Ccsap PE=1 SV=1	CCSAP	1.45e-12	3.32e-10	Infinity
Trim9	E3 ubiquitin-protein ligase TRIM9 (Fragment) OS=Mus musculus GN=Trim9 PE=1 SV=1	A0A1Y7VJX8	1.47e-11	1.12e-09	Infinity
Map7d2	MAP7 domain-containing protein 2 (Fragment) OS=Mus musculus GN=Map7d2 PE=1 SV=2	A2AG51	4.69e-11	2.14e-09	Infinity
Mpp3	MAGUK p55 subfamily member 3 OS=Mus musculus GN=Mpp3 PE=1 SV=2	MPP3	9.03e-11	2.95e-09	Infinity
Carmil2	Capping protein, Arp2/3 and myosin-I linker protein 2 OS=Mus musculus GN=Carmil2 PE=1 SV=1	S0DHL8	4.2e-10	1.2e-08	21.3426
Baiap2	Brain-specific angiogenesis inhibitor 1-associated protein 2 OS=Mus musculus GN=Baiap2 PE=1 SV=1	B1AZ46	2.52e-09	5.24e-08	18.1045
Pitpnm2	Membrane-associated phosphatidylinositol transfer protein 2 OS=Mus musculus GN=Pitpnm2 PE=1 SV=2	PITM2	3.06e-09	5.83e-08	Infinity
Mccc2	Mccc2 protein (Fragment) OS=Mus musculus GN=Mccc2 PE=1 SV=1	Q6PD20	3.57e-09	6.28e-08	Infinity
Brsk2	Serine/threonine-protein kinase BRSK2 OS=Mus musculus GN=Brsk2 PE=1 SV=2	BRSK2	4.14e-09	6.35e-08	35.0269
Camkk2	Calcium/calmodulin-dependent protein kinase kinase 2 (Fragment) OS=Mus musculus GN=Camkk2 PE=1 SV=1	A0A0G2JET2	5.46e-09	6.35e-08	93097.9
Atp2b1	Plasma membrane calcium-transporting ATPase 1 OS=Mus musculus GN=Atp2b1 PE=1 SV=1	AT2B1	5.95e-09	6.35e-08	6.32417
Scn2a	Sodium channel protein OS=Mus musculus GN=Scn2a PE=1 SV=1	A0A0J9YTW6	6.11e-09	6.35e-08	20.45
Gprin3	G protein-regulated inducer of neurite outgrowth 3 OS=Mus musculus GN=Gprin3 PE=1 SV=1	GRIN3	7.36e-09	7.32e-08	170365
Srcin1	SRC kinase-signaling inhibitor 1 OS=Mus musculus GN=Srcin1 PE=1 SV=1	B1AQX6	1.11e-08	1.05e-07	13.4677
Atp1a3	Sodium/potassium-transporting ATPase subunit alpha OS=Mus musculus GN=Atp1a3 PE=1 SV=1	A0A0G2JGX4	1.15e-08	1.05e-07	10.7594
Cnrip1	CB1 cannabinoid receptor-interacting protein 1 OS=Mus musculus GN=Cnrip1 PE=1 SV=1	CNRP1	1.28e-08	1.13e-07	19.2442
Tnik	Traf2 and NCK-interacting protein kinase OS=Mus musculus GN=Tnik PE=1 SV=1	E0CXD6	1.33e-08	1.13e-07	15.9207
Tppp	Tubulin polymerization-promoting protein OS=Mus musculus GN=Tppp PE=1 SV=1	TPPP	1.49e-08	1.22e-07	6.64672
Dlg4	Disks large homolog 4 OS=Mus musculus GN=Dlg4 PE=1 SV=1	DLG4	1.6e-08	1.23e-07	14.0873
Pfkl	ATP-dependent 6-phosphofructokinase, liver type OS=Mus musculus GN=Pfkl PE=1 SV=4	PFKAL	1.65e-08	1.23e-07	2.89722
Cttnbp2	Cortactin-binding protein 2 OS=Mus musculus GN=Cttnbp2 PE=1 SV=2	CTTB2	1.86e-08	1.23e-07	64.6696
Rims1	Regulating synaptic membrane exocytosis protein 1 OS=Mus musculus GN=Rims1 PE=1 SV=2	RIMS1	1.89e-08	1.23e-07	16.5059
45540	Septin-5 OS=Mus musculus GN=Sept5 PE=1 SV=2	SEPT5	2.32e-08	1.29e-07	21.377
Stxbp5l	Syntaxin binding protein 5-like OS=Mus musculus GN=Stxbp5l PE=2 SV=1	B2RQE5	2.49e-08	1.34e-07	3307.43
Lrrc73	Gm88 protein OS=Mus musculus GN=Lrrc73 PE=1 SV=1	B2RWC4	2.66e-08	1.38e-07	Infinity
Gdap1	Ganglioside-induced differentiation-associated protein 1 OS=Mus musculus GN=Gdap1 PE=1 SV=1	GDAP1	2.74e-08	1.39e-07	31.3675
Gnaz	Guanine nucleotide-binding protein G(z) subunit alpha OS=Mus musculus GN=Gnaz PE=1 SV=4	GNAZ	3.09e-08	1.41e-07	14.7073
Atg16l1	Autophagy-related 16-like 1 (Yeast), isoform CRA_e OS=Mus musculus GN=Atg16l1 PE=2 SV=1	Q3TDQ5	3.43e-08	1.51e-07	Infinity
Dlg2	Disks large homolog 2 OS=Mus musculus GN=Dlg2 PE=1 SV=2	DLG2	3.77e-08	1.62e-07	22.0011
Syngap1	Ras/Rap GTPase-activating protein SynGAP OS=Mus musculus GN=Syngap1 PE=1 SV=2	SYGP1	4.13e-08	1.69e-07	17.8562
Camk2b	Calcium/calmodulin-dependent protein kinase type II subunit beta OS=Mus musculus GN=Camk2b PE=1 SV=2	KCC2B	4.26e-08	1.71e-07	14.0218
Pcdh1	Protocadherin 1 (Fragment) OS=Mus musculus GN=Pcdh1 PE=1 SV=1	F7BJK1	4.48e-08	1.74e-07	15.3942
Sh2d5	Vascular SH2 domain-containing protein OS=Mus musculus GN=Sh2d5 PE=1 SV=1	A2AM67	4.91e-08	1.81e-07	Infinity
Brsk1	Serine/threonine-protein kinase BRSK1 OS=Mus musculus GN=Brsk1 PE=1 SV=1	BRSK1	5.83e-08	2.12e-07	17.1039
Dpysl4	Dihydropyrimidinase-related protein 4 OS=Mus musculus GN=Dpysl4 PE=1 SV=1	DPYL4	6.09e-08	2.15e-07	26.5649
Phyhip	Phytanoyl-CoA hydroxylase-interacting protein OS=Mus musculus GN=Phyhip PE=1 SV=1	PHYIP	6.17e-08	2.15e-07	21.2544
Atp6v1b2	Uncharacterized protein OS=Mus musculus GN=Atp6v1b2 PE=2 SV=1	A0A1S6GWG6	6.75e-08	2.27e-07	5.50512
Kif21a	Uncharacterized protein OS=Mus musculus GN=Kif21a PE=2 SV=1	Q3UHE7	7.81e-08	2.44e-07	7.66264
Pfkm	ATP-dependent 6-phosphofructokinase, muscle type OS=Mus musculus GN=Pfkm PE=1 SV=3	PFKAM	8.11e-08	2.44e-07	3.4881
Slc17a7	Solute carrier family 17 (Sodium-dependent inorganic phosphate cotransporter), member 7 OS=Mus musculus GN=Slc17a7 PE=2 SV=1	Q7TQH3	8.15e-08	2.44e-07	9.51404
Sptbn1	Spectrin beta chain, non-erythrocytic 1 OS=Mus musculus GN=Sptbn1 PE=1 SV=2	SPTB2	8.23e-08	2.44e-07	6.65954
Myh10	Myosin-10 OS=Mus musculus GN=Myh10 PE=1 SV=1	Q3UH59	8.91e-08	2.55e-07	9.33052
Ndufs5	MCG5769, isoform CRA_a OS=Mus musculus GN=Ndufs5 PE=2 SV=1	A0A1S6GWI4	1.06e-07	2.89e-07	7.40313
Sv2b	Synaptic vesicle glycoprotein 2B OS=Mus musculus GN=Sv2b PE=1 SV=1	SV2B	1.09e-07	2.89e-07	12.8931
Synj1	Synaptojanin-1 OS=Mus musculus GN=Synj1 PE=1 SV=3	SYNJ1	1.25e-07	3.04e-07	39.3818
Gsk3a	Glycogen synthase kinase-3 alpha OS=Mus musculus GN=Gsk3a PE=1 SV=1	D3Z7E5	1.29e-07	3.04e-07	6.37558
Coro2b	Coronin-2B OS=Mus musculus GN=Coro2b PE=1 SV=2	COR2B	1.3e-07	3.04e-07	24.6944
Stxbp1	Syntaxin-binding protein 1 OS=Mus musculus GN=Stxbp1 PE=1 SV=2	STXB1	1.32e-07	3.04e-07	9.02548
Hspa12a	Heat shock 70 kDa protein 12A OS=Mus musculus GN=Hspa12a PE=1 SV=1	HS12A	1.32e-07	3.04e-07	14.3876
Oxr1	Oxidation resistance protein 1 OS=Mus musculus GN=Oxr1 PE=1 SV=3	OXR1	1.32e-07	3.04e-07	5.77508
Atp6v1a	V-type proton ATPase catalytic subunit A OS=Mus musculus GN=Atp6v1a PE=1 SV=2	VATA	1.33e-07	3.04e-07	7.5129
Camk2g	Calcium/calmodulin-dependent protein kinase type II subunit gamma OS=Mus musculus GN=Camk2g PE=1 SV=1	KCC2G	1.48e-07	3.31e-07	9.31626
Ctnnd2	Catenin delta-2 OS=Mus musculus GN=Ctnnd2 PE=1 SV=1	CTND2	1.5e-07	3.34e-07	32.0979
Tspan7	Tetraspanin OS=Mus musculus GN=Tspan7 PE=1 SV=1	Q3UHG5	1.66e-07	3.54e-07	18.0158
Grm2	Metabotropic glutamate receptor 2 OS=Mus musculus GN=Grm2 PE=1 SV=1	A0A0J9YVF0	1.91e-07	3.86e-07	13.2463
Plxna4	Plexin-A4 OS=Mus musculus GN=Plxna4 PE=1 SV=3	PLXA4	2.08e-07	4.09e-07	12.9898
Gfod1	Glucose-fructose oxidoreductase domain-containing protein 1 OS=Mus musculus GN=Gfod1 PE=1 SV=1	GFOD1	2.11e-07	4.09e-07	14.519
Ablim2	Actin-binding LIM protein 2 OS=Mus musculus GN=Ablim2 PE=1 SV=1	E9Q0W6	2.17e-07	4.18e-07	25.4013
Dnajb2	DnaJ homolog subfamily B member 2 OS=Mus musculus GN=Dnajb2 PE=1 SV=3	DNJB2	2.23e-07	4.2e-07	5.63387
Cntnap1	Contactin-associated protein 1 OS=Mus musculus GN=Cntnap1 PE=1 SV=2	CNTP1	2.45e-07	4.45e-07	9.89995
Phf24	PHD finger protein 24 OS=Mus musculus GN=Phf24 PE=1 SV=2	PHF24	2.53e-07	4.55e-07	20.6704
Cadm2	Cell adhesion molecule 2 OS=Mus musculus GN=Cadm2 PE=1 SV=2	CADM2	2.8e-07	4.85e-07	6.94002
Sh3gl1	Endophilin-A2 OS=Mus musculus GN=Sh3gl1 PE=1 SV=1	SH3G1	2.86e-07	4.85e-07	7.89115
Tubb4b	Tubulin beta-4B chain OS=Mus musculus GN=Tubb4b PE=1 SV=1	TBB4B	2.93e-07	4.85e-07	4.46413
Napg	Gamma-soluble NSF attachment protein (Fragment) OS=Mus musculus GN=Napg PE=1 SV=1	D3Z4B2	2.96e-07	4.85e-07	10.1024
Rph3a	Rabphilin OS=Mus musculus GN=Rph3a PE=2 SV=1	Q768S5	2.96e-07	4.85e-07	10.9158
Pip5k1c	Phosphatidylinositol 4-phosphate 5-kinase type-1 gamma OS=Mus musculus GN=Pip5k1c PE=1 SV=1	F8WHW6	2.99e-07	4.85e-07	8.24806
Gnb2	Guanine nucleotide-binding protein G(I)/G(S)/G(T) subunit beta-2 OS=Mus musculus GN=Gnb2 PE=1 SV=3	GBB2	3.01e-07	4.85e-07	8.75908
Ap2m1	AP-2 complex subunit mu OS=Mus musculus GN=Ap2m1 PE=1 SV=1	AP2M1	3.08e-07	4.85e-07	4.20957
Ank2	Ankyrin-2 OS=Mus musculus GN=Ank2 PE=1 SV=3	S4R2F3	3.1e-07	4.86e-07	16.9027
Cbr1	Carbonyl reductase [NADPH] 1 OS=Mus musculus GN=Cbr1 PE=1 SV=3	CBR1	3.28e-07	5.01e-07	4.44166
Pclo	Protein piccolo OS=Mus musculus GN=Pclo PE=1 SV=4	PCLO	3.31e-07	5.01e-07	11.894
Nrxn1	Neurexin-1 OS=Mus musculus GN=Nrxn1 PE=1 SV=2	E0CY11	3.35e-07	5.02e-07	9.08244
Gnb5	Uncharacterized protein OS=Mus musculus GN=Gnb5 PE=2 SV=1	Q3UG14	3.38e-07	5.02e-07	13.847
Snap91	Clathrin coat assembly protein AP180 OS=Mus musculus GN=Snap91 PE=1 SV=1	AP180	3.53e-07	5.17e-07	7.69082
Mtmr7	Myotubularin-related protein 7 (Fragment) OS=Mus musculus GN=Mtmr7 PE=1 SV=1	G3UYB7	3.73e-07	5.34e-07	12.0317
Syn1	Synapsin-1 OS=Mus musculus GN=Syn1 PE=1 SV=2	SYN1	3.74e-07	5.34e-07	16.3675
Dmtn	Dematin OS=Mus musculus GN=Dmtn PE=1 SV=1	DEMA	3.9e-07	5.51e-07	9.1168
Sfxn3	Sideroflexin-3 OS=Mus musculus GN=Sfxn3 PE=1 SV=1	SFXN3	4.08e-07	5.58e-07	3.72527
Ndrg2	Protein NDRG2 OS=Mus musculus GN=Ndrg2 PE=1 SV=1	NDRG2	4.1e-07	5.58e-07	8.396
Synpo	Synaptopodin OS=Mus musculus GN=Synpo PE=1 SV=1	E9Q3E2	4.1e-07	5.58e-07	17.6971
Cntnap2	Contactin-associated protein-like 2 OS=Mus musculus GN=Cntnap2 PE=1 SV=2	CNTP2	4.1e-07	5.58e-07	6.43601
Gnai1	Guanine nucleotide-binding protein G(i) subunit alpha-1 OS=Mus musculus GN=Gnai1 PE=1 SV=1	GNAI1	4.46e-07	5.93e-07	6.80763
45538	Neuronal-specific septin-3 OS=Mus musculus GN=Sept3 PE=1 SV=2	SEPT3	4.48e-07	5.93e-07	12.1802
Gnao1	Guanine nucleotide-binding protein G(o) subunit alpha OS=Mus musculus GN=Gnao1 PE=1 SV=3	GNAO	4.51e-07	5.93e-07	5.67697
Rapgef4	Rapgef4 protein OS=Mus musculus GN=Rapgef4 PE=2 SV=1	A2ASW4	4.65e-07	6.01e-07	9.83728
Ank3	Ankyrin-3 (Fragment) OS=Mus musculus GN=Ank3 PE=1 SV=1	S4R2K9	4.68e-07	6.01e-07	17.3941
Camk2a	Calcium/calmodulin-dependent protein kinase type II subunit alpha OS=Mus musculus GN=Camk2a PE=1 SV=2	KCC2A	4.83e-07	6.15e-07	8.30834
Napb	Beta-soluble NSF attachment protein OS=Mus musculus GN=Napb PE=1 SV=2	SNAB	4.87e-07	6.15e-07	9.13127
Oxct1	Succinyl-CoA:3-ketoacid coenzyme A transferase 1, mitochondrial OS=Mus musculus GN=Oxct1 PE=1 SV=1	SCOT1	5.1e-07	6.34e-07	5.08674
Slc32a1	Uncharacterized protein (Fragment) OS=Mus musculus GN=Slc32a1 PE=2 SV=1	Q3TQ45	5.2e-07	6.35e-07	11.3671
Abat	4-aminobutyrate aminotransferase, mitochondrial OS=Mus musculus GN=Abat PE=1 SV=1	GABT	5.29e-07	6.43e-07	6.18791
Epb41l1	Band 4.1-like protein 1 OS=Mus musculus GN=Epb41l1 PE=1 SV=1	A2AUK5	5.34e-07	6.45e-07	13.5721
Fhl1	Four and a half LIM domains protein 1 OS=Mus musculus GN=Fhl1 PE=1 SV=3	FHL1	5.37e-07	6.46e-07	4.50853
Prkcg	Protein kinase C gamma type OS=Mus musculus GN=Prkcg PE=1 SV=1	KPCG	5.42e-07	6.49e-07	6.65175
Plcl2	Inactive phospholipase C-like protein 2 OS=Mus musculus GN=Plcl2 PE=1 SV=2	PLCL2	5.73e-07	6.69e-07	48.1458
D430041D05Rik	RIKEN cDNA D430041D05 gene OS=Mus musculus GN=D430041D05Rik PE=1 SV=1	D3YZ21	5.93e-07	6.85e-07	14.0921
Fbxo41	F-box protein 41 OS=Mus musculus GN=Fbxo41 PE=1 SV=1	Q3UGY7	6.02e-07	6.91e-07	29.2998
Btbd17	BTB/POZ domain-containing protein 17 OS=Mus musculus GN=Btbd17 PE=1 SV=1	BTBDH	6.11e-07	6.95e-07	53.3752
Icam5	Intercellular adhesion molecule 5 OS=Mus musculus GN=Icam5 PE=1 SV=2	ICAM5	6.22e-07	7.03e-07	6.88629
Sh3gl2	Endophilin-A1 OS=Mus musculus GN=Sh3gl2 PE=1 SV=1	A2ALV3	6.4e-07	7.12e-07	7.84618
Plcg1	1-phosphatidylinositol 4,5-bisphosphate phosphodiesterase gamma-1 OS=Mus musculus GN=Plcg1 PE=1 SV=2	PLCG1	6.46e-07	7.12e-07	Infinity
Cyp46a1	Uncharacterized protein OS=Mus musculus GN=Cyp46a1 PE=1 SV=1	Q3US73	6.46e-07	7.12e-07	13.4796
Atcay	Caytaxin OS=Mus musculus GN=Atcay PE=1 SV=1	ATCAY	6.48e-07	7.12e-07	13.1665
Sdha	Succinate dehydrogenase [ubiquinone] flavoprotein subunit, mitochondrial OS=Mus musculus GN=Sdha PE=1 SV=1	SDHA	6.71e-07	7.25e-07	3.30872
Gnb1	Guanine nucleotide-binding protein G(I)/G(S)/G(T) subunit beta-1 OS=Mus musculus GN=Gnb1 PE=1 SV=3	GBB1	6.73e-07	7.25e-07	8.32023
Mdh2	Malate dehydrogenase, mitochondrial OS=Mus musculus GN=Mdh2 PE=1 SV=3	MDHM	6.79e-07	7.25e-07	4.20608
Ptprd	Receptor-type tyrosine-protein phosphatase delta OS=Mus musculus GN=Ptprd PE=1 SV=3	PTPRD	7.1e-07	7.55e-07	5.8381
Pdxk	Pyridoxal kinase OS=Mus musculus GN=Pdxk PE=1 SV=1	PDXK	7.14e-07	7.55e-07	5.18606
Gucy1a2	Guanylate cyclase 1, soluble, alpha 2 OS=Mus musculus GN=Gucy1a2 PE=1 SV=1	F8VQK3	7.32e-07	7.71e-07	Infinity
Dnajc6	Putative tyrosine-protein phosphatase auxilin OS=Mus musculus GN=Dnajc6 PE=1 SV=2	AUXI	7.6e-07	7.91e-07	6.44012
Mink1	Misshapen-like kinase 1 OS=Mus musculus GN=Mink1 PE=1 SV=3	MINK1	7.61e-07	7.91e-07	21.8772
Rims1	Regulating synaptic membrane exocytosis protein 1 (Fragment) OS=Mus musculus GN=Rims1 PE=1 SV=3	E9PWP6	7.68e-07	7.92e-07	6.99736
Tagln3	Transgelin-3 OS=Mus musculus GN=Tagln3 PE=1 SV=1	TAGL3	7.69e-07	7.92e-07	3.44545
Homer1	Homer protein homolog 1 OS=Mus musculus GN=Homer1 PE=1 SV=2	HOME1	7.74e-07	7.93e-07	13.5631
Tnr	Tenascin-R OS=Mus musculus GN=Tnr PE=1 SV=2	TENR	7.86e-07	8.02e-07	5.07606
Nefm	Neurofilament medium polypeptide OS=Mus musculus GN=Nefm PE=1 SV=4	NFM	7.93e-07	8.02e-07	7.08458
Dpysl5	Dihydropyrimidinase-related protein 5 OS=Mus musculus GN=Dpysl5 PE=1 SV=1	DPYL5	8.13e-07	8.15e-07	16.8316
Nptn	Neuroplastin OS=Mus musculus GN=Nptn PE=1 SV=3	NPTN	8.22e-07	8.21e-07	6.25863
Mapt	Microtubule-associated protein OS=Mus musculus GN=Mapt PE=2 SV=1	Q547J4	8.52e-07	8.4e-07	7.75017
Gria1	AMPA-selective glutamate receptor 1 flop type OS=Mus musculus GN=Gria1 PE=2 SV=1	C9K0Y4	8.85e-07	8.65e-07	30.3388
Grm5	Metabotropic glutamate receptor subtype 5b OS=Mus musculus GN=Grm5 PE=1 SV=1	B2BH30	9.55e-07	9.25e-07	20.0811
Nrxn3	Neurexin-3 OS=Mus musculus GN=Nrxn3 PE=1 SV=2	NRX3A	9.84e-07	9.34e-07	16.1274
Ntm	Neurotrimin OS=Mus musculus GN=Ntm PE=1 SV=2	NTRI	9.91e-07	9.34e-07	2.80905
Nrgn	Neurogranin OS=Mus musculus GN=Nrgn PE=1 SV=1	NEUG	9.93e-07	9.34e-07	23.7303
Nbea	Neurobeachin OS=Mus musculus GN=Nbea PE=1 SV=1	NBEA	1e-06	9.36e-07	8.28988
Nsf	Vesicle-fusing ATPase OS=Mus musculus GN=Nsf PE=1 SV=2	NSF	1.02e-06	9.49e-07	11.6226
Smpd3	Sphingomyelin phosphodiesterase 3 OS=Mus musculus GN=Smpd3 PE=1 SV=1	NSMA2	1.03e-06	9.57e-07	9.289
Prrt3	Proline-rich transmembrane protein 3 OS=Mus musculus GN=Prrt3 PE=1 SV=1	A0A0N4SVB5	1.04e-06	9.59e-07	21.04
Atp2b1	Plasma membrane calcium-transporting ATPase 1 (Fragment) OS=Mus musculus GN=Atp2b1 PE=1 SV=1	A0A1W2P772	1.06e-06	9.71e-07	86.8766
Tubb3	Tubulin beta-3 chain OS=Mus musculus GN=Tubb3 PE=1 SV=1	TBB3	1.07e-06	9.74e-07	5.78144
Pdxp	Pyridoxal phosphate phosphatase OS=Mus musculus GN=Pdxp PE=1 SV=1	PLPP	1.09e-06	9.81e-07	5.42904
Lrrc7	Leucine-rich repeat-containing protein 7 OS=Mus musculus GN=Lrrc7 PE=1 SV=1	A0A0G2JDT9	1.1e-06	9.81e-07	9.38097
Stx1b	Syntaxin-1B OS=Mus musculus GN=Stx1b PE=1 SV=1	STX1B	1.1e-06	9.81e-07	5.98282
Pgm2l1	Glucose 1,6-bisphosphate synthase OS=Mus musculus GN=Pgm2l1 PE=1 SV=1	PGM2L	1.2e-06	1.05e-06	5.02145
Phyhipl	Phytanoyl-CoA hydroxylase-interacting protein-like OS=Mus musculus GN=Phyhipl PE=1 SV=1	PHIPL	1.21e-06	1.05e-06	6.83029
Atp6v1e1	V-type proton ATPase subunit E 1 OS=Mus musculus GN=Atp6v1e1 PE=1 SV=2	VATE1	1.21e-06	1.05e-06	5.21589
Tuba4a	Tubulin alpha-4A chain OS=Mus musculus GN=Tuba4a PE=1 SV=1	TBA4A	1.24e-06	1.07e-06	10.4549
Pura	Transcriptional activator protein Pur-alpha OS=Mus musculus GN=Pura PE=1 SV=1	PURA	1.28e-06	1.1e-06	5.16072
Gpr158	Probable G-protein coupled receptor 158 OS=Mus musculus GN=Gpr158 PE=1 SV=2	GP158	1.28e-06	1.1e-06	5.18366
45541	Septin-6 OS=Mus musculus GN=Sept6 PE=1 SV=4	SEPT6	1.33e-06	1.12e-06	10.9074
Grm3	Metabotropic glutamate receptor 3 OS=Mus musculus GN=Grm3 PE=1 SV=1	GRM3	1.33e-06	1.12e-06	7.21265
Tmod2	Tropomodulin-2 OS=Mus musculus GN=Tmod2 PE=1 SV=2	TMOD2	1.34e-06	1.12e-06	2.86958
Hk1	Hexokinase-1 OS=Mus musculus GN=Hk1 PE=1 SV=3	HXK1	1.34e-06	1.12e-06	4.23529
Ndufs7	NADH dehydrogenase [ubiquinone] iron-sulfur protein 7, mitochondrial OS=Mus musculus GN=Ndufs7 PE=1 SV=1	NDUS7	1.38e-06	1.14e-06	4.00514
Opa1	Dynamin-like 120 kDa protein, mitochondrial OS=Mus musculus GN=Opa1 PE=1 SV=1	OPA1	1.4e-06	1.15e-06	4.16765
Crip2	Cysteine-rich protein 2 OS=Mus musculus GN=Crip2 PE=1 SV=1	CRIP2	1.45e-06	1.16e-06	18.3981
Phactr1	Phosphatase and actin regulator 1 OS=Mus musculus GN=Phactr1 PE=1 SV=1	PHAR1	1.45e-06	1.16e-06	10.9336
Nefl	Neurofilament light polypeptide OS=Mus musculus GN=Nefl PE=1 SV=5	NFL	1.48e-06	1.18e-06	7.70534
45539	Septin-4 OS=Mus musculus GN=Sept4 PE=1 SV=1	SEPT4	1.52e-06	1.2e-06	13.024
Dpp10	Inactive dipeptidyl peptidase 10 OS=Mus musculus GN=Dpp10 PE=1 SV=1	DPP10	1.54e-06	1.22e-06	4.57764
Gnaq	Guanine nucleotide-binding protein G(q) subunit alpha OS=Mus musculus GN=Gnaq PE=1 SV=4	GNAQ	1.66e-06	1.29e-06	11.4684
Tubb4a	Tubulin beta-4A chain OS=Mus musculus GN=Tubb4a PE=1 SV=3	TBB4A	1.72e-06	1.31e-06	4.58818
Myo1d	Myo1d protein OS=Mus musculus GN=Myo1d PE=2 SV=1	B2RWZ2	1.74e-06	1.32e-06	5.43795
Itpka	Inositol-trisphosphate 3-kinase A OS=Mus musculus GN=Itpka PE=1 SV=1	IP3KA	1.77e-06	1.33e-06	25.3513
Nebl	Nebulette OS=Mus musculus GN=Nebl PE=1 SV=1	B7ZCI2	1.78e-06	1.33e-06	10.0497
Adam22	Disintegrin and metalloproteinase domain-containing protein 22 OS=Mus musculus GN=Adam22 PE=1 SV=1	D3YUP9	1.79e-06	1.33e-06	19.2466
Inpp5j	Phosphatidylinositol 4,5-bisphosphate 5-phosphatase A (Fragment) OS=Mus musculus GN=Inpp5j PE=1 SV=1	V9GXL7	1.87e-06	1.37e-06	20.3199
Gda	Guanine deaminase OS=Mus musculus GN=Gda PE=1 SV=1	GUAD	1.92e-06	1.41e-06	8.74511
Uchl1	Ubiquitin carboxyl-terminal hydrolase (Fragment) OS=Mus musculus GN=Uchl1 PE=2 SV=1	Q3TCH2	1.93e-06	1.41e-06	4.89692
Dpysl2	Dihydropyrimidinase-related protein 2 OS=Mus musculus GN=Dpysl2 PE=1 SV=2	DPYL2	1.94e-06	1.41e-06	4.832
Camkv	CaM kinase-like vesicle-associated protein OS=Mus musculus GN=Camkv PE=1 SV=1	A0A0A6YW88	1.94e-06	1.41e-06	14.394
Olfm1	Noelin OS=Mus musculus GN=Olfm1 PE=1 SV=1	NOE1	1.99e-06	1.44e-06	8.02748
Ngef	Ephexin-1 OS=Mus musculus GN=Ngef PE=1 SV=1	NGEF	2e-06	1.44e-06	15.0472
Stmn1	Stathmin OS=Mus musculus GN=Stmn1 PE=1 SV=2	STMN1	2.06e-06	1.47e-06	2.73564
Hpca	Neuron-specific calcium-binding protein hippocalcin OS=Mus musculus GN=Hpca PE=1 SV=2	HPCA	2.13e-06	1.5e-06	9.41087
Kctd16	BTB/POZ domain-containing protein KCTD16 OS=Mus musculus GN=Kctd16 PE=1 SV=2	KCD16	2.14e-06	1.51e-06	30.3129
Amph	Amphiphysin OS=Mus musculus GN=Amph PE=1 SV=1	AMPH	2.17e-06	1.53e-06	20.3139
Mapre3	Microtubule-associated protein OS=Mus musculus GN=Mapre3 PE=1 SV=1	Q2UZW7	2.24e-06	1.55e-06	8.53132
Zc2hc1a	Zinc finger C2HC domain-containing protein 1A OS=Mus musculus GN=Zc2hc1a PE=1 SV=1	ZC21A	2.25e-06	1.55e-06	14.433
Gabbr2	Gamma-aminobutyric acid type B receptor subunit 2 OS=Mus musculus GN=Gabbr2 PE=1 SV=2	GABR2	2.25e-06	1.55e-06	11.4692
Rufy3	Protein RUFY3 OS=Mus musculus GN=Rufy3 PE=1 SV=1	A0A0G2JFT8	2.3e-06	1.57e-06	5.99986
Ogdhl	Ogdhl protein OS=Mus musculus GN=Ogdhl PE=2 SV=1	B2RXT3	2.3e-06	1.57e-06	5.59896
Tecpr1	Tectonin beta-propeller repeat-containing protein 1 OS=Mus musculus GN=Tecpr1 PE=1 SV=1	TCPR1	2.33e-06	1.58e-06	7.04714
Adam23	Disintegrin and metalloproteinase domain-containing protein 23 OS=Mus musculus GN=Adam23 PE=1 SV=1	ADA23	2.33e-06	1.58e-06	8.82801
Stum	Protein stum homolog OS=Mus musculus GN=Stum PE=1 SV=1	A0A1B0GS08	2.41e-06	1.61e-06	8.92506
Ppfia3	Liprin-alpha-3 OS=Mus musculus GN=Ppfia3 PE=1 SV=2	LIPA3	2.43e-06	1.62e-06	4.43238
Syt1	Synaptotagmin-1 OS=Mus musculus GN=Syt1 PE=1 SV=1	SYT1	2.48e-06	1.65e-06	5.55779
Ndufb3	NADH dehydrogenase [ubiquinone] 1 beta subcomplex subunit 3 OS=Mus musculus GN=Ndufb3 PE=1 SV=1	NDUB3	2.53e-06	1.68e-06	4.37272
Tspan2	Tetraspanin-2 (Fragment) OS=Mus musculus GN=Tspan2 PE=1 SV=1	A0A0G2JDX4	2.55e-06	1.68e-06	4.56659
Ndufc2	NADH dehydrogenase [ubiquinone] 1 subunit C2 OS=Mus musculus GN=Ndufc2 PE=1 SV=1	NDUC2	2.64e-06	1.74e-06	5.51438
Atp2b3	Calcium-transporting ATPase OS=Mus musculus GN=Atp2b3 PE=1 SV=1	A2ALL9	2.67e-06	1.75e-06	9.0188
Aldh5a1	Succinate-semialdehyde dehydrogenase, mitochondrial OS=Mus musculus GN=Aldh5a1 PE=1 SV=1	SSDH	2.67e-06	1.75e-06	7.89826
Calcoco1	Calcium-binding and coiled-coil domain-containing protein 1 OS=Mus musculus GN=Calcoco1 PE=1 SV=2	CACO1	2.71e-06	1.76e-06	21.5767
Pfn2	Profilin-2 OS=Mus musculus GN=Pfn2 PE=1 SV=3	PROF2	2.71e-06	1.76e-06	4.57035
mKIAA1087	MKIAA1087 protein (Fragment) OS=Mus musculus GN=mKIAA1087 PE=2 SV=1	Q6ZPY3	2.74e-06	1.77e-06	39.2692
Cycs	Cytochrome c, somatic OS=Mus musculus GN=Cycs PE=1 SV=2	CYC	2.9e-06	1.86e-06	3.07182
Cadps	Calcium-dependent secretion activator 1 OS=Mus musculus GN=Cadps PE=1 SV=3	CAPS1	2.93e-06	1.88e-06	11.0121
Mrps36	28S ribosomal protein S36, mitochondrial OS=Mus musculus GN=Mrps36 PE=1 SV=1	RT36	2.95e-06	1.88e-06	11.269
Prkce	Protein kinase C epsilon type OS=Mus musculus GN=Prkce PE=1 SV=1	KPCE	2.96e-06	1.88e-06	23.5702
Kcnd2	Potassium voltage-gated channel subfamily D member 2 OS=Mus musculus GN=Kcnd2 PE=1 SV=1	KCND2	2.98e-06	1.89e-06	193.139
Aak1	AP2-associated protein kinase 1 OS=Mus musculus GN=Aak1 PE=1 SV=2	AAK1	3.04e-06	1.93e-06	7.77219
Bsn	Protein bassoon OS=Mus musculus GN=Bsn PE=1 SV=4	BSN	3.07e-06	1.94e-06	14.366
Atp2b2	Calcium-transporting ATPase OS=Mus musculus GN=Atp2b2 PE=1 SV=1	S4R1C4	3.12e-06	1.96e-06	10.1072
Erc1	ELKS/Rab6-interacting/CAST family member 1 OS=Mus musculus GN=Erc1 PE=1 SV=1	RB6I2	3.12e-06	1.96e-06	5.79451
Ppme1	Protein phosphatase methylesterase 1 OS=Mus musculus GN=Ppme1 PE=1 SV=5	PPME1	3.22e-06	2.01e-06	8.39354
Tufm	Elongation factor Tu, mitochondrial OS=Mus musculus GN=Tufm PE=1 SV=1	EFTU	3.23e-06	2.01e-06	2.7882
Cox5b	Cytochrome c oxidase subunit 5B, mitochondrial OS=Mus musculus GN=Cox5b PE=1 SV=1	COX5B	3.29e-06	2.03e-06	3.98905
Fscn1	Fascin OS=Mus musculus GN=Fscn1 PE=1 SV=4	FSCN1	3.3e-06	2.03e-06	2.825
Idh3a	Isocitrate dehydrogenase [NAD] subunit, mitochondrial OS=Mus musculus GN=Idh3a PE=1 SV=1	A0A1L1STE6	3.35e-06	2.05e-06	4.32963
L1cam	Neural cell adhesion molecule L1 OS=Mus musculus GN=L1cam PE=1 SV=1	A2AFG7	3.39e-06	2.07e-06	7.75936
Gpm6b	Glycoprotein m6b, isoform CRA_g OS=Mus musculus GN=Gpm6b PE=1 SV=1	A2AEG6	3.43e-06	2.08e-06	13.0618
Prkar2b	cAMP-dependent protein kinase type II-beta regulatory subunit OS=Mus musculus GN=Prkar2b PE=1 SV=3	KAP3	3.56e-06	2.14e-06	8.96628
Add2	Beta-adducin OS=Mus musculus GN=Add2 PE=1 SV=4	ADDB	3.58e-06	2.15e-06	9.65225
Vamp1	Vesicle-associated membrane protein 1 OS=Mus musculus GN=Vamp1 PE=1 SV=1	VAMP1	3.6e-06	2.16e-06	9.02
Lingo1	Leucine-rich repeat and immunoglobulin-like domain-containing nogo receptor-interacting protein 1 OS=Mus musculus GN=Lingo1 PE=1 SV=1	A9DA50	3.62e-06	2.16e-06	6.41113
Cplx2	Complexin-2 OS=Mus musculus GN=Cplx2 PE=1 SV=1	CPLX2	3.63e-06	2.16e-06	12.5963
Prkar2a	cAMP-dependent protein kinase type II-alpha regulatory subunit OS=Mus musculus GN=Prkar2a PE=1 SV=2	KAP2	3.75e-06	2.22e-06	4.34968
Uqcrfs1	Cytochrome b-c1 complex subunit Rieske, mitochondrial OS=Mus musculus GN=Uqcrfs1 PE=1 SV=1	UCRI	3.79e-06	2.23e-06	3.74047
Pcp4l1	Purkinje cell protein 4-like protein 1 OS=Mus musculus GN=Pcp4l1 PE=1 SV=1	PC4L1	3.8e-06	2.23e-06	30.7598
Add1	Alpha-adducin OS=Mus musculus GN=Add1 PE=1 SV=2	ADDA	3.95e-06	2.31e-06	9.95179
Mobp	Myelin-associated oligodendrocyte basic protein OS=Mus musculus GN=Mobp PE=1 SV=1	MOBP	3.96e-06	2.31e-06	6.54452
Mlf2	Myeloid leukemia factor 2 OS=Mus musculus GN=Mlf2 PE=1 SV=1	MLF2	3.98e-06	2.31e-06	11.6355
Stx1a	Syntaxin-1A OS=Mus musculus GN=Stx1a PE=1 SV=3	STX1A	4.07e-06	2.35e-06	5.47717
Setd7	Histone-lysine N-methyltransferase SETD7 OS=Mus musculus GN=Setd7 PE=1 SV=2	SETD7	4.22e-06	2.42e-06	7.50435
6430548M08Rik	RIKEN cDNA 6430548M08 gene OS=Mus musculus GN=6430548M08Rik PE=1 SV=1	Q3TA40	4.25e-06	2.44e-06	8.66466
Syngr3	Synaptogyrin-3 OS=Mus musculus GN=Syngr3 PE=1 SV=1	SNG3	4.29e-06	2.45e-06	7.73402
Wasf3	Uncharacterized protein OS=Mus musculus GN=Wasf3 PE=2 SV=1	Q3V386	4.32e-06	2.46e-06	6.74496
Tubb2a	Tubulin beta-2A chain OS=Mus musculus GN=Tubb2a PE=1 SV=1	TBB2A	4.39e-06	2.48e-06	5.07423
Camk4	Calcium/calmodulin-dependent protein kinase type IV OS=Mus musculus GN=Camk4 PE=1 SV=2	KCC4	4.39e-06	2.48e-06	12.0671
Ap2a2	AP-2 complex subunit alpha-2 OS=Mus musculus GN=Ap2a2 PE=1 SV=2	AP2A2	4.4e-06	2.48e-06	5.21513
Syngr1	Synaptogyrin-1 OS=Mus musculus GN=Syngr1 PE=1 SV=2	SNG1	4.4e-06	2.48e-06	4.28289
Cacnb4	Voltage-dependent L-type calcium channel subunit beta-4 OS=Mus musculus GN=Cacnb4 PE=1 SV=2	CACB4	4.4e-06	2.48e-06	8.189
Me3	NADP-dependent malic enzyme, mitochondrial OS=Mus musculus GN=Me3 PE=1 SV=2	MAON	4.52e-06	2.52e-06	24.9216
Gpm6a	Neuronal membrane glycoprotein M6-a OS=Mus musculus GN=Gpm6a PE=1 SV=1	GPM6A	4.56e-06	2.54e-06	5.20713
Ap2a1	AP-2 complex subunit alpha-1 OS=Mus musculus GN=Ap2a1 PE=1 SV=1	AP2A1	4.66e-06	2.57e-06	6.81854
Ak1	Adenylate kinase isoenzyme 1 OS=Mus musculus GN=Ak1 PE=1 SV=1	KAD1	4.71e-06	2.59e-06	4.10952
Cox4i1	Cytochrome c oxidase subunit IV isoform 1 OS=Mus musculus GN=Cox4i1 PE=1 SV=1	A2RSV8	4.77e-06	2.6e-06	2.50355
Sh3glb2	Endophilin-B2 OS=Mus musculus GN=Sh3glb2 PE=1 SV=1	A2AWI7	4.78e-06	2.6e-06	7.21177
Psd3	PH and SEC7 domain-containing protein 3 OS=Mus musculus GN=Psd3 PE=1 SV=1	E9PUC5	4.82e-06	2.61e-06	14.9751
Pde2a	Phosphodiesterase OS=Mus musculus GN=Pde2a PE=1 SV=1	A0A1B0GRJ9	4.83e-06	2.61e-06	7.41068
Eml1	Echinoderm microtubule-associated protein-like 1 OS=Mus musculus GN=Eml1 PE=1 SV=1	EMAL1	4.85e-06	2.61e-06	5.92179
Map1a	Microtubule-associated protein 1A OS=Mus musculus GN=Map1a PE=1 SV=2	MAP1A	4.96e-06	2.66e-06	8.85022
Ndufs1	NADH-ubiquinone oxidoreductase 75 kDa subunit, mitochondrial OS=Mus musculus GN=Ndufs1 PE=1 SV=2	NDUS1	5.02e-06	2.69e-06	3.98274
Necap1	NECAP endocytosis associated 1 OS=Mus musculus GN=Necap1 PE=1 SV=1	Q0VB06	5.08e-06	2.71e-06	7.99475
Gnal	Guanine nucleotide-binding protein G(olf) subunit alpha OS=Mus musculus GN=Gnal PE=1 SV=1	GNAL	5.15e-06	2.74e-06	10.0655
Gdi1	Rab GDP dissociation inhibitor alpha OS=Mus musculus GN=Gdi1 PE=1 SV=3	GDIA	5.17e-06	2.75e-06	3.86918
Ndufa6	NADH dehydrogenase [ubiquinone] 1 alpha subcomplex subunit 6 OS=Mus musculus GN=Ndufa6 PE=1 SV=1	NDUA6	5.28e-06	2.79e-06	4.37117
Atp5a1	ATP synthase subunit alpha, mitochondrial OS=Mus musculus GN=Atp5a1 PE=1 SV=1	ATPA	5.3e-06	2.8e-06	2.74097
Adap1	Adap1 protein (Fragment) OS=Mus musculus GN=Adap1 PE=2 SV=1	B7ZMY4	5.42e-06	2.85e-06	6.99874
Cdc42bpa	Serine/threonine-protein kinase MRCK alpha OS=Mus musculus GN=Cdc42bpa PE=1 SV=1	A0A1D5RLQ9	5.49e-06	2.87e-06	4.5372
Got1	Aspartate aminotransferase, cytoplasmic OS=Mus musculus GN=Got1 PE=1 SV=3	AATC	5.61e-06	2.92e-06	5.81793
Pi4ka	Phosphatidylinositol 4-kinase alpha OS=Mus musculus GN=Pi4ka PE=1 SV=1	A0A140T8I9	5.66e-06	2.93e-06	4.9937
Map6d1	MAP6 domain-containing protein 1 OS=Mus musculus GN=Map6d1 PE=1 SV=1	MA6D1	5.71e-06	2.94e-06	11.8514
Eno2	Gamma-enolase OS=Mus musculus GN=Eno2 PE=1 SV=2	ENOG	6.09e-06	3.11e-06	4.34266
Slc17a6	Vesicular glutamate transporter 2 OS=Mus musculus GN=Slc17a6 PE=1 SV=1	VGLU2	6.17e-06	3.14e-06	10.2328
Ina	Alpha-internexin OS=Mus musculus GN=Ina PE=1 SV=3	AINX	6.42e-06	3.24e-06	5.54003
Abi2	Abl interactor 2 OS=Mus musculus GN=Abi2 PE=1 SV=1	A0A087WPP8	6.43e-06	3.24e-06	15.5073
Aco2	Aconitate hydratase, mitochondrial OS=Mus musculus GN=Aco2 PE=1 SV=1	ACON	6.44e-06	3.24e-06	3.07307
Atp6v1c1	V-type proton ATPase subunit C 1 OS=Mus musculus GN=Atp6v1c1 PE=1 SV=4	VATC1	6.6e-06	3.3e-06	3.38163
Syp	Synaptophysin OS=Mus musculus GN=Syp PE=1 SV=2	SYPH	6.6e-06	3.3e-06	5.28806
Rab39b	Ras-related protein Rab-39B OS=Mus musculus GN=Rab39b PE=1 SV=1	RB39B	6.66e-06	3.31e-06	3.33692
Hpcal4	Hippocalcin-like protein 4 OS=Mus musculus GN=Hpcal4 PE=1 SV=3	HPCL4	6.68e-06	3.31e-06	12.3083
Dlgap2	Disks large-associated protein 2 OS=Mus musculus GN=Dlgap2 PE=1 SV=1	Q0VF59	6.69e-06	3.31e-06	140.664
Slc6a1	Transporter OS=Mus musculus GN=Slc6a1 PE=2 SV=1	Q6PCX2	6.86e-06	3.37e-06	13.2044
Itsn1	Intersectin-1 OS=Mus musculus GN=Itsn1 PE=1 SV=2	ITSN1	6.86e-06	3.37e-06	3.6923
Ndufv1	NADH dehydrogenase [ubiquinone] flavoprotein 1, mitochondrial OS=Mus musculus GN=Ndufv1 PE=1 SV=1	NDUV1	6.98e-06	3.41e-06	3.89869
Sirt2	NAD-dependent protein deacetylase OS=Mus musculus GN=Sirt2 PE=1 SV=1	A0A140LHL5	7.02e-06	3.42e-06	5.06436
Cplx1	Complexin-1 OS=Mus musculus GN=Cplx1 PE=1 SV=1	CPLX1	7.04e-06	3.42e-06	14.024
Slc25a31	ADP/ATP translocase 4 OS=Mus musculus GN=Slc25a31 PE=1 SV=1	ADT4	7.04e-06	3.42e-06	2.94867
Prkcb	Protein kinase C beta type OS=Mus musculus GN=Prkcb PE=1 SV=4	KPCB	7.2e-06	3.48e-06	9.73849
Myh14	Myosin-14 OS=Mus musculus GN=Myh14 PE=1 SV=1	MYH14	7.2e-06	3.48e-06	3.87986
Slc25a5	ADP/ATP translocase 2 OS=Mus musculus GN=Slc25a5 PE=1 SV=3	ADT2	7.28e-06	3.5e-06	1.89875
Ajm1	Apical junction component 1 homolog OS=Mus musculus GN=Ajm1 PE=1 SV=1	AJM1	7.73e-06	3.68e-06	19.4051
Ppp3r1	Calcineurin subunit B type 1 OS=Mus musculus GN=Ppp3r1 PE=1 SV=3	CANB1	7.73e-06	3.68e-06	7.81625
Sncb	Beta-synuclein OS=Mus musculus GN=Sncb PE=1 SV=1	SYUB	7.78e-06	3.69e-06	6.78565
Ndrg1	Protein NDRG1 OS=Mus musculus GN=Ndrg1 PE=1 SV=1	NDRG1	7.78e-06	3.69e-06	7.13754
Cnp	2',3'-cyclic-nucleotide 3'-phosphodiesterase OS=Mus musculus GN=Cnp PE=2 SV=1	Q3TYL9	7.86e-06	3.72e-06	6.46677
Lcmt2	tRNA wybutosine-synthesizing protein 4 OS=Mus musculus GN=Lcmt2 PE=2 SV=4	TYW4	7.89e-06	3.73e-06	4.19527
Mpp6	Membrane protein, palmitoylated 6 (MAGUK p55 subfamily member 6), isoform CRA_b OS=Mus musculus GN=Mpp6 PE=2 SV=1	Q3UN60	7.93e-06	3.74e-06	4.38842
Slc25a4	ADP/ATP translocase 1 OS=Mus musculus GN=Slc25a4 PE=1 SV=4	ADT1	7.96e-06	3.74e-06	2.23242
Chchd6	MICOS complex subunit OS=Mus musculus GN=Chchd6 PE=2 SV=1	Q3TJS8	8.02e-06	3.76e-06	5.37915
Ncdn	Neurochondrin OS=Mus musculus GN=Ncdn PE=1 SV=1	NCDN	8.12e-06	3.8e-06	10.3038
Hepacam	Hepatocyte cell adhesion molecule OS=Mus musculus GN=Hepacam PE=1 SV=2	HECAM	8.18e-06	3.82e-06	9.02668
Ndufb11	NADH dehydrogenase [ubiquinone] 1 beta subcomplex subunit 11, mitochondrial OS=Mus musculus GN=Ndufb11 PE=1 SV=2	NDUBB	8.5e-06	3.92e-06	5.16097
Fh	Fumarate hydratase, mitochondrial OS=Mus musculus GN=Fh PE=1 SV=3	FUMH	8.6e-06	3.95e-06	4.10611
Slc12a5	KCC2a-S25 variant 1 OS=Mus musculus GN=Slc12a5 PE=1 SV=1	A0A076FR46	8.68e-06	3.95e-06	28.8047
Ppp3ca	Serine/threonine-protein phosphatase OS=Mus musculus GN=Ppp3ca PE=2 SV=1	B2RRX2	8.72e-06	3.95e-06	12.1397
Map6	Microtubule-associated protein 6 OS=Mus musculus GN=Map6 PE=1 SV=2	MAP6	8.77e-06	3.95e-06	4.81934
Ckb	Creatine kinase B-type OS=Mus musculus GN=Ckb PE=1 SV=1	KCRB	8.77e-06	3.95e-06	3.21825
H2-Ke6	H2-K region expressed gene 6, isoform CRA_a OS=Mus musculus GN=H2-Ke6 PE=2 SV=1	A0A068BEQ2	8.78e-06	3.95e-06	3.06912
Pcdhac2	Protocadherin alpha C2 OS=Mus musculus GN=Pcdhac2 PE=1 SV=1	Q91Y09	8.78e-06	3.95e-06	6.07966
Atp1a1	Sodium/potassium-transporting ATPase subunit alpha-1 OS=Mus musculus GN=Atp1a1 PE=1 SV=1	AT1A1	8.78e-06	3.95e-06	6.55989
Ncam1	Neural cell adhesion molecule 1 OS=Mus musculus GN=Ncam1 PE=1 SV=1	A0A0A6YY47	8.78e-06	3.95e-06	6.418
Ppp1r16b	Protein phosphatase 1 regulatory inhibitor subunit 16B (Fragment) OS=Mus musculus GN=Ppp1r16b PE=1 SV=1	A2AC90	8.79e-06	3.95e-06	10.5794
Ndufa2	NADH dehydrogenase [ubiquinone] 1 alpha subcomplex subunit 2 OS=Mus musculus GN=Ndufa2 PE=1 SV=3	NDUA2	9.11e-06	4.07e-06	5.65759
Uqcrh	Cytochrome b-c1 complex subunit 6, mitochondrial OS=Mus musculus GN=Uqcrh PE=1 SV=2	QCR6	9.17e-06	4.08e-06	3.85071
Cox6b1	Cytochrome c oxidase subunit 6B1 OS=Mus musculus GN=Cox6b1 PE=1 SV=2	CX6B1	9.17e-06	4.08e-06	2.79133
Ndufa7	NADH dehydrogenase OS=Mus musculus GN=Ndufa7 PE=2 SV=1	A0A068BGR9	9.31e-06	4.13e-06	3.78374
Prrt1	Proline-rich transmembrane protein 1 OS=Mus musculus GN=Prrt1 PE=1 SV=1	PRRT1	9.39e-06	4.14e-06	10.698
C2cd2l	Phospholipid transfer protein C2CD2L OS=Mus musculus GN=C2cd2l PE=1 SV=3	C2C2L	9.4e-06	4.14e-06	17.6145
Ldhb	L-lactate dehydrogenase B chain OS=Mus musculus GN=Ldhb PE=1 SV=2	LDHB	9.43e-06	4.14e-06	4.30224
Suclg1	Succinate--CoA ligase [ADP/GDP-forming] subunit alpha, mitochondrial OS=Mus musculus GN=Suclg1 PE=1 SV=4	SUCA	9.49e-06	4.16e-06	2.58341
Agap2	Arf-GAP with GTPase, ANK repeat and PH domain-containing protein 2 OS=Mus musculus GN=Agap2 PE=1 SV=1	AGAP2	9.5e-06	4.16e-06	5.81392
Dlg3	Discs, large homolog 3 (Drosophila), isoform CRA_c (Fragment) OS=Mus musculus GN=Dlg3 PE=2 SV=1	Q80TH1	9.7e-06	4.24e-06	5.28923
Cttn	Uncharacterized protein OS=Mus musculus GN=Cttn PE=2 SV=1	Q8BNA5	9.73e-06	4.24e-06	1.91573
Ptprs	Receptor-type tyrosine-protein phosphatase S OS=Mus musculus GN=Ptprs PE=1 SV=1	PTPRS	9.85e-06	4.29e-06	5.16638
Ppp1r1b	Protein phosphatase 1 regulatory subunit 1B OS=Mus musculus GN=Ppp1r1b PE=1 SV=2	PPR1B	9.98e-06	4.32e-06	17.4065
Gpd1l	Glycerol-3-phosphate dehydrogenase 1-like protein OS=Mus musculus GN=Gpd1l PE=1 SV=2	GPD1L	9.99e-06	4.32e-06	4.47909
Fabp3	Fatty acid-binding protein, heart OS=Mus musculus GN=Fabp3 PE=1 SV=5	FABPH	1.01e-05	4.35e-06	4.2408
Adcy5	Adenylate cyclase type 5 OS=Mus musculus GN=Adcy5 PE=1 SV=2	ADCY5	1.01e-05	4.35e-06	62.7613
Kcnab2	Voltage-gated potassium channel subunit beta-2 OS=Mus musculus GN=Kcnab2 PE=1 SV=1	KCAB2	1.02e-05	4.35e-06	2.91714
Numbl	Numb-like protein OS=Mus musculus GN=Numbl PE=1 SV=3	NUMBL	1.03e-05	4.4e-06	9.3495
Scrn1	Secernin-1 OS=Mus musculus GN=Scrn1 PE=1 SV=1	SCRN1	1.04e-05	4.42e-06	6.7753
Sptan1	Spna2 protein OS=Mus musculus GN=Sptan1 PE=2 SV=1	B2RXX6	1.04e-05	4.42e-06	8.21634
Hip1r	Huntingtin-interacting protein 1-related protein OS=Mus musculus GN=Hip1r PE=1 SV=2	HIP1R	1.04e-05	4.44e-06	9.75596
Atl1	Atlastin-1 OS=Mus musculus GN=Atl1 PE=1 SV=1	ATLA1	1.09e-05	4.59e-06	6.51929
Iqsec1	IQ motif and SEC7 domain-containing protein 1 OS=Mus musculus GN=Iqsec1 PE=1 SV=1	A0A1D5RM83	1.1e-05	4.61e-06	3.85671
Aldoc	Fructose-bisphosphate aldolase C OS=Mus musculus GN=Aldoc PE=1 SV=4	ALDOC	1.11e-05	4.63e-06	3.77085
Slc25a12	Calcium-binding mitochondrial carrier protein Aralar1 OS=Mus musculus GN=Slc25a12 PE=1 SV=1	CMC1	1.11e-05	4.63e-06	4.45474
Ndufs3	NADH dehydrogenase [ubiquinone] iron-sulfur protein 3, mitochondrial OS=Mus musculus GN=Ndufs3 PE=1 SV=2	NDUS3	1.16e-05	4.81e-06	5.60474
Dtd1	D-aminoacyl-tRNA deacylase 1 OS=Mus musculus GN=Dtd1 PE=1 SV=2	DTD1	1.17e-05	4.84e-06	3.06797
Atp2a2	Sarcoplasmic/endoplasmic reticulum calcium ATPase 2 OS=Mus musculus GN=Atp2a2 PE=1 SV=2	AT2A2	1.18e-05	4.88e-06	3.41302
Anks1b	Ankyrin repeat and sterile alpha motif domain-containing protein 1B OS=Mus musculus GN=Anks1b PE=1 SV=3	ANS1B	1.21e-05	4.98e-06	9.24933
Ckmt1	Creatine kinase U-type, mitochondrial OS=Mus musculus GN=Ckmt1 PE=1 SV=1	KCRU	1.25e-05	5.11e-06	8.52934
GAPDH	Glyceraldehyde-3-phosphate dehydrogenase OS=Mus musculus GN=GAPDH PE=2 SV=1	D2KHZ9	1.25e-05	5.1e-06	2.32208
Pgrmc1	Membrane-associated progesterone receptor component 1 OS=Mus musculus GN=Pgrmc1 PE=1 SV=4	PGRC1	1.26e-05	5.11e-06	3.22011
Cldn11	Claudin-11 OS=Mus musculus GN=Cldn11 PE=1 SV=1	CLD11	1.27e-05	5.17e-06	4.3134
Gabarapl2	Gamma-aminobutyric acid receptor-associated protein-like 2 OS=Mus musculus GN=Gabarapl2 PE=1 SV=1	GBRL2	1.29e-05	5.2e-06	3.77481
Cacnb1	Voltage-dependent L-type calcium channel subunit beta-1 OS=Mus musculus GN=Cacnb1 PE=1 SV=1	CACB1	1.3e-05	5.25e-06	9.99978
Calb1	Calbindin OS=Mus musculus GN=Calb1 PE=1 SV=2	CALB1	1.32e-05	5.28e-06	38.9934
Srr	Serine racemase OS=Mus musculus GN=Srr PE=1 SV=1	SRR	1.34e-05	5.36e-06	15.4125
Fam213b	Prostamide/prostaglandin F synthase OS=Mus musculus GN=Fam213b PE=1 SV=1	PGFS	1.34e-05	5.36e-06	8.86614
Ndufb4	NADH dehydrogenase [ubiquinone] 1 beta subcomplex subunit 4 OS=Mus musculus GN=Ndufb4 PE=1 SV=3	NDUB4	1.34e-05	5.36e-06	3.40015
Kbtbd11	Kelch repeat and BTB domain-containing protein 11 OS=Mus musculus GN=Kbtbd11 PE=1 SV=3	KBTBB	1.35e-05	5.37e-06	5.45271
Arrb1	Beta-arrestin-1 OS=Mus musculus GN=Arrb1 PE=1 SV=1	ARRB1	1.36e-05	5.4e-06	7.39333
Cspg5	Chondroitin sulfate proteoglycan 5 OS=Mus musculus GN=Cspg5 PE=1 SV=2	CSPG5	1.36e-05	5.4e-06	14.2819
Got2	Aspartate aminotransferase, mitochondrial OS=Mus musculus GN=Got2 PE=1 SV=1	AATM	1.37e-05	5.41e-06	3.04252
Pacsin1	Protein kinase C and casein kinase substrate in neurons protein 1 OS=Mus musculus GN=Pacsin1 PE=1 SV=1	PACN1	1.38e-05	5.43e-06	6.56744
Cyld	Ubiquitin carboxyl-terminal hydrolase CYLD OS=Mus musculus GN=Cyld PE=1 SV=1	A0A1B0GSE5	1.43e-05	5.62e-06	11.4101
Ptpn5	Tyrosine-protein phosphatase non-receptor type 5 OS=Mus musculus GN=Ptpn5 PE=1 SV=2	PTN5	1.46e-05	5.72e-06	14.7529
Nfasc	Neurofascin OS=Mus musculus GN=Nfasc PE=1 SV=1	NFASC	1.47e-05	5.72e-06	5.22505
Slc1a2	Amino acid transporter OS=Mus musculus GN=Slc1a2 PE=3 SV=1	A2APL8	1.48e-05	5.76e-06	9.16913
Sv2a	Synaptic vesicle glycoprotein 2A OS=Mus musculus GN=Sv2a PE=1 SV=1	SV2A	1.49e-05	5.78e-06	4.71303
Slc9a3r1	Na(+)/H(+) exchange regulatory cofactor NHE-RF1 OS=Mus musculus GN=Slc9a3r1 PE=1 SV=3	NHRF1	1.49e-05	5.78e-06	3.11621
Nfasc	Neurofascin OS=Mus musculus GN=Nfasc PE=1 SV=1	A0A087WPX3	1.5e-05	5.79e-06	5.24454
Sdhb	Succinate dehydrogenase [ubiquinone] iron-sulfur subunit, mitochondrial OS=Mus musculus GN=Sdhb PE=1 SV=1	SDHB	1.51e-05	5.81e-06	3.30142
Wdr37	Uncharacterized protein OS=Mus musculus GN=Wdr37 PE=2 SV=1	Q3UK24	1.51e-05	5.82e-06	4.64603
Itpr1	Inositol 1,4,5-trisphosphate receptor type 1 OS=Mus musculus GN=Itpr1 PE=1 SV=2	ITPR1	1.53e-05	5.85e-06	6.05477
Scn4b	Sodium channel beta4 subunit OS=Mus musculus GN=Scn4b PE=2 SV=1	Q1MXF9	1.54e-05	5.86e-06	14.636
Nrcam	Neuronal cell adhesion molecule OS=Mus musculus GN=Nrcam PE=1 SV=1	A0A1W2P7Y9	1.58e-05	5.99e-06	4.07751
Cyfip2	Cytoplasmic FMR1-interacting protein 2 OS=Mus musculus GN=Cyfip2 PE=1 SV=2	CYFP2	1.59e-05	5.99e-06	5.10743
Ndufb5	NADH dehydrogenase (Ubiquinone) 1 beta subcomplex, 5, isoform CRA_e OS=Mus musculus GN=Ndufb5 PE=1 SV=1	D3Z568	1.59e-05	5.99e-06	10.9571
Dclk1	Serine/threonine-protein kinase DCLK1 OS=Mus musculus GN=Dclk1 PE=1 SV=1	A0A0G2JGQ6	1.59e-05	5.99e-06	4.19579
Cacna2d1	Voltage-dependent calcium channel subunit alpha-2/delta-1 OS=Mus musculus GN=Cacna2d1 PE=1 SV=1	CA2D1	1.62e-05	6.06e-06	3.03955
Ankrd63	Ankyrin repeat domain-containing protein 63 OS=Mus musculus GN=Ankrd63 PE=1 SV=1	ANR63	1.62e-05	6.06e-06	34.5577
Pde1a	Calcium/calmodulin-dependent 3',5'-cyclic nucleotide phosphodiesterase 1A OS=Mus musculus GN=Pde1a PE=1 SV=2	PDE1A	1.64e-05	6.12e-06	8.3163
Rapgef2	Rap guanine nucleotide exchange factor 2 OS=Mus musculus GN=Rapgef2 PE=1 SV=1	A0A0A6YWG7	1.64e-05	6.13e-06	5.70258
Acot13	Thioesterase superfamily member 2 OS=Mus musculus GN=Acot13 PE=1 SV=1	Q4VA32	1.64e-05	6.12e-06	7.19822
Pccb	Propionyl-CoA carboxylase beta chain, mitochondrial OS=Mus musculus GN=Pccb PE=1 SV=2	PCCB	1.66e-05	6.16e-06	6.9674
Atp1b1	Sodium/potassium-transporting ATPase subunit beta-1 OS=Mus musculus GN=Atp1b1 PE=1 SV=1	AT1B1	1.68e-05	6.2e-06	6.51675
Fgd2	FYVE, RhoGEF and PH domain-containing protein 2 OS=Mus musculus GN=Fgd2 PE=1 SV=1	FGD2	1.68e-05	6.2e-06	58.6052
Ptk2	Focal adhesion kinase 1 OS=Mus musculus GN=Ptk2 PE=1 SV=3	FAK1	1.72e-05	6.34e-06	3.1684
Tceal3	Transcription elongation factor A protein-like 3 (Fragment) OS=Mus musculus GN=Tceal3 PE=1 SV=1	A2AEC2	1.73e-05	6.36e-06	2.56794
Prkacb	cAMP-dependent protein kinase catalytic subunit beta OS=Mus musculus GN=Prkacb PE=1 SV=2	KAPCB	1.84e-05	6.74e-06	4.32455
Cap2	Adenylyl cyclase-associated protein OS=Mus musculus GN=Cap2 PE=1 SV=1	A0A286YCS6	1.86e-05	6.76e-06	5.70786
Cntn1	Contactin-1 OS=Mus musculus GN=Cntn1 PE=1 SV=1	CNTN1	1.86e-05	6.76e-06	9.93198
Atp5b	ATP synthase subunit beta, mitochondrial OS=Mus musculus GN=Atp5b PE=1 SV=2	ATPB	1.92e-05	6.96e-06	7.11305
Ap2s1	AP-2 complex subunit sigma OS=Mus musculus GN=Ap2s1 PE=1 SV=1	AP2S1	1.92e-05	6.96e-06	3.67802
Slc1a3	Excitatory amino acid transporter 1 OS=Mus musculus GN=Slc1a3 PE=1 SV=2	EAA1	1.93e-05	6.96e-06	6.53163
Gria3	Glutamate receptor 3 OS=Mus musculus GN=Gria3 PE=1 SV=1	B0QZW1	1.96e-05	7.05e-06	8.4719
Ppm1h	Protein phosphatase 1H OS=Mus musculus GN=Ppm1h PE=1 SV=1	PPM1H	2e-05	7.19e-06	10.7455
Cyc1	Cytochrome c1, heme protein, mitochondrial OS=Mus musculus GN=Cyc1 PE=1 SV=1	CY1	2e-05	7.18e-06	2.79711
Arhgap23	Rho GTPase-activating protein 23 OS=Mus musculus GN=Arhgap23 PE=1 SV=1	B1AQY2	2.06e-05	7.33e-06	7.6696
Pdhb	Pyruvate dehydrogenase E1 component subunit beta, mitochondrial OS=Mus musculus GN=Pdhb PE=1 SV=1	ODPB	2.1e-05	7.46e-06	6.58208
Cacnb3	Voltage-dependent L-type calcium channel subunit beta-3 OS=Mus musculus GN=Cacnb3 PE=1 SV=2	CACB3	2.1e-05	7.46e-06	11.6579
Sptbn2	Spectrin beta chain OS=Mus musculus GN=Sptbn2 PE=2 SV=1	Q3UGZ4	2.12e-05	7.52e-06	19.3736
Atp2b4	Calcium-transporting ATPase OS=Mus musculus GN=Atp2b4 PE=2 SV=2	D1FNM8	2.17e-05	7.65e-06	4.59326
Vamp2	Vesicle-associated membrane protein 2 OS=Mus musculus GN=Vamp2 PE=1 SV=1	B0QZN5	2.19e-05	7.69e-06	2.82991
Pex5l	PEX5-related protein OS=Mus musculus GN=Pex5l PE=1 SV=1	D3YYH0	2.24e-05	7.85e-06	14.7954
Tubb5	Tubulin beta-5 chain OS=Mus musculus GN=Tubb5 PE=1 SV=1	TBB5	2.25e-05	7.88e-06	3.43744
Gpr137b	Integral membrane protein GPR137B OS=Mus musculus GN=Gpr137b PE=1 SV=1	A0A1Y7VLJ5	2.27e-05	7.9e-06	3.98573
Nlgn2	Neuroligin-2 OS=Mus musculus GN=Nlgn2 PE=1 SV=2	NLGN2	2.27e-05	7.91e-06	16.1658
Trim46	Tripartite motif-containing protein 46 OS=Mus musculus GN=Trim46 PE=1 SV=1	D3YXA6	2.34e-05	8.1e-06	7.76525
Fkbp1a	Peptidyl-prolyl cis-trans isomerase FKBP1A OS=Mus musculus GN=Fkbp1a PE=1 SV=2	FKB1A	2.36e-05	8.15e-06	2.47422
Ndufa10	NADH dehydrogenase [ubiquinone] 1 alpha subcomplex subunit 10, mitochondrial OS=Mus musculus GN=Ndufa10 PE=1 SV=1	NDUAA	2.37e-05	8.16e-06	6.17919
Tollip	Toll-interacting protein OS=Mus musculus GN=Tollip PE=1 SV=1	TOLIP	2.37e-05	8.16e-06	4.31729
Dlat	Dihydrolipoyllysine-residue acetyltransferase component of pyruvate dehydrogenase complex, mitochondrial OS=Mus musculus GN=Dlat PE=1 SV=2	ODP2	2.4e-05	8.24e-06	7.61684
45543	Septin-8 OS=Mus musculus GN=Sept8 PE=1 SV=4	SEPT8	2.42e-05	8.29e-06	7.16756
Pde1b	Calcium/calmodulin-dependent 3',5'-cyclic nucleotide phosphodiesterase 1B OS=Mus musculus GN=Pde1b PE=1 SV=2	PDE1B	2.42e-05	8.29e-06	11.0497
Dld	Dihydrolipoyl dehydrogenase, mitochondrial OS=Mus musculus GN=Dld PE=1 SV=2	DLDH	2.49e-05	8.47e-06	6.11703
Ddah1	N(G),N(G)-dimethylarginine dimethylaminohydrolase 1 OS=Mus musculus GN=Ddah1 PE=1 SV=3	DDAH1	2.51e-05	8.52e-06	4.02705
Sgip1	SH3-containing GRB2-like protein 3-interacting protein 1 OS=Mus musculus GN=Sgip1 PE=1 SV=1	SGIP1	2.57e-05	8.71e-06	17.3506
Hapln1	Hyaluronan and proteoglycan link protein 1 OS=Mus musculus GN=Hapln1 PE=1 SV=1	HPLN1	2.65e-05	8.93e-06	5.80939
Slc7a8	Large neutral amino acids transporter small subunit 2 OS=Mus musculus GN=Slc7a8 PE=1 SV=1	LAT2	2.72e-05	9.14e-06	4.11143
Pcca	Propionyl-CoA carboxylase alpha chain, mitochondrial OS=Mus musculus GN=Pcca PE=1 SV=2	PCCA	2.73e-05	9.18e-06	7.40242
Gria2	Glutamate receptor 2 OS=Mus musculus GN=Gria2 PE=1 SV=1	G5E8H1	2.74e-05	9.18e-06	5.06032
Mark3	Non-specific serine/threonine protein kinase OS=Mus musculus GN=Mark3 PE=1 SV=1	A0A1Y7VNZ6	2.75e-05	9.19e-06	4.0863
Dlst	Dihydrolipoyllysine-residue succinyltransferase component of 2-oxoglutarate dehydrogenase complex, mitochondrial OS=Mus musculus GN=Dlst PE=1 SV=1	ODO2	2.77e-05	9.26e-06	5.30549
Ppp2r2a	Serine/threonine-protein phosphatase 2A 55 kDa regulatory subunit B alpha isoform OS=Mus musculus GN=Ppp2r2a PE=1 SV=1	2ABA	2.85e-05	9.48e-06	2.16578
Pin1	Peptidyl-prolyl cis-trans isomerase NIMA-interacting 1 OS=Mus musculus GN=Pin1 PE=1 SV=1	PIN1	2.87e-05	9.5e-06	2.42706
Cend1	Cell cycle exit and neuronal differentiation protein 1 OS=Mus musculus GN=Cend1 PE=1 SV=1	CEND	2.9e-05	9.59e-06	6.4167
Map1b	Microtubule-associated protein 1B OS=Mus musculus GN=Map1b PE=1 SV=2	MAP1B	2.9e-05	9.59e-06	2.17732
Uqcrc1	Cytochrome b-c1 complex subunit 1, mitochondrial OS=Mus musculus GN=Uqcrc1 PE=1 SV=2	QCR1	2.92e-05	9.65e-06	3.97129
Plp1	Myelin proteolipid protein OS=Mus musculus GN=Plp1 PE=1 SV=2	MYPR	2.96e-05	9.76e-06	4.34221
Cbr3	Carbonyl reductase [NADPH] 3 OS=Mus musculus GN=Cbr3 PE=1 SV=1	CBR3	2.97e-05	9.77e-06	6.16601
Map7d1	MAP7 domain-containing protein 1 OS=Mus musculus GN=Map7d1 PE=1 SV=1	A2AJI1	3e-05	9.84e-06	12.383
Atp6v1d	V-type proton ATPase subunit D OS=Mus musculus GN=Atp6v1d PE=1 SV=1	VATD	3.04e-05	9.94e-06	3.24071
Calm1	Calmodulin-1 OS=Mus musculus GN=Calm1 PE=1 SV=1	CALM1	3.08e-05	1e-05	6.06959
Atp6v1g2	V-type proton ATPase subunit G OS=Mus musculus GN=Atp6v1g2 PE=1 SV=1	B0V2H4	3.09e-05	1e-05	10.6841
Padi2	Protein-arginine deiminase type-2 OS=Mus musculus GN=Padi2 PE=1 SV=2	PADI2	3.11e-05	1.01e-05	14.0257
Dab2ip	Disabled homolog 2-interacting protein OS=Mus musculus GN=Dab2ip PE=1 SV=1	DAB2P	3.13e-05	1.01e-05	7.01409
Diras2	GTP-binding protein Di-Ras2 OS=Mus musculus GN=Diras2 PE=1 SV=1	DIRA2	3.14e-05	1.01e-05	4.31289
Brk1	Protein BRICK1 OS=Mus musculus GN=Brk1 PE=1 SV=1	BRK1	3.25e-05	1.05e-05	5.53844
Bcr	Breakpoint cluster region protein OS=Mus musculus GN=Bcr PE=1 SV=3	BCR	3.26e-05	1.05e-05	13.1217
Opalin	Opalin OS=Mus musculus GN=Opalin PE=1 SV=1	OPALI	3.27e-05	1.05e-05	6.00837
Mfn2	Mitofusin-2 OS=Mus musculus GN=Mfn2 PE=1 SV=3	MFN2	3.3e-05	1.06e-05	5.39549
Prkaca	cAMP-dependent protein kinase catalytic subunit alpha OS=Mus musculus GN=Prkaca PE=1 SV=3	KAPCA	3.33e-05	1.06e-05	4.04466
Syn2	Synapsin-2 OS=Mus musculus GN=Syn2 PE=1 SV=2	SYN2	3.34e-05	1.07e-05	16.3934
Syne1	Nesprin-1 OS=Mus musculus GN=Syne1 PE=1 SV=1	A0A1L1STC6	3.45e-05	1.09e-05	44.467
Epn1	Epsin-1 OS=Mus musculus GN=Epn1 PE=1 SV=3	EPN1	3.5e-05	1.11e-05	4.89168
Dclk2	Serine/threonine-protein kinase DCLK2 OS=Mus musculus GN=Dclk2 PE=1 SV=1	DCLK2	3.5e-05	1.11e-05	11.1354
Lrrc57	Uncharacterized protein (Fragment) OS=Mus musculus GN=Lrrc57 PE=2 SV=1	Q9CSK4	3.53e-05	1.12e-05	7.14371
Snap25	Synaptosomal-associated protein 25 OS=Mus musculus GN=Snap25 PE=1 SV=1	SNP25	3.55e-05	1.12e-05	3.25355
Atp1a4	Sodium/potassium-transporting ATPase subunit alpha-4 OS=Mus musculus GN=Atp1a4 PE=1 SV=3	AT1A4	3.58e-05	1.13e-05	7.12201
Slc25a11	Mitochondrial 2-oxoglutarate/malate carrier protein OS=Mus musculus GN=Slc25a11 PE=1 SV=3	M2OM	3.61e-05	1.13e-05	2.66526
Atp1a2	Sodium/potassium-transporting ATPase subunit alpha-2 OS=Mus musculus GN=Atp1a2 PE=1 SV=1	AT1A2	3.72e-05	1.16e-05	4.97694
Nwd2	NACHT and WD repeat domain-containing protein 2 OS=Mus musculus GN=Nwd2 PE=1 SV=2	NWD2	3.73e-05	1.16e-05	4.97547
Vdac2	Voltage-dependent anion-selective channel protein 2 OS=Mus musculus GN=Vdac2 PE=1 SV=1	G3UX26	3.8e-05	1.18e-05	2.30508
Atpaf1	ATP synthase mitochondrial F1 complex assembly factor 1 OS=Mus musculus GN=Atpaf1 PE=1 SV=1	ATPF1	3.94e-05	1.21e-05	16.073
2310035C23Rik	RIKEN cDNA 2310035C23 gene OS=Mus musculus GN=2310035C23Rik PE=1 SV=2	E9QM90	3.99e-05	1.23e-05	9.8083
Pdha1	Pyruvate dehydrogenase E1 component subunit alpha, somatic form, mitochondrial OS=Mus musculus GN=Pdha1 PE=1 SV=1	ODPA	4.03e-05	1.24e-05	4.81286
Pdhx	Pyruvate dehydrogenase protein X component, mitochondrial OS=Mus musculus GN=Pdhx PE=1 SV=1	ODPX	4.08e-05	1.25e-05	5.97866
Hox-2.7	ATPase beta-chain homolog OS=Mus musculus GN=Hox-2.7 PE=2 SV=2	Q4PJ05	4.13e-05	1.26e-05	45.9328
Pkp4	Plakophilin-4 OS=Mus musculus GN=Pkp4 PE=1 SV=1	PKP4	4.18e-05	1.27e-05	4.22017
Fahd2a	Fumarylacetoacetate hydrolase domain-containing 2A OS=Mus musculus GN=Fahd2a PE=1 SV=1	A0A0R4J094	4.21e-05	1.28e-05	3.83809
Negr1	Neuronal growth regulator 1 OS=Mus musculus GN=Negr1 PE=1 SV=1	A0A4W9	4.22e-05	1.28e-05	2.86234
Alcam	CD166 antigen OS=Mus musculus GN=Alcam PE=1 SV=1	E9Q3Q6	4.26e-05	1.29e-05	4.34252
Ap2b1	AP-2 complex subunit beta OS=Mus musculus GN=Ap2b1 PE=1 SV=1	AP2B1	4.29e-05	1.3e-05	5.36864
Ndufv3	NADH dehydrogenase [ubiquinone] flavoprotein 3, mitochondrial OS=Mus musculus GN=Ndufv3 PE=1 SV=1	NDUV3	4.39e-05	1.32e-05	28.0267
Ctnna2	Catenin alpha-2 OS=Mus musculus GN=Ctnna2 PE=1 SV=1	E0CXB9	4.43e-05	1.33e-05	2.46805
Isca1	Iron-sulfur cluster assembly 1 homolog, mitochondrial OS=Mus musculus GN=Isca1 PE=2 SV=1	ISCA1	4.47e-05	1.34e-05	3.97573
Ogdh	2-oxoglutarate dehydrogenase, mitochondrial OS=Mus musculus GN=Ogdh PE=1 SV=3	ODO1	4.48e-05	1.34e-05	3.16763
Wdr13	Memory-related protein OS=Mus musculus GN=Wdr13 PE=2 SV=1	Q8K412	4.53e-05	1.35e-05	3.03053
Ndufs2	NADH dehydrogenase [ubiquinone] iron-sulfur protein 2, mitochondrial OS=Mus musculus GN=Ndufs2 PE=1 SV=1	NDUS2	4.53e-05	1.35e-05	7.3656
Pip4k2b	Phosphatidylinositol-4-phosphate 5-kinase, type II, beta OS=Mus musculus GN=Pip4k2b PE=1 SV=1	Q3UJ95	4.55e-05	1.36e-05	3.97023
Nckipsd	NCK-interacting protein with SH3 domain OS=Mus musculus GN=Nckipsd PE=1 SV=2	SPN90	4.6e-05	1.37e-05	5.22664
Eif4h	Williams-Beuren syndrome chromosome region 1 homolog (Human), isoform CRA_b OS=Mus musculus GN=Eif4h PE=2 SV=1	Q3TG58	4.63e-05	1.37e-05	2.05708
Lasp1	LIM and SH3 domain protein 1 OS=Mus musculus GN=Lasp1 PE=1 SV=1	LASP1	4.65e-05	1.38e-05	4.29513
Ephx2	Bifunctional epoxide hydrolase 2 OS=Mus musculus GN=Ephx2 PE=1 SV=2	HYES	4.67e-05	1.38e-05	10.9768
Pak1	Serine/threonine-protein kinase PAK 1 OS=Mus musculus GN=Pak1 PE=1 SV=1	G5E884	4.69e-05	1.39e-05	5.41102
Gnl1	Guanine nucleotide-binding protein-like 1 OS=Mus musculus GN=Gnl1 PE=1 SV=4	GNL1	4.72e-05	1.39e-05	4.04497
Slc12a2	Solute carrier family 12 member 2 OS=Mus musculus GN=Slc12a2 PE=1 SV=1	E9QM38	4.78e-05	1.4e-05	4.68704
Slc25a3	Phosphate carrier protein, mitochondrial OS=Mus musculus GN=Slc25a3 PE=1 SV=1	MPCP	4.79e-05	1.4e-05	2.39842
Coro1a	Coronin-1A OS=Mus musculus GN=Coro1a PE=1 SV=5	COR1A	4.88e-05	1.43e-05	2.85388
Dpp6	Dipeptidyl aminopeptidase-like protein 6 OS=Mus musculus GN=Dpp6 PE=1 SV=1	Q5U4C2	4.88e-05	1.43e-05	4.19811
Shisa7	Cysteine-knot AMPAR-modulating protein 59 transcript variant b OS=Mus musculus GN=Shisa7 PE=2 SV=1	A0A172Q401	5e-05	1.45e-05	658.886
Ndufa9	NADH dehydrogenase [ubiquinone] 1 alpha subcomplex subunit 9, mitochondrial OS=Mus musculus GN=Ndufa9 PE=1 SV=1	A0A0R3P9C8	5.03e-05	1.46e-05	2.88087
Grin1	Glutamate receptor ionotropic, NMDA 1 OS=Mus musculus GN=Grin1 PE=1 SV=1	NMDZ1	5.08e-05	1.47e-05	38.9038
Pmm1	Phosphomannomutase 1 OS=Mus musculus GN=Pmm1 PE=1 SV=1	PMM1	5.08e-05	1.47e-05	10.7799
Ywhag	14-3-3 protein gamma OS=Mus musculus GN=Ywhag PE=1 SV=2	1433G	5.09e-05	1.47e-05	2.50486
Lgi1	Leucine-rich glioma-inactivated protein 1 OS=Mus musculus GN=Lgi1 PE=1 SV=1	LGI1	5.12e-05	1.48e-05	5.21572
Atp6v0a1	V-type proton ATPase 116 kDa subunit a isoform 1 OS=Mus musculus GN=Atp6v0a1 PE=1 SV=3	VPP1	5.14e-05	1.48e-05	3.82355
Atp5d	ATP synthase subunit delta, mitochondrial OS=Mus musculus GN=Atp5d PE=1 SV=1	ATPD	5.15e-05	1.48e-05	3.55855
Dnajc11	DnaJ homolog subfamily C member 11 OS=Mus musculus GN=Dnajc11 PE=1 SV=2	DJC11	5.16e-05	1.48e-05	5.90144
Vps52	Vacuolar protein sorting 52 OS=Mus musculus GN=Vps52 PE=2 SV=1	A0A068BGT0	5.27e-05	1.51e-05	3.04939
Ca14	Carbonic anhydrase 14 OS=Mus musculus GN=Ca14 PE=1 SV=1	CAH14	5.32e-05	1.52e-05	8.33343
Abi1	Abl interactor 1 OS=Mus musculus GN=Abi1 PE=1 SV=3	ABI1	5.38e-05	1.53e-05	3.13723
Cox5a	Cytochrome c oxidase subunit 5A, mitochondrial OS=Mus musculus GN=Cox5a PE=1 SV=2	COX5A	5.49e-05	1.56e-05	3.79623
Sucla2	Succinate--CoA ligase [ADP-forming] subunit beta, mitochondrial OS=Mus musculus GN=Sucla2 PE=1 SV=2	SUCB1	5.63e-05	1.59e-05	3.53629
Atp5o	ATP synthase subunit O, mitochondrial OS=Mus musculus GN=Atp5o PE=1 SV=1	ATPO	5.65e-05	1.59e-05	2.88421
Mark2	Serine/threonine-protein kinase MARK2 OS=Mus musculus GN=Mark2 PE=1 SV=3	MARK2	5.65e-05	1.59e-05	2.73806
Sbf1	Myotubularin-related protein 5 OS=Mus musculus GN=Sbf1 PE=1 SV=2	MTMR5	5.65e-05	1.59e-05	4.46909
Arhgef2	Rho guanine nucleotide exchange factor 2 OS=Mus musculus GN=Arhgef2 PE=1 SV=4	ARHG2	5.78e-05	1.63e-05	3.36558
Gm17087	Predicted gene 17087 OS=Mus musculus GN=Gm17087 PE=1 SV=1	V9GXQ2	5.84e-05	1.64e-05	47.4466
Ttc7b	Tetratricopeptide repeat protein 7B OS=Mus musculus GN=Ttc7b PE=1 SV=1	A0A1Y7VL44	5.86e-05	1.64e-05	13.2768
Bin1	Bin1 protein OS=Mus musculus GN=Bin1 PE=1 SV=1	Q6P1B9	5.92e-05	1.65e-05	6.36158
Bin1	Myc box-dependent-interacting protein 1 OS=Mus musculus GN=Bin1 PE=1 SV=1	BIN1	5.92e-05	1.65e-05	6.36158
Iars2	Isoleucine--tRNA ligase, mitochondrial OS=Mus musculus GN=Iars2 PE=1 SV=1	SYIM	6.09e-05	1.7e-05	2.46892
Bdh1	D-beta-hydroxybutyrate dehydrogenase, mitochondrial OS=Mus musculus GN=Bdh1 PE=1 SV=2	BDH	6.11e-05	1.7e-05	2.83763
Tprg1l	Tumor protein p63-regulated gene 1-like protein OS=Mus musculus GN=Tprg1l PE=1 SV=1	TPRGL	6.13e-05	1.7e-05	3.97911
Fsd1	Fibronectin type III and SPRY domain-containing protein 1 OS=Mus musculus GN=Fsd1 PE=1 SV=1	FSD1	6.28e-05	1.73e-05	7.89378
Abr	Active breakpoint cluster region-related protein OS=Mus musculus GN=Abr PE=1 SV=1	ABR	6.43e-05	1.77e-05	6.17937
Rasa4	Ras GTPase-activating protein 4 OS=Mus musculus GN=Rasa4 PE=1 SV=1	RASL2	6.49e-05	1.78e-05	7.24711
Mag	Myelin-associated glycoprotein OS=Mus musculus GN=Mag PE=2 SV=1	Q3T1F6	6.5e-05	1.78e-05	4.40744
Ahcyl1	S-adenosylhomocysteine hydrolase-like protein 1 OS=Mus musculus GN=Ahcyl1 PE=1 SV=1	SAHH2	6.56e-05	1.79e-05	4.94216
Slc25a22	Mitochondrial glutamate carrier 1 OS=Mus musculus GN=Slc25a22 PE=1 SV=1	GHC1	6.6e-05	1.8e-05	4.16295
Madd	MAP kinase-activating death domain protein OS=Mus musculus GN=Madd PE=1 SV=1	A0A0R4J1F4	6.6e-05	1.8e-05	24.8797
Igsf8	Immunoglobulin superfamily member 8 OS=Mus musculus GN=Igsf8 PE=1 SV=1	A0A0R4J117	6.64e-05	1.81e-05	4.07276
Kif1a	Kinesin-like protein KIF1A OS=Mus musculus GN=Kif1a PE=1 SV=2	KIF1A	6.81e-05	1.85e-05	5.90216
Serinc5	Serine incorporator 5 OS=Mus musculus GN=Serinc5 PE=2 SV=1	SERC5	6.82e-05	1.85e-05	5.2778
Ndufa5	NADH dehydrogenase [ubiquinone] 1 alpha subcomplex subunit 5 OS=Mus musculus GN=Ndufa5 PE=1 SV=3	NDUA5	6.9e-05	1.86e-05	3.50349
45546	Septin-11 OS=Mus musculus GN=Sept11 PE=1 SV=4	SEP11	7.06e-05	1.9e-05	2.64592
Soga3	Protein SOGA3 OS=Mus musculus GN=Soga3 PE=1 SV=2	SOGA3	7.1e-05	1.91e-05	3.57909
Ywhab	14-3-3 protein beta/alpha OS=Mus musculus GN=Ywhab PE=1 SV=3	1433B	7.19e-05	1.93e-05	2.43835
C1qtnf4	Complement C1q tumor necrosis factor-related protein 4 OS=Mus musculus GN=C1qtnf4 PE=1 SV=1	C1QT4	7.19e-05	1.93e-05	2.55278
Inpp4a	Type I inositol 3,4-bisphosphate 4-phosphatase OS=Mus musculus GN=Inpp4a PE=1 SV=2	D3YUD3	7.39e-05	1.98e-05	3.01636
Mdh1	Malate dehydrogenase, cytoplasmic OS=Mus musculus GN=Mdh1 PE=1 SV=3	MDHC	7.77e-05	2.07e-05	3.69538
Dnm1l	Dynamin-1-like protein OS=Mus musculus GN=Dnm1l PE=1 SV=2	DNM1L	7.79e-05	2.08e-05	3.34285
Inpp1	Inositol polyphosphate 1-phosphatase OS=Mus musculus GN=Inpp1 PE=1 SV=2	INPP	7.81e-05	2.08e-05	3.89585
Pitpnm1	Membrane-associated phosphatidylinositol transfer protein 1 OS=Mus musculus GN=Pitpnm1 PE=1 SV=1	PITM1	7.81e-05	2.08e-05	5.31038
Slc27a4	Long-chain fatty acid transport protein 4 OS=Mus musculus GN=Slc27a4 PE=1 SV=1	S27A4	7.82e-05	2.08e-05	6.00095
Trim3	Tripartite motif protein 3, isoform CRA_a OS=Mus musculus GN=Trim3 PE=1 SV=2	D3YUY7	7.95e-05	2.11e-05	9.40377
Atp1b2	Sodium/potassium-transporting ATPase subunit beta-2 OS=Mus musculus GN=Atp1b2 PE=1 SV=2	AT1B2	7.99e-05	2.11e-05	5.33052
Tpi1	Triosephosphate isomerase OS=Mus musculus GN=Tpi1 PE=1 SV=4	TPIS	8.01e-05	2.11e-05	3.01781
Sirpa	Tyrosine-protein phosphatase non-receptor type substrate 1 OS=Mus musculus GN=Sirpa PE=1 SV=1	E0CYM8	8.08e-05	2.13e-05	3.87042
Ttyh1	Protein tweety homolog OS=Mus musculus GN=Ttyh1 PE=1 SV=1	A0A0U1RPU8	8.14e-05	2.14e-05	5.72116
Prdx5	Uncharacterized protein (Fragment) OS=Mus musculus GN=Prdx5 PE=2 SV=1	Q3U7H9	8.24e-05	2.16e-05	3.50777
Dmwd	Dystrophia myotonica WD repeat-containing protein OS=Mus musculus GN=Dmwd PE=1 SV=3	DMWD	8.37e-05	2.19e-05	8.24401
Gabra1	Gamma-aminobutyric acid receptor subunit alpha-1 OS=Mus musculus GN=Gabra1 PE=1 SV=1	GBRA1	8.55e-05	2.23e-05	9.7397
Flot1	Flotillin-1 OS=Mus musculus GN=Flot1 PE=1 SV=1	FLOT1	8.55e-05	2.23e-05	4.2574
Shank2	SH3 and multiple ankyrin repeat domains protein 2 OS=Mus musculus GN=Shank2 PE=1 SV=2	SHAN2	8.58e-05	2.23e-05	5.34883
Gprin1	G protein-regulated inducer of neurite outgrowth 1 OS=Mus musculus GN=Gprin1 PE=1 SV=2	GRIN1	8.65e-05	2.25e-05	18.7784
Rhob	Rho-related GTP-binding protein RhoB OS=Mus musculus GN=Rhob PE=1 SV=1	RHOB	8.67e-05	2.25e-05	1.82634
Sh3gl3	Endophilin-A3 OS=Mus musculus GN=Sh3gl3 PE=1 SV=1	A0A0R4J0B8	8.75e-05	2.27e-05	4.34187
Nipsnap1	Protein NipSnap homolog 1 OS=Mus musculus GN=Nipsnap1 PE=1 SV=1	NIPS1	8.82e-05	2.28e-05	2.91014
Ndufs4	NADH dehydrogenase [ubiquinone] iron-sulfur protein 4, mitochondrial OS=Mus musculus GN=Ndufs4 PE=1 SV=3	NDUS4	8.98e-05	2.31e-05	20.9231
Cpne6	Copine-6 OS=Mus musculus GN=Cpne6 PE=1 SV=1	CPNE6	8.99e-05	2.31e-05	21.6072
Mtch1	Mitochondrial carrier homolog 1 OS=Mus musculus GN=Mtch1 PE=1 SV=1	MTCH1	9.08e-05	2.33e-05	2.52304
Ehd3	EH domain-containing protein 3 OS=Mus musculus GN=Ehd3 PE=1 SV=2	EHD3	9.12e-05	2.34e-05	3.50102
Jam3	Junctional adhesion molecule C OS=Mus musculus GN=Jam3 PE=1 SV=2	JAM3	9.17e-05	2.35e-05	2.13084
Slc25a18	Mitochondrial glutamate carrier 2 OS=Mus musculus GN=Slc25a18 PE=1 SV=4	GHC2	9.28e-05	2.36e-05	4.03706
45542	Septin-7 OS=Mus musculus GN=Sept7 PE=1 SV=1	SEPT7	9.34e-05	2.37e-05	2.51732
COX2	Cytochrome c oxidase subunit 2 OS=Mus musculus musculus GN=COX2 PE=3 SV=1	A0A023J6F3	9.53e-05	2.42e-05	3.79244
Opcml	Uncharacterized protein OS=Mus musculus GN=Opcml PE=2 SV=1	Q3TYL3	9.67e-05	2.44e-05	7.74444
Ndufa4	Cytochrome c oxidase subunit NDUFA4 OS=Mus musculus GN=Ndufa4 PE=1 SV=1	A0A0N4SVQ1	0.000100851	2.54e-05	2.18038
Ndufb2	NADH dehydrogenase [ubiquinone] 1 beta subcomplex subunit 2, mitochondrial OS=Mus musculus GN=Ndufb2 PE=1 SV=1	NDUB2	0.000102569	2.58e-05	13.9775
Dync1li2	Cytoplasmic dynein 1 light intermediate chain 2 OS=Mus musculus GN=Dync1li2 PE=1 SV=2	DC1L2	0.000102911	2.59e-05	2.44872
Ywhaz	14-3-3 protein zeta/delta OS=Mus musculus GN=Ywhaz PE=1 SV=1	1433Z	0.00010474	2.63e-05	2.71842
Wdr7	WD repeat-containing protein 7 OS=Mus musculus GN=Wdr7 PE=1 SV=3	WDR7	0.000105164	2.64e-05	5.63287
Ndufb10	NADH dehydrogenase [ubiquinone] 1 beta subcomplex subunit 10 OS=Mus musculus GN=Ndufb10 PE=1 SV=3	NDUBA	0.000107391	2.68e-05	2.2061
Dnm3	Dynamin-3 OS=Mus musculus GN=Dnm3 PE=1 SV=1	DYN3	0.000107989	2.69e-05	2.54565
Scamp1	Secretory carrier-associated membrane protein 1 OS=Mus musculus GN=Scamp1 PE=1 SV=1	SCAM1	0.000108244	2.69e-05	7.11173
Mras	Ras-related protein M-Ras OS=Mus musculus GN=Mras PE=1 SV=1	RASM	0.000110925	2.76e-05	7.80194
Cltc	Clathrin heavy chain 1 OS=Mus musculus GN=Cltc PE=1 SV=3	CLH1	0.000111998	2.78e-05	5.01625
Wdr47	WD repeat-containing protein 47 OS=Mus musculus GN=Wdr47 PE=1 SV=2	WDR47	0.000112626	2.79e-05	7.02372
Adgrl1	Adhesion G protein-coupled receptor L1 OS=Mus musculus GN=Adgrl1 PE=1 SV=2	AGRL1	0.000113159	2.8e-05	3.87963
Gls	Glutaminase kidney isoform, mitochondrial OS=Mus musculus GN=Gls PE=1 SV=1	GLSK	0.000114935	2.84e-05	3.55214
Ndufa11	NADH dehydrogenase [ubiquinone] 1 alpha subcomplex subunit 11 OS=Mus musculus GN=Ndufa11 PE=1 SV=2	NDUAB	0.000115785	2.85e-05	2.14018
Cntn2	Contactin-2 OS=Mus musculus GN=Cntn2 PE=1 SV=2	CNTN2	0.000117663	2.89e-05	21.2865
Rasal1	RasGAP-activating-like protein 1 OS=Mus musculus GN=Rasal1 PE=1 SV=2	RASL1	0.000120806	2.96e-05	10.2395
Bcat1	Branched-chain-amino-acid aminotransferase, cytosolic OS=Mus musculus GN=Bcat1 PE=1 SV=2	BCAT1	0.000121112	2.96e-05	6.1701
Igsf5	Immunoglobulin superfamily member 5 OS=Mus musculus GN=Igsf5 PE=4 SV=1	D3YXH0	0.00012112	2.96e-05	5.40474
Pygb	Glycogen phosphorylase, brain form OS=Mus musculus GN=Pygb PE=1 SV=3	PYGB	0.000124082	3.03e-05	3.41706
Tomm70a	Uncharacterized protein OS=Mus musculus GN=Tomm70a PE=2 SV=1	Q3TSX8	0.000124325	3.03e-05	4.03732
Ppp3cb	Serine/threonine-protein phosphatase 2B catalytic subunit beta isoform OS=Mus musculus GN=Ppp3cb PE=1 SV=2	PP2BB	0.000124388	3.03e-05	7.15168
Trio	Triple functional domain protein OS=Mus musculus GN=Trio PE=1 SV=3	TRIO	0.000125571	3.06e-05	9.22513
Slc30a3	Uncharacterized protein OS=Mus musculus GN=Slc30a3 PE=1 SV=1	Q3TMQ7	0.000125766	3.06e-05	11.4034
Nfs1	Cysteine desulfurase, mitochondrial OS=Mus musculus GN=Nfs1 PE=1 SV=3	NFS1	0.000127138	3.09e-05	5.85021
Lancl1	LanC-like protein 1 OS=Mus musculus GN=Lancl1 PE=1 SV=1	LANC1	0.000127439	3.09e-05	3.70203
Elavl3	ELAV-like protein 3 OS=Mus musculus GN=Elavl3 PE=1 SV=1	ELAV3	0.000128341	3.11e-05	12.6262
Tubb2b	Tubulin beta-2B chain OS=Mus musculus GN=Tubb2b PE=1 SV=1	TBB2B	0.000128633	3.12e-05	2.4567
Rdh14	Uncharacterized protein (Fragment) OS=Mus musculus GN=Rdh14 PE=2 SV=1	Q3UQM5	0.000129817	3.14e-05	3.28071
Nrn1	Neuritin (Fragment) OS=Mus musculus GN=Nrn1 PE=1 SV=1	A0A286YCW7	0.000130499	3.15e-05	4.17056
Cdh13	Cadherin 13 OS=Mus musculus GN=Cdh13 PE=1 SV=1	Q8VDK4	0.000130506	3.15e-05	5.735
Hspa4l	Heat shock 70 kDa protein 4L OS=Mus musculus GN=Hspa4l PE=1 SV=2	HS74L	0.000131952	3.17e-05	2.76188
Ppm1a	Protein phosphatase 1A OS=Mus musculus GN=Ppm1a PE=1 SV=1	PPM1A	0.000132567	3.19e-05	3.90267
Dync1i1	Cytoplasmic dynein 1 intermediate chain 1 OS=Mus musculus GN=Dync1i1 PE=1 SV=2	DC1I1	0.000136915	3.28e-05	7.89196
Clvs2	Clavesin-2 OS=Mus musculus GN=Clvs2 PE=1 SV=1	A0A1W2P7U8	0.000140747	3.36e-05	4.91234
Auh	Methylglutaconyl-CoA hydratase, mitochondrial OS=Mus musculus GN=Auh PE=1 SV=1	A0A0R4J023	0.000142241	3.39e-05	3.8135
Mgst3	Microsomal glutathione S-transferase 3 OS=Mus musculus GN=Mgst3 PE=1 SV=1	MGST3	0.000143241	3.41e-05	3.23991
Bcas3	Bcas3 protein OS=Mus musculus GN=Bcas3 PE=1 SV=1	Q0VF62	0.000143467	3.41e-05	9.10923
Ap3b2	AP-3 complex subunit beta-2 OS=Mus musculus GN=Ap3b2 PE=1 SV=2	AP3B2	0.000144472	3.43e-05	9.54877
Wasf1	Wiskott-Aldrich syndrome protein family member 1 OS=Mus musculus GN=Wasf1 PE=1 SV=2	WASF1	0.000146147	3.46e-05	2.19895
Map1lc3a	Microtubule-associated proteins 1A/1B light chain 3A OS=Mus musculus GN=Map1lc3a PE=1 SV=1	MLP3A	0.000147929	3.49e-05	6.04152
Ndufb9	NADH dehydrogenase [ubiquinone] 1 beta subcomplex subunit 9 OS=Mus musculus GN=Ndufb9 PE=1 SV=3	NDUB9	0.00014803	3.49e-05	9.68186
D10Jhu81e	ES1 protein homolog, mitochondrial OS=Mus musculus GN=D10Jhu81e PE=1 SV=1	ES1	0.000152189	3.57e-05	2.46542
Rnf14	E3 ubiquitin-protein ligase RNF14 OS=Mus musculus GN=Rnf14 PE=1 SV=2	RNF14	0.000152333	3.57e-05	4.08566
Uqcrq	Cytochrome b-c1 complex subunit 8 OS=Mus musculus GN=Uqcrq PE=1 SV=3	QCR8	0.000152669	3.57e-05	2.47739
Ass1	Argininosuccinate synthase OS=Mus musculus GN=Ass1 PE=1 SV=1	ASSY	0.000153516	3.59e-05	5.1318
Dusp3	Dual-specificity protein phosphatase 3 OS=Mus musculus GN=Dusp3 PE=1 SV=1	B1AQF4	0.000154577	3.61e-05	8.32748
Clta	Clathrin light chain A OS=Mus musculus GN=Clta PE=1 SV=2	CLCA	0.000157977	3.68e-05	2.9298
Vdac1	Voltage-dependent anion-selective channel protein 1 OS=Mus musculus GN=Vdac1 PE=1 SV=3	VDAC1	0.000158836	3.7e-05	2.48417
Tex35	Testis-expressed protein 35 OS=Mus musculus GN=Tex35 PE=4 SV=1	A0A087WNR4	0.000159003	3.7e-05	2.87217
Slc38a3	Sodium-coupled neutral amino acid transporter 3 (Fragment) OS=Mus musculus GN=Slc38a3 PE=1 SV=1	A0A0A6YWF5	0.000162059	3.76e-05	3.55342
Tanc2	Protein TANC2 OS=Mus musculus GN=Tanc2 PE=1 SV=1	TANC2	0.00016572	3.84e-05	8.36713
Hagh	Hydroxyacylglutathione hydrolase, mitochondrial OS=Mus musculus GN=Hagh PE=1 SV=2	GLO2	0.000166054	3.84e-05	4.39349
Mog	Myelin-oligodendrocyte glycoprotein OS=Mus musculus GN=Mog PE=1 SV=1	MOG	0.000169823	3.92e-05	5.04842
Nipsnap2	Protein NipSnap homolog 2 OS=Mus musculus GN=Nipsnap2 PE=1 SV=1	NIPS2	0.000170897	3.94e-05	2.8135
Mtmr1	Myotubularin-related protein 1 OS=Mus musculus GN=Mtmr1 PE=1 SV=1	MTMR1	0.000172939	3.98e-05	6.52459
Ppfia2	MKIAA4112 protein (Fragment) OS=Mus musculus GN=Ppfia2 PE=2 SV=1	Q5DTM9	0.000173487	3.99e-05	10.0082
Idh3b	Isocitrate dehydrogenase [NAD] subunit, mitochondrial OS=Mus musculus GN=Idh3b PE=1 SV=1	Q91VA7	0.000178185	4.08e-05	3.66602
Rab6b	Ras-related protein Rab-6B OS=Mus musculus GN=Rab6b PE=1 SV=1	RAB6B	0.000179537	4.11e-05	2.28193
ND1	NADH-ubiquinone oxidoreductase chain 1 OS=Mus musculus GN=ND1 PE=3 SV=1	G3EB90	0.000179659	4.11e-05	4.59286
Gabrb3	Gamma-aminobutyric acid receptor subunit beta-3 OS=Mus musculus GN=Gabrb3 PE=2 SV=1	GBRB3	0.000179722	4.11e-05	3.76714
Npepps	Puromycin-sensitive aminopeptidase OS=Mus musculus GN=Npepps PE=1 SV=2	PSA	0.000180346	4.12e-05	2.39057
Prdx3	Thioredoxin-dependent peroxide reductase, mitochondrial OS=Mus musculus GN=Prdx3 PE=1 SV=1	PRDX3	0.000186591	4.23e-05	2.28867
Gna13	Guanine nucleotide-binding protein subunit alpha-13 OS=Mus musculus GN=Gna13 PE=1 SV=1	GNA13	0.000187266	4.25e-05	2.69751
Nefh	Neurofilament heavy polypeptide OS=Mus musculus GN=Nefh PE=1 SV=3	NFH	0.000194624	4.4e-05	2.42822
Ak3	GTP:AMP phosphotransferase AK3, mitochondrial OS=Mus musculus GN=Ak3 PE=1 SV=3	KAD3	0.000197085	4.44e-05	2.89757
Prkcd	Protein kinase C delta type OS=Mus musculus GN=Prkcd PE=1 SV=3	KPCD	0.000197678	4.45e-05	3.47185
Lsamp	Limbic system-associated membrane protein OS=Mus musculus GN=Lsamp PE=1 SV=1	A0A087WP80	0.000200917	4.52e-05	2.42436
Arpc1a	Actin-related protein 2/3 complex subunit 1A OS=Mus musculus GN=Arpc1a PE=1 SV=1	ARC1A	0.00020133	4.52e-05	4.72032
Nadk2	NAD kinase 2, mitochondrial OS=Mus musculus GN=Nadk2 PE=1 SV=2	NAKD2	0.000202044	4.54e-05	2.44282
Mal2	Protein MAL2 OS=Mus musculus GN=Mal2 PE=1 SV=1	MAL2	0.000205341	4.6e-05	8.08576
Ncam2	Neural cell adhesion molecule 2 OS=Mus musculus GN=Ncam2 PE=1 SV=1	NCAM2	0.000205785	4.6e-05	6.2199
Napa	Alpha-soluble NSF attachment protein OS=Mus musculus GN=Napa PE=1 SV=1	SNAA	0.000209786	4.67e-05	3.15952
Mpc1	Mitochondrial pyruvate carrier 1 OS=Mus musculus GN=Mpc1 PE=1 SV=1	MPC1	0.000213132	4.74e-05	4.5156
Qdpr	Dihydropteridine reductase OS=Mus musculus GN=Qdpr PE=1 SV=2	DHPR	0.00021356	4.75e-05	2.41157
Hdgfl3	Hepatoma-derived growth factor-related protein 3 OS=Mus musculus GN=Hdgfl3 PE=1 SV=2	HDGR3	0.00021652	4.8e-05	3.35597
Syt2	Synaptotagmin II OS=Mus musculus GN=Syt2 PE=1 SV=1	A0A0R4J2C2	0.000218567	4.84e-05	7.90981
Myo5a	Unconventional myosin-Va OS=Mus musculus GN=Myo5a PE=1 SV=1	D3YZ62	0.000219178	4.85e-05	3.14531
Cyb5r1	Cytochrome b5 reductase 1, isoform CRA_a (Fragment) OS=Mus musculus GN=Cyb5r1 PE=1 SV=1	G3UZG6	0.000224815	4.95e-05	6.0849
Ptpn11	Tyrosine-protein phosphatase non-receptor type 11 OS=Mus musculus GN=Ptpn11 PE=1 SV=2	PTN11	0.000229527	5.03e-05	5.44714
Ndufb8	NADH dehydrogenase [ubiquinone] 1 beta subcomplex subunit 8, mitochondrial OS=Mus musculus GN=Ndufb8 PE=1 SV=1	NDUB8	0.000233513	5.11e-05	4.42959
Tuba1a	Tubulin alpha-1A chain OS=Mus musculus GN=Tuba1a PE=1 SV=1	TBA1A	0.000238744	5.22e-05	5.00785
Gpi	Glucose-6-phosphate isomerase OS=Mus musculus GN=Gpi PE=1 SV=4	G6PI	0.000248851	5.42e-05	2.75639
Cnksr2	Connector enhancer of kinase suppressor of ras 2 OS=Mus musculus GN=Cnksr2 PE=1 SV=1	CNKR2	0.000250343	5.44e-05	8.63809
Rab3a	RAB3A, member RAS oncogene family, isoform CRA_a OS=Mus musculus GN=Rab3a PE=1 SV=1	Q0PD63	0.000250955	5.45e-05	2.54709
Sorbs2	NArgBP2 OS=Mus musculus GN=Sorbs2 PE=2 SV=1	A0A0S3CWK3	0.00025458	5.51e-05	2.53567
Irgq	Immunity-related GTPase family Q protein OS=Mus musculus GN=Irgq PE=1 SV=1	IRGQ	0.000255474	5.52e-05	7.04857
Map2k1	Dual specificity mitogen-activated protein kinase kinase 1 OS=Mus musculus GN=Map2k1 PE=1 SV=2	MP2K1	0.000257501	5.56e-05	2.83863
Pacs1	Phosphofurin acidic cluster sorting protein 1 OS=Mus musculus GN=Pacs1 PE=1 SV=2	PACS1	0.000258758	5.58e-05	7.65109
Scai	Protein SCAI OS=Mus musculus GN=Scai PE=1 SV=2	SCAI	0.000259576	5.59e-05	37.2866
Usp5	Ubiquitinyl hydrolase 1 OS=Mus musculus GN=Usp5 PE=1 SV=1	Q3U4W8	0.000268918	5.76e-05	2.00468
Lancl2	LanC-like protein 2 (Fragment) OS=Mus musculus GN=Lancl2 PE=1 SV=1	F6RJV6	0.000269703	5.77e-05	2.56013
Rala	Ras-related protein Ral-A OS=Mus musculus GN=Rala PE=1 SV=1	RALA	0.000280046	5.95e-05	2.52017
Cox7c	Cytochrome c oxidase subunit 7C, mitochondrial OS=Mus musculus GN=Cox7c PE=1 SV=1	COX7C	0.000290893	6.16e-05	2.62633
Cox6c	Cytochrome c oxidase subunit 6C OS=Mus musculus GN=Cox6c PE=1 SV=3	COX6C	0.000295557	6.24e-05	2.30476
Maob	Amine oxidase [flavin-containing] B OS=Mus musculus GN=Maob PE=1 SV=4	AOFB	0.000299718	6.32e-05	3.94697
Cadm3	Cell adhesion molecule 3 OS=Mus musculus GN=Cadm3 PE=1 SV=1	CADM3	0.000300743	6.34e-05	10.9505
Cyfip1	Cytoplasmic FMR1-interacting protein 1 OS=Mus musculus GN=Cyfip1 PE=1 SV=1	CYFP1	0.000306688	6.46e-05	3.58518
Gstm1	Glutathione S-transferase Mu 1 OS=Mus musculus GN=Gstm1 PE=1 SV=2	GSTM1	0.000308171	6.48e-05	2.20344
Shank3	SH3 and multiple ankyrin repeat domains protein 3 OS=Mus musculus GN=Shank3 PE=1 SV=1	A0A0A0MQD5	0.000320716	6.7e-05	10.7696
Gng12	Guanine nucleotide-binding protein subunit gamma (Fragment) OS=Mus musculus GN=Gng12 PE=1 SV=1	A0A0N4SVT3	0.000320896	6.7e-05	2.93634
Tjp2	Tight junction protein ZO-2 OS=Mus musculus GN=Tjp2 PE=1 SV=2	ZO2	0.000323405	6.74e-05	3.42925
Dnajc5	DnaJ homolog subfamily C member 5 (Fragment) OS=Mus musculus GN=Dnajc5 PE=1 SV=1	A2AUE1	0.000323754	6.74e-05	2.90382
Cit	Citron Rho-interacting kinase OS=Mus musculus GN=Cit PE=1 SV=3	CTRO	0.000326287	6.78e-05	12.6761
Palm	Paralemmin-1 OS=Mus musculus GN=Palm PE=1 SV=1	PALM	0.000337234	7e-05	5.71564
Acbd6	Acyl-CoA-binding domain-containing protein 6 (Fragment) OS=Mus musculus GN=Acbd6 PE=1 SV=1	A0A0A6YWZ1	0.000345586	7.14e-05	2.61828
Coro7	Coronin-7 OS=Mus musculus GN=Coro7 PE=1 SV=2	CORO7	0.000345662	7.14e-05	4.65056
Slc6a11	Sodium- and chloride-dependent GABA transporter 3 OS=Mus musculus GN=Slc6a11 PE=1 SV=2	S6A11	0.000355804	7.34e-05	7.99286
Lgalsl	Galectin-related protein OS=Mus musculus GN=Lgalsl PE=1 SV=1	LEGL	0.000361289	7.44e-05	7.19153
Dmxl2	DmX-like protein 2 OS=Mus musculus GN=Dmxl2 PE=1 SV=1	B0V2P5	0.000364471	7.5e-05	7.1706
Slc44a1	Choline transporter-like protein 1 OS=Mus musculus GN=Slc44a1 PE=1 SV=3	CTL1	0.000369293	7.59e-05	5.16548
Ndufb6	MCG9810 OS=Mus musculus GN=Ndufb6 PE=1 SV=1	A2AP31	0.000373106	7.65e-05	4.1771
Rhog	Rho-related GTP-binding protein RhoG OS=Mus musculus GN=Rhog PE=1 SV=1	RHOG	0.000375372	7.68e-05	2.62504
Mapk10	Mitogen-activated protein kinase OS=Mus musculus GN=Mapk10 PE=1 SV=1	Q3TQZ7	0.000377669	7.72e-05	2.41366
Timm9	Mitochondrial import inner membrane translocase subunit Tim9 OS=Mus musculus GN=Timm9 PE=1 SV=1	TIM9	0.000378956	7.74e-05	2.83549
Kif2a	Kinesin-like protein OS=Mus musculus GN=Kif2a PE=1 SV=1	E0CZ72	0.000382123	7.8e-05	1.97866
Ctbp1	C-terminal-binding protein 1 OS=Mus musculus GN=Ctbp1 PE=1 SV=1	A0A0J9YU62	0.000391492	7.97e-05	2.43767
Tmx2	Thioredoxin-related transmembrane protein 2 OS=Mus musculus GN=Tmx2 PE=1 SV=1	TMX2	0.000392061	7.97e-05	2.65762
Adam11	Uncharacterized protein (Fragment) OS=Mus musculus GN=Adam11 PE=2 SV=1	Q3TZE2	0.000392203	7.97e-05	9.53778
Atp8a1	Phospholipid-transporting ATPase OS=Mus musculus GN=Atp8a1 PE=1 SV=1	A0A0M3HEP7	0.000396848	8.05e-05	7.76957
Scn2b	Sodium channel beta2 subunit OS=Mus musculus GN=Scn2b PE=1 SV=1	Q1MXF8	0.000397639	8.06e-05	7.29281
Thy1	Thy-1 membrane glycoprotein (Fragment) OS=Mus musculus GN=Thy1 PE=1 SV=1	A0A1L1SUX8	0.000401388	8.13e-05	3.42593
Nudt3	Diphosphoinositol polyphosphate phosphohydrolase 1 OS=Mus musculus GN=Nudt3 PE=1 SV=1	I1E4X7	0.000408831	8.25e-05	3.0198
Ermn	Ermin OS=Mus musculus GN=Ermn PE=1 SV=1	ERMIN	0.000417925	8.41e-05	4.0454
Dlg1	Disks large homolog 1 OS=Mus musculus GN=Dlg1 PE=1 SV=1	DLG1	0.00042005	8.45e-05	3.11034
Trappc3	Trafficking protein particle complex subunit OS=Mus musculus GN=Trappc3 PE=1 SV=1	Q3U9K9	0.000423055	8.49e-05	2.73931
Ddc	Aromatic-L-amino-acid decarboxylase OS=Mus musculus GN=Ddc PE=1 SV=1	DDC	0.00042331	8.49e-05	11.0292
Gnai2	Guanine nucleotide-binding protein G(i) subunit alpha-2 OS=Mus musculus GN=Gnai2 PE=1 SV=5	GNAI2	0.000424586	8.5e-05	1.71646
Actr3b	Actin-related protein 3B OS=Mus musculus GN=Actr3b PE=1 SV=1	ARP3B	0.000431211	8.6e-05	2.28547
Nf1	Neurofibromin OS=Mus musculus GN=Nf1 PE=1 SV=1	NF1	0.000451624	8.94e-05	3.21079
Acaca	Acetyl-CoA carboxylase 1 OS=Mus musculus GN=Acaca PE=1 SV=1	ACACA	0.000458648	9.05e-05	Infinity
Map7	Ensconsin OS=Mus musculus GN=Map7 PE=1 SV=1	A0A1L1SVB6	0.000467824	9.22e-05	153.352
Gabrb2	Gamma-aminobutyric acid receptor subunit beta-2 OS=Mus musculus GN=Gabrb2 PE=1 SV=2	GBRB2	0.000471572	9.29e-05	3.23438
Dtna	Dystrobrevin OS=Mus musculus GN=Dtna PE=1 SV=1	A0A1Y7VJN9	0.00047739	9.4e-05	6.88301
Hcn1	Potassium/sodium hyperpolarization-activated cyclic nucleotide-gated channel 1 OS=Mus musculus GN=Hcn1 PE=1 SV=1	HCN1	0.000487749	9.58e-05	195.845
Gstm7	Gstm7 protein OS=Mus musculus GN=Gstm7 PE=2 SV=1	Q6PJ91	0.000488158	9.58e-05	2.91323
Pkm	Pyruvate kinase PKM OS=Mus musculus GN=Pkm PE=1 SV=4	KPYM	0.00049271	9.65e-05	1.90512
Pfkp	ATP-dependent 6-phosphofructokinase, platelet type OS=Mus musculus GN=Pfkp PE=1 SV=1	PFKAP	0.000496493	9.71e-05	1.94896
Vmn2r3	Vomeronasal 2, receptor 3 OS=Mus musculus GN=Vmn2r3 PE=3 SV=1	E9Q107	0.000507618	9.9e-05	2.70534
Actn2	Alpha-actinin-2 OS=Mus musculus GN=Actn2 PE=1 SV=2	ACTN2	0.000512691	9.99e-05	3.20167
Aldoa	Fructose-bisphosphate aldolase A OS=Mus musculus GN=Aldoa PE=1 SV=2	ALDOA	0.000513655	0.0001	2.30559
Acat1	Acetyl-CoA acetyltransferase, mitochondrial OS=Mus musculus GN=Acat1 PE=1 SV=1	THIL	0.000523639	0.000101672	3.4301
Sepsecs	O-phosphoseryl-tRNA(Sec) selenium transferase (Fragment) OS=Mus musculus GN=Sepsecs PE=4 SV=1	F6ZFG8	0.00052465	0.000101752	2.86859
Efnb3	Ephrin-B3 OS=Mus musculus GN=Efnb3 PE=1 SV=1	EFNB3	0.000530266	0.000102697	5.46447
Slc4a10	Anion exchange protein OS=Mus musculus GN=Slc4a10 PE=1 SV=1	B1AWV9	0.000531514	0.000102852	42.8653
Sec14l2	SEC14-like protein 2 OS=Mus musculus GN=Sec14l2 PE=1 SV=1	S14L2	0.000532978	0.000103048	6.47566
Ptk2b	Protein-tyrosine kinase 2-beta OS=Mus musculus GN=Ptk2b PE=1 SV=2	FAK2	0.000540801	0.000104472	2.49104
Dbn1	Drebrin OS=Mus musculus GN=Dbn1 PE=1 SV=1	A0A0R4J1E3	0.000544547	0.000105107	3.1076
Nckap1	Nckap1 protein (Fragment) OS=Mus musculus GN=Nckap1 PE=2 SV=1	A1L0U6	0.000547781	0.000105641	2.55178
Dnpep	Aspartyl aminopeptidase OS=Mus musculus GN=Dnpep PE=1 SV=2	DNPEP	0.000560699	0.000108042	2.29164
Acot7	Cytosolic acyl coenzyme A thioester hydrolase OS=Mus musculus GN=Acot7 PE=1 SV=2	BACH	0.00056149	0.000108103	2.41477
Isca2	Iron-sulfur cluster assembly 2 homolog, mitochondrial OS=Mus musculus GN=Isca2 PE=1 SV=2	ISCA2	0.000562748	0.000108254	19.9412
Gstm5	Glutathione S-transferase Mu 5 OS=Mus musculus GN=Gstm5 PE=1 SV=1	GSTM5	0.00056875	0.000109316	2.11746
Ccny	Cyclin-Y OS=Mus musculus GN=Ccny PE=1 SV=1	CCNY	0.000579363	0.000111169	2.6779
Crym	Ketimine reductase mu-crystallin OS=Mus musculus GN=Crym PE=1 SV=1	CRYM	0.000585216	0.000112198	5.6472
Ndufs6	NADH dehydrogenase [ubiquinone] iron-sulfur protein 6, mitochondrial OS=Mus musculus GN=Ndufs6 PE=1 SV=2	NDUS6	0.000588112	0.000112565	2.07557
Ppp1ca	Serine/threonine-protein phosphatase PP1-alpha catalytic subunit OS=Mus musculus GN=Ppp1ca PE=1 SV=1	PP1A	0.000608914	0.000116157	2.78872
Psmb5	Proteasome subunit beta type-5 OS=Mus musculus GN=Psmb5 PE=1 SV=3	PSB5	0.000620261	0.000118083	2.05998
Exoc3	Exocyst complex component 3 OS=Mus musculus GN=Exoc3 PE=1 SV=2	EXOC3	0.000624014	0.000118641	5.58986
Mpp2	MAGUK p55 subfamily member 2 OS=Mus musculus GN=Mpp2 PE=1 SV=1	MPP2	0.000645698	0.00012256	4.66824
Immt	MICOS complex subunit MIC60 OS=Mus musculus GN=Immt PE=2 SV=1	Q3TVZ5	0.000652432	0.000123633	4.70922
A830010M20Rik	BTB (POZ) domain containing 8 OS=Mus musculus GN=A830010M20Rik PE=1 SV=1	A0A1D5RL96	0.000656318	0.000124163	126.588
Serpinb1a	Leukocyte elastase inhibitor A OS=Mus musculus GN=Serpinb1a PE=1 SV=1	ILEUA	0.000670151	0.000126571	4.30442
Actn4	Alpha-actinin-4 OS=Mus musculus GN=Actn4 PE=1 SV=1	A0A1L1SV25	0.000671933	0.000126698	2.26807
Actn1	Alpha actinin 1a OS=Mus musculus GN=Actn1 PE=1 SV=1	A1BN54	0.000671933	0.000126698	2.26807
Asap1	Arf-GAP with SH3 domain, ANK repeat and PH domain-containing protein 1 OS=Mus musculus GN=Asap1 PE=1 SV=2	ASAP1	0.000676727	0.000127428	9.78043
Rap2b	Ras-related protein Rap-2b OS=Mus musculus GN=Rap2b PE=1 SV=1	RAP2B	0.000685561	0.000128948	2.04755
Slc3a2	Uncharacterized protein OS=Mus musculus GN=Slc3a2 PE=2 SV=1	Q3TN39	0.000695852	0.000130669	1.73342
Itpa	Inosine triphosphate pyrophosphatase OS=Mus musculus GN=Itpa PE=1 SV=2	ITPA	0.000700055	0.00013135	2.94438
Pde10a	Phosphodiesterase (Fragment) OS=Mus musculus GN=Pde10a Mus musculus PE=3 SV=1	Q7TPG1	0.000714459	0.000133723	8.19026
Atp6v1h	V-type proton ATPase subunit H OS=Mus musculus GN=Atp6v1h PE=1 SV=1	A0A0A6YX18	0.00072494	0.000135242	3.42005
Vat1l	Synaptic vesicle membrane protein VAT-1 homolog-like OS=Mus musculus GN=Vat1l PE=1 SV=2	VAT1L	0.000727536	0.000135616	15.8931
Arhgap26	Arhgap26 protein OS=Mus musculus GN=Arhgap26 PE=2 SV=1	B9EJ96	0.000737726	0.000137403	2.88034
Plxna1	Plexin-A1 OS=Mus musculus GN=Plxna1 PE=1 SV=1	PLXA1	0.000741241	0.000137945	16.3969
Sorbs1	Sorbin and SH3 domain-containing protein 1 OS=Mus musculus GN=Sorbs1 PE=1 SV=2	SRBS1	0.000743116	0.000138182	111.336
Cul2	Cullin-2 OS=Mus musculus GN=Cul2 PE=1 SV=2	CUL2	0.00074969	0.000139178	3.55194
Strn	Striatin OS=Mus musculus GN=Strn PE=1 SV=2	STRN	0.000757042	0.000140315	3.92876
Chmp6	Chromatin modifying protein 6 OS=Mus musculus GN=Chmp6 PE=1 SV=1	B1AZ39	0.000760403	0.000140823	2.08061
Tmod1	Tropomodulin-1 OS=Mus musculus GN=Tmod1 PE=1 SV=2	TMOD1	0.000777072	0.000143499	105.396
Elavl2	ELAV-like protein 2 OS=Mus musculus GN=Elavl2 PE=2 SV=1	ELAV2	0.000777718	0.000143499	18.0505
Flot2	Flotillin-2 OS=Mus musculus GN=Flot2 PE=1 SV=2	FLOT2	0.000777992	0.000143499	2.99017
Fam49a	Protein FAM49A OS=Mus musculus GN=Fam49a PE=1 SV=1	FA49A	0.000778917	0.000143554	2.21039
Pls3	Plastin-3 (Fragment) OS=Mus musculus GN=Pls3 PE=1 SV=1	A0A1C7CYV0	0.000789421	0.000145373	3.37189
Zc3h14	Zinc finger CCCH domain-containing protein 14 OS=Mus musculus GN=Zc3h14 PE=1 SV=1	ZC3HE	0.000795311	0.000146339	4.57758
Srgap3	SLIT-ROBO Rho GTPase-activating protein 3 OS=Mus musculus GN=Srgap3 PE=1 SV=1	SRGP3	0.000797742	0.000146433	16.066
Cyth2	Cytohesin-2 OS=Mus musculus GN=Cyth2 PE=1 SV=1	A0A1B0GRX7	0.000805478	0.000147616	4.14102
Fah	Fumarylacetoacetase OS=Mus musculus GN=Fah PE=1 SV=2	FAAA	0.000808887	0.000148122	3.40571
Uqcrc2	Cytochrome b-c1 complex subunit 2, mitochondrial OS=Mus musculus GN=Uqcrc2 PE=1 SV=1	QCR2	0.000812459	0.000148657	2.5693
Stxbp5	Syntaxin-binding protein 5 OS=Mus musculus GN=Stxbp5 PE=1 SV=1	D3Z079	0.00082685	0.000151018	5.94934
Rbfox3	RNA binding protein fox-1 homolog 3 OS=Mus musculus GN=Rbfox3 PE=1 SV=2	RFOX3	0.00082837	0.000151084	3.45567
Pc	Pyruvate carboxylase, mitochondrial OS=Mus musculus GN=Pc PE=1 SV=1	PYC	0.000832478	0.000151609	2.90726
Ttc9b	Tetratricopeptide repeat protein 9B OS=Mus musculus GN=Ttc9b PE=1 SV=1	TTC9B	0.000850994	0.00015484	75.3554
Bcan	Brevican core protein OS=Mus musculus GN=Bcan PE=1 SV=2	PGCB	0.000887891	0.000161168	2.17679
Lynx1	Ly-6/neurotoxin-like protein 1 OS=Mus musculus GN=Lynx1 PE=1 SV=1	LYNX1	0.000900552	0.000163207	3.26481
Sptb	Spectrin beta chain OS=Mus musculus GN=Sptb PE=2 SV=1	B2RX08	0.000905527	0.000163979	4.45038
Klc2	Kinesin light chain 2 OS=Mus musculus GN=Klc2 PE=1 SV=1	KLC2	0.000916358	0.000165678	2.32244
Dgkb	Diacylglycerol kinase beta OS=Mus musculus GN=Dgkb PE=1 SV=2	DGKB	0.000931486	0.000168147	13.4471
Igsf21	Immunoglobulin superfamily member 21 OS=Mus musculus GN=Igsf21 PE=2 SV=1	IGS21	0.000938005	0.00016919	4.83582
Kiss1	Kiss1 metastasis-suppressor OS=Mus musculus GN=Kiss1 PE=2 SV=1	I0J0X7	0.000951143	0.000171305	2.00297
Rhot1	Mitochondrial Rho GTPase 1 OS=Mus musculus GN=Rhot1 PE=1 SV=1	MIRO1	0.000951229	0.000171305	2.60059
Cd47	Uncharacterized protein OS=Mus musculus GN=Cd47 PE=2 SV=1	Q3U967	0.000952515	0.000171401	2.1155
Diras1	GTP-binding protein Di-Ras1 OS=Mus musculus GN=Diras1 PE=1 SV=1	DIRA1	0.000977027	0.000175123	3.36337
Tom1l2	TOM1-like protein 2 OS=Mus musculus GN=Tom1l2 PE=1 SV=1	TM1L2	0.000994972	0.00017806	6.5532
Aldh1a1	Retinal dehydrogenase 1 OS=Mus musculus GN=Aldh1a1 PE=1 SV=5	AL1A1	0.00101076	0.000180626	8.86846
Celf2	CUGBP Elav-like family member 2 OS=Mus musculus GN=Celf2 PE=1 SV=1	CELF2	0.00101896	0.000181783	2.36618
COX1	Cytochrome c oxidase subunit 1 OS=Mus musculus castaneus GN=COX1 PE=3 SV=1	A0A023J612	0.0010455	0.000186372	5.1967
Aldh6a1	Methylmalonate-semialdehyde dehydrogenase [acylating], mitochondrial OS=Mus musculus GN=Aldh6a1 PE=1 SV=1	MMSA	0.00104899	0.000186704	2.42487
Hibadh	3-hydroxyisobutyrate dehydrogenase, mitochondrial OS=Mus musculus GN=Hibadh PE=1 SV=1	3HIDH	0.00105145	0.000186996	2.66961
Sod2	Superoxide dismutase [Mn], mitochondrial OS=Mus musculus GN=Sod2 PE=1 SV=3	SODM	0.00106558	0.00018936	2.89588
Basp1	Brain acid soluble protein 1 OS=Mus musculus GN=Basp1 PE=1 SV=3	BASP1	0.00108462	0.000192297	3.70202
Dlgap3	Disks large-associated protein 3 OS=Mus musculus GN=Dlgap3 PE=1 SV=1	B1AS06	0.00109263	0.000193417	326.858
Prkar1b	cAMP-dependent protein kinase type I-beta regulatory subunit OS=Mus musculus GN=Prkar1b PE=1 SV=2	KAP1	0.00110963	0.000196121	3.53578
Gabrg2	Gamma-aminobutyric acid receptor subunit gamma-2 OS=Mus musculus GN=Gabrg2 PE=1 SV=3	GBRG2	0.00112045	0.000197576	51.639
Afg3l2	Uncharacterized protein OS=Mus musculus GN=Afg3l2 PE=2 SV=1	Q3UDQ7	0.00112533	0.000198283	2.79377
Glul	Glutamine synthetase OS=Mus musculus GN=Glul PE=1 SV=6	GLNA	0.00112646	0.000198329	2.45689
Llgl1	Lethal(2) giant larvae protein homolog 1 OS=Mus musculus GN=Llgl1 PE=1 SV=1	A0A0R4J0S4	0.00112856	0.000198546	2.88218
Ndufa13	NADH dehydrogenase [ubiquinone] 1 alpha subcomplex subunit 13 OS=Mus musculus GN=Ndufa13 PE=1 SV=3	NDUAD	0.00113088	0.000198649	2.08686
Carhsp1	Calcium-regulated heat stable protein 1 OS=Mus musculus GN=Carhsp1 PE=1 SV=1	CHSP1	0.00113604	0.000199402	6.61198
Glud1	Glutamate dehydrogenase 1, mitochondrial OS=Mus musculus GN=Glud1 PE=1 SV=1	DHE3	0.00114315	0.000200433	1.92017
Epb41l3	Erythrocyte protein band 4.1-like 3 isoform B OS=Mus musculus GN=Epb41l3 PE=2 SV=1	D0VYV6	0.00114367	0.000200433	3.17496
Ncan	Neurocan core protein OS=Mus musculus GN=Ncan PE=1 SV=1	A0A0R4IZX5	0.00115357	0.000201703	1.75351
Sfxn5	Sideroflexin-5 OS=Mus musculus GN=Sfxn5 PE=1 SV=2	SFXN5	0.0011663	0.000203774	13.3002
Mcu	Calcium uniporter protein, mitochondrial OS=Mus musculus GN=Mcu PE=1 SV=2	MCU	0.00117749	0.000205259	3.083
Kif5c	Kinesin heavy chain isoform 5C OS=Mus musculus GN=Kif5c PE=1 SV=3	KIF5C	0.00119722	0.000208195	2.71658
Sik3	Serine/threonine-protein kinase SIK3 OS=Mus musculus GN=Sik3 PE=1 SV=3	SIK3	0.00120894	0.00020978	3.49944
Ap3m1	AP-3 complex subunit mu-1 OS=Mus musculus GN=Ap3m1 PE=1 SV=1	AP3M1	0.00125004	0.000216023	5.01245
Epm2aip1	EPM2A-interacting protein 1 OS=Mus musculus GN=Epm2aip1 PE=1 SV=1	EPMIP	0.00125175	0.00021606	4.38892
Atp5j2	ATP synthase subunit f, mitochondrial OS=Mus musculus GN=Atp5j2 PE=1 SV=3	ATPK	0.00125284	0.000216086	2.04147
Purb	Transcriptional activator protein Pur-beta OS=Mus musculus GN=Purb PE=1 SV=3	PURB	0.00125642	0.000216539	1.59258
Prrt2	Proline-rich transmembrane protein 2 OS=Mus musculus GN=Prrt2 PE=1 SV=1	PRRT2	0.00126326	0.000217553	2.40905
Map2k4	Dual specificity mitogen-activated protein kinase kinase 4 OS=Mus musculus GN=Map2k4 PE=1 SV=2	MP2K4	0.00128249	0.000220368	2.48462
Ogt	UDP-N-acetylglucosamine--peptide N-acetylglucosaminyltransferase 110 kDa subunit OS=Mus musculus GN=Ogt PE=1 SV=2	OGT1	0.00128845	0.000221226	2.84172
Uba1	Uncharacterized protein OS=Mus musculus GN=Uba1 PE=2 SV=1	A0A1S6GWH5	0.00132449	0.000226732	2.56354
Cacng2	Voltage-dependent calcium channel gamma-2 subunit OS=Mus musculus GN=Cacng2 PE=1 SV=1	CCG2	0.00133448	0.000228101	2.6559
Atp5h	ATP synthase subunit d, mitochondrial (Fragment) OS=Mus musculus GN=Atp5h PE=1 SV=1	B1ASE2	0.00135428	0.000230966	3.19061
Otub1	Ubiquitin thioesterase OTUB1 OS=Mus musculus GN=Otub1 PE=1 SV=2	OTUB1	0.00135937	0.000231662	2.88539
Lin7c	Protein lin-7 homolog C OS=Mus musculus GN=Lin7c PE=1 SV=2	LIN7C	0.00136619	0.000232305	2.11122
Pdpr	Pyruvate dehydrogenase phosphatase regulatory subunit, mitochondrial OS=Mus musculus GN=Pdpr PE=1 SV=1	PDPR	0.00137536	0.00023369	4.95967
Dync1h1	Cytoplasmic dynein 1 heavy chain 1 OS=Mus musculus GN=Dync1h1 PE=1 SV=2	DYHC1	0.00137771	0.000233915	1.67366
Lcmt1	Leucine carboxyl methyltransferase 1 OS=Mus musculus GN=Lcmt1 PE=1 SV=1	A0A0U1RNF2	0.00139818	0.000236693	2.24749
Gng3	Guanine nucleotide-binding protein G(I)/G(S)/G(O) subunit gamma-3 OS=Mus musculus GN=Gng3 PE=1 SV=1	GBG3	0.00140444	0.00023757	3.16458
Trim2	Tripartite motif-containing protein 2 OS=Mus musculus GN=Trim2 PE=1 SV=1	TRIM2	0.00140547	0.00023757	1.97904
Gmfb	Glia maturation factor beta OS=Mus musculus GN=Gmfb PE=1 SV=3	GMFB	0.00141719	0.000239197	2.13767
Dynlrb1	Dynein light chain roadblock-type 1 OS=Mus musculus GN=Dynlrb1 PE=1 SV=3	DLRB1	0.00144762	0.000243613	3.3195
Timm10	Mitochondrial import inner membrane translocase subunit Tim10 OS=Mus musculus GN=Timm10 PE=1 SV=1	TIM10	0.00145722	0.000244868	2.97968
Hdhd2	Haloacid dehalogenase-like hydrolase domain-containing protein 2 OS=Mus musculus GN=Hdhd2 PE=1 SV=2	HDHD2	0.00149187	0.000250026	2.65602
Ca2	Carbonic anhydrase 2 OS=Mus musculus GN=Ca2 PE=1 SV=4	CAH2	0.00150081	0.000251268	2.27527
Gphn	Gephyrin OS=Mus musculus GN=Gphn PE=1 SV=1	A0JNY3	0.00153935	0.000257156	3.08266
Tmem65	Transmembrane protein 65 OS=Mus musculus GN=Tmem65 PE=1 SV=1	TMM65	0.00157964	0.000263117	6.77597
Inf2	Inverted formin-2 OS=Mus musculus GN=Inf2 PE=1 SV=1	INF2	0.00161555	0.000268902	67.7683
Picalm	Phosphatidylinositol-binding clathrin assembly protein OS=Mus musculus GN=Picalm PE=1 SV=1	PICAL	0.00164067	0.000272489	2.10807
Mbp	Myelin basic protein (Fragment) OS=Mus musculus GN=Mbp PE=1 SV=1	F6RT34	0.00164423	0.000272882	2.99454
Pgam1	Phosphoglycerate mutase 1 OS=Mus musculus GN=Pgam1 PE=1 SV=3	PGAM1	0.00166868	0.000276137	1.70429
Wdr48	WD repeat-containing protein 48 OS=Mus musculus GN=Wdr48 PE=1 SV=1	WDR48	0.00169122	0.000279462	12.0423
Eno1	Alpha-enolase OS=Mus musculus GN=Eno1 PE=1 SV=3	ENOA	0.00173314	0.00028577	1.802
Rcan1	Calcipressin-1 OS=Mus musculus GN=Rcan1 PE=1 SV=1	RCAN1	0.00173938	0.000286385	7.60102
Vdac3	Voltage-dependent anion-selective channel protein 3 OS=Mus musculus GN=Vdac3 PE=1 SV=1	VDAC3	0.00174346	0.000286847	1.76836
Fkbp8	Peptidyl-prolyl cis-trans isomerase FKBP8 OS=Mus musculus GN=Fkbp8 PE=1 SV=2	FKBP8	0.00176844	0.000290125	1.58052
Eea1	Early endosome antigen 1 OS=Mus musculus GN=Eea1 PE=1 SV=2	EEA1	0.00179184	0.000293542	2.05217
Capza2	F-actin-capping protein subunit alpha-2 OS=Mus musculus GN=Capza2 PE=1 SV=3	CAZA2	0.00179477	0.000293811	2.40764
Acly	ATP-citrate synthase OS=Mus musculus GN=Acly PE=1 SV=1	ACLY	0.00182534	0.000298603	2.02289
Syn3	Synapsin-3 OS=Mus musculus GN=Syn3 PE=1 SV=2	SYN3	0.00187019	0.000305284	190.43
Park7	Protein/nucleic acid deglycase DJ-1 OS=Mus musculus GN=Park7 PE=1 SV=1	PARK7	0.00189322	0.000308603	1.46619
Ywhaq	14-3-3 protein theta OS=Mus musculus GN=Ywhaq PE=1 SV=1	1433T	0.00192722	0.000313474	2.06736
Apoo	MICOS complex subunit OS=Mus musculus GN=Apoo PE=2 SV=1	Q3KNM9	0.00194426	0.000315796	22.5047
Samm50	Sorting and assembly machinery component 50 homolog OS=Mus musculus GN=Samm50 PE=1 SV=1	SAM50	0.00196931	0.000319637	2.43202
Endod1	Endonuclease domain-containing 1 protein OS=Mus musculus GN=Endod1 PE=1 SV=2	ENDD1	0.00198114	0.000321101	3.14445
Them4	Acyl-coenzyme A thioesterase THEM4 OS=Mus musculus GN=Them4 PE=1 SV=1	THEM4	0.00200576	0.00032486	35.7574
Snta1	Alpha-1-syntrophin OS=Mus musculus GN=Snta1 PE=1 SV=1	A2AKD7	0.00204176	0.000330458	2.01301
Adgrb3	Adhesion G protein-coupled receptor B3 OS=Mus musculus GN=Adgrb3 PE=1 SV=2	AGRB3	0.00205743	0.000332288	38.7221
Dnajb7	Dnajb7 protein (Fragment) OS=Mus musculus GN=Dnajb7 PE=2 SV=1	Q3MI09	0.00207063	0.000333712	53.6842
Arhgef7	Rho guanine nucleotide exchange factor 7 OS=Mus musculus GN=Arhgef7 PE=1 SV=2	ARHG7	0.00208064	0.000335089	2.90352
Sacm1l	Phosphatidylinositide phosphatase SAC1 OS=Mus musculus GN=Sacm1l PE=1 SV=1	SAC1	0.00215044	0.000345206	1.93024
Slc2a3	Solute carrier family 2, facilitated glucose transporter member 3 OS=Mus musculus GN=Slc2a3 PE=1 SV=1	GTR3	0.00215755	0.000345901	1.45342
Cpne5	Copine-5 OS=Mus musculus GN=Cpne5 PE=1 SV=1	CPNE5	0.00215837	0.000345901	146.207
Tom1	Target of Myb protein 1 (Fragment) OS=Mus musculus GN=Tom1 PE=1 SV=1	A0A1D5RL90	0.00220484	0.0003531	6.84412
Sh3bgrl3	SH3 domain-binding glutamic acid-rich-like protein 3 OS=Mus musculus GN=Sh3bgrl3 PE=1 SV=1	SH3L3	0.00221589	0.000354623	1.51665
Caskin1	Caskin-1 OS=Mus musculus GN=Caskin1 PE=1 SV=2	CSKI1	0.00221936	0.000354928	8.56099
Cdc42ep4	Cdc42 effector protein 4 (Fragment) OS=Mus musculus GN=Cdc42ep4 PE=1 SV=8	A2A6Q2	0.00223646	0.000356914	3.74788
Enpp6	Ectonucleotide pyrophosphatase/phosphodiesterase family member 6 OS=Mus musculus GN=Enpp6 PE=1 SV=1	ENPP6	0.00225657	0.000359621	3.62633
Tpm3	Tpm3 protein OS=Mus musculus GN=Tpm3 PE=2 SV=1	Q58E70	0.00240264	0.000380512	1.83063
Ppp2r1a	Serine/threonine-protein phosphatase 2A 65 kDa regulatory subunit A alpha isoform OS=Mus musculus GN=Ppp2r1a PE=1 SV=3	2AAA	0.00240669	0.00038089	2.66764
Ap1b1	AP-1 complex subunit beta-1 OS=Mus musculus GN=Ap1b1 PE=1 SV=2	AP1B1	0.00254862	0.00040196	2.79089
Slc6a17	Transporter OS=Mus musculus GN=Slc6a17 PE=1 SV=1	A0A0R4J087	0.00257344	0.000405594	2.51045
Arpc4	Actin-related protein 2/3 complex subunit 4 OS=Mus musculus GN=Arpc4 PE=1 SV=3	ARPC4	0.00257816	0.000406059	1.73589
Gripap1	GRIP1-associated protein 1 OS=Mus musculus GN=Gripap1 PE=1 SV=1	A2AEW8	0.00263883	0.000414755	35.8612
Atp5i	ATP synthase subunit e, mitochondrial OS=Mus musculus GN=Atp5i PE=1 SV=2	ATP5I	0.00270617	0.000424464	1.78883
Camsap3	Calmodulin-regulated spectrin-associated protein 3 OS=Mus musculus GN=Camsap3 PE=1 SV=1	CAMP3	0.00271764	0.000425972	68.8281
Pygm	Alpha-1,4 glucan phosphorylase OS=Mus musculus GN=Pygm PE=1 SV=1	E9PUM3	0.00273981	0.000428857	3.03232
Pcsk1n	ProSAAS OS=Mus musculus GN=Pcsk1n PE=1 SV=2	PCSK1	0.00274679	0.000429656	3.74073
Tsc2	Uncharacterized protein OS=Mus musculus GN=Tsc2 PE=2 SV=1	Q3TCQ7	0.00279617	0.000437081	2.72286
Ppp2r5b	Serine/threonine-protein phosphatase 2A 56 kDa regulatory subunit beta isoform OS=Mus musculus GN=Ppp2r5b PE=1 SV=1	2A5B	0.00288031	0.000449619	3.21604
Pafah1b1	Platelet-activating factor acetylhydrolase IB subunit alpha OS=Mus musculus GN=Pafah1b1 PE=1 SV=2	LIS1	0.00289905	0.000452235	1.57302
Cops5	COP9 signalosome complex subunit 5 OS=Mus musculus GN=Cops5 PE=1 SV=3	CSN5	0.0029135	0.000454179	2.17156
Mbp	Myelin basic protein (Fragment) OS=Mus musculus GN=Mbp PE=1 SV=1	F6TYB7	0.00294136	0.000457898	2.57608
Hmgcl	Hydroxymethylglutaryl-CoA lyase, mitochondrial OS=Mus musculus GN=Hmgcl PE=1 SV=2	HMGCL	0.00296263	0.000460267	1.91151
	Uncharacterized protein OS=Mus musculus PE=2 SV=1	Q3TVY3	0.0029903	0.000464251	3.75276
Tmx4	MCG129075 OS=Mus musculus GN=Tmx4 PE=1 SV=1	Q0P5W2	0.00300191	0.000465736	2.55964
Dctn4	Uncharacterized protein OS=Mus musculus GN=Dctn4 PE=2 SV=1	Q3TQY2	0.00301398	0.000467111	1.95644
Wdr44	WD repeat-containing protein 44 OS=Mus musculus GN=Wdr44 PE=1 SV=1	WDR44	0.00306627	0.000474756	2.39049
Aldh1b1	Aldehyde dehydrogenase X, mitochondrial OS=Mus musculus GN=Aldh1b1 PE=1 SV=1	AL1B1	0.00310763	0.000480183	2.06241
Acsl6	Uncharacterized protein OS=Mus musculus GN=Acsl6 PE=2 SV=1	Q5F2D0	0.00311803	0.000481466	2.70357
Atp5l	ATP synthase subunit g, mitochondrial OS=Mus musculus GN=Atp5l PE=1 SV=1	ATP5L	0.0032173	0.000496123	1.70033
Ppp2r5c	Serine/threonine-protein phosphatase 2A 56 kDa regulatory subunit gamma isoform (Fragment) OS=Mus musculus GN=Ppp2r5c PE=1 SV=1	A0A1Y7VIR0	0.00329993	0.000507836	26.5008
Strn4	Uncharacterized protein OS=Mus musculus GN=Strn4 PE=2 SV=1	Q3U3S0	0.00335409	0.000515477	4.97616
Mapk1	Mitogen-activated protein kinase 1 OS=Mus musculus GN=Mapk1 PE=1 SV=3	MK01	0.00335664	0.000515522	1.80176
Gng7	Guanine nucleotide-binding protein subunit gamma OS=Mus musculus GN=Gng7 PE=1 SV=1	G3X9Q2	0.00345245	0.000528461	2.56196
Maip1	m-AAA protease-interacting protein 1, mitochondrial OS=Mus musculus GN=Maip1 PE=1 SV=1	MAIP1	0.0034637	0.000529829	2.27152
Erc2	ERC protein 2 OS=Mus musculus GN=Erc2 PE=1 SV=2	ERC2	0.00347057	0.000530524	2.39432
Kif3c	Kinesin-like protein KIF3C OS=Mus musculus GN=Kif3c PE=1 SV=3	KIF3C	0.0035057	0.000535186	2.64979
Ppp5c	Serine/threonine-protein phosphatase 5 OS=Mus musculus GN=Ppp5c PE=1 SV=3	PPP5	0.00350575	0.000535186	2.10779
Vmn1r214	Vomeronasal type-1 receptor OS=Mus musculus GN=Vmn1r214 PE=3 SV=1	Q8R279	0.00352241	0.000537371	3.63995
Mtpn	Myotrophin OS=Mus musculus GN=Mtpn PE=1 SV=2	MTPN	0.00353729	0.000539281	1.82123
Rab11fip5	Rab11 family-interacting protein 5 OS=Mus musculus GN=Rab11fip5 PE=1 SV=1	A0A0N4SW73	0.00359535	0.000546674	1.98893
Fryl	FRY-like transcription coactivator OS=Mus musculus GN=Fryl PE=1 SV=1	F8VQ05	0.00361342	0.000549055	2.64492
Wasl	Neural Wiskott-Aldrich syndrome protein OS=Mus musculus GN=Wasl PE=1 SV=1	WASL	0.00362458	0.000550385	6.82992
Usp31	Ubiquitin-specific peptidase 31 OS=Mus musculus GN=Usp31 PE=1 SV=1	E9Q6Y8	0.00365692	0.00055456	24.5605
Dync1li1	Cytoplasmic dynein 1 light intermediate chain 1 OS=Mus musculus GN=Dync1li1 PE=1 SV=1	DC1L1	0.00372238	0.000563738	2.14751
Ncald	Neurocalcin-delta OS=Mus musculus GN=Ncald PE=1 SV=4	NCALD	0.00372805	0.000564223	2.51848
Arpc5l	Actin-related protein 2/3 complex subunit 5-like protein OS=Mus musculus GN=Arpc5l PE=1 SV=1	ARP5L	0.00393234	0.000593262	1.7566
Gnai3	Guanine nucleotide-binding protein G(k) subunit alpha OS=Mus musculus GN=Gnai3 PE=1 SV=3	GNAI3	0.00393316	0.000593262	1.7665
Dctn2	Dynactin subunit 2 OS=Mus musculus GN=Dctn2 PE=1 SV=3	DCTN2	0.0039355	0.000593262	2.24383
Agap3	Arf-GAP with GTPase, ANK repeat and PH domain-containing protein 3 OS=Mus musculus GN=Agap3 PE=1 SV=1	AGAP3	0.00394383	0.000594126	1.71272
Tppp3	Tppp3 protein (Fragment) OS=Mus musculus GN=Tppp3 PE=2 SV=1	Q1JPR8	0.00396768	0.000597325	2.35931
Mdp1	Magnesium-dependent phosphatase 1 OS=Mus musculus GN=Mdp1 PE=1 SV=1	MGDP1	0.00398349	0.000598915	1.90118
Hnrnpk	Heterogeneous nuclear ribonucleoprotein K OS=Mus musculus GN=Hnrnpk PE=1 SV=1	B2M1R6	0.00403001	0.000605512	1.73228
Pgp	Glycerol-3-phosphate phosphatase OS=Mus musculus GN=Pgp PE=1 SV=1	PGP	0.00407309	0.000611181	1.93146
Anln	Anillin OS=Mus musculus GN=Anln PE=1 SV=2	ANLN	0.00410065	0.00061451	7.95379
Rnpep	Aminopeptidase B OS=Mus musculus GN=Rnpep PE=1 SV=2	AMPB	0.00413367	0.000618647	3.48812
Lzts3	Leucine zipper putative tumor suppressor 3 OS=Mus musculus GN=Lzts3 PE=1 SV=1	LZTS3	0.00417718	0.000624341	43.1976
Rap1b	Ras-related protein Rap-1b OS=Mus musculus GN=Rap1b PE=1 SV=2	RAP1B	0.00429565	0.00064121	1.39093
Etfa	Electron transfer flavoprotein subunit alpha, mitochondrial OS=Mus musculus GN=Etfa PE=1 SV=2	ETFA	0.00460653	0.000686269	1.92
Avl9	Late secretory pathway protein AVL9 homolog OS=Mus musculus GN=Avl9 PE=1 SV=2	AVL9	0.0046167	0.000687336	3.69477
Cep170	Centrosomal protein of 170 kDa OS=Mus musculus GN=Cep170 PE=1 SV=1	H7BX26	0.00462126	0.000687567	1.76765
Acaa1a	3-ketoacyl-CoA thiolase A, peroxisomal OS=Mus musculus GN=Acaa1a PE=1 SV=1	THIKA	0.00479486	0.000712469	11.451
Dnm1	Dynamin-1 (Fragment) OS=Mus musculus GN=Dnm1 PE=1 SV=2	F6RRH9	0.00482121	0.000715917	49.483
Mtch2	Mitochondrial carrier homolog 2 OS=Mus musculus GN=Mtch2 PE=1 SV=1	A2AFW6	0.00483145	0.000716973	1.72037
Cacna2d3	Voltage-dependent calcium channel subunit alpha-2/delta-3 OS=Mus musculus GN=Cacna2d3 PE=1 SV=1	CA2D3	0.00485474	0.000719961	35.2515
Rac1	Ras-related C3 botulinum toxin substrate 1 OS=Mus musculus GN=Rac1 PE=1 SV=1	RAC1	0.0049899	0.000738568	1.61456
Ndufa8	NADH dehydrogenase (Ubiquinone) 1 alpha subcomplex, 8 OS=Mus musculus GN=Ndufa8 PE=2 SV=1	A0A1S6GWI0	0.00502207	0.000742849	2.41778
Timm29	Mitochondrial import inner membrane translocase subunit Tim29 OS=Mus musculus GN=Timm29 PE=1 SV=1	TIM29	0.00512095	0.000756496	3.76864
Uqcr10	RIKEN cDNA 1110020P15, isoform CRA_b OS=Mus musculus GN=Uqcr10 PE=1 SV=1	Q5NCJ9	0.00518206	0.000765028	2.27234
Ndufb7	NADH dehydrogenase [ubiquinone] 1 beta subcomplex subunit 7 OS=Mus musculus GN=Ndufb7 PE=1 SV=3	NDUB7	0.00524708	0.000773419	1.87038
Glo1	Lactoylglutathione lyase OS=Mus musculus GN=Glo1 PE=1 SV=3	LGUL	0.005248	0.000773419	1.81254
Lnpk	Endoplasmic reticulum junction formation protein lunapark OS=Mus musculus GN=Lnpk PE=1 SV=1	LNP	0.00524905	0.000773419	2.39377
0610037L13Rik	RIKEN cDNA 0610037L13 gene OS=Mus musculus GN=0610037L13Rik PE=1 SV=1	A2A8E2	0.00527743	0.000777099	2.86647
Gak	Cyclin-G-associated kinase OS=Mus musculus GN=Gak PE=1 SV=2	GAK	0.0052817	0.000777228	3.66787
Hebp1	Heme-binding protein 1 OS=Mus musculus GN=Hebp1 PE=1 SV=1	A0A140T8J4	0.00532586	0.000782843	1.95806
Kcna2	Potassium voltage-gated channel subfamily A member 2 OS=Mus musculus GN=Kcna2 PE=1 SV=1	KCNA2	0.00532671	0.000782843	3.89665
Csnk2b	Casein kinase II subunit beta (Fragment) OS=Mus musculus GN=Csnk2b PE=1 SV=2	G3UXU2	0.00540266	0.000792984	2.49136
Ppp2ca	Serine/threonine-protein phosphatase 2A catalytic subunit alpha isoform OS=Mus musculus GN=Ppp2ca PE=1 SV=1	PP2AA	0.00545265	0.000799295	2.99308
Slk	STE20-like serine/threonine-protein kinase OS=Mus musculus GN=Slk PE=1 SV=2	SLK	0.00559138	0.000818582	2.47688
Pdk3	[Pyruvate dehydrogenase (acetyl-transferring)] kinase isozyme 3, mitochondrial OS=Mus musculus GN=Pdk3 PE=1 SV=1	PDK3	0.00567713	0.000830604	2.80857
Slc44a2	Choline transporter-like protein 2 OS=Mus musculus GN=Slc44a2 PE=1 SV=2	CTL2	0.00574314	0.000838651	1.77652
Lonp1	Lon protease homolog, mitochondrial OS=Mus musculus GN=Lonp1 PE=1 SV=2	LONM	0.0058233	0.00084927	2.29418
Cox7a2	Cytochrome c oxidase subunit 7A2, mitochondrial OS=Mus musculus GN=Cox7a2 PE=1 SV=2	CX7A2	0.00635689	0.00092414	1.51984
Rabggta	Geranylgeranyl transferase type-2 subunit alpha OS=Mus musculus GN=Rabggta PE=1 SV=1	PGTA	0.0064084	0.000929706	2.61437
Nfu1	NFU1 iron-sulfur cluster scaffold homolog, mitochondrial OS=Mus musculus GN=Nfu1 PE=1 SV=1	A0A0N4SUH8	0.00641145	0.000929706	3.65824
Adssl1	Adenylosuccinate synthetase isozyme 1 OS=Mus musculus GN=Adssl1 PE=1 SV=2	PURA1	0.00645307	0.000934555	2.14332
Araf	Serine/threonine-protein kinase A-Raf OS=Mus musculus GN=Araf PE=1 SV=2	ARAF	0.00651636	0.000942527	2.27565
Rras2	Ras-related protein R-Ras2 OS=Mus musculus GN=Rras2 PE=1 SV=1	RRAS2	0.00654043	0.000944813	1.38209
Cs	Citrate synthase, mitochondrial OS=Mus musculus GN=Cs PE=1 SV=1	CISY	0.0065565	0.000946535	2.13719
Gng5	Guanine nucleotide-binding protein subunit gamma OS=Mus musculus GN=Gng5 PE=1 SV=1	Q3UKC8	0.00664566	0.000958801	1.69606
Mecr	Enoyl-[acyl-carrier-protein] reductase, mitochondrial OS=Mus musculus GN=Mecr PE=1 SV=2	MECR	0.00681915	0.000981504	2.6306
Smap2	Stromal membrane-associated protein 2 OS=Mus musculus GN=Smap2 PE=1 SV=1	SMAP2	0.00691356	0.000993689	3.38645
Atp5e	ATP synthase subunit epsilon, mitochondrial OS=Mus musculus GN=Atp5e PE=1 SV=2	ATP5E	0.00692086	0.000994112	1.55584
Ndrg3	Protein NDRG3 OS=Mus musculus GN=Ndrg3 PE=1 SV=1	NDRG3	0.00693887	0.000996075	1.95698
Stam	Signal transducing adapter molecule 1 OS=Mus musculus GN=Stam PE=1 SV=3	STAM1	0.00700329	0.00100343	37.0709
Gna11	Guanine nucleotide-binding protein subunit alpha-11 OS=Mus musculus GN=Gna11 PE=1 SV=1	GNA11	0.00703696	0.00100762	71.1528
Stub1	STIP1 homology and U box-containing protein 1 OS=Mus musculus GN=Stub1 PE=1 SV=1	CHIP	0.00708072	0.00101326	8.65177
Pip4k2a	Phosphatidylinositol 5-phosphate 4-kinase type-2 alpha (Fragment) OS=Mus musculus GN=Pip4k2a PE=1 SV=1	F6RJE8	0.0071282	0.00101882	2.1636
Micu3	Efha2 protein (Fragment) OS=Mus musculus GN=Micu3 PE=2 SV=1	A0JLX6	0.00720116	0.00102791	11.8922
Spag9	C-Jun-amino-terminal kinase-interacting protein 4 OS=Mus musculus GN=Spag9 PE=1 SV=2	JIP4	0.00736722	0.00104965	20.4414
ATP8	ATP synthase protein 8 OS=Mus musculus musculus GN=ATP8 PE=3 SV=1	A0A023J5Y9	0.00742004	0.00105652	3.01863
Sgta	Small glutamine-rich tetratricopeptide repeat-containing protein alpha (Fragment) OS=Mus musculus GN=Sgta PE=1 SV=1	A0A1W2P6P1	0.00742706	0.00105686	2.38784
Ppp1cc	Serine/threonine-protein phosphatase PP1-gamma catalytic subunit OS=Mus musculus GN=Ppp1cc PE=1 SV=1	PP1G	0.00745847	0.00106067	1.77674
Lgi3	Leucine-rich repeat LGI family member 3 OS=Mus musculus GN=Lgi3 PE=1 SV=1	LGI3	0.0075099	0.00106721	2.81992
Them6	Protein THEM6 OS=Mus musculus GN=Them6 PE=1 SV=1	THEM6	0.00751377	0.00106721	2.05179
Rap1gds1	RAP1, GTP-GDP dissociation stimulator 1 OS=Mus musculus GN=Rap1gds1 PE=1 SV=1	E9Q912	0.00763802	0.00108351	1.88721
Hcn2	Potassium/sodium hyperpolarization-activated cyclic nucleotide-gated channel 2 OS=Mus musculus GN=Hcn2 PE=1 SV=1	HCN2	0.00793091	0.00112157	3.33119
Aifm1	Apoptosis-inducing factor 1, mitochondrial OS=Mus musculus GN=Aifm1 PE=1 SV=1	AIFM1	0.00802051	0.00113144	2.54066
Dpysl3	Dihydropyrimidinase-related protein 3 OS=Mus musculus GN=Dpysl3 PE=1 SV=1	DPYL3	0.00804287	0.0011339	1.53535
Clasp2	Clasp2 protein OS=Mus musculus GN=Clasp2 PE=2 SV=1	B9EJA4	0.00816421	0.00114959	1.39223
Spr	Sepiapterin reductase OS=Mus musculus GN=Spr PE=1 SV=1	SPRE	0.00822749	0.00115778	2.37083
Ptprz1	Receptor-type tyrosine-protein phosphatase zeta OS=Mus musculus GN=Ptprz1 PE=1 SV=1	A0A0J9YVD2	0.00834612	0.00117376	2.09137
Atp5f1	Uncharacterized protein OS=Mus musculus GN=Atp5f1 PE=2 SV=1	Q3TJD4	0.00837637	0.00117728	1.90675
Actr1b	Beta-centractin OS=Mus musculus GN=Actr1b PE=1 SV=1	ACTY	0.00838254	0.00117743	2.41752
Gdpd1	Lysophospholipase D GDPD1 OS=Mus musculus GN=Gdpd1 PE=1 SV=1	GDPD1	0.00848371	0.00119065	1.85774
Ado	2-aminoethanethiol dioxygenase OS=Mus musculus GN=Ado PE=1 SV=2	AEDO	0.00860711	0.00120527	2.1597
Serpinb6a	Uncharacterized protein OS=Mus musculus GN=Serpinb6a PE=2 SV=1	Q3U3L3	0.00863734	0.00120871	1.51917
Atp6v0d1	V-type proton ATPase subunit d 1 OS=Mus musculus GN=Atp6v0d1 PE=1 SV=2	VA0D1	0.00867486	0.00121178	2.47409
Rab12	Ras-related protein Rab-12 OS=Mus musculus GN=Rab12 PE=1 SV=3	RAB12	0.00902699	0.00125855	7.81265
Arf1	ADP-ribosylation factor 1 OS=Mus musculus GN=Arf1 PE=1 SV=2	ARF1	0.00903169	0.00125855	1.34046
Sptbn4	Spectrin beta chain OS=Mus musculus GN=Sptbn4 PE=1 SV=1	E9PX29	0.00905559	0.00126111	2.12765
Pip4k2c	Phosphatidylinositol 5-phosphate 4-kinase type-2 gamma OS=Mus musculus GN=Pip4k2c PE=1 SV=1	PI42C	0.00907863	0.00126355	10.6845
Nectin1	Nectin-1 OS=Mus musculus GN=Nectin1 PE=1 SV=3	NECT1	0.00919956	0.0012796	23.8044
Tril	TLR4 interactor with leucine rich repeats OS=Mus musculus GN=Tril PE=2 SV=1	TRIL	0.00921327	0.00128073	2.66393
Pea15	Astrocytic phosphoprotein PEA-15 OS=Mus musculus GN=Pea15 PE=1 SV=1	PEA15	0.00922985	0.00128226	2.11129
Gm15487	Ahr protein (Fragment) OS=Mus musculus GN=Gm15487 PE=2 SV=1	A4FVC9	0.009413	0.00130611	3.14498
Armc6	Armadillo repeat-containing protein 6 OS=Mus musculus GN=Armc6 PE=1 SV=1	ARMC6	0.00946991	0.00131241	2.41626
Ptp4a2	Uncharacterized protein (Fragment) OS=Mus musculus GN=Ptp4a2 PE=2 SV=1	Q3UXF9	0.0095658	0.0013249	2.97521
Gltp	Glycolipid transfer protein OS=Mus musculus GN=Gltp PE=1 SV=3	GLTP	0.00962049	0.00133086	2.34608
Gad1	Glutamate decarboxylase 1 OS=Mus musculus GN=Gad1 PE=1 SV=2	DCE1	0.00967338	0.00133737	26.5533
Ap1g1	AP-1 complex subunit gamma-1 OS=Mus musculus GN=Ap1g1 PE=1 SV=3	AP1G1	0.00970014	0.00134026	1.86332
Ablim1	Actin-binding LIM protein 1 OS=Mus musculus GN=Ablim1 PE=1 SV=1	ABLM1	0.00974968	0.00134629	36.6491
Usp9x	Probable ubiquitin carboxyl-terminal hydrolase FAF-X OS=Mus musculus GN=Usp9x PE=1 SV=1	Q4FE56	0.00979947	0.00135235	3.23522
Gstp1	Glutathione S-transferase P 1 OS=Mus musculus GN=Gstp1 PE=1 SV=2	GSTP1	0.0100151	0.00137877	1.96721
Maoa	Amine oxidase [flavin-containing] A OS=Mus musculus GN=Maoa PE=1 SV=3	AOFA	0.0100865	0.00138776	1.85256
Hgs	Hepatocyte growth factor-regulated tyrosine kinase substrate OS=Mus musculus GN=Hgs PE=1 SV=2	HGS	0.010217	0.00140234	2.11391
Tubb6	Tubulin beta-6 chain OS=Mus musculus GN=Tubb6 PE=1 SV=1	TBB6	0.0102321	0.00140358	1.65863
Rtn1	Reticulon (Fragment) OS=Mus musculus GN=Rtn1 PE=1 SV=1	A3QM89	0.010249	0.00140505	1.56254
Atp5g2	ATP synthase F(0) complex subunit C2, mitochondrial (Fragment) OS=Mus musculus GN=Atp5g2 PE=3 SV=1	A0A087WQS5	0.0104359	0.00142811	1.99876
Glrx	Glutaredoxin-1 OS=Mus musculus GN=Glrx PE=1 SV=1	A0A1Y7VM65	0.0106519	0.00145491	28.659
Exoc1	Exocyst complex component 1 OS=Mus musculus GN=Exoc1 PE=1 SV=4	EXOC1	0.010893	0.00148355	1.44096
Gm12117	Predicted gene 12117 OS=Mus musculus GN=Gm12117 PE=4 SV=1	V9GXK0	0.0110852	0.00150793	1.61284
Svip	Small VCP/p97-interacting protein OS=Mus musculus GN=Svip PE=3 SV=1	SVIP	0.011109	0.00151026	29.3501
Ppp2r5e	Serine/threonine-protein phosphatase 2A 56 kDa regulatory subunit epsilon isoform OS=Mus musculus GN=Ppp2r5e PE=1 SV=3	2A5E	0.0112415	0.00152646	2.05252
Cmpk1	UMP-CMP kinase OS=Mus musculus GN=Cmpk1 PE=1 SV=1	A0A0R4J093	0.0113489	0.00154013	1.71551
Nol3	Nucleolar protein 3 OS=Mus musculus GN=Nol3 PE=1 SV=1	NOL3	0.0113878	0.00154449	2.36494
Arpc2	Actin-related protein 2/3 complex subunit 2 OS=Mus musculus GN=Arpc2 PE=1 SV=3	ARPC2	0.0114412	0.00155081	1.95516
Fam126b	Protein FAM126B OS=Mus musculus GN=Fam126b PE=1 SV=1	F126B	0.0116412	0.00157512	2.79998
Wdr77	Methylosome protein 50 OS=Mus musculus GN=Wdr77 PE=1 SV=1	MEP50	0.0117398	0.00158752	Infinity
Slc8a1	Sodium/calcium exchanger 1 OS=Mus musculus GN=Slc8a1 PE=1 SV=1	NAC1	0.0117744	0.00159127	6.24925
Ubxn6	UBX domain-containing protein 6 OS=Mus musculus GN=Ubxn6 PE=1 SV=1	UBXN6	0.0118356	0.00159859	Infinity
Gpt	Alanine aminotransferase 1 OS=Mus musculus GN=Gpt PE=1 SV=3	ALAT1	0.0119467	0.00161264	2.02929
Agk	Acylglycerol kinase, mitochondrial OS=Mus musculus GN=Agk PE=1 SV=1	AGK	0.0124539	0.00167814	4.04553
Ppp2r1b	Serine/threonine-protein phosphatase 2A 65 kDa regulatory subunit A beta isoform OS=Mus musculus GN=Ppp2r1b PE=1 SV=2	2AAB	0.0126311	0.001701	2.03255
Rimbp2	RIMS-binding protein 2 OS=Mus musculus GN=Rimbp2 PE=1 SV=1	A0A0G2JFB0	0.0126497	0.0017015	23.0865
Ube3a	Ubiquitin-protein ligase E3A OS=Mus musculus GN=Ube3a PE=1 SV=2	UBE3A	0.0128864	0.00173232	1.70776
Tpp2	Tripeptidyl-peptidase 2 OS=Mus musculus GN=Tpp2 PE=1 SV=3	TPP2	0.0130037	0.00174707	2.51712
Acsbg1	Long-chain-fatty-acid--CoA ligase ACSBG1 OS=Mus musculus GN=Acsbg1 PE=1 SV=1	ACBG1	0.013632	0.00182504	1.79243
Xpo7	Exportin-7 OS=Mus musculus GN=Xpo7 PE=1 SV=3	XPO7	0.0136865	0.00183019	2.57905
Alg2	Alpha-1,3/1,6-mannosyltransferase ALG2 OS=Mus musculus GN=Alg2 PE=1 SV=2	ALG2	0.0140848	0.00188125	5.43544
Sfxn1	Sideroflexin-1 OS=Mus musculus GN=Sfxn1 PE=1 SV=3	SFXN1	0.0141084	0.0018833	2.06407
Synrg	Synergin gamma OS=Mus musculus GN=Synrg PE=1 SV=1	SYNRG	0.0141531	0.00188787	24.8489
Uqcrb	Cytochrome b-c1 complex subunit 7 OS=Mus musculus GN=Uqcrb PE=1 SV=3	QCR7	0.0141591	0.00188787	1.40656
Vps53	Uncharacterized protein OS=Mus musculus GN=Vps53 PE=2 SV=1	Q3TJT1	0.0147947	0.00196687	3.3911
Atxn10	Uncharacterized protein OS=Mus musculus GN=Atxn10 PE=2 SV=1	Q3TCF4	0.0148257	0.00196985	5.78438
Ivd	Isovaleryl-CoA dehydrogenase, mitochondrial OS=Mus musculus GN=Ivd PE=1 SV=1	IVD	0.0152235	0.00202035	2.00583
Rab4a	Ras-related protein Rab-4A OS=Mus musculus GN=Rab4a PE=1 SV=2	RAB4A	0.0154054	0.00204213	2.17585
Hapln2	Hyaluronan and proteoglycan link protein 2 OS=Mus musculus GN=Hapln2 PE=2 SV=1	B2RRU7	0.015843	0.00209042	2.55217
Cfl1	Cofilin-1 OS=Mus musculus GN=Cfl1 PE=1 SV=3	COF1	0.0164185	0.00215516	1.26006
Rab3c	Ras-related protein Rab-3C OS=Mus musculus GN=Rab3c PE=1 SV=1	RAB3C	0.016453	0.00215846	1.72397
Letm1	Mitochondrial proton/calcium exchanger protein OS=Mus musculus GN=Letm1 PE=1 SV=1	LETM1	0.0164788	0.00215994	1.95163
Atad3	ATPase family AAA domain-containing protein 3 OS=Mus musculus GN=Atad3 PE=1 SV=1	ATAD3	0.0164832	0.00215994	2.03987
Ccdc177	Coiled-coil domain-containing protein 177 OS=Mus musculus GN=Ccdc177 PE=1 SV=1	CC177	0.0165546	0.0021668	2.00033
Etfb	Electron transfer flavoprotein subunit beta OS=Mus musculus GN=Etfb PE=1 SV=3	ETFB	0.0167103	0.00218468	1.44778
Rock2	Rho-associated protein kinase 2 (Fragment) OS=Mus musculus GN=Rock2 PE=1 SV=1	A0A1Y7VMN0	0.0168515	0.00219945	2.04047
Hibch	3-hydroxyisobutyryl-CoA hydrolase, mitochondrial OS=Mus musculus GN=Hibch PE=1 SV=1	HIBCH	0.0169138	0.00220623	1.78517
Wbp2	WW domain-binding protein 2 OS=Mus musculus GN=Wbp2 PE=1 SV=1	WBP2	0.0169733	0.00221273	2.69063
Comtd1	Catechol O-methyltransferase domain-containing protein 1 OS=Mus musculus GN=Comtd1 PE=1 SV=1	CMTD1	0.0174105	0.00226328	1.91496
Lysmd2	LysM and putative peptidoglycan-binding domain-containing protein 2 OS=Mus musculus GN=Lysmd2 PE=1 SV=1	A0A1L1SQI7	0.0174741	0.00227026	14.5878
Ykt6	Synaptobrevin homolog YKT6 OS=Mus musculus GN=Ykt6 PE=1 SV=1	YKT6	0.0175771	0.00228047	1.60582
Ndel1	Nuclear distribution protein nudE-like 1 OS=Mus musculus GN=Ndel1 PE=1 SV=2	NDEL1	0.0175943	0.00228069	2.08405
Mgea5	Protein O-GlcNAcase OS=Mus musculus GN=Mgea5 PE=1 SV=2	OGA	0.0179198	0.00232156	2.16217
	Uncharacterized protein (Fragment) OS=Mus musculus PE=4 SV=1	A0A1W2P799	0.0179844	0.00232861	11.4045
Grm1	Metabotropic glutamate receptor 1 OS=Mus musculus GN=Grm1 PE=1 SV=2	GRM1	0.0181647	0.00234929	18.2898
Tsr2	Pre-rRNA-processing protein TSR2 homolog OS=Mus musculus GN=Tsr2 PE=1 SV=1	TSR2	0.018199	0.00235239	2.80962
Inpp5a	Inositol polyphosphate-5-phosphatase A OS=Mus musculus GN=Inpp5a PE=1 SV=1	Q3TZT4	0.0184743	0.00238663	1.87901
Slc25a27	Uncharacterized protein OS=Mus musculus GN=Slc25a27 PE=2 SV=1	Q9CX10	0.0197463	0.00254375	15.6956
Ddhd1	Phospholipase DDHD1 OS=Mus musculus GN=Ddhd1 PE=1 SV=1	F8WHP5	0.0199075	0.00256165	6.27238
Kctd12	BTB/POZ domain-containing protein KCTD12 OS=Mus musculus GN=Kctd12 PE=1 SV=1	KCD12	0.0199352	0.00256378	1.36501
Ywhae	14-3-3 protein epsilon OS=Mus musculus GN=Ywhae PE=1 SV=1	1433E	0.0201185	0.00258578	1.94758
Sorcs2	MKIAA1329 protein (Fragment) OS=Mus musculus GN=Sorcs2 PE=2 SV=1	Q8CHA4	0.020129	0.00258578	1.48916
Emb	Uncharacterized protein OS=Mus musculus GN=Emb PE=2 SV=1	Q3TI59	0.0203493	0.00261115	19.8857
Rogdi	Protein rogdi homolog OS=Mus musculus GN=Rogdi PE=1 SV=2	ROGDI	0.0203743	0.0026129	6.63906
C2cd4cC2CD4	C2 calcium-dependent domain-containing protein 4C OS=Mus musculus GN=C2cd4cC2CD4 family PE=1 SV=1	C2C4C	0.0203914	0.00261362	15.9638
Bzw2	Basic leucine zipper and W2 domain-containing protein 2 OS=Mus musculus GN=Bzw2 PE=1 SV=1	BZW2	0.0204798	0.00262347	1.98201
Acyp2	Acylphosphatase-2 OS=Mus musculus GN=Acyp2 PE=1 SV=2	ACYP2	0.0205391	0.00262959	16.587
Ndufv2	NADH dehydrogenase [ubiquinone] flavoprotein 2, mitochondrial OS=Mus musculus GN=Ndufv2 PE=1 SV=2	NDUV2	0.0207352	0.00265322	1.69907
Lypla2	Acyl-protein thioesterase 2 OS=Mus musculus GN=Lypla2 PE=1 SV=1	LYPA2	0.0210342	0.00268847	1.65441
Dctn1	Dynactin subunit 1 OS=Mus musculus GN=Dctn1 PE=1 SV=1	D3YX34	0.0211225	0.00269673	1.70549
Akr7a2	Aflatoxin B1 aldehyde reductase member 2 OS=Mus musculus GN=Akr7a2 PE=1 SV=3	ARK72	0.0212064	0.00270491	2.03437
Rgs8	Regulator of G-protein-signaling 8 (Fragment) OS=Mus musculus GN=Rgs8 PE=1 SV=8	D3Z1V2	0.0212102	0.00270491	2.67227
Impa1	Inositol monophosphatase 1 OS=Mus musculus GN=Impa1 PE=1 SV=1	IMPA1	0.0214492	0.00272973	1.6674
Arhgap32	GTPase-activating protein for Cdc42 and Rac1 OS=Mus musculus GN=Arhgap32 PE=2 SV=1	I7HFI3	0.0214526	0.00272973	3.54919
Dbnl	Drebrin-like protein OS=Mus musculus GN=Dbnl PE=1 SV=2	DBNL	0.0214813	0.00273186	1.50012
Csde1	Cold shock domain-containing protein E1 OS=Mus musculus GN=Csde1 PE=1 SV=1	A0A0G2JF72	0.0215237	0.00273573	1.37739
Atp5j	ATP synthase-coupling factor 6, mitochondrial OS=Mus musculus GN=Atp5j PE=1 SV=1	ATP5J	0.0217202	0.00275764	1.78562
Clip1	CAP-Gly domain-containing linker protein 1 OS=Mus musculus GN=Clip1 PE=1 SV=1	CLIP1	0.0217491	0.00275977	17.2679
Ache	Carboxylic ester hydrolase OS=Mus musculus GN=Ache PE=1 SV=1	A0A0G2JDM6	0.0217851	0.00276281	3.3655
Rab35	Ras-related protein Rab-35 OS=Mus musculus GN=Rab35 PE=1 SV=1	RAB35	0.0219498	0.00278215	4.79238
Ptpa	Serine/threonine-protein phosphatase 2A activator OS=Mus musculus GN=Ptpa PE=1 SV=1	A2AWE9	0.0224689	0.00284008	1.61401
Elob	Elongin-B OS=Mus musculus GN=Elob PE=1 SV=1	ELOB	0.0232012	0.00292939	1.43364
Akap5	A-kinase anchor protein 5 OS=Mus musculus GN=Akap5 PE=1 SV=1	H3BIV5	0.0235906	0.00297528	1.80711
Cdk5	Cyclin-dependent-like kinase 5 OS=Mus musculus GN=Cdk5 PE=1 SV=1	A0A0G2JDL3	0.0236432	0.00298026	1.38392
Spata2l	RIKEN cDNA 2610039E05, isoform CRA_a OS=Mus musculus GN=Spata2l PE=2 SV=1	B2RTE8	0.0237061	0.00298654	1.98715
Timm22	Mitochondrial import inner membrane translocase subunit Tim22 (Fragment) OS=Mus musculus GN=Timm22 PE=1 SV=1	Z4YN86	0.0237196	0.00298659	14.0708
Cpz	Carboxypeptidase Z OS=Mus musculus GN=Cpz PE=2 SV=2	CBPZ	0.0239539	0.00301444	3.05455
Myh1	Myosin-1 OS=Mus musculus GN=Myh1 PE=1 SV=1	MYH1	0.024964	0.0031381	1.56506
Ppp1r7	Protein phosphatase 1 regulatory subunit 7 OS=Mus musculus GN=Ppp1r7 PE=1 SV=2	PP1R7	0.0251582	0.0031573	1.80878
Tst	Thiosulfate sulfurtransferase OS=Mus musculus GN=Tst PE=1 SV=3	THTR	0.0252335	0.00316501	1.80317
Capzb	Capping protein (Actin filament) muscle Z-line, beta, isoform CRA_a OS=Mus musculus GN=Capzb PE=1 SV=1	A2AMW0	0.0257494	0.00322617	1.49866
Tsg101	MCG123182 OS=Mus musculus GN=Tsg101 PE=1 SV=1	Q3UCW0	0.0258074	0.00323168	2.62879
Cask	Peripheral plasma membrane protein CASK (Fragment) OS=Mus musculus GN=Cask PE=1 SV=1	A0A067XG53	0.0259254	0.00324289	2.23394
Ppm1f	Protein phosphatase 1F OS=Mus musculus GN=Ppm1f PE=1 SV=1	PPM1F	0.0263747	0.00329368	2.28452
Ensa	Alpha-endosulfine OS=Mus musculus GN=Ensa PE=1 SV=1	ENSA	0.0264803	0.00330507	1.42077
Prkca	Protein kinase C OS=Mus musculus GN=Prkca PE=1 SV=1	Q4VA93	0.026763	0.00333671	1.59079
Bpnt1	3'(2'),5'-bisphosphate nucleotidase 1 OS=Mus musculus GN=Bpnt1 PE=1 SV=2	BPNT1	0.0268006	0.00333957	1.50085
Rabif	Uncharacterized protein OS=Mus musculus GN=Rabif PE=2 SV=1	Q3TMQ8	0.026944	0.00335561	1.91311
ND4	NADH-ubiquinone oxidoreductase chain 4 OS=Mus musculus musculus GN=ND4 PE=3 SV=1	A0A023J5X7	0.0286998	0.0035665	11.7082
Ube2m	NEDD8-conjugating enzyme Ubc12 OS=Mus musculus GN=Ube2m PE=1 SV=1	UBC12	0.02873	0.00356725	1.39593
Vps16	Vacuolar protein sorting 16 (Yeast) OS=Mus musculus GN=Vps16 PE=1 SV=1	G3X8X7	0.0287985	0.00357295	2.72644
Agfg2	Arf-GAP domain and FG repeat-containing protein 2 OS=Mus musculus GN=Agfg2 PE=1 SV=1	AGFG2	0.0298237	0.00369613	13.0159
Klc1	Kinesin light chain 1 OS=Mus musculus GN=Klc1 PE=1 SV=1	Q7TNF4	0.0299446	0.0037091	1.59656
Pgm1	Phosphoglucomutase-1 OS=Mus musculus GN=Pgm1 PE=1 SV=4	PGM1	0.0300678	0.00372234	1.3401
Cacng8	Multifunctional fusion protein OS=Mus musculus GN=Cacng8 PE=1 SV=2	F7CZ64	0.0303434	0.00375036	3.26176
Dctn3	Dynactin subunit 3 OS=Mus musculus GN=Dctn3 PE=1 SV=2	DCTN3	0.0304578	0.00376247	4.79437
Acyp1	Acylphosphatase OS=Mus musculus GN=Acyp1 PE=1 SV=1	E9QJT5	0.030902	0.00381116	1.54245
Vps26b	Vacuolar protein sorting-associated protein 26B OS=Mus musculus GN=Vps26b PE=1 SV=1	VP26B	0.0311739	0.00384261	2.01652
Epn2	Epsin-2 OS=Mus musculus GN=Epn2 PE=1 SV=1	J3QNT7	0.0312377	0.00384841	1.55637
Ubqln2	Ubiquilin-2 OS=Mus musculus GN=Ubqln2 PE=1 SV=2	UBQL2	0.0313987	0.00386616	2.45846
Clcn4	Chloride channel protein OS=Mus musculus GN=Clcn4 PE=1 SV=1	A0A1B0GT29	0.0331179	0.00406907	1.71335
Opa3	Optic atrophy 3 protein homolog OS=Mus musculus GN=Opa3 PE=1 SV=1	OPA3	0.0332589	0.0040842	2.40969
Abcb1b	Multidrug resistance protein 1B OS=Mus musculus GN=Abcb1b PE=1 SV=1	MDR1B	0.0344592	0.00422478	1.53987
Coro1b	Coronin-1B OS=Mus musculus GN=Coro1b PE=1 SV=1	COR1B	0.0346762	0.00424912	1.71467
Eif5	Eukaryotic translation initiation factor 5 (Fragment) OS=Mus musculus GN=Eif5 PE=1 SV=1	A0A1Y7VKT5	0.0349957	0.00428596	1.9743
Elp4	Elongator complex protein 4 OS=Mus musculus GN=Elp4 PE=1 SV=2	ELP4	0.0352397	0.00431123	2.15491
Dynll2	Dynein light chain 2, cytoplasmic OS=Mus musculus GN=Dynll2 PE=1 SV=1	DYL2	0.0358623	0.00438505	1.67662
Atp6ap1	V-type proton ATPase subunit S1 OS=Mus musculus GN=Atp6ap1 PE=1 SV=1	VAS1	0.0359858	0.0043978	1.86311
Bcs1l	Mitochondrial chaperone BCS1 OS=Mus musculus GN=Bcs1l PE=1 SV=1	BCS1	0.0370299	0.00450853	2.05645
Ppp1r9a	Protein phosphatase 1, regulatory (inhibitor) subunit 9A OS=Mus musculus GN=Ppp1r9a PE=1 SV=1	H3BJD0	0.0372692	0.0045256	1.98475
Entpd2	Ectonucleoside triphosphate diphosphohydrolase 2 OS=Mus musculus GN=Entpd2 PE=1 SV=2	ENTP2	0.0374656	0.00454703	1.69839
Add3	Gamma-adducin OS=Mus musculus GN=Add3 PE=1 SV=2	ADDG	0.0377164	0.00457504	1.36294
Cops4	Uncharacterized protein OS=Mus musculus GN=Cops4 PE=2 SV=1	Q3TIJ1	0.038178	0.00462858	2.49539
Matr3	Matrin-3 OS=Mus musculus GN=Matr3 PE=1 SV=1	MATR3	0.0413565	0.00500331	1.35792
Abcb8	ATP-binding cassette sub-family B member 8, mitochondrial OS=Mus musculus GN=Abcb8 PE=1 SV=1	ABCB8	0.0414892	0.00501671	9.1165
Pdcd6ip	Programmed cell death 6-interacting protein OS=Mus musculus GN=Pdcd6ip PE=1 SV=3	PDC6I	0.0420717	0.00508445	2.08419
Cds2	Phosphatidate cytidylyltransferase OS=Mus musculus GN=Cds2 PE=1 SV=1	A2AMQ5	0.0423427	0.0051118	9.50789
Myadm	Myeloid-associated differentiation marker (Fragment) OS=Mus musculus GN=Myadm PE=1 SV=1	A0A0N4SW94	0.0424394	0.00511965	1.45545
Vps51	Vacuolar protein sorting-associated protein 51 homolog OS=Mus musculus GN=Vps51 PE=1 SV=2	VPS51	0.0426027	0.00513234	8.28317
Cap1	Adenylyl cyclase-associated protein OS=Mus musculus GN=Cap1 PE=2 SV=1	Q3UVJ2	0.0427308	0.00514469	1.4703
Cdc42bpb	Serine/threonine-protein kinase MRCK beta OS=Mus musculus GN=Cdc42bpb PE=1 SV=2	MRCKB	0.0427502	0.00514469	7.41048
Pcmt1	Protein-L-isoaspartate O-methyltransferase OS=Mus musculus GN=Pcmt1 PE=1 SV=1	E0CYV0	0.0436868	0.00525187	1.54144
Scn1b	Sodium channel subunit beta-1 OS=Mus musculus GN=Scn1b PE=1 SV=1	SCN1B	0.0438817	0.00527253	5.89053
Nmral1	NmrA-like family domain-containing protein 1 OS=Mus musculus GN=Nmral1 PE=1 SV=1	NMRL1	0.0445331	0.00533956	1.70259
Vta1	Vacuolar protein sorting-associated protein VTA1 homolog OS=Mus musculus GN=Vta1 PE=1 SV=1	VTA1	0.0447759	0.00536586	2.20243
Arpc3	Actin-related protein 2/3 complex subunit 3 OS=Mus musculus GN=Arpc3 PE=1 SV=3	ARPC3	0.0450205	0.00539234	1.7868
Rasgrp2	RAS guanyl-releasing protein 2 OS=Mus musculus GN=Rasgrp2 PE=1 SV=2	GRP2	0.0452226	0.00541371	3.93478
Crtc1	CREB-regulated transcription coactivator 1 OS=Mus musculus GN=Crtc1 PE=1 SV=1	CRTC1	0.0452647	0.00541592	7.81602
Gss	Glutathione synthetase OS=Mus musculus GN=Gss PE=1 SV=1	GSHB	0.0460479	0.00550386	6.89575
Adh5	Alcohol dehydrogenase class-3 OS=Mus musculus GN=Adh5 PE=1 SV=3	ADHX	0.047023	0.00561454	1.42683
Mtor	Serine/threonine-protein kinase mTOR OS=Mus musculus GN=Mtor PE=1 SV=2	MTOR	0.0471994	0.00562972	1.77034
Asna1	ATPase Asna1 OS=Mus musculus GN=Asna1 PE=1 SV=2	ASNA	0.0476866	0.00568486	2.16878
Acp1	Low molecular weight phosphotyrosine protein phosphatase OS=Mus musculus GN=Acp1 PE=1 SV=1	A0A1W2P7X3	0.0481492	0.00573403	1.53584
Dnaja3	DnaJ homolog subfamily A member 3, mitochondrial OS=Mus musculus GN=Dnaja3 PE=1 SV=1	DNJA3	0.0485104	0.00577403	6.67898
Tkt	Transketolase OS=Mus musculus GN=Tkt PE=1 SV=1	TKT	0.0488316	0.00580622	1.23862
Mic13	MICOS complex subunit MIC13 OS=Mus musculus GN=Mic13 PE=1 SV=1	MIC13	0.0497889	0.00591082	2.87717
