# Supplementary material for: Plasma-to-tumour tissue integrated proteomics using nano-omics for biomarker discovery in glioblastoma
Source: Nat Commun. 2025 Apr 10;16:3412. doi: 10.1038/s41467-025-58252-0 (PMC11986092; doi:10.1038/s41467-025-58252-0)
Supplement: Supplementary file 13 — Supplementary Data 11 [file 41467_2025_58252_MOESM13_ESM.xlsx]

## Sheet: Supplementary Data 11
Supplementary Data 11. Full list of proteins identified by Progenesis analysis to be differentially abundant at D14 time point between tumour tissue and healthy brain. Only proteins with a p value < 0.05 by one-way ANOVA test are shown. Overlapping DAPs also identified by the proteomics analysis of plasma samples are highlighted in orange.
Gene name	Description	Accession	Anova p value	q value	Max fold change
UPREGULATED (n = 1690)
Ccnd1	G1/S-specific cyclin-D1 OS=Mus musculus GN=Ccnd1 PE=1 SV=1	CCND1	0	0	Infinity
Pdia5	Protein disulfide-isomerase A5 OS=Mus musculus GN=Pdia5 PE=1 SV=1	PDIA5	1.11e-16	7.93e-15	Infinity
Pold1	DNA polymerase delta catalytic subunit OS=Mus musculus GN=Pold1 PE=1 SV=2	DPOD1	1.78e-15	7.76e-14	Infinity
Lsm6	U6 snRNA-associated Sm-like protein LSm6 OS=Mus musculus GN=Lsm6 PE=1 SV=1	LSM6	2.11e-15	7.76e-14	Infinity
Cd2ap	CD2-associated protein OS=Mus musculus GN=Cd2ap PE=1 SV=3	CD2AP	2.33e-15	7.76e-14	Infinity
Dhx58	Uncharacterized protein OS=Mus musculus GN=Dhx58 PE=2 SV=1	Q3U606	2.44e-15	7.76e-14	Infinity
Apol9a	Apol9b protein OS=Mus musculus GN=Apol9a PE=2 SV=1	Q6PF90	5.54e-14	1.58e-12	Infinity
Ptbp1	MCG13402, isoform CRA_a OS=Mus musculus GN=Ptbp1 PE=1 SV=1	Q8BGJ5	7.18e-14	1.8e-12	59.8251
Pola1	DNA polymerase alpha catalytic subunit OS=Mus musculus GN=Pola1 PE=1 SV=2	DPOLA	7.57e-14	1.8e-12	831230
Hist1h1a	Histone H1.1 OS=Mus musculus GN=Hist1h1a PE=1 SV=2	H11	1.42e-13	2.9e-12	48.9836
Isg20	Interferon-stimulated gene 20 kDa protein OS=Mus musculus GN=Isg20 PE=1 SV=1	A0A0U1RP59	4.82e-13	8.82e-12	Infinity
Fbn2	Fibrillin-2 OS=Mus musculus GN=Fbn2 PE=1 SV=2	FBN2	4.94e-13	8.82e-12	Infinity
Trex1	Three-prime repair exonuclease 1 OS=Mus musculus GN=Trex1 PE=1 SV=2	TREX1	1.04e-12	1.74e-11	Infinity
Lgals3	Galectin-3 OS=Mus musculus GN=Lgals3 PE=1 SV=3	LEG3	2.84e-12	4.51e-11	50.4685
Vim	Vimentin OS=Mus musculus GN=Vim PE=1 SV=3	VIME	4.6e-12	6.92e-11	98.8386
Parp14	Poly [ADP-ribose] polymerase OS=Mus musculus GN=Parp14 PE=2 SV=1	B2RSI3	4.97e-12	7.1e-11	Infinity
OTTMUSWSBG00059297	Schlafen family member 5 isoform 1 OS=Mus musculus domesticus GN=OTTMUSWSBG00059297 PE=4 SV=1	A0A1G5SJC0	5.78e-12	7.57e-11	Infinity
Ncf2	Neutrophil cytosolic factor 2 OS=Mus musculus molossinus GN=Ncf2 PE=2 SV=1	Q1PCS1	5.83e-12	7.57e-11	Infinity
Hmgb2	High mobility group protein B2 OS=Mus musculus GN=Hmgb2 PE=1 SV=3	HMGB2	8.72e-12	1.08e-10	79.646
Hnrnpf	Heterogeneous nuclear ribonucleoprotein F OS=Mus musculus GN=Hnrnpf PE=1 SV=3	HNRPF	1.22e-11	1.45e-10	8.15088
Mpeg1	Macrophage-expressed gene 1 protein OS=Mus musculus GN=Mpeg1 PE=1 SV=1	MPEG1	1.79e-11	2.04e-10	Infinity
Gpnmb	Transmembrane glycoprotein NMB OS=Mus musculus GN=Gpnmb PE=1 SV=2	GPNMB	1.91e-11	2.1e-10	27.1224
Nfkb2	Nuclear factor NF-kappa-B p100 subunit OS=Mus musculus GN=Nfkb2 PE=1 SV=1	NFKB2	2.42e-11	2.56e-10	Infinity
Anp32b	Uncharacterized protein (Fragment) OS=Mus musculus GN=Anp32b PE=2 SV=1	Q3UW32	2.81e-11	2.83e-10	18.904
Gnpnat1	Glucosamine 6-phosphate N-acetyltransferase OS=Mus musculus GN=Gnpnat1 PE=1 SV=1	GNA1	2.87e-11	2.83e-10	Infinity
Colgalt1	Procollagen galactosyltransferase 1 OS=Mus musculus GN=Colgalt1 PE=1 SV=2	GT251	3.34e-11	3.18e-10	203.022
Itgb1	Integrin beta-1 OS=Mus musculus GN=Itgb1 PE=1 SV=1	ITB1	3.46e-11	3.19e-10	12.8611
Ifitm3	Interferon-induced transmembrane protein 3 OS=Mus musculus GN=Ifitm3 PE=1 SV=1	IFM3	3.75e-11	3.33e-10	77.5788
Tmpo	Lamina-associated polypeptide 2, isoforms alpha/zeta OS=Mus musculus GN=Tmpo PE=1 SV=4	LAP2A	3.84e-11	3.33e-10	19.6256
Btf3	Transcription factor BTF3 OS=Mus musculus GN=Btf3 PE=1 SV=3	BTF3	4.49e-11	3.76e-10	22.9288
Rbm3	RNA-binding protein 3 OS=Mus musculus GN=Rbm3 PE=1 SV=1	RBM3	4.61e-11	3.76e-10	22.3292
Ugdh	UDP-glucose 6-dehydrogenase OS=Mus musculus GN=Ugdh PE=1 SV=1	UGDH	4.83e-11	3.83e-10	21.3891
Snrpd1	Small nuclear ribonucleoprotein Sm D1 OS=Mus musculus GN=Snrpd1 PE=1 SV=1	SMD1	5.57e-11	4.31e-10	5.50914
Anxa2	Annexin A2 OS=Mus musculus GN=Anxa2 PE=1 SV=2	ANXA2	6.06e-11	4.47e-10	23.3736
Usp47	Ubiquitin carboxyl-terminal hydrolase 47 OS=Mus musculus GN=Usp47 PE=1 SV=1	A0A1L1SV73	6.1e-11	4.47e-10	4.59635
Ubr5	E3 ubiquitin-protein ligase UBR5 OS=Mus musculus GN=Ubr5 PE=1 SV=2	UBR5	6.61e-11	4.6e-10	Infinity
Mad2l1	Mitotic spindle assembly checkpoint protein MAD2A OS=Mus musculus GN=Mad2l1 PE=1 SV=2	MD2L1	8.07e-11	5.36e-10	37.4974
Tpm4	Tropomyosin alpha-4 chain OS=Mus musculus GN=Tpm4 PE=1 SV=3	TPM4	1e-10	6.51e-10	21.785
Hist1h2bm	Histone H2B OS=Mus musculus GN=Hist1h2bm PE=1 SV=1	B2RTK3	1.23e-10	7.66e-10	8.72602
Hmgb1	High mobility group protein B1 OS=Mus musculus GN=Hmgb1 PE=1 SV=2	HMGB1	1.26e-10	7.69e-10	6.68901
Cspg4	Chondroitin sulfate proteoglycan 4 OS=Mus musculus GN=Cspg4 PE=1 SV=3	CSPG4	1.46e-10	8.43e-10	23.1692
H2afj	Histone H2A OS=Mus musculus GN=H2afj PE=1 SV=1	A0A0N4SV66	1.47e-10	8.43e-10	8.79688
S100a6	Protein S100-A6 OS=Mus musculus GN=S100a6 PE=1 SV=3	S10A6	1.47e-10	8.43e-10	13.1947
Eef1d	Elongation factor 1-delta (Fragment) OS=Mus musculus GN=Eef1d PE=1 SV=1	F6ZFU0	1.63e-10	9.11e-10	18.1708
Lima1	LIM domain and actin-binding protein 1 OS=Mus musculus GN=Lima1 PE=1 SV=3	LIMA1	1.68e-10	9.24e-10	37.3514
Snrpg	Small nuclear ribonucleoprotein G OS=Mus musculus GN=Snrpg PE=1 SV=1	RUXG	1.78e-10	9.57e-10	5.71737
Hist1h1d	Uncharacterized protein OS=Mus musculus GN=Hist1h1d PE=2 SV=1	Q3U292	1.81e-10	9.57e-10	18.0717
Pabpn1	Polyadenylate-binding protein 2 OS=Mus musculus GN=Pabpn1 PE=1 SV=3	PABP2	1.91e-10	9.59e-10	5.59108
Shmt2	Serine hydroxymethyltransferase OS=Mus musculus GN=Shmt2 PE=1 SV=1	Q3TFD0	1.91e-10	9.59e-10	36.9465
4930550L24Rik	MCG117379 OS=Mus musculus GN=4930550L24Rik PE=1 SV=1	Q99PA7	2e-10	9.86e-10	89.6252
Hist2h2be	Histone H2B type 2-E OS=Mus musculus GN=Hist2h2be PE=1 SV=3	H2B2E	2.09e-10	9.95e-10	8.63575
S100a4	Protein S100-A4 (Fragment) OS=Mus musculus GN=S100a4 PE=1 SV=1	A0A0G2JGD2	2.14e-10	9.95e-10	273.443
Arhgef10l	Rho guanine nucleotide exchange factor 10-like protein OS=Mus musculus GN=Arhgef10l PE=1 SV=1	ARGAL	2.22e-10	9.95e-10	Infinity
Etf1	Eukaryotic peptide chain release factor subunit 1 OS=Mus musculus GN=Etf1 PE=1 SV=4	ERF1	2.23e-10	9.95e-10	7.18305
Alyref	THO complex subunit 4 OS=Mus musculus GN=Alyref PE=1 SV=3	THOC4	2.41e-10	1.03e-09	8.94086
Surf4	Uncharacterized protein OS=Mus musculus GN=Surf4 PE=2 SV=1	Q3U7E6	2.42e-10	1.03e-09	5.92788
Snrpa1	Small nuclear ribonucleoprotein polypeptide A', isoform CRA_a OS=Mus musculus GN=Snrpa1 PE=1 SV=1	G5E883	2.63e-10	1.11e-09	6.41162
Hist2h2aa1	Histone H2A type 2-A OS=Mus musculus GN=Hist2h2aa1 PE=1 SV=3	H2A2A	2.71e-10	1.12e-09	9.09233
Mcm7	DNA helicase OS=Mus musculus GN=Mcm7 PE=1 SV=1	Q3U4T8	2.74e-10	1.12e-09	9.59959
Emd	Emerin OS=Mus musculus GN=Emd PE=1 SV=1	EMD	2.78e-10	1.12e-09	9.52393
Ifit1	Interferon-induced protein with tetratricopeptide repeats 1 OS=Mus musculus GN=Ifit1 PE=1 SV=2	IFIT1	3.21e-10	1.24e-09	23.7117
Rrbp1	Ribosome-binding protein 1 OS=Mus musculus GN=Rrbp1 PE=1 SV=2	RRBP1	3.28e-10	1.24e-09	12.4947
Hnrnpab	Heterogeneous nuclear ribonucleoprotein A/B OS=Mus musculus GN=Hnrnpab PE=1 SV=1	ROAA	3.28e-10	1.24e-09	8.00342
Ddost	Dolichyl-diphosphooligosaccharide--protein glycosyltransferase 48 kDa subunit OS=Mus musculus GN=Ddost PE=2 SV=1	Q3UC51	3.29e-10	1.24e-09	5.25574
Tmed9	Uncharacterized protein OS=Mus musculus GN=Tmed9 PE=2 SV=1	Q9CZL0	3.34e-10	1.24e-09	5.06909
Hcfc1	Host cell factor 1 OS=Mus musculus GN=Hcfc1 PE=1 SV=1	B1AUX2	3.77e-10	1.37e-09	11.2346
Rcc2	Protein RCC2 OS=Mus musculus GN=Rcc2 PE=1 SV=1	RCC2	3.8e-10	1.37e-09	16.1723
Capn1	Calpain-1 catalytic subunit OS=Mus musculus GN=Capn1 PE=1 SV=1	CAN1	3.83e-10	1.37e-09	7.28153
	Env OS=Mus musculus PE=4 SV=1	A0A068EVR8	4.05e-10	1.41e-09	53.963
Hist2h3c1	Histone H3.2 OS=Mus musculus GN=Hist2h3c1 PE=1 SV=1	A0A1W2P768	4.46e-10	1.54e-09	10.2545
	Gag protein OS=Mus musculus PE=2 SV=1	Q6YIY0	4.85e-10	1.63e-09	88.9993
Serpinh1	Serpin H1 OS=Mus musculus GN=Serpinh1 PE=1 SV=3	SERPH	4.88e-10	1.63e-09	18.7195
Cad	CAD protein OS=Mus musculus GN=Cad PE=1 SV=1	PYR1	4.9e-10	1.63e-09	18.4573
Lmnb1	Lamin-B1 OS=Mus musculus GN=Lmnb1 PE=1 SV=3	LMNB1	5.02e-10	1.65e-09	9.59027
Flnb	Filamin-B OS=Mus musculus GN=Flnb PE=1 SV=3	FLNB	5.25e-10	1.71e-09	16.4646
Eif2a	Eukaryotic translation initiation factor 2A OS=Mus musculus GN=Eif2a PE=1 SV=2	EIF2A	5.74e-10	1.84e-09	13.7325
Ssr4	Translocon-associated protein subunit delta OS=Mus musculus GN=Ssr4 PE=1 SV=1	SSRD	5.82e-10	1.85e-09	5.28134
Mcm3	DNA replication licensing factor MCM3 OS=Mus musculus GN=Mcm3 PE=1 SV=2	MCM3	6.18e-10	1.91e-09	37.3035
Sarnp	SAP domain-containing ribonucleoprotein OS=Mus musculus GN=Sarnp PE=1 SV=1	A0A1W2P7G2	6.19e-10	1.91e-09	10.1279
Cpsf3	Cleavage and polyadenylation specificity factor subunit 3 OS=Mus musculus GN=Cpsf3 PE=1 SV=2	CPSF3	6.26e-10	1.91e-09	13.4577
Tmx1	Thioredoxin-related transmembrane protein 1 OS=Mus musculus GN=Tmx1 PE=1 SV=1	TMX1	6.41e-10	1.91e-09	6.44237
Anxa4	Annexin A4 OS=Mus musculus GN=Anxa4 PE=1 SV=4	ANXA4	6.42e-10	1.91e-09	32.235
Papss1	Bifunctional 3'-phosphoadenosine 5'-phosphosulfate synthase 1 OS=Mus musculus GN=Papss1 PE=1 SV=1	PAPS1	6.46e-10	1.91e-09	11.5971
Rps10	Uncharacterized protein OS=Mus musculus GN=Rps10 PE=2 SV=1	Q3U9P0	6.59e-10	1.92e-09	7.78671
Rpl17	Rpl17 protein OS=Mus musculus GN=Rpl17 PE=2 SV=1	Q6PHZ1	6.7e-10	1.93e-09	7.69678
Chd4	Chromodomain-helicase-DNA-binding protein 4 OS=Mus musculus GN=Chd4 PE=1 SV=1	CHD4	6.89e-10	1.97e-09	10.6976
Hnrnpa1	Heterogeneous nuclear ribonucleoprotein A1 OS=Mus musculus GN=Hnrnpa1 PE=1 SV=2	ROA1	7.51e-10	2.11e-09	6.63121
	DNA for type IIB intracisternal A-particle element encoding integrase and gag OS=Mus musculus PE=4 SV=1	Q61709	7.54e-10	2.11e-09	86.2241
Ewsr1	RNA-binding protein EWS OS=Mus musculus GN=Ewsr1 PE=1 SV=2	EWS	7.66e-10	2.12e-09	4.40833
Smchd1	Structural maintenance of chromosomes flexible hinge domain-containing protein 1 OS=Mus musculus GN=Smchd1 PE=1 SV=2	SMHD1	7.71e-10	2.12e-09	52.5093
Cdk4	Cyclin-dependent kinase 4 OS=Mus musculus GN=Cdk4 PE=1 SV=1	CDK4	7.79e-10	2.12e-09	4.51161
Sec61a1	Uncharacterized protein OS=Mus musculus GN=Sec61a1 PE=2 SV=1	Q3TJD0	8.13e-10	2.16e-09	11.3976
Eef1d	Elongation factor 1-delta OS=Mus musculus GN=Eef1d PE=1 SV=3	EF1D	8.16e-10	2.16e-09	11.3297
Elac2	Zinc phosphodiesterase ELAC protein 2 OS=Mus musculus GN=Elac2 PE=1 SV=1	B1ATP7	8.33e-10	2.18e-09	12.1712
Gfpt1	Glutamine--fructose-6-phosphate aminotransferase [isomerizing] 1 OS=Mus musculus GN=Gfpt1 PE=1 SV=3	GFPT1	8.42e-10	2.19e-09	20.1165
Flna	Filamin-A OS=Mus musculus GN=Flna PE=1 SV=5	FLNA	8.5e-10	2.19e-09	22.8472
Eif2s1	Eukaryotic translation initiation factor 2 subunit 1 OS=Mus musculus GN=Eif2s1 PE=1 SV=3	IF2A	8.95e-10	2.25e-09	5.83345
Aldh1l2	Mitochondrial 10-formyltetrahydrofolate dehydrogenase OS=Mus musculus GN=Aldh1l2 PE=1 SV=2	AL1L2	8.98e-10	2.25e-09	53.8319
Calu	Calumenin OS=Mus musculus GN=Calu PE=1 SV=1	CALU	8.99e-10	2.25e-09	23.3199
Oasl2	2'-5'-oligoadenylate synthase-like protein 2 OS=Mus musculus GN=Oasl2 PE=1 SV=2	OASL2	9.36e-10	2.31e-09	24.3807
Sgpl1	Sphingosine-1-phosphate lyase 1 OS=Mus musculus GN=Sgpl1 PE=1 SV=1	SGPL1	9.68e-10	2.34e-09	93.1675
Rps15a	Ribosomal protein S15A OS=Mus musculus GN=Rps15a PE=1 SV=1	Q5M9M4	9.76e-10	2.34e-09	5.55951
Mov10	Putative helicase MOV-10 OS=Mus musculus GN=Mov10 PE=1 SV=2	D3YVL0	9.97e-10	2.36e-09	39.3543
H2afx	Histone H2AX OS=Mus musculus GN=H2afx PE=1 SV=2	H2AX	1.01e-09	2.36e-09	8.08636
Rpl14-ps1	Ribosomal protein L14 OS=Mus musculus GN=Rpl14-ps1 PE=2 SV=1	Q569Z0	1.01e-09	2.36e-09	10.6823
RTRAF	RNA transcription, translation and transport factor protein OS=Mus musculus GN=RTRAF PE=1 SV=1	RTRAF	1.02e-09	2.36e-09	2.89341
Aaas	Aladin OS=Mus musculus GN=Aaas PE=1 SV=1	AAAS	1.04e-09	2.39e-09	19.1696
H2afv	Histone H2A.V OS=Mus musculus GN=H2afv PE=1 SV=3	H2AV	1.08e-09	2.46e-09	7.99723
Myo5b	Unconventional myosin-Vb OS=Mus musculus GN=Myo5b PE=1 SV=2	MYO5B	1.1e-09	2.49e-09	64.5311
Snrpe	Small nuclear ribonucleoprotein E OS=Mus musculus GN=Snrpe PE=1 SV=1	RUXE	1.13e-09	2.55e-09	7.26024
45537	Septin-2 OS=Mus musculus GN=Sept2 PE=1 SV=2	SEPT2	1.14e-09	2.55e-09	3.14598
Gm10320	Protein transport protein Sec61 subunit beta OS=Mus musculus GN=Gm10320 PE=3 SV=1	E9PW43	1.18e-09	2.62e-09	7.48156
Fam205a	Protein FAM205A OS=Mus musculus GN=Fam205a PE=3 SV=1	F205A	1.2e-09	2.63e-09	22.144
Gemin5	Gem-associated protein 5 OS=Mus musculus GN=Gemin5 PE=1 SV=1	A2AFQ9	1.22e-09	2.64e-09	35.2698
Iap	IgE-binding protein OS=Mus musculus GN=Iap PE=2 SV=1	IGEB	1.25e-09	2.68e-09	16.9969
Elavl1	ELAV-like protein 1 OS=Mus musculus GN=Elavl1 PE=1 SV=2	ELAV1	1.26e-09	2.68e-09	3.70293
Bst2	Bone marrow stromal antigen 2 OS=Mus musculus GN=Bst2 PE=1 SV=1	BST2	1.26e-09	2.68e-09	17.5081
Krr1	KRR1 small subunit processome component homolog OS=Mus musculus GN=Krr1 PE=2 SV=1	KRR1	1.29e-09	2.7e-09	10.8648
Psmb8	Proteasome subunit beta type OS=Mus musculus GN=Psmb8 PE=2 SV=1	A0A068BIT8	1.32e-09	2.75e-09	18.4243
Snd1	Staphylococcal nuclease domain-containing protein 1 OS=Mus musculus GN=Snd1 PE=1 SV=1	SND1	1.35e-09	2.79e-09	9.43263
Hsp90b1	Endoplasmin OS=Mus musculus GN=Hsp90b1 PE=1 SV=2	ENPL	1.36e-09	2.79e-09	9.70664
Eif2s3x	Eukaryotic translation initiation factor 2 subunit 3, X-linked OS=Mus musculus GN=Eif2s3x PE=1 SV=2	IF2G	1.42e-09	2.89e-09	6.59789
Itgal	Integrin alpha-L OS=Mus musculus GN=Itgal PE=1 SV=2	ITAL	1.43e-09	2.91e-09	Infinity
Tmpo	Lamina-associated polypeptide 2, isoforms beta/delta/epsilon/gamma OS=Mus musculus GN=Tmpo PE=1 SV=4	LAP2B	1.51e-09	3.04e-09	21.8723
Cmpk2	UMP-CMP kinase 2, mitochondrial OS=Mus musculus GN=Cmpk2 PE=1 SV=2	CMPK2	1.55e-09	3.1e-09	14.9389
Rplp0	60S acidic ribosomal protein P0 OS=Mus musculus GN=Rplp0 PE=1 SV=3	RLA0	1.56e-09	3.1e-09	5.26968
Mcm6	DNA helicase OS=Mus musculus GN=Mcm6 PE=1 SV=1	Q3ULG5	1.58e-09	3.11e-09	31.8891
Impdh2	Inosine-5'-monophosphate dehydrogenase 2 OS=Mus musculus GN=Impdh2 PE=1 SV=2	IMDH2	1.72e-09	3.36e-09	12.5851
Stat3	Signal transducer and activator of transcription OS=Mus musculus GN=Stat3 PE=2 SV=1	Q3ULI4	1.73e-09	3.36e-09	32.574
Rps20	MCG3574 OS=Mus musculus GN=Rps20 PE=1 SV=1	Q5BLK2	1.8e-09	3.48e-09	7.29398
Fubp1	Far upstream element-binding protein 1 OS=Mus musculus GN=Fubp1 PE=1 SV=1	FUBP1	1.88e-09	3.61e-09	9.54194
Nudt21	Cleavage and polyadenylation specificity factor subunit 5 OS=Mus musculus GN=Nudt21 PE=1 SV=1	CPSF5	1.91e-09	3.64e-09	3.71186
Rpl18a	60S ribosomal protein L18a OS=Mus musculus GN=Rpl18a PE=1 SV=1	RL18A	1.93e-09	3.66e-09	8.37214
Parp9	Poly [ADP-ribose] polymerase 9 OS=Mus musculus GN=Parp9 PE=1 SV=2	PARP9	1.95e-09	3.66e-09	27.6892
Sf3b1	Splicing factor 3B subunit 1 OS=Mus musculus GN=Sf3b1 PE=1 SV=1	SF3B1	1.97e-09	3.66e-09	8.07156
Snrpb2	U2 small nuclear ribonucleoprotein B'' OS=Mus musculus GN=Snrpb2 PE=1 SV=1	RU2B	1.98e-09	3.66e-09	4.67779
Snrpd3	Small nuclear ribonucleoprotein Sm D3 OS=Mus musculus GN=Snrpd3 PE=1 SV=1	SMD3	1.98e-09	3.66e-09	4.97391
Lgals1	Galectin-1 OS=Mus musculus GN=Lgals1 PE=1 SV=3	LEG1	2.01e-09	3.68e-09	33.2119
Ppic	Peptidyl-prolyl cis-trans isomerase C OS=Mus musculus GN=Ppic PE=1 SV=1	PPIC	2.14e-09	3.88e-09	16.8177
Ckap4	Cytoskeleton-associated protein 4 OS=Mus musculus GN=Ckap4 PE=1 SV=2	CKAP4	2.14e-09	3.88e-09	21.1938
Magt1	Magnesium transporter protein 1 OS=Mus musculus GN=Magt1 PE=1 SV=1	MAGT1	2.18e-09	3.93e-09	10.6544
Tagln2	Transgelin-2 OS=Mus musculus GN=Tagln2 PE=1 SV=4	TAGL2	2.29e-09	4.1e-09	16.5308
Tf	Serotransferrin OS=Mus musculus GN=Tf PE=1 SV=1	TRFE	2.32e-09	4.11e-09	13.1765
Poldip3	Polymerase delta-interacting protein 3 OS=Mus musculus GN=Poldip3 PE=1 SV=1	PDIP3	2.33e-09	4.12e-09	7.2432
Copb1	Coatomer subunit beta OS=Mus musculus GN=Copb1 PE=1 SV=1	COPB	2.41e-09	4.23e-09	3.40597
Prdx4	Peroxiredoxin-4 OS=Mus musculus GN=Prdx4 PE=1 SV=1	PRDX4	2.44e-09	4.24e-09	5.00731
Irgm1	Immunity-related GTPase family M protein 1 OS=Mus musculus GN=Irgm1 PE=1 SV=1	IRGM1	2.45e-09	4.24e-09	56.2293
Polr2e	DNA-directed RNA polymerases I, II, and III subunit RPABC1 OS=Mus musculus GN=Polr2e PE=1 SV=1	RPAB1	2.47e-09	4.25e-09	68.0786
Gm20425	Predicted gene 20425 OS=Mus musculus GN=Gm20425 PE=4 SV=1	E9Q035	2.52e-09	4.27e-09	14.3996
Galk1	Galactokinase OS=Mus musculus GN=Galk1 PE=1 SV=2	GALK1	2.52e-09	4.27e-09	14.4225
Tmed4	Transmembrane emp24 domain-containing protein 4 OS=Mus musculus GN=Tmed4 PE=1 SV=1	TMED4	2.52e-09	4.27e-09	7.81022
Pak5	Serine/threonine-protein kinase PAK 5 OS=Mus musculus GN=Pak5 PE=1 SV=1	PAK5	2.64e-09	4.42e-09	6.77421
	Gag (Fragment) OS=Mus musculus musculus PE=4 SV=1	A0A140DKP8	2.71e-09	4.5e-09	49.1641
Capg	Capping protein (Actin filament), gelsolin-like OS=Mus musculus GN=Capg PE=1 SV=1	Q99LB4	2.79e-09	4.62e-09	27.5812
Psme1	Proteasome activator complex subunit 1 OS=Mus musculus GN=Psme1 PE=1 SV=2	PSME1	2.84e-09	4.62e-09	29.0464
Raly	RNA-binding protein Raly OS=Mus musculus GN=Raly PE=1 SV=3	RALY	2.93e-09	4.73e-09	11.2892
Eef1a1	Elongation factor 1-alpha 1 OS=Mus musculus GN=Eef1a1 PE=1 SV=3	EF1A1	2.96e-09	4.73e-09	7.08585
Arcn1	Coatomer subunit delta OS=Mus musculus GN=Arcn1 PE=1 SV=2	COPD	2.97e-09	4.73e-09	5.03502
Set	Protein SET OS=Mus musculus GN=Set PE=1 SV=1	SET	3.04e-09	4.83e-09	11.2999
Snw1	SNW domain-containing protein 1 OS=Mus musculus GN=Snw1 PE=1 SV=1	A0A0B4J1E2	3.08e-09	4.84e-09	6.29387
Rpn1	Dolichyl-diphosphooligosaccharide--protein glycosyltransferase subunit 1 OS=Mus musculus GN=Rpn1 PE=2 SV=1	Q3U900	3.08e-09	4.84e-09	3.82148
Hist2h4	Histone H4 OS=Mus musculus GN=Hist2h4 PE=1 SV=1	B2RTM0	3.18e-09	4.93e-09	9.04747
Snrpa	U1 small nuclear ribonucleoprotein A OS=Mus musculus GN=Snrpa PE=1 SV=3	SNRPA	3.35e-09	5.15e-09	8.34574
Kpna2	Importin subunit alpha-1 OS=Mus musculus GN=Kpna2 PE=1 SV=2	IMA1	3.41e-09	5.19e-09	60.4576
Trim28	Transcription intermediary factor 1-beta OS=Mus musculus GN=Trim28 PE=1 SV=3	TIF1B	3.58e-09	5.38e-09	7.37077
Ppp1r14b	Protein phosphatase 1 regulatory subunit 14B OS=Mus musculus GN=Ppp1r14b PE=1 SV=2	PP14B	3.64e-09	5.43e-09	46.9714
Pa2g4	Proliferation-associated protein 2G4 OS=Mus musculus GN=Pa2g4 PE=1 SV=3	PA2G4	3.65e-09	5.43e-09	13.4626
Rpn2	Dolichyl-diphosphooligosaccharide--protein glycosyltransferase subunit 2 OS=Mus musculus GN=Rpn2 PE=1 SV=1	A2ACG7	3.75e-09	5.56e-09	5.56794
Mogs	Mannosyl-oligosaccharide glucosidase OS=Mus musculus GN=Mogs PE=1 SV=1	MOGS	3.93e-09	5.78e-09	8.74223
Pigk	Uncharacterized protein (Fragment) OS=Mus musculus GN=Pigk PE=2 SV=1	Q3TGN0	3.95e-09	5.78e-09	4.54969
Tmed10	Transmembrane emp24 domain-containing protein 10 OS=Mus musculus GN=Tmed10 PE=1 SV=1	TMEDA	4.03e-09	5.88e-09	6.92695
Psmd2	26S proteasome non-ATPase regulatory subunit 2 OS=Mus musculus GN=Psmd2 PE=1 SV=1	PSMD2	4.09e-09	5.93e-09	3.35391
gag-pol	Putative gag-pol protein OS=Mus musculus GN=gag-pol PE=4 SV=1	Q1W5W7	4.11e-09	5.93e-09	15.1985
Rtcb	tRNA-splicing ligase RtcB homolog OS=Mus musculus GN=Rtcb PE=1 SV=1	RTCB	4.16e-09	5.97e-09	3.80838
Ifih1	Interferon-induced helicase C domain-containing protein 1 OS=Mus musculus GN=Ifih1 PE=1 SV=1	IFIH1	4.22e-09	6.03e-09	20.0286
Fkbp4	Peptidyl-prolyl cis-trans isomerase FKBP4 OS=Mus musculus GN=Fkbp4 PE=1 SV=5	FKBP4	4.25e-09	6.04e-09	7.44934
Prpf31	U4/U6 small nuclear ribonucleoprotein Prp31 OS=Mus musculus GN=Prpf31 PE=1 SV=3	PRP31	4.3e-09	6.09e-09	7.86027
Ruvbl1	RuvB-like 1 OS=Mus musculus GN=Ruvbl1 PE=1 SV=1	RUVB1	4.39e-09	6.15e-09	10.069
Rps3	40S ribosomal protein S3 OS=Mus musculus GN=Rps3 PE=1 SV=1	RS3	4.48e-09	6.23e-09	6.54658
Rbm39	RNA-binding protein 39 OS=Mus musculus GN=Rbm39 PE=1 SV=1	E9Q8F0	4.5e-09	6.23e-09	6.28111
Ppib	Peptidyl-prolyl cis-trans isomerase B OS=Mus musculus GN=Ppib PE=1 SV=2	PPIB	4.63e-09	6.37e-09	11.3496
Spcs3	Signal peptidase complex subunit 3 OS=Mus musculus GN=Spcs3 PE=1 SV=1	SPCS3	4.67e-09	6.39e-09	6.74635
Hist1h1e	Histone H1.4 OS=Mus musculus GN=Hist1h1e PE=1 SV=2	H14	4.7e-09	6.39e-09	10.9638
Dnajb11	DnaJ homolog subfamily B member 11 OS=Mus musculus GN=Dnajb11 PE=1 SV=1	DJB11	4.9e-09	6.57e-09	4.51655
Rpa1	Replication protein A 70 kDa DNA-binding subunit OS=Mus musculus GN=Rpa1 PE=1 SV=1	RFA1	5.16e-09	6.86e-09	14.0351
Smarca5	SWI/SNF-related matrix-associated actin-dependent regulator of chromatin subfamily A member 5 OS=Mus musculus GN=Smarca5 PE=1 SV=1	SMCA5	5.39e-09	7.1e-09	12.8818
Ruvbl2	RuvB-like 2 OS=Mus musculus GN=Ruvbl2 PE=1 SV=3	RUVB2	5.47e-09	7.17e-09	6.88644
Eif1ax	Eukaryotic translation initiation factor 1A, X-chromosomal OS=Mus musculus GN=Eif1ax PE=2 SV=3	IF1AX	5.57e-09	7.27e-09	5.90775
Ddx39b	Uncharacterized protein OS=Mus musculus GN=Ddx39b PE=2 SV=1	A0A1S6GWH2	5.84e-09	7.52e-09	4.64585
Hsp90ab1	Heat shock protein 84b OS=Mus musculus GN=Hsp90ab1 PE=1 SV=1	Q71LX8	5.84e-09	7.52e-09	5.34374
Nup43	Uncharacterized protein OS=Mus musculus GN=Nup43 PE=2 SV=1	Q3UJY4	5.89e-09	7.53e-09	19.5636
Snrpb	Small nuclear ribonucleoprotein-associated protein B OS=Mus musculus GN=Snrpb PE=1 SV=1	RSMB	5.97e-09	7.59e-09	5.31051
Iqgap1	Ras GTPase-activating-like protein IQGAP1 OS=Mus musculus GN=Iqgap1 PE=1 SV=2	IQGA1	6.01e-09	7.6e-09	11.2671
Dkc1	H/ACA ribonucleoprotein complex subunit 4 OS=Mus musculus GN=Dkc1 PE=1 SV=4	DKC1	6.05e-09	7.61e-09	51.5817
Rpl14	Uncharacterized protein OS=Mus musculus GN=Rpl14 PE=2 SV=1	Q9CWK0	6.07e-09	7.61e-09	5.93491
Apex1	DNA-(apurinic or apyrimidinic site) lyase OS=Mus musculus GN=Apex1 PE=1 SV=2	APEX1	6.22e-09	7.76e-09	5.74934
Lsm7	U6 snRNA-associated Sm-like protein LSm7 OS=Mus musculus GN=Lsm7 PE=1 SV=1	LSM7	6.27e-09	7.76e-09	7.6247
Eif3i	Eukaryotic translation initiation factor 3 subunit I OS=Mus musculus GN=Eif3i PE=1 SV=1	EIF3I	6.73e-09	8.25e-09	6.76034
Zmpste24	CAAX prenyl protease 1 homolog OS=Mus musculus GN=Zmpste24 PE=1 SV=2	FACE1	6.76e-09	8.25e-09	10.4267
Psme2	Proteasome activator complex subunit 2 OS=Mus musculus GN=Psme2 PE=1 SV=4	PSME2	6.85e-09	8.27e-09	25.5258
gag	Gag protein OS=Mus musculus GN=gag PE=4 SV=1	Q7TQ39	6.9e-09	8.29e-09	13.3328
Rps23	Uncharacterized protein OS=Mus musculus GN=Rps23 PE=2 SV=1	Q9CWI9	6.99e-09	8.33e-09	7.79369
Pik3cb	Pik3cb protein OS=Mus musculus GN=Pik3cb PE=2 SV=1	A0JNZ1	7.02e-09	8.33e-09	26.1073
Ccdc47	Coiled-coil domain-containing protein 47 (Fragment) OS=Mus musculus GN=Ccdc47 PE=1 SV=1	B1AR93	7.03e-09	8.33e-09	4.63163
Srsf6	Serine/arginine-rich splicing factor 6 OS=Mus musculus GN=Srsf6 PE=1 SV=1	SRSF6	7.08e-09	8.36e-09	6.88374
Ddx39a	ATP-dependent RNA helicase DDX39A OS=Mus musculus GN=Ddx39a PE=1 SV=1	DX39A	7.39e-09	8.69e-09	5.03866
Rps6ka3	Ribosomal protein S6 kinase alpha-3 OS=Mus musculus GN=Rps6ka3 PE=1 SV=1	B1AXN9	7.42e-09	8.69e-09	4.88553
Ddx58	Ddx58 protein (Fragment) OS=Mus musculus GN=Ddx58 PE=2 SV=1	A1L0V6	7.48e-09	8.72e-09	4.1515
Smc2	Structural maintenance of chromosomes protein 2 OS=Mus musculus GN=Smc2 PE=1 SV=2	SMC2	7.58e-09	8.79e-09	27.5573
Rps2	40S ribosomal protein S2 OS=Mus musculus GN=Rps2 PE=1 SV=3	RS2	7.66e-09	8.79e-09	6.49373
Pcolce	Procollagen C-endopeptidase enhancer 1 (Fragment) OS=Mus musculus GN=Pcolce PE=1 SV=1	A0A0G2JE29	7.66e-09	8.79e-09	17.8892
Snrnp70	Small nuclear ribonucleoprotein 70 (U1) OS=Mus musculus GN=Snrnp70 PE=2 SV=1	A2RS68	7.68e-09	8.79e-09	5.84939
Msh2	DNA mismatch repair protein Msh2 OS=Mus musculus GN=Msh2 PE=1 SV=1	MSH2	7.72e-09	8.79e-09	13.9034
Ppfibp1	Liprin-beta-1 OS=Mus musculus GN=Ppfibp1 PE=1 SV=3	LIPB1	7.72e-09	8.79e-09	21.4629
Numa1	Nuclear mitotic apparatus protein 1 OS=Mus musculus GN=Numa1 PE=1 SV=1	NUMA1	7.81e-09	8.84e-09	17.1565
Esyt1	Extended synaptotagmin-1 OS=Mus musculus GN=Esyt1 PE=1 SV=2	ESYT1	7.85e-09	8.84e-09	13.8584
Ifit3	Interferon-induced protein with tetratricopeptide repeats 3 OS=Mus musculus GN=Ifit3 PE=1 SV=1	IFIT3	7.86e-09	8.84e-09	26.6576
Ranbp2	E3 SUMO-protein ligase RanBP2 OS=Mus musculus GN=Ranbp2 PE=1 SV=2	RBP2	7.92e-09	8.88e-09	4.89529
Baz1b	Tyrosine-protein kinase BAZ1B OS=Mus musculus GN=Baz1b PE=1 SV=2	BAZ1B	7.97e-09	8.9e-09	17.6055
Ddx46	Probable ATP-dependent RNA helicase DDX46 OS=Mus musculus GN=Ddx46 PE=1 SV=1	F8WHR6	8.07e-09	8.94e-09	5.17686
Ftl1	Ferritin light chain 1 OS=Mus musculus GN=Ftl1 PE=1 SV=2	FRIL1	8.12e-09	8.96e-09	15.8514
Ybx1	Nuclease-sensitive element-binding protein 1 OS=Mus musculus GN=Ybx1 PE=1 SV=3	YBOX1	8.16e-09	8.97e-09	61.697
Anxa3	Annexin A3 OS=Mus musculus GN=Anxa3 PE=1 SV=4	ANXA3	8.2e-09	8.98e-09	6.7116
Luc7l2	Uncharacterized protein OS=Mus musculus GN=Luc7l2 PE=2 SV=1	Q3UZ17	8.37e-09	9.13e-09	13.3386
Srrt	Serrate RNA effector molecule homolog OS=Mus musculus GN=Srrt PE=1 SV=1	SRRT	8.42e-09	9.15e-09	5.15638
Cbx3	Chromobox protein homolog 3 OS=Mus musculus GN=Cbx3 PE=1 SV=2	CBX3	8.48e-09	9.18e-09	8.18667
Golt1b	Vesicle transport protein GOT1B OS=Mus musculus GN=Golt1b PE=1 SV=1	GOT1B	8.54e-09	9.21e-09	7.90823
Poglut1	Protein O-glucosyltransferase 1 OS=Mus musculus GN=Poglut1 PE=1 SV=2	PGLT1	8.73e-09	9.37e-09	9.55123
Cggbp1	CGG triplet repeat-binding protein 1 OS=Mus musculus GN=Cggbp1 PE=1 SV=1	CGBP1	8.75e-09	9.37e-09	32.6222
Ergic1	MKIAA1181 protein (Fragment) OS=Mus musculus GN=Ergic1 PE=2 SV=1	Q69ZP5	8.86e-09	9.44e-09	2.17808
Gatm	Glycine amidinotransferase, mitochondrial OS=Mus musculus GN=Gatm PE=1 SV=1	GATM	8.88e-09	9.44e-09	11.1062
Msn	Moesin OS=Mus musculus GN=Msn PE=1 SV=3	MOES	9.01e-09	9.49e-09	5.90806
Rdx	Radixin OS=Mus musculus GN=Rdx PE=1 SV=3	RADI	9.01e-09	9.49e-09	5.90806
Rpl23a-ps3	Ribosomal protein L23A, pseudogene 3 OS=Mus musculus GN=Rpl23a-ps3 PE=3 SV=1	A0A140T8M7	9.03e-09	9.49e-09	6.15177
Rpl22	MCG12304 OS=Mus musculus GN=Rpl22 PE=1 SV=1	Q4VAG4	9.2e-09	9.59e-09	7.3284
Srrm2	Serine/arginine repetitive matrix protein 2 OS=Mus musculus GN=Srrm2 PE=1 SV=3	SRRM2	9.25e-09	9.62e-09	7.41663
Ehmt2	Histone-lysine N-methyltransferase EHMT2 OS=Mus musculus GN=Ehmt2 PE=1 SV=1	A2CG76	9.48e-09	9.76e-09	39.5693
Shmt1	Serine hydroxymethyltransferase, cytosolic OS=Mus musculus GN=Shmt1 PE=1 SV=3	GLYC	9.5e-09	9.76e-09	82.3567
Tln1	MKIAA1027 protein (Fragment) OS=Mus musculus GN=Tln1 PE=2 SV=4	Q80TM2	9.58e-09	9.8e-09	8.2909
Puf60	Poly(U)-binding-splicing factor PUF60 OS=Mus musculus GN=Puf60 PE=1 SV=2	PUF60	9.65e-09	9.8e-09	5.74751
Srp68	Signal recognition particle subunit SRP68 OS=Mus musculus GN=Srp68 PE=1 SV=1	A2AAN2	9.89e-09	9.89e-09	5.3963
Fip1l1	Pre-mRNA 3'-end-processing factor FIP1 OS=Mus musculus GN=Fip1l1 PE=1 SV=1	FIP1	9.99e-09	9.9e-09	10.6798
Rps25	40S ribosomal protein S25 OS=Mus musculus GN=Rps25 PE=1 SV=1	A0A1L1SQA8	1.01e-08	9.9e-09	7.76799
P4hb	Protein disulfide-isomerase OS=Mus musculus GN=P4hb PE=1 SV=2	PDIA1	1.01e-08	9.9e-09	10.6721
Stat1	Signal transducer and activator of transcription OS=Mus musculus GN=Stat1 PE=1 SV=1	A0A087WSP5	1.01e-08	9.9e-09	19.4839
Stat1	Signal transducer and activator of transcription OS=Mus musculus GN=Stat1 PE=1 SV=1	Q99K94	1.01e-08	9.9e-09	19.4839
Metap2	Methionine aminopeptidase 2 OS=Mus musculus GN=Metap2 PE=1 SV=1	MAP2	1.02e-08	9.92e-09	6.89229
Dbi	Acyl-CoA-binding protein OS=Mus musculus GN=Dbi PE=1 SV=2	ACBP	1.02e-08	9.96e-09	3.83589
Ddx21	DEAD (Asp-Glu-Ala-Asp) box polypeptide 21 OS=Mus musculus GN=Ddx21 PE=2 SV=1	Q6PCP0	1.03e-08	1e-08	39.656
Pcyt1b	Choline-phosphate cytidylyltransferase B OS=Mus musculus GN=Pcyt1b PE=1 SV=2	PCY1B	1.04e-08	1.01e-08	4.4765
Eif3f	Eukaryotic translation initiation factor 3 subunit F OS=Mus musculus GN=Eif3f PE=1 SV=2	EIF3F	1.05e-08	1.01e-08	9.50852
Zc3hav1	Zinc finger CCCH-type antiviral protein 1 OS=Mus musculus GN=Zc3hav1 PE=1 SV=1	ZCCHV	1.06e-08	1.01e-08	23.7954
Nup155	Uncharacterized protein OS=Mus musculus GN=Nup155 PE=2 SV=1	Q3UL43	1.08e-08	1.02e-08	29.8046
Pin4	Peptidyl-prolyl cis-trans isomerase NIMA-interacting 4 OS=Mus musculus GN=Pin4 PE=1 SV=1	PIN4	1.09e-08	1.03e-08	5.99891
Mcm5	DNA replication licensing factor MCM5 OS=Mus musculus GN=Mcm5 PE=1 SV=1	MCM5	1.1e-08	1.04e-08	11.2325
Mta2	Metastasis-associated protein MTA2 OS=Mus musculus GN=Mta2 PE=1 SV=1	MTA2	1.11e-08	1.04e-08	7.44508
Igf2bp2	Insulin-like growth factor 2 mRNA-binding protein 2 OS=Mus musculus GN=Igf2bp2 PE=1 SV=1	IF2B2	1.11e-08	1.04e-08	21.8345
Fermt2	Fermitin family homolog 2 (Fragment) OS=Mus musculus GN=Fermt2 PE=1 SV=1	A6X941	1.13e-08	1.05e-08	2.55366
Aprt	Adenine phosphoribosyltransferase OS=Mus musculus GN=Aprt PE=1 SV=2	APT	1.14e-08	1.06e-08	11.0477
Anp32e	Acidic leucine-rich nuclear phosphoprotein 32 family member E (Fragment) OS=Mus musculus GN=Anp32e PE=1 SV=1	E9PZF5	1.16e-08	1.07e-08	5.37423
Sf3a1	Splicing factor 3A subunit 1 OS=Mus musculus GN=Sf3a1 PE=1 SV=1	SF3A1	1.17e-08	1.08e-08	7.47007
Mcam	Cell surface glycoprotein MUC18 OS=Mus musculus GN=Mcam PE=1 SV=1	MUC18	1.18e-08	1.08e-08	35.0966
Nt5c3a	Cytosolic 5'-nucleotidase 3A OS=Mus musculus GN=Nt5c3a PE=1 SV=4	5NT3A	1.18e-08	1.08e-08	5.3786
Eif4a1	Eukaryotic initiation factor 4A-I OS=Mus musculus GN=Eif4a1 PE=1 SV=1	IF4A1	1.21e-08	1.1e-08	4.23015
Rpl13a	60S ribosomal protein L13a (Fragment) OS=Mus musculus GN=Rpl13a PE=3 SV=1	A0A1B0GSQ6	1.22e-08	1.1e-08	6.35748
Prmt1	Protein arginine N-methyltransferase 1 OS=Mus musculus GN=Prmt1 PE=1 SV=1	A0A171KXD3	1.25e-08	1.13e-08	4.9278
Tra2b	Transformer-2 protein homolog beta OS=Mus musculus GN=Tra2b PE=1 SV=1	TRA2B	1.3e-08	1.17e-08	4.44527
Dhx15	Uncharacterized protein OS=Mus musculus GN=Dhx15 PE=2 SV=1	Q3TFE5	1.31e-08	1.18e-08	4.97485
Eftud2	116 kDa U5 small nuclear ribonucleoprotein component OS=Mus musculus GN=Eftud2 PE=1 SV=1	U5S1	1.32e-08	1.18e-08	6.75207
Rps26	40S ribosomal protein S26 OS=Mus musculus GN=Rps26 PE=1 SV=3	RS26	1.35e-08	1.2e-08	5.26925
Rpl18	60S ribosomal protein L18 OS=Mus musculus GN=Rpl18 PE=1 SV=3	RL18	1.36e-08	1.21e-08	6.36964
Hdac1	Histone deacetylase 1 OS=Mus musculus GN=Hdac1 PE=1 SV=1	HDAC1	1.36e-08	1.21e-08	4.59895
Cherp	Calcium homeostasis endoplasmic reticulum protein OS=Mus musculus GN=Cherp PE=1 SV=1	A0A1D5RL92	1.38e-08	1.22e-08	12.8343
Ighg2b	Immunoglobulin heavy constant gamma 2B (Fragment) OS=Mus musculus GN=Ighg2b PE=1 SV=1	A0A075B5P3	1.38e-08	1.22e-08	157.121
Vars	Valine--tRNA ligase OS=Mus musculus GN=Vars PE=1 SV=1	SYVC	1.4e-08	1.23e-08	7.80938
Dcps	m7GpppX diphosphatase OS=Mus musculus GN=Dcps PE=1 SV=1	DCPS	1.42e-08	1.24e-08	4.45637
Cstf3	Cleavage stimulation factor subunit 3 OS=Mus musculus GN=Cstf3 PE=1 SV=1	CSTF3	1.42e-08	1.24e-08	9.80523
Sf3a3	Splicing factor 3A subunit 3 OS=Mus musculus GN=Sf3a3 PE=1 SV=2	SF3A3	1.43e-08	1.24e-08	6.05994
Qki	Protein quaking OS=Mus musculus GN=Qki PE=1 SV=1	QKI	1.43e-08	1.24e-08	5.9633
Pus7	Uncharacterized protein OS=Mus musculus GN=Pus7 PE=2 SV=1	Q3ULP8	1.45e-08	1.24e-08	13.8475
Cct2	T-complex protein 1 subunit beta OS=Mus musculus GN=Cct2 PE=1 SV=4	TCPB	1.45e-08	1.24e-08	2.87446
Nfix	Nuclear factor 1 X-type OS=Mus musculus GN=Nfix PE=1 SV=2	NFIX	1.48e-08	1.26e-08	4.31471
Sf1	Splicing factor 1 OS=Mus musculus GN=Sf1 PE=1 SV=6	SF01	1.5e-08	1.27e-08	4.97149
Rpl5	Ribosomal protein L5 OS=Mus musculus GN=Rpl5 PE=2 SV=1	Q3TKR5	1.51e-08	1.27e-08	7.82554
Rps24	40S ribosomal protein S24 OS=Mus musculus GN=Rps24 PE=1 SV=1	A0A286YEB7	1.61e-08	1.32e-08	5.23209
Htatsf1	HIV Tat-specific factor 1 homolog OS=Mus musculus GN=Htatsf1 PE=1 SV=1	HTSF1	1.64e-08	1.34e-08	4.40618
Ero1a	ERO1-like protein alpha OS=Mus musculus GN=Ero1a PE=1 SV=2	ERO1A	1.65e-08	1.34e-08	6.10599
Gatad2a	Transcriptional repressor p66 alpha OS=Mus musculus GN=Gatad2a PE=1 SV=1	E9QMN5	1.68e-08	1.37e-08	26.9686
Eif3g	Eukaryotic translation initiation factor 3 subunit G OS=Mus musculus GN=Eif3g PE=1 SV=2	EIF3G	1.7e-08	1.37e-08	6.2436
Rps14	40S ribosomal protein S14 OS=Mus musculus GN=Rps14 PE=1 SV=3	RS14	1.7e-08	1.37e-08	8.26854
Asns	Asparagine synthetase [glutamine-hydrolyzing] OS=Mus musculus GN=Asns PE=1 SV=3	ASNS	1.71e-08	1.37e-08	24.9454
Bzw2	Basic leucine zipper and W2 domain-containing protein 2 OS=Mus musculus GN=Bzw2 PE=1 SV=1	BZW2	1.77e-08	1.4e-08	4.25912
Rps5	40S ribosomal protein S5 (Fragment) OS=Mus musculus GN=Rps5 PE=1 SV=1	D3YYM6	1.79e-08	1.41e-08	5.84185
Nes	Nestin OS=Mus musculus GN=Nes PE=1 SV=1	NEST	1.84e-08	1.45e-08	53.7614
Snrpf	Small nuclear ribonucleoprotein F OS=Mus musculus GN=Snrpf PE=1 SV=1	RUXF	1.85e-08	1.45e-08	6.49368
Nsun2	Uncharacterized protein OS=Mus musculus GN=Nsun2 PE=2 SV=1	A0A1S6GWH4	1.91e-08	1.48e-08	11.2163
Trip12	E3 ubiquitin-protein ligase TRIP12 OS=Mus musculus GN=Trip12 PE=1 SV=1	A0A087WNZ7	1.97e-08	1.53e-08	12.7696
Rcc1	Regulator of chromosome condensation OS=Mus musculus GN=Rcc1 PE=1 SV=1	RCC1	2e-08	1.54e-08	10.7267
Eif3a	Eukaryotic translation initiation factor 3 subunit A OS=Mus musculus GN=Eif3a PE=1 SV=5	EIF3A	2.02e-08	1.55e-08	6.90338
Nampt	Nicotinamide phosphoribosyltransferase OS=Mus musculus GN=Nampt PE=1 SV=1	NAMPT	2.03e-08	1.56e-08	14.1264
Vrk1	Serine/threonine-protein kinase VRK1 OS=Mus musculus GN=Vrk1 PE=1 SV=1	A0A1Y7VMH3	2.1e-08	1.6e-08	43.0946
Rpl32	60S ribosomal protein L32 OS=Mus musculus GN=Rpl32 PE=1 SV=2	RL32	2.18e-08	1.64e-08	5.57507
Rprd1b	Regulation of nuclear pre-mRNA domain-containing protein 1B OS=Mus musculus GN=Rprd1b PE=1 SV=1	A0A0R4J195	2.18e-08	1.64e-08	11.1618
Nmi	N-myc-interactor OS=Mus musculus GN=Nmi PE=1 SV=1	NMI	2.18e-08	1.64e-08	12.7629
Ezr	Ezrin OS=Mus musculus GN=Ezr PE=1 SV=3	EZRI	2.25e-08	1.68e-08	5.31568
Rps4x	40S ribosomal protein S4 OS=Mus musculus GN=Rps4x PE=2 SV=1	Q3UXQ6	2.27e-08	1.69e-08	6.45848
Copa	Coatomer subunit alpha OS=Mus musculus GN=Copa PE=1 SV=2	COPA	2.28e-08	1.69e-08	6.15122
Vasp	Vasodilator-stimulated phosphoprotein OS=Mus musculus GN=Vasp PE=1 SV=4	VASP	2.31e-08	1.71e-08	13.3123
Tia1	Nucleolysin TIA-1 OS=Mus musculus GN=Tia1 PE=1 SV=1	TIA1	2.33e-08	1.72e-08	2.95278
Rps11	MCG23457 OS=Mus musculus GN=Rps11 PE=1 SV=1	Q3UC02	2.43e-08	1.76e-08	6.71814
Lrrc59	Leucine-rich repeat-containing protein 59 OS=Mus musculus GN=Lrrc59 PE=1 SV=1	LRC59	2.44e-08	1.77e-08	9.18853
Raver1	MCG1050220 OS=Mus musculus GN=Raver1 PE=2 SV=1	A0A158RFV1	2.51e-08	1.81e-08	31.9841
Rcn1	Reticulocalbin-1 OS=Mus musculus GN=Rcn1 PE=1 SV=1	RCN1	2.52e-08	1.81e-08	5.20114
Rars	Arginine--tRNA ligase, cytoplasmic OS=Mus musculus GN=Rars PE=1 SV=2	SYRC	2.56e-08	1.83e-08	10.2893
Prrc1	Protein PRRC1 OS=Mus musculus GN=Prrc1 PE=1 SV=1	PRRC1	2.58e-08	1.84e-08	7.53666
Tnpo2	Transportin-2 OS=Mus musculus GN=Tnpo2 PE=1 SV=1	TNPO2	2.6e-08	1.84e-08	3.79281
Tnpo1	Transportin-1 OS=Mus musculus GN=Tnpo1 PE=1 SV=2	TNPO1	2.6e-08	1.84e-08	3.79281
Cers2	Ceramide synthase 2 OS=Mus musculus GN=Cers2 PE=1 SV=1	CERS2	2.63e-08	1.86e-08	6.49645
Rpl8	Uncharacterized protein OS=Mus musculus GN=Rpl8 PE=2 SV=1	Q3UJS0	2.65e-08	1.86e-08	6.30774
Gbp6	Guanylate-binding protein 6 OS=Mus musculus GN=Gbp6 PE=1 SV=1	A0A0G2JDV3	2.65e-08	1.86e-08	13.0356
Ilf3	Interleukin enhancer-binding factor 3 OS=Mus musculus GN=Ilf3 PE=1 SV=1	A0A1L1STE4	2.68e-08	1.87e-08	3.4423
Igf2bp3	Insulin-like growth factor 2 mRNA-binding protein 3 OS=Mus musculus GN=Igf2bp3 PE=1 SV=1	IF2B3	2.7e-08	1.88e-08	14.7484
Smc3	Structural maintenance of chromosomes protein OS=Mus musculus GN=Smc3 PE=1 SV=1	Q1HL32	2.72e-08	1.89e-08	7.22103
Rps6	40S ribosomal protein S6 OS=Mus musculus GN=Rps6 PE=1 SV=1	Q5BLK1	2.73e-08	1.89e-08	6.33568
Prpf6	Pre-mRNA-processing factor 6 OS=Mus musculus GN=Prpf6 PE=1 SV=1	PRP6	2.75e-08	1.9e-08	9.41833
Wasf2	Wiskott-Aldrich syndrome protein family member 2 OS=Mus musculus GN=Wasf2 PE=1 SV=1	WASF2	2.8e-08	1.92e-08	11.7627
Pnn	Pinin OS=Mus musculus GN=Pnn PE=1 SV=4	PININ	2.82e-08	1.93e-08	11.1532
Pcbp4	Poly(rC)-binding protein 4 OS=Mus musculus GN=Pcbp4 PE=1 SV=1	PCBP4	2.82e-08	1.93e-08	32.0306
Rpl7	Uncharacterized protein OS=Mus musculus GN=Rpl7 PE=2 SV=1	Q3UBI6	2.87e-08	1.95e-08	7.4582
Igkv8-30	ENSMUSG00000076577 protein OS=Mus musculus GN=Igkv8-30 PE=1 SV=1	Q52L64	2.96e-08	2.01e-08	Infinity
Rack1	Receptor of activated protein C kinase 1 OS=Mus musculus GN=Rack1 PE=1 SV=3	RACK1	2.98e-08	2.01e-08	6.10976
Abcf1	ATP-binding cassette sub-family F member 1 OS=Mus musculus GN=Abcf1 PE=1 SV=1	ABCF1	3.04e-08	2.04e-08	12.3307
Rsu1	Uncharacterized protein OS=Mus musculus GN=Rsu1 PE=2 SV=1	Q3TFN7	3.05e-08	2.05e-08	5.88206
Rpl31	MCG126194, isoform CRA_a OS=Mus musculus GN=Rpl31 PE=1 SV=1	Q5M9K9	3.06e-08	2.05e-08	8.48506
Hmga1	High mobility group protein HMG-I/HMG-Y OS=Mus musculus GN=Hmga1 PE=1 SV=4	HMGA1	3.07e-08	2.05e-08	43.5827
Rsl1d1	Uncharacterized protein OS=Mus musculus GN=Rsl1d1 PE=2 SV=1	Q3TH37	3.14e-08	2.08e-08	8685.84
Lsm14a	Protein LSM14 homolog A (Fragment) OS=Mus musculus GN=Lsm14a PE=1 SV=1	A0A0U1RP30	3.16e-08	2.09e-08	6.97917
Pfas	Phosphoribosylformylglycinamidine synthase OS=Mus musculus GN=Pfas PE=1 SV=1	PUR4	3.2e-08	2.1e-08	13.0687
Prpf19	Pre-mRNA-processing factor 19 OS=Mus musculus GN=Prpf19 PE=1 SV=1	PRP19	3.25e-08	2.14e-08	3.10232
Supt5h	Transcription elongation factor SPT5 OS=Mus musculus GN=Supt5h PE=1 SV=1	SPT5H	3.37e-08	2.21e-08	6.0982
Rpl4	60S ribosomal protein L4 OS=Mus musculus GN=Rpl4 PE=1 SV=3	RL4	3.39e-08	2.21e-08	8.69938
Snx1	Sorting nexin-1 OS=Mus musculus GN=Snx1 PE=1 SV=1	SNX1	3.39e-08	2.21e-08	4.60663
Ppig	Peptidyl-prolyl cis-trans isomerase G OS=Mus musculus GN=Ppig PE=1 SV=1	PPIG	3.44e-08	2.23e-08	7.0417
Parp12	Uncharacterized protein OS=Mus musculus GN=Parp12 PE=2 SV=1	Q3U0S1	3.47e-08	2.24e-08	18.0182
Txnrd1	Thioredoxin reductase 1, cytoplasmic OS=Mus musculus GN=Txnrd1 PE=1 SV=3	TRXR1	3.48e-08	2.25e-08	3.87771
Sec23b	Uncharacterized protein OS=Mus musculus GN=Sec23b PE=2 SV=1	Q3TAW4	3.58e-08	2.28e-08	8.73025
Pdlim5	PDZ and LIM domain protein 5 OS=Mus musculus GN=Pdlim5 PE=1 SV=4	PDLI5	3.67e-08	2.31e-08	12.815
Cdc73	Parafibromin OS=Mus musculus GN=Cdc73 PE=1 SV=1	CDC73	3.71e-08	2.33e-08	9.46372
Eprs	Glutamyl-prolyl-tRNA synthetase OS=Mus musculus GN=Eprs PE=2 SV=1	B9EIU1	3.72e-08	2.33e-08	5.38745
Gm11361	MCG116671 OS=Mus musculus GN=Gm11361 PE=3 SV=1	A0A1Y7VKY1	3.76e-08	2.35e-08	7.16863
Rnf2	E3 ubiquitin-protein ligase RING2 OS=Mus musculus GN=Rnf2 PE=1 SV=1	RING2	3.83e-08	2.38e-08	7.01815
Pck2	Phosphoenolpyruvate carboxykinase [GTP], mitochondrial OS=Mus musculus GN=Pck2 PE=1 SV=1	PCKGM	3.83e-08	2.38e-08	10.4211
Rpl7a-ps3	Ribosomal protein L7A, pseudogene 3 OS=Mus musculus GN=Rpl7a-ps3 PE=4 SV=1	A0A140T8L1	3.86e-08	2.39e-08	7.46033
Csk	Tyrosine-protein kinase CSK OS=Mus musculus GN=Csk PE=1 SV=2	CSK	3.97e-08	2.44e-08	10.4556
Eif3e	Eukaryotic translation initiation factor 3 subunit E OS=Mus musculus GN=Eif3e PE=1 SV=1	EIF3E	4.05e-08	2.48e-08	7.67412
Dnajc8	DnaJ homolog subfamily C member 8 (Fragment) OS=Mus musculus GN=Dnajc8 PE=1 SV=1	F6TQL3	4.05e-08	2.48e-08	6.05509
Moxd1	DBH-like monooxygenase protein 1 OS=Mus musculus GN=Moxd1 PE=1 SV=1	MOXD1	4.08e-08	2.49e-08	36.733
Rbm25	RNA-binding protein 25 OS=Mus musculus GN=Rbm25 PE=1 SV=2	RBM25	4.11e-08	2.5e-08	8.39068
Atic	Bifunctional purine biosynthesis protein PURH OS=Mus musculus GN=Atic PE=1 SV=2	PUR9	4.24e-08	2.57e-08	6.12534
Hspa5	78 kDa glucose-regulated protein OS=Mus musculus GN=Hspa5 PE=1 SV=3	GRP78	4.32e-08	2.61e-08	6.94414
U2af2	Splicing factor U2AF 65 kDa subunit OS=Mus musculus GN=U2af2 PE=1 SV=3	U2AF2	4.41e-08	2.64e-08	6.88261
Cdk1	Cyclin-dependent kinase 1 OS=Mus musculus GN=Cdk1 PE=1 SV=3	CDK1	4.41e-08	2.64e-08	6.22718
Ssbp1	Single-stranded DNA binding protein 1 OS=Mus musculus GN=Ssbp1 PE=1 SV=1	Q8R2K3	4.48e-08	2.68e-08	4.52478
Erh	Enhancer of rudimentary homolog OS=Mus musculus GN=Erh PE=1 SV=1	A0A1W2P7H9	4.53e-08	2.69e-08	18.4911
Sec62	Sec62 protein (Fragment) OS=Mus musculus GN=Sec62 PE=2 SV=1	Q05DA2	4.54e-08	2.7e-08	8.17674
Eif3l	Eukaryotic translation initiation factor 3 subunit L OS=Mus musculus GN=Eif3l PE=1 SV=1	EIF3L	4.57e-08	2.71e-08	6.55315
Polr2a	DNA-directed RNA polymerase subunit OS=Mus musculus GN=Polr2a PE=1 SV=1	A0A0R4J0V5	4.63e-08	2.73e-08	10.0026
Plekha2	Pleckstrin homology domain-containing family A member 2 OS=Mus musculus GN=Plekha2 PE=1 SV=1	PKHA2	4.63e-08	2.73e-08	159.333
Hnrnpu	Heterogeneous nuclear ribonucleoprotein U OS=Mus musculus GN=Hnrnpu PE=1 SV=1	HNRPU	4.64e-08	2.73e-08	4.06152
Fxr1	Fragile X mental retardation syndrome-related protein 1 OS=Mus musculus GN=Fxr1 PE=1 SV=1	A0A0G2JEP0	4.8e-08	2.82e-08	3.97775
Scel	Sciellin OS=Mus musculus GN=Scel PE=1 SV=2	SCEL	4.9e-08	2.86e-08	11.1999
Nt5c3b	7-methylguanosine phosphate-specific 5'-nucleotidase OS=Mus musculus GN=Nt5c3b PE=1 SV=3	5NT3B	5e-08	2.9e-08	5.8804
Tcea1	Transcription elongation factor A protein 1 OS=Mus musculus GN=Tcea1 PE=1 SV=2	TCEA1	5.06e-08	2.93e-08	8.55602
Rpl22l1	60S ribosomal protein L22-like 1 OS=Mus musculus GN=Rpl22l1 PE=1 SV=1	RL22L	5.1e-08	2.94e-08	4.87784
Zfp207	Zinc finger protein 207 (Fragment) OS=Mus musculus GN=Zfp207 PE=1 SV=1	M0QWF0	5.15e-08	2.95e-08	6.04892
Rps8	40S ribosomal protein S8 OS=Mus musculus GN=Rps8 PE=1 SV=2	RS8	5.16e-08	2.95e-08	6.82661
Akr1b10	Aldo-keto reductase family 1, member B10 (aldose reductase) OS=Mus musculus GN=Akr1b10 PE=1 SV=1	G5E895	5.2e-08	2.97e-08	4.92453
Top2b	DNA topoisomerase 2-beta OS=Mus musculus GN=Top2b PE=1 SV=2	TOP2B	5.21e-08	2.97e-08	15.6528
Nono	Non-POU domain-containing octamer-binding protein OS=Mus musculus GN=Nono PE=1 SV=3	NONO	5.25e-08	2.98e-08	4.0043
Hnrnpm	Uncharacterized protein OS=Mus musculus GN=Hnrnpm PE=2 SV=1	A0A1S6GWJ8	5.3e-08	2.99e-08	5.5967
Pdia3	Protein disulfide-isomerase A3 OS=Mus musculus GN=Pdia3 PE=1 SV=2	PDIA3	5.33e-08	2.99e-08	6.08781
Nup133	Uncharacterized protein OS=Mus musculus GN=Nup133 PE=2 SV=1	Q8CDZ5	5.34e-08	2.99e-08	9.00361
Rangap1	Ran GTPase-activating protein 1 OS=Mus musculus GN=Rangap1 PE=1 SV=2	RAGP1	5.4e-08	3.02e-08	4.64813
Sf3b2	Uncharacterized protein OS=Mus musculus GN=Sf3b2 PE=2 SV=1	Q3UAI4	5.41e-08	3.02e-08	5.62699
Acads	Short-chain specific acyl-CoA dehydrogenase, mitochondrial OS=Mus musculus GN=Acads PE=1 SV=2	ACADS	5.43e-08	3.02e-08	8.74256
Srsf5	Serine/arginine-rich splicing factor 5 OS=Mus musculus GN=Srsf5 PE=1 SV=2	SRSF5	5.43e-08	3.02e-08	5.68819
Tars	Threonine--tRNA ligase, cytoplasmic OS=Mus musculus GN=Tars PE=1 SV=2	SYTC	5.44e-08	3.02e-08	5.45627
Rfc2	Replication factor C subunit 2 OS=Mus musculus GN=Rfc2 PE=1 SV=1	RFC2	5.53e-08	3.06e-08	27.6138
Rpl27	60S ribosomal protein L27 OS=Mus musculus GN=Rpl27 PE=1 SV=1	Q5BLJ9	5.54e-08	3.06e-08	6.70594
Lars	Leucine--tRNA ligase, cytoplasmic OS=Mus musculus GN=Lars PE=1 SV=2	SYLC	5.62e-08	3.1e-08	5.86636
Fabp7	Fatty acid binding protein 7, brain OS=Mus musculus GN=Fabp7 PE=2 SV=1	Q5NDA4	5.64e-08	3.1e-08	22.3857
Taf15	Uncharacterized protein OS=Mus musculus GN=Taf15 PE=2 SV=1	Q3TLE4	5.67e-08	3.11e-08	7.62681
Clint1	Uncharacterized protein OS=Mus musculus GN=Clint1 PE=2 SV=1	Q3UGL3	5.82e-08	3.17e-08	3.65719
C4b	Complement component 4B (Childo blood group) OS=Mus musculus GN=C4b PE=2 SV=1	B2RXW7	5.91e-08	3.21e-08	7.70036
Sae1	SUMO-activating enzyme subunit 1 OS=Mus musculus GN=Sae1 PE=1 SV=1	SAE1	5.93e-08	3.21e-08	7.90172
Gpkow	G-patch domain and KOW motifs-containing protein OS=Mus musculus GN=Gpkow PE=1 SV=2	GPKOW	5.94e-08	3.21e-08	33.0426
Sf3b4	Splicing factor 3B subunit 4 OS=Mus musculus GN=Sf3b4 PE=1 SV=1	SF3B4	6.02e-08	3.24e-08	5.82926
Pds5a	Sister chromatid cohesion protein PDS5 homolog A OS=Mus musculus GN=Pds5a PE=1 SV=3	PDS5A	6.03e-08	3.24e-08	78.4165
Rpl30	60S ribosomal protein L30 OS=Mus musculus GN=Rpl30 PE=1 SV=2	RL30	6.06e-08	3.25e-08	6.66273
Nans	Sialic acid synthase OS=Mus musculus GN=Nans PE=1 SV=1	SIAS	6.12e-08	3.26e-08	3.90776
Tial1	Nucleolysin TIAR OS=Mus musculus GN=Tial1 PE=1 SV=1	TIAR	6.16e-08	3.28e-08	2.34651
Uba2	SUMO-activating enzyme subunit 2 OS=Mus musculus GN=Uba2 PE=1 SV=1	SAE2	6.18e-08	3.28e-08	4.32999
Dock7	Dedicator of cytokinesis protein 7 OS=Mus musculus GN=Dock7 PE=1 SV=1	A0A0U1RNK7	6.23e-08	3.3e-08	6.62049
Rpl11	Rpl11 protein OS=Mus musculus GN=Rpl11 PE=2 SV=1	Q8VC94	6.35e-08	3.35e-08	7.11314
Iars	Isoleucine--tRNA ligase, cytoplasmic OS=Mus musculus GN=Iars PE=1 SV=2	SYIC	6.47e-08	3.4e-08	5.07561
Abce1	ATP-binding cassette sub-family E member 1 OS=Mus musculus GN=Abce1 PE=1 SV=1	ABCE1	6.55e-08	3.43e-08	5.34312
Rps9	40S ribosomal protein S9 OS=Mus musculus GN=Rps9 PE=1 SV=3	RS9	6.56e-08	3.43e-08	6.13979
Stt3b	Dolichyl-diphosphooligosaccharide--protein glycosyltransferase subunit STT3B OS=Mus musculus GN=Stt3b PE=1 SV=1	A0A0R4J0D3	6.59e-08	3.44e-08	5.14733
Tmed2	Transmembrane emp24 domain-containing protein 2 (Fragment) OS=Mus musculus GN=Tmed2 PE=1 SV=1	F6V6T4	6.62e-08	3.44e-08	7.99903
Rasa3	Uncharacterized protein OS=Mus musculus GN=Rasa3 PE=2 SV=1	Q3UGJ5	6.62e-08	3.44e-08	5.03813
Rps27	40S ribosomal protein S27 (Fragment) OS=Mus musculus GN=Rps27 PE=1 SV=1	A0A0G2JDW7	6.67e-08	3.46e-08	8.05702
Uggt1	UDP-glucose:glycoprotein glucosyltransferase 1 OS=Mus musculus GN=Uggt1 PE=1 SV=4	UGGG1	6.75e-08	3.49e-08	8.81809
Nudcd2	NudC domain-containing protein 2 OS=Mus musculus GN=Nudcd2 PE=1 SV=1	E0CYQ2	6.79e-08	3.5e-08	6.81115
Rps17	MCG15301, isoform CRA_a OS=Mus musculus GN=Rps17 PE=1 SV=1	Q5M9L7	6.83e-08	3.51e-08	5.29041
Sart3	Squamous cell carcinoma antigen recognized by T-cells 3 OS=Mus musculus GN=Sart3 PE=1 SV=1	SART3	6.86e-08	3.51e-08	5.49882
Api5	Apoptosis inhibitor 5 OS=Mus musculus GN=Api5 PE=1 SV=2	API5	6.87e-08	3.51e-08	4.76235
Ccar1	Cell division cycle and apoptosis regulator protein 1 OS=Mus musculus GN=Ccar1 PE=1 SV=1	CCAR1	7.01e-08	3.58e-08	15.3228
Cstf2	Cleavage stimulation factor subunit 2 OS=Mus musculus GN=Cstf2 PE=1 SV=2	CSTF2	7.06e-08	3.6e-08	7.28284
Rpl35	60S ribosomal protein L35 OS=Mus musculus GN=Rpl35 PE=1 SV=1	RL35	7.19e-08	3.63e-08	8.04913
Sf3b3	Splicing factor 3b, subunit 3 OS=Mus musculus GN=Sf3b3 PE=2 SV=1	B2RSV4	7.21e-08	3.63e-08	5.91295
Pcbp2	Poly(rC)-binding protein 2 OS=Mus musculus GN=Pcbp2 PE=1 SV=1	PCBP2	7.26e-08	3.65e-08	2.99012
Rpl34	60S ribosomal protein L34 OS=Mus musculus GN=Rpl34 PE=1 SV=2	RL34	7.34e-08	3.67e-08	8.15118
Ctsz	Cathepsin Z OS=Mus musculus GN=Ctsz PE=1 SV=1	CATZ	7.35e-08	3.67e-08	15.1388
Eef2	Elongation factor 2 OS=Mus musculus GN=Eef2 PE=1 SV=2	EF2	7.43e-08	3.69e-08	5.50112
Pnp	Purine nucleoside phosphorylase OS=Mus musculus GN=Pnp PE=1 SV=2	PNPH	7.44e-08	3.69e-08	8.1548
Tjp1	Tight junction protein ZO-1 OS=Mus musculus GN=Tjp1 PE=1 SV=1	B9EHJ3	7.45e-08	3.69e-08	3.86665
Ddx17	Probable ATP-dependent RNA helicase DDX17 OS=Mus musculus GN=Ddx17 PE=1 SV=1	DDX17	7.52e-08	3.71e-08	3.78731
Polr2b	DNA-directed RNA polymerase II subunit RPB2 OS=Mus musculus GN=Polr2b PE=1 SV=2	RPB2	7.56e-08	3.73e-08	16.6161
Tpd52l2	Tumor protein D54 OS=Mus musculus GN=Tpd52l2 PE=1 SV=1	A2AUD5	7.59e-08	3.73e-08	2.54931
Etv6	Uncharacterized protein OS=Mus musculus GN=Etv6 PE=2 SV=1	Q3U037	7.66e-08	3.76e-08	83.5867
Txndc5	Thioredoxin domain-containing protein 5 OS=Mus musculus GN=Txndc5 PE=1 SV=1	A0A0R4J1Y7	7.67e-08	3.76e-08	6.40262
Rpl37a	60S ribosomal protein L37a (Fragment) OS=Mus musculus GN=Rpl37a PE=1 SV=1	A0A1D5RL86	7.79e-08	3.81e-08	8.69606
Rdh11	Retinol dehydrogenase 11 OS=Mus musculus GN=Rdh11 PE=1 SV=1	Q9R1R8	7.85e-08	3.83e-08	3.76516
Ecm29	Proteasome-associated protein ECM29 homolog OS=Mus musculus GN=Ecm29 PE=1 SV=3	ECM29	7.87e-08	3.83e-08	4.78076
Npm1	Nucleophosmin OS=Mus musculus GN=Npm1 PE=1 SV=1	NPM	7.88e-08	3.83e-08	22.4175
H2-D1	MHC class I antigen OS=Mus musculus GN=H2-D1 PE=2 SV=1		7.9e-08	3.83e-08	37.4964
Naa15	N-alpha-acetyltransferase 15, NatA auxiliary subunit OS=Mus musculus GN=Naa15 PE=1 SV=1	G3X8Y3	7.9e-08	3.83e-08	8.43158
Pabpc4	Polyadenylate-binding protein OS=Mus musculus GN=Pabpc4 PE=1 SV=1	A3KFU5	7.94e-08	3.83e-08	5.186
Hnrnpc	Heterogeneous nuclear ribonucleoproteins C1/C2 OS=Mus musculus GN=Hnrnpc PE=1 SV=1	HNRPC	7.94e-08	3.83e-08	3.82411
Sumo1	Small ubiquitin-related modifier 1 OS=Mus musculus GN=Sumo1 PE=1 SV=1	A0A087WRQ4	7.99e-08	3.84e-08	4.75451
Pnpt1	Polyribonucleotide nucleotidyltransferase 1, mitochondrial OS=Mus musculus GN=Pnpt1 PE=1 SV=1	PNPT1	8.01e-08	3.84e-08	7.47724
Selenoh	Selenoprotein H OS=Mus musculus GN=Selenoh PE=1 SV=1	A0A087WPM0	8.01e-08	3.84e-08	17.9412
Mug1	Murinoglobulin-1 OS=Mus musculus GN=Mug1 PE=1 SV=3	MUG1	8.05e-08	3.85e-08	24.1514
Rttn	Rotatin OS=Mus musculus GN=Rttn PE=1 SV=2	RTTN	8.05e-08	3.85e-08	7.18567
Tmed7	Transmembrane p24-trafficking protein 7 OS=Mus musculus GN=Tmed7 PE=1 SV=1	D3YZZ5	8.1e-08	3.86e-08	5.90963
Lbr	Lamin-B receptor OS=Mus musculus GN=Lbr PE=1 SV=2	LBR	8.11e-08	3.86e-08	20.0541
Gtpbp1	GTP-binding protein 1 OS=Mus musculus GN=Gtpbp1 PE=1 SV=2	GTPB1	8.23e-08	3.91e-08	2.43977
Rps12	40S ribosomal protein S12 OS=Mus musculus GN=Rps12 PE=1 SV=1	A0A1W2P7A1	8.28e-08	3.92e-08	6.1753
Ddx1	ATP-dependent RNA helicase DDX1 OS=Mus musculus GN=Ddx1 PE=1 SV=1	DDX1	8.3e-08	3.93e-08	2.3369
Bax	Apoptosis regulator BAX (Fragment) OS=Mus musculus GN=Bax PE=1 SV=1	A0A1B0GS13	8.32e-08	3.93e-08	6.42167
Hip1	Huntingtin-interacting protein 1 OS=Mus musculus GN=Hip1 PE=1 SV=2	HIP1	8.52e-08	4.01e-08	4.58464
Pcnp	PEST proteolytic signal-containing nuclear protein OS=Mus musculus GN=Pcnp PE=1 SV=1	PCNP	8.74e-08	4.1e-08	8.29073
Tcerg1	Transcription elongation regulator 1 OS=Mus musculus GN=Tcerg1 PE=1 SV=2	TCRG1	8.78e-08	4.11e-08	6.1154
Eef1a1	Elongation factor 1-alpha OS=Mus musculus GN=Eef1a1 PE=2 SV=1	Q3UZQ3	8.81e-08	4.12e-08	5.9419
Copg1	Coatomer subunit gamma-1 OS=Mus musculus GN=Copg1 PE=1 SV=1	COPG1	9.16e-08	4.28e-08	9.05689
Cacybp	Calcyclin-binding protein OS=Mus musculus GN=Cacybp PE=1 SV=1	CYBP	9.19e-08	4.28e-08	4.89442
Cnn3	Calponin OS=Mus musculus GN=Cnn3 PE=1 SV=1	A0A0G2JDV8	9.69e-08	4.47e-08	9.08109
Sec11a	Signal peptidase complex catalytic subunit SEC11 OS=Mus musculus GN=Sec11a PE=1 SV=1	D3YTS1	9.69e-08	4.47e-08	24.3418
Psmd3	26S proteasome non-ATPase regulatory subunit 3 OS=Mus musculus GN=Psmd3 PE=1 SV=3	PSMD3	9.78e-08	4.5e-08	3.08484
Vwa5a	von Willebrand factor A domain-containing protein 5A OS=Mus musculus GN=Vwa5a PE=1 SV=2	VMA5A	9.81e-08	4.51e-08	10.1879
Pdia6	Uncharacterized protein OS=Mus musculus GN=Pdia6 PE=2 SV=1	Q3TJL8	9.84e-08	4.51e-08	12.7665
Rpl15	Ribosomal protein L15 OS=Mus musculus GN=Rpl15 PE=2 SV=1	Q3U7D2	1e-07	4.6e-08	7.62013
B2m	Beta-2-microglobulin OS=Mus musculus GN=B2m PE=1 SV=2	B2MG	1.01e-07	4.63e-08	39.744
Mtap	S-methyl-5'-thioadenosine phosphorylase OS=Mus musculus GN=Mtap PE=1 SV=1	MTAP	1.03e-07	4.68e-08	42.5314
Srsf2	Serine/arginine-rich splicing factor 2 OS=Mus musculus GN=Srsf2 PE=1 SV=4	SRSF2	1.04e-07	4.73e-08	6.2892
Rnasel	Uncharacterized protein OS=Mus musculus GN=Rnasel PE=2 SV=1	Q8BIY0	1.04e-07	4.73e-08	11.9851
Suclg2	Succinate--CoA ligase [GDP-forming] subunit beta, mitochondrial OS=Mus musculus GN=Suclg2 PE=2 SV=1	C6EQH3	1.05e-07	4.73e-08	4.75154
Rpsa	40S ribosomal protein SA OS=Mus musculus GN=Rpsa PE=1 SV=4	RSSA	1.06e-07	4.75e-08	6.63191
Psmc5	Uncharacterized protein OS=Mus musculus GN=Psmc5 PE=2 SV=1	A0A1S6GWH1	1.06e-07	4.77e-08	2.343
RP23-436K3.4-001	Ribosomal protein 10 OS=Mus musculus GN=RP23-436K3.4-001 PE=4 SV=1	A2AM97	1.06e-07	4.77e-08	5.09446
Bub3	Mitotic checkpoint protein BUB3 OS=Mus musculus GN=Bub3 PE=1 SV=1	A0A140LHA2	1.07e-07	4.78e-08	4.10908
mKIAA1825	Cation-transporting ATPase (Fragment) OS=Mus musculus GN=mKIAA1825 PE=3 SV=1	Q69Z96	1.07e-07	4.78e-08	11.0409
Rpl35a	MCG1036414 OS=Mus musculus GN=Rpl35a PE=1 SV=1	Q6ZWX1	1.09e-07	4.85e-08	7.13587
Naca	Nascent polypeptide-associated complex subunit alpha, muscle-specific form OS=Mus musculus GN=Naca PE=1 SV=2	NACAM	1.1e-07	4.85e-08	2.99153
Rhoc	Rho-related GTP-binding protein RhoC OS=Mus musculus GN=Rhoc PE=1 SV=2	RHOC	1.1e-07	4.86e-08	2.96282
Hspg2	Basement membrane-specific heparan sulfate proteoglycan core protein OS=Mus musculus GN=Hspg2 PE=1 SV=1	B1B0C7	1.11e-07	4.86e-08	5.95601
Kars	Lysine--tRNA ligase OS=Mus musculus GN=Kars PE=1 SV=1	Q8R2P8	1.11e-07	4.86e-08	6.80137
P4ha1	Uncharacterized protein OS=Mus musculus GN=P4ha1 PE=2 SV=1	Q3TN84	1.11e-07	4.86e-08	20.1357
Acin1	Apoptotic chromatin condensation inducer in the nucleus OS=Mus musculus GN=Acin1 PE=1 SV=3	ACINU	1.13e-07	4.91e-08	8.48875
Ran	GTP-binding nuclear protein Ran OS=Mus musculus GN=Ran PE=1 SV=3	RAN	1.13e-07	4.91e-08	3.24764
Rpl12	MCG18564, isoform CRA_a OS=Mus musculus GN=Rpl12 PE=1 SV=1	Q5BLK0	1.16e-07	5.05e-08	6.58148
Erf	ETS domain-containing transcription factor ERF OS=Mus musculus GN=Erf PE=1 SV=1	A0A0R4J0I0	1.18e-07	5.09e-08	26.7718
Dek	Protein DEK OS=Mus musculus GN=Dek PE=1 SV=1	DEK	1.18e-07	5.11e-08	6.01947
Anxa1	Annexin A1 OS=Mus musculus GN=Anxa1 PE=1 SV=2	ANXA1	1.19e-07	5.12e-08	5.94324
Gbp4	Guanylate-binding protein 4 OS=Mus musculus GN=Gbp4 PE=1 SV=1	GBP4	1.2e-07	5.15e-08	46.1713
Gbp7	MFLJ00316 protein (Fragment) OS=Mus musculus GN=Gbp7 PE=2 SV=1	Q6KAN1	1.2e-07	5.15e-08	58.986
Rpl13	60S ribosomal protein L13 OS=Mus musculus GN=Rpl13 PE=1 SV=3	RL13	1.21e-07	5.21e-08	7.54059
Wdr82	MCG19514, isoform CRA_a OS=Mus musculus GN=Wdr82 PE=1 SV=1	B2RXQ8	1.22e-07	5.24e-08	4.96452
Kng1	Kininogen-1 OS=Mus musculus GN=Kng1 PE=1 SV=1	A0A0R4J038	1.23e-07	5.26e-08	18.1637
Parp1	Poly [ADP-ribose] polymerase OS=Mus musculus GN=Parp1 PE=2 SV=1	Q3TF18	1.25e-07	5.31e-08	10.2173
Flnc	Filamin-C OS=Mus musculus GN=Flnc PE=1 SV=3	FLNC	1.25e-07	5.31e-08	5.20215
Rp2	Protein XRP2 OS=Mus musculus GN=Rp2 PE=1 SV=3	XRP2	1.25e-07	5.31e-08	4.0307
Fam98b	Protein FAM98B OS=Mus musculus GN=Fam98b PE=1 SV=1	FA98B	1.25e-07	5.31e-08	2.71806
Ilvbl	Acetolactate synthase-like protein OS=Mus musculus GN=Ilvbl PE=1 SV=1	ILVBL	1.27e-07	5.37e-08	4.65731
Hpx	Hemopexin OS=Mus musculus GN=Hpx PE=1 SV=2	HEMO	1.28e-07	5.42e-08	92.0935
Cfap20	Cilia- and flagella-associated protein 20 OS=Mus musculus GN=Cfap20 PE=1 SV=1	CFA20	1.29e-07	5.43e-08	7.5374
Ctss	Cathepsin S OS=Mus musculus GN=Ctss PE=1 SV=2	CATS	1.31e-07	5.49e-08	14.8474
Chmp2a	Charged multivesicular body protein 2a OS=Mus musculus GN=Chmp2a PE=1 SV=1	CHM2A	1.31e-07	5.49e-08	2.54375
Nhsl1	NHS-like protein 1 OS=Mus musculus GN=Nhsl1 PE=1 SV=1	A0A140LIZ7	1.33e-07	5.57e-08	12.3213
Nasp	Nuclear autoantigenic sperm protein OS=Mus musculus GN=Nasp PE=1 SV=2	NASP	1.35e-07	5.61e-08	21.739
Emilin1	EMILIN-1 OS=Mus musculus GN=Emilin1 PE=1 SV=1	EMIL1	1.35e-07	5.61e-08	166.785
Cbx5	Chromobox protein homolog 5 OS=Mus musculus GN=Cbx5 PE=1 SV=1	CBX5	1.35e-07	5.61e-08	3.94008
mCG_6739	40S ribosomal protein S21 OS=Mus musculus GN=mCG_6739 PE=2 SV=1	Q8C1L7	1.4e-07	5.79e-08	6.08122
Fga	Fibrinogen alpha chain OS=Mus musculus GN=Fga PE=1 SV=1	FIBA	1.42e-07	5.84e-08	34.963
Supt6h	Transcription elongation factor SPT6 OS=Mus musculus GN=Supt6h PE=1 SV=2	SPT6H	1.42e-07	5.84e-08	10.4524
Mta3	Metastasis-associated protein MTA3 OS=Mus musculus GN=Mta3 PE=1 SV=1	MTA3	1.44e-07	5.92e-08	4.76674
Luc7l3	Luc7-like protein 3 OS=Mus musculus GN=Luc7l3 PE=1 SV=1	LC7L3	1.44e-07	5.92e-08	9.86806
Tapbp	Tapasin OS=Mus musculus GN=Tapbp PE=1 SV=2	TPSN	1.46e-07	5.96e-08	143.446
Rpl21	60S ribosomal protein L21 OS=Mus musculus GN=Rpl21 PE=1 SV=1	Q9CQM8	1.47e-07	5.98e-08	6.07174
Renbp	N-acylglucosamine 2-epimerase OS=Mus musculus GN=Renbp PE=1 SV=3	RENBP	1.47e-07	5.99e-08	5.0222
Srsf3	Serine/arginine-rich splicing factor 3 OS=Mus musculus GN=Srsf3 PE=1 SV=1	SRSF3	1.47e-07	6e-08	3.54576
Ipo4	Importin-4 OS=Mus musculus GN=Ipo4 PE=1 SV=1	IPO4	1.49e-07	6.04e-08	10.2441
Ybx3	Y-box-binding protein 3 OS=Mus musculus GN=Ybx3 PE=1 SV=2	YBOX3	1.49e-07	6.04e-08	117.001
Hars	Histidine--tRNA ligase, cytoplasmic OS=Mus musculus GN=Hars PE=1 SV=2	SYHC	1.5e-07	6.1e-08	4.20199
Rpl6	60S ribosomal protein L6 OS=Mus musculus GN=Rpl6 PE=1 SV=1	Q3UCH0	1.52e-07	6.13e-08	6.88117
Ufl1	E3 UFM1-protein ligase 1 OS=Mus musculus GN=Ufl1 PE=1 SV=2	UFL1	1.54e-07	6.17e-08	4.98296
Cask	Peripheral plasma membrane protein CASK (Fragment) OS=Mus musculus GN=Cask PE=1 SV=1	A0A067XG53	1.55e-07	6.2e-08	6.10793
Pds5b	Sister chromatid cohesion protein PDS5 homolog B OS=Mus musculus GN=Pds5b PE=1 SV=1	PDS5B	1.55e-07	6.2e-08	8.50343
Txndc12	Thioredoxin domain-containing protein 12 OS=Mus musculus GN=Txndc12 PE=1 SV=1	TXD12	1.56e-07	6.25e-08	7.30674
Rps16	MCG123443 OS=Mus musculus GN=Rps16 PE=1 SV=1	A4FUS1	1.57e-07	6.28e-08	6.65787
Anxa6	Annexin OS=Mus musculus GN=Anxa6 PE=1 SV=1	F8WIT2	1.59e-07	6.32e-08	2.58367
Anxa6	Annexin OS=Mus musculus GN=Anxa6 PE=2 SV=1	Q3UI56	1.59e-07	6.32e-08	2.58367
Fen1	Flap endonuclease 1 OS=Mus musculus GN=Fen1 PE=2 SV=1	Q8C5X6	1.59e-07	6.32e-08	51.337
Snrpd2	Small nuclear ribonucleoprotein Sm D2 OS=Mus musculus GN=Snrpd2 PE=1 SV=1	SMD2	1.61e-07	6.4e-08	4.97329
Ilk	Integrin-linked protein kinase OS=Mus musculus GN=Ilk PE=1 SV=2	ILK	1.63e-07	6.45e-08	5.65959
Mob1a	MOB kinase activator 1A OS=Mus musculus GN=Mob1a PE=2 SV=3	MOB1A	1.63e-07	6.45e-08	11.1347
Bclaf1	Bcl-2-associated transcription factor 1 OS=Mus musculus GN=Bclaf1 PE=1 SV=1	A0A087WQA0	1.65e-07	6.52e-08	8.15499
Mrpl43	39S ribosomal protein L43, mitochondrial OS=Mus musculus GN=Mrpl43 PE=1 SV=1	Q5RL20	1.68e-07	6.6e-08	3.72505
Nedd4	E3 ubiquitin-protein ligase OS=Mus musculus GN=Nedd4 PE=1 SV=1	B2RSC8	1.68e-07	6.59e-08	5.98416
Cct6a	T-complex protein 1 subunit zeta OS=Mus musculus GN=Cct6a PE=1 SV=3	TCPZ	1.69e-07	6.62e-08	3.49212
Naa50	N-alpha-acetyltransferase 50 OS=Mus musculus GN=Naa50 PE=1 SV=1	NAA50	1.69e-07	6.62e-08	9.30033
Hsd17b12	Hydroxysteroid (17-beta) dehydrogenase 12 OS=Mus musculus GN=Hsd17b12 PE=2 SV=1	Q0VGQ1	1.71e-07	6.68e-08	3.40194
Cpne3	Copine-3 OS=Mus musculus GN=Cpne3 PE=1 SV=2	CPNE3	1.72e-07	6.71e-08	5.53636
Alb	Serum albumin OS=Mus musculus GN=Alb PE=1 SV=3	ALBU	1.76e-07	6.83e-08	29.7773
Cope	Coatomer subunit epsilon OS=Mus musculus GN=Cope PE=1 SV=3	COPE	1.78e-07	6.89e-08	4.8522
Ahcy	Adenosylhomocysteinase OS=Mus musculus GN=Ahcy PE=1 SV=3	SAHH	1.79e-07	6.94e-08	3.41679
Ostf1	Osteoclast-stimulating factor 1 OS=Mus musculus GN=Ostf1 PE=1 SV=2	OSTF1	1.81e-07	6.99e-08	6.20096
Pik3c2g	Phosphatidylinositol 4-phosphate 3-kinase C2 domain-containing subunit gamma OS=Mus musculus GN=Pik3c2g PE=2 SV=1	P3C2G	1.83e-07	7.06e-08	7.95443
Eif4a3	Eukaryotic initiation factor 4A-III OS=Mus musculus GN=Eif4a3 PE=1 SV=3	IF4A3	1.85e-07	7.11e-08	3.92034
Pdia4	Protein disulfide-isomerase A4 OS=Mus musculus GN=Pdia4 PE=1 SV=1	A0A0R4J0Z1	1.85e-07	7.1e-08	8.42795
Gm28036	Predicted gene, 28036 (Fragment) OS=Mus musculus GN=Gm28036 PE=4 SV=1	F6YJB6	1.88e-07	7.22e-08	8.99162
Bpgm	Bisphosphoglycerate mutase OS=Mus musculus GN=Bpgm PE=1 SV=2	PMGE	1.89e-07	7.22e-08	14.7059
Hat1	Histone acetyltransferase type B catalytic subunit OS=Mus musculus GN=Hat1 PE=1 SV=1	HAT1	1.9e-07	7.27e-08	14.0601
Rps3a1	40S ribosomal protein S3a OS=Mus musculus GN=Rps3a1 PE=2 SV=1	Q3U5P8	1.91e-07	7.3e-08	4.10443
Ifggd1	Interferon-gamma-inducible GTPase Ifggd1 protein OS=Mus musculus GN=Ifggd1 PE=4 SV=1	J7PDL1	1.94e-07	7.38e-08	152.685
Ncbp1	Nuclear cap-binding protein subunit 1 OS=Mus musculus GN=Ncbp1 PE=1 SV=2	NCBP1	1.94e-07	7.38e-08	6.3069
Sfpq	Splicing factor, proline- and glutamine-rich OS=Mus musculus GN=Sfpq PE=1 SV=1	SFPQ	1.95e-07	7.38e-08	3.10023
Tpt1	Translationally-controlled tumor protein OS=Mus musculus GN=Tpt1 PE=1 SV=1	TCTP	1.96e-07	7.4e-08	3.78902
Aimp1	Aminoacyl tRNA synthase complex-interacting multifunctional protein 1 OS=Mus musculus GN=Aimp1 PE=1 SV=2	AIMP1	1.99e-07	7.5e-08	4.41254
Drg1	Developmentally-regulated GTP-binding protein 1 OS=Mus musculus GN=Drg1 PE=1 SV=1	DRG1	1.99e-07	7.5e-08	5.75253
Rpa2	Replication protein A 32 kDa subunit OS=Mus musculus GN=Rpa2 PE=1 SV=1	RFA2	1.99e-07	7.49e-08	9.37314
Lamp2	Lysosome-associated membrane glycoprotein 2 OS=Mus musculus GN=Lamp2 PE=1 SV=2	LAMP2	2.06e-07	7.7e-08	15.9926
Chtop	Chromatin target of PRMT1 protein OS=Mus musculus GN=Chtop PE=1 SV=2	CHTOP	2.06e-07	7.7e-08	4.3221
Rnh1	Ribonuclease inhibitor OS=Mus musculus GN=Rnh1 PE=1 SV=1	RINI	2.07e-07	7.74e-08	3.77523
Itih1	Inter-alpha-trypsin inhibitor heavy chain H1 OS=Mus musculus GN=Itih1 PE=1 SV=2	ITIH1	2.08e-07	7.74e-08	44.4327
Lgals3bp	Galectin-3-binding protein OS=Mus musculus GN=Lgals3bp PE=1 SV=1	LG3BP	2.09e-07	7.77e-08	39.3305
Tspan13	Tetraspanin-13 (Fragment) OS=Mus musculus GN=Tspan13 PE=1 SV=1	A0A1Y7VJ37	2.1e-07	7.79e-08	7.77815
Itgam	Uncharacterized protein OS=Mus musculus GN=Itgam PE=2 SV=1	Q3U4I5	2.16e-07	7.98e-08	9.70233
Rpl24	Uncharacterized protein OS=Mus musculus GN=Rpl24 PE=2 SV=1	Q3UW40	2.16e-07	7.98e-08	6.52978
Eif4a2	Eukaryotic initiation factor 4A-II OS=Mus musculus GN=Eif4a2 PE=1 SV=2	IF4A2	2.18e-07	8.05e-08	2.77466
Rbbp7	Histone-binding protein RBBP7 OS=Mus musculus GN=Rbbp7 PE=1 SV=1	A2AFJ1	2.19e-07	8.08e-08	9.73763
Rps28	40S ribosomal protein S28 OS=Mus musculus GN=Rps28 PE=1 SV=1	RS28	2.23e-07	8.19e-08	6.048
Gars	Glycine--tRNA ligase OS=Mus musculus GN=Gars PE=1 SV=1	GARS	2.25e-07	8.24e-08	8.95069
G3bp1	Ras GTPase-activating protein-binding protein 1 OS=Mus musculus GN=G3bp1 PE=1 SV=1	G3BP1	2.25e-07	8.24e-08	6.68635
Plin3	Perilipin-3 OS=Mus musculus GN=Plin3 PE=1 SV=1	PLIN3	2.26e-07	8.26e-08	4.72474
Rps19	Rps19 protein (Fragment) OS=Mus musculus GN=Rps19 PE=2 SV=1	Q5M9P3	2.27e-07	8.3e-08	6.13455
Cnot1	CCR4-NOT transcription complex subunit 1 OS=Mus musculus GN=Cnot1 PE=1 SV=2	CNOT1	2.28e-07	8.33e-08	4.14247
Mcm4	DNA replication licensing factor MCM4 OS=Mus musculus GN=Mcm4 PE=1 SV=1	MCM4	2.3e-07	8.38e-08	17.0484
Qars	Glutamine--tRNA ligase OS=Mus musculus GN=Qars PE=1 SV=2	D3Z158	2.34e-07	8.49e-08	5.47685
Edf1	Endothelial differentiation-related factor 1 OS=Mus musculus GN=Edf1 PE=1 SV=1	EDF1	2.4e-07	8.72e-08	4.73982
Dad1	Dolichyl-diphosphooligosaccharide--protein glycosyltransferase subunit DAD1 OS=Mus musculus GN=Dad1 PE=1 SV=3	DAD1	2.47e-07	8.93e-08	5.57205
Oas3	2'-5'-oligoadenylate synthase 3 OS=Mus musculus GN=Oas3 PE=1 SV=1	OAS3	2.59e-07	9.31e-08	12.6876
Dnajc9	Uncharacterized protein OS=Mus musculus GN=Dnajc9 PE=2 SV=1	Q8BRQ6	2.62e-07	9.42e-08	16.4482
Zbed5	MCG130675 OS=Mus musculus GN=Zbed5 PE=2 SV=1	B2RPU8	2.65e-07	9.51e-08	6.60074
Pycr2	Pyrroline-5-carboxylate reductase OS=Mus musculus GN=Pycr2 PE=2 SV=1	Q3TJ21	2.68e-07	9.57e-08	4.6646
Hist1h1b	Histone H1.5 OS=Mus musculus GN=Hist1h1b PE=1 SV=2	H15	2.7e-07	9.62e-08	8.58946
Rps13	MCG10205 OS=Mus musculus GN=Rps13 PE=1 SV=1	Q5BLJ7	2.72e-07	9.68e-08	4.44161
Dnajc7	Uncharacterized protein OS=Mus musculus GN=Dnajc7 PE=2 SV=1	Q3UL32	2.75e-07	9.76e-08	6.59778
Srpra	Signal recognition particle receptor subunit alpha OS=Mus musculus GN=Srpra PE=1 SV=1	SRPRA	2.75e-07	9.76e-08	15.2535
Pcna-ps2	Proliferating cell nuclear antigen OS=Mus musculus GN=Pcna-ps2 PE=3 SV=1	A0A140T8V5	2.77e-07	9.81e-08	73.3849
Isg15	G1p2 protein OS=Mus musculus GN=Isg15 PE=1 SV=1	Q4FJR9	2.8e-07	9.93e-08	17.1316
Nup93	Nuclear pore complex protein Nup93 OS=Mus musculus GN=Nup93 PE=1 SV=1	NUP93	2.81e-07	9.93e-08	6.256
Nucb1	Nucleobindin-1 OS=Mus musculus GN=Nucb1 PE=1 SV=2	NUCB1	2.82e-07	9.95e-08	7.22274
Polr2h	DNA-directed RNA polymerases I, II, and III subunit RPABC3 OS=Mus musculus GN=Polr2h PE=1 SV=3	RPAB3	2.85e-07	1e-07	3.30945
Ick	Serine/threonine-protein kinase ICK OS=Mus musculus GN=Ick PE=1 SV=2	ICK	2.86e-07	1e-07	4.28011
Hadha	Trifunctional enzyme subunit alpha, mitochondrial OS=Mus musculus GN=Hadha PE=1 SV=1	ECHA	2.92e-07	1.02e-07	2.05053
Pabpc1	Polyadenylate-binding protein 1 OS=Mus musculus GN=Pabpc1 PE=1 SV=2	PABP1	3.06e-07	1.07e-07	4.52054
Prrc2c	Protein PRRC2C OS=Mus musculus GN=Prrc2c PE=1 SV=1	S4R294	3.08e-07	1.07e-07	6.07216
Rpl27a	60S ribosomal protein L27a OS=Mus musculus GN=Rpl27a PE=1 SV=5	RL27A	3.12e-07	1.08e-07	7.09884
Cdv3	Protein CDV3 OS=Mus musculus GN=Cdv3 PE=1 SV=1	A0A087WNP6	3.15e-07	1.09e-07	3.18979
Rpl36a	MCG115063, isoform CRA_a OS=Mus musculus GN=Rpl36a PE=1 SV=1	Q5M9P1	3.16e-07	1.09e-07	8.82632
Sar1b	GTP-binding protein SAR1b OS=Mus musculus GN=Sar1b PE=1 SV=1	SAR1B	3.18e-07	1.1e-07	3.26129
Gja3	Gap junction alpha-3 protein OS=Mus musculus GN=Gja3 PE=2 SV=4	CXA3	3.23e-07	1.12e-07	26.1365
Srsf10	Serine/arginine-rich-splicing factor 10 OS=Mus musculus GN=Srsf10 PE=1 SV=1	Q3TFP0	3.27e-07	1.13e-07	5.07122
Canx	Calnexin OS=Mus musculus GN=Canx PE=1 SV=1	CALX	3.35e-07	1.15e-07	4.05253
Srsf1	Serine/arginine-rich splicing factor 1 OS=Mus musculus GN=Srsf1 PE=1 SV=3	SRSF1	3.36e-07	1.16e-07	4.1935
Tcp1	T-complex protein 1 subunit alpha OS=Mus musculus GN=Tcp1 PE=1 SV=3	TCPA	3.43e-07	1.17e-07	3.1688
Ddx42	ATP-dependent RNA helicase DDX42 OS=Mus musculus GN=Ddx42 PE=1 SV=3	DDX42	3.55e-07	1.21e-07	5.08552
Sap18	Histone deacetylase complex subunit SAP18 OS=Mus musculus GN=Sap18 PE=1 SV=1	E9Q317	3.62e-07	1.23e-07	5.68279
Myl6	Myosin light polypeptide 6 OS=Mus musculus GN=Myl6 PE=1 SV=1	A0A1W2P6F6	3.65e-07	1.24e-07	2.93668
Lrrc8c	Volume-regulated anion channel subunit LRRC8C OS=Mus musculus GN=Lrrc8c PE=1 SV=1	LRC8C	3.69e-07	1.25e-07	13.1958
Psat1	Phosphoserine aminotransferase OS=Mus musculus GN=Psat1 PE=1 SV=1	SERC	3.69e-07	1.25e-07	3.90612
Mybbp1a	Myb-binding protein 1A OS=Mus musculus GN=Mybbp1a PE=1 SV=2	MBB1A	3.7e-07	1.25e-07	26.4621
Rbmxl1	RNA binding motif protein, X-linked-like-1 OS=Mus musculus GN=Rbmxl1 PE=1 SV=1	RMXL1	3.76e-07	1.27e-07	3.24152
Sar1a	Uncharacterized protein OS=Mus musculus GN=Sar1a PE=2 SV=1	Q3TXJ4	3.77e-07	1.27e-07	2.80983
Rpl39	60S ribosomal protein L39 OS=Mus musculus GN=Rpl39 PE=1 SV=2	RL39	3.77e-07	1.27e-07	6.2042
Ythdc1	YTH domain-containing protein 1 OS=Mus musculus GN=Ythdc1 PE=1 SV=2	YTDC1	3.88e-07	1.3e-07	7.35367
Eif4e	Eukaryotic translation initiation factor 4E OS=Mus musculus GN=Eif4e PE=1 SV=1	A0A0G2JFB4	3.9e-07	1.3e-07	2.78402
Plod1	Procollagen-lysine,2-oxoglutarate 5-dioxygenase 1 (Fragment) OS=Mus musculus GN=Plod1 PE=1 SV=1	F6WNR1	3.97e-07	1.32e-07	3.01346
Fbl	Uncharacterized protein OS=Mus musculus GN=Fbl PE=2 SV=1	Q3UJS2	4e-07	1.33e-07	21.7548
Hnrnpa2b1	Heterogeneous nuclear ribonucleoproteins A2/B1 OS=Mus musculus GN=Hnrnpa2b1 PE=1 SV=2	ROA2	4.03e-07	1.33e-07	3.59378
env	Truncated env OS=Mus musculus GN=env PE=4 SV=2	Q62366	4.03e-07	1.33e-07	17.4833
Smu1	WD40 repeat-containing protein SMU1 OS=Mus musculus GN=Smu1 PE=2 SV=2	SMU1	4.04e-07	1.33e-07	6.89302
Slc7a5	Large neutral amino acids transporter small subunit 1 OS=Mus musculus GN=Slc7a5 PE=1 SV=2	LAT1	4.08e-07	1.35e-07	4.28764
Pdlim1	PDZ and LIM domain protein 1 OS=Mus musculus GN=Pdlim1 PE=1 SV=4	PDLI1	4.24e-07	1.39e-07	6.68465
Ddx6	Probable ATP-dependent RNA helicase DDX6 OS=Mus musculus GN=Ddx6 PE=1 SV=1	DDX6	4.27e-07	1.4e-07	2.25663
Abcf2	ATP-binding cassette sub-family F member 2 OS=Mus musculus GN=Abcf2 PE=1 SV=1	ABCF2	4.29e-07	1.41e-07	6.59629
Nop58	Nucleolar protein 58 OS=Mus musculus GN=Nop58 PE=1 SV=1	A0A0A0MQ76	4.3e-07	1.41e-07	26.4944
Decr1	2,4-dienoyl-CoA reductase, mitochondrial OS=Mus musculus GN=Decr1 PE=1 SV=1	DECR	4.31e-07	1.41e-07	3.48392
Psph	Phosphoserine phosphatase OS=Mus musculus GN=Psph PE=1 SV=1	SERB	4.37e-07	1.43e-07	7.40596
Elp1	Elongator complex protein 1 OS=Mus musculus GN=Elp1 PE=1 SV=2	ELP1	4.41e-07	1.43e-07	5.28587
Col18a1	Collagen alpha-1(XVIII) chain OS=Mus musculus GN=Col18a1 PE=1 SV=4	COIA1	4.42e-07	1.43e-07	5.64884
Gsn	Gelsolin (Fragment) OS=Mus musculus GN=Gsn PE=1 SV=1	A0A0J9YUQ8	4.52e-07	1.46e-07	3.20884
Apoa1	Apolipoprotein A-I OS=Mus musculus GN=Apoa1 PE=1 SV=2	APOA1	4.54e-07	1.46e-07	21.3245
Pkn1	Serine/threonine-protein kinase N1 OS=Mus musculus GN=Pkn1 PE=1 SV=3	PKN1	4.55e-07	1.47e-07	6.25555
Nap1l1	Nucleosome assembly protein 1-like 1 OS=Mus musculus GN=Nap1l1 PE=1 SV=2	NP1L1	4.56e-07	1.47e-07	3.84565
Acot1	Acyl-coenzyme A thioesterase 1 OS=Mus musculus GN=Acot1 PE=1 SV=1	ACOT1	4.58e-07	1.47e-07	4.39007
Psmc1	26S proteasome regulatory subunit 4 OS=Mus musculus GN=Psmc1 PE=1 SV=1	PRS4	4.66e-07	1.49e-07	2.73874
Fus	RNA-binding protein FUS OS=Mus musculus GN=Fus PE=1 SV=1	FUS	4.68e-07	1.5e-07	3.44135
Xpo1	Exportin-1 OS=Mus musculus GN=Xpo1 PE=1 SV=1	XPO1	4.75e-07	1.52e-07	3.83392
Nup153	Nucleoporin 153 (Fragment) OS=Mus musculus GN=Nup153 PE=1 SV=1	A0A286YCP2	4.78e-07	1.53e-07	4.98614
Rpl28	MCG13936 OS=Mus musculus GN=Rpl28 PE=1 SV=1	Q5M9J8	4.79e-07	1.53e-07	8.34372
Psmb9	Proteasome subunit beta type OS=Mus musculus GN=Psmb9 PE=1 SV=1	A0A0R4J256	4.85e-07	1.54e-07	32.4866
	40S ribosomal protein S30 OS=Mus musculus PE=2 SV=1	Q3THB2	4.85e-07	1.54e-07	7.40176
Eif3j	Eif3j protein (Fragment) OS=Mus musculus GN=Eif3j PE=2 SV=1	Q2YDW1	4.87e-07	1.55e-07	4.70068
Serpina1b	Alpha-1-antitrypsin 1-2 OS=Mus musculus GN=Serpina1b PE=1 SV=2	A1AT2	4.88e-07	1.55e-07	10.7414
Tomm34	Mitochondrial import receptor subunit TOM34 OS=Mus musculus GN=Tomm34 PE=1 SV=1	TOM34	4.9e-07	1.55e-07	3.52383
Top1	DNA topoisomerase 1 OS=Mus musculus GN=Top1 PE=1 SV=2	TOP1	4.91e-07	1.55e-07	4.27289
Eif3d	Eukaryotic translation initiation factor 3 subunit D OS=Mus musculus GN=Eif3d PE=1 SV=2	EIF3D	4.93e-07	1.56e-07	3.57917
Nudcd1	NudC domain-containing protein 1 OS=Mus musculus GN=Nudcd1 PE=1 SV=2	NUDC1	4.97e-07	1.57e-07	5.28042
Gtf2e1	General transcription factor IIE subunit 1 OS=Mus musculus GN=Gtf2e1 PE=1 SV=1	T2EA	5.01e-07	1.58e-07	9.48111
Rnf213	E3 ubiquitin-protein ligase RNF213 OS=Mus musculus GN=Rnf213 PE=1 SV=1	A0A171EBL2	5.04e-07	1.59e-07	10.8309
Ipo5	Importin-5 OS=Mus musculus GN=Ipo5 PE=1 SV=3	IPO5	5.06e-07	1.59e-07	4.42269
Lgals9	Galectin OS=Mus musculus GN=Lgals9 PE=1 SV=1	B1AQR8	5.08e-07	1.59e-07	19.262
Cfdp1	Craniofacial development protein 1 OS=Mus musculus GN=Cfdp1 PE=1 SV=1	CFDP1	5.1e-07	1.6e-07	11.548
Rsrc2	Arginine/serine-rich coiled-coil protein 2 OS=Mus musculus GN=Rsrc2 PE=2 SV=1	RSRC2	5.1e-07	1.6e-07	7.39261
Cpox	Oxygen-dependent coproporphyrinogen-III oxidase, mitochondrial OS=Mus musculus GN=Cpox PE=1 SV=2	HEM6	5.11e-07	1.6e-07	4.93287
Dtymk	Thymidylate kinase OS=Mus musculus GN=Dtymk PE=1 SV=2	KTHY	5.21e-07	1.62e-07	2.33054
Arl1	ADP-ribosylation factor-like protein 1 OS=Mus musculus GN=Arl1 PE=1 SV=1	ARL1	5.25e-07	1.63e-07	5.29466
Trap1	Heat shock protein 75 kDa, mitochondrial OS=Mus musculus GN=Trap1 PE=1 SV=1	TRAP1	5.25e-07	1.63e-07	4.78835
Abracl	Costars family protein ABRACL (Fragment) OS=Mus musculus GN=Abracl PE=1 SV=1	A0A1W2P7X0	5.4e-07	1.67e-07	7.28435
Eif1ad	Probable RNA-binding protein EIF1AD OS=Mus musculus GN=Eif1ad PE=1 SV=2	EIF1A	5.41e-07	1.67e-07	9.58463
Gm3550	60S ribosomal protein L29 OS=Mus musculus GN=Gm3550 PE=3 SV=1	W4VSN7	5.49e-07	1.69e-07	7.79868
Manf	Arginine-rich, mutated in early stage tumors, isoform CRA_b OS=Mus musculus GN=Manf PE=1 SV=1	Q3TMX5	5.52e-07	1.69e-07	5.12464
Srp14	Signal recognition particle 14 kDa protein OS=Mus musculus GN=Srp14 PE=1 SV=1	A2AUM6	5.6e-07	1.72e-07	5.26421
Lta4h	Leukotriene A-4 hydrolase OS=Mus musculus GN=Lta4h PE=1 SV=4	LKHA4	5.61e-07	1.72e-07	2.82136
Gart	Trifunctional purine biosynthetic protein adenosine-3 OS=Mus musculus GN=Gart PE=1 SV=3	PUR2	5.65e-07	1.72e-07	4.77216
Chmp4b	Charged multivesicular body protein 4b OS=Mus musculus GN=Chmp4b PE=1 SV=2	CHM4B	5.66e-07	1.72e-07	2.01586
Psmd1	26S proteasome non-ATPase regulatory subunit 1 OS=Mus musculus GN=Psmd1 PE=1 SV=1	PSMD1	5.7e-07	1.73e-07	2.67914
Tdrkh	Tudor and KH domain-containing protein OS=Mus musculus GN=Tdrkh PE=1 SV=1	A0A0G2JE08	5.73e-07	1.74e-07	3.70528
Eif2s2	Eukaryotic translation initiation factor 2 subunit 2 OS=Mus musculus GN=Eif2s2 PE=1 SV=1	IF2B	5.78e-07	1.75e-07	9.30308
Akr1b1	Aldose reductase OS=Mus musculus GN=Akr1b1 PE=1 SV=3	ALDR	5.79e-07	1.76e-07	3.61672
Eif5	MCG118037 OS=Mus musculus GN=Eif5 PE=1 SV=1	Q3TQR3	5.93e-07	1.79e-07	2.82749
Pzp	Pregnancy zone protein OS=Mus musculus GN=Pzp PE=1 SV=3	PZP	5.99e-07	1.81e-07	11.8198
45545	Septin-10 OS=Mus musculus GN=Sept10 PE=1 SV=1	SEP10	6e-07	1.81e-07	3.24092
Rpl23	60S ribosomal protein L23 OS=Mus musculus GN=Rpl23 PE=1 SV=1	RL23	6.06e-07	1.83e-07	9.05479
Snx3	Sorting nexin 3, isoform CRA_b OS=Mus musculus GN=Snx3 PE=1 SV=1	Q78ZM0	6.09e-07	1.83e-07	2.30528
Rpl19	Ribosomal protein L19 OS=Mus musculus GN=Rpl19 PE=1 SV=1	A2A547	6.13e-07	1.84e-07	5.42859
Thrap3	Thyroid hormone receptor-associated protein 3 OS=Mus musculus GN=Thrap3 PE=1 SV=1	TR150	6.29e-07	1.89e-07	4.80315
Pfn1	Profilin-1 OS=Mus musculus GN=Pfn1 PE=1 SV=2	PROF1	6.36e-07	1.91e-07	3.70077
Marcksl1	MARCKS-related protein OS=Mus musculus GN=Marcksl1 PE=1 SV=2	MRP	6.39e-07	1.91e-07	5.01806
Txnl1	Thioredoxin-like protein 1 OS=Mus musculus GN=Txnl1 PE=1 SV=3	TXNL1	6.44e-07	1.93e-07	3.33767
Naa25	RIKEN cDNA C330023M02, isoform CRA_a OS=Mus musculus GN=Naa25 PE=2 SV=1	B2RQV1	6.61e-07	1.98e-07	9.16017
Tle3	Transducin-like enhancer protein 3 OS=Mus musculus GN=Tle3 PE=1 SV=1	E0CXS2	6.71e-07	2e-07	1604.52
Ganab	Neutral alpha-glucosidase AB OS=Mus musculus GN=Ganab PE=1 SV=1	GANAB	6.79e-07	2.02e-07	4.897
Rpl3	Uncharacterized protein OS=Mus musculus GN=Rpl3 PE=2 SV=1	Q3UB15	6.83e-07	2.03e-07	5.88374
Fxr2	Uncharacterized protein (Fragment) OS=Mus musculus GN=Fxr2 PE=2 SV=1	Q3TA75	6.84e-07	2.03e-07	4.82064
Cct4	T-complex protein 1 subunit delta OS=Mus musculus GN=Cct4 PE=1 SV=1	G5E839	6.87e-07	2.04e-07	3.11196
Mat2a	S-adenosylmethionine synthase isoform type-2 OS=Mus musculus GN=Mat2a PE=1 SV=2	METK2	6.89e-07	2.04e-07	2.90607
Ddx23	DEAD (Asp-Glu-Ala-Asp) box polypeptide 23 OS=Mus musculus GN=Ddx23 PE=1 SV=1	D3Z0M9	6.97e-07	2.06e-07	8.53188
Stip1	Stress-induced-phosphoprotein 1 OS=Mus musculus GN=Stip1 PE=1 SV=1	STIP1	6.98e-07	2.06e-07	1.94329
Skiv2l2	Uncharacterized protein (Fragment) OS=Mus musculus GN=Skiv2l2 PE=2 SV=1	Q8BVI7	6.98e-07	2.06e-07	4.32406
Snrnp200	U5 small nuclear ribonucleoprotein 200 kDa helicase OS=Mus musculus GN=Snrnp200 PE=1 SV=1	U520	7.08e-07	2.08e-07	3.58754
Dpm3	Dolichol-phosphate mannosyltransferase subunit 3 OS=Mus musculus GN=Dpm3 PE=1 SV=1	DPM3	7.08e-07	2.08e-07	4.23409
Aimp2	Aminoacyl tRNA synthase complex-interacting multifunctional protein 2 OS=Mus musculus GN=Aimp2 PE=1 SV=2	AIMP2	7.12e-07	2.09e-07	5.89384
Vkorc1	Vitamin K epoxide reductase complex subunit 1 OS=Mus musculus GN=Vkorc1 PE=1 SV=1	VKOR1	7.22e-07	2.12e-07	4.86253
Eef1g	Elongation factor 1-gamma OS=Mus musculus GN=Eef1g PE=1 SV=3	EF1G	7.32e-07	2.13e-07	3.44068
Zyx	Zyxin OS=Mus musculus GN=Zyx PE=1 SV=2	ZYX	7.32e-07	2.13e-07	11.3378
Serpina3n	Serine protease inhibitor A3N OS=Mus musculus GN=Serpina3n PE=1 SV=1	SPA3N	7.42e-07	2.15e-07	7.45911
Snx5	Sorting nexin OS=Mus musculus GN=Snx5 PE=2 SV=1	Q3TJN6	7.42e-07	2.15e-07	4.59794
Lman2	Vesicular integral-membrane protein VIP36 OS=Mus musculus GN=Lman2 PE=1 SV=2	LMAN2	7.52e-07	2.18e-07	5.30967
Srsf4	Serine/arginine-rich-splicing factor 4 OS=Mus musculus GN=Srsf4 PE=1 SV=1	Q542V3	7.62e-07	2.2e-07	4.66418
Hk2	Hexokinase-2 OS=Mus musculus GN=Hk2 PE=1 SV=1	HXK2	7.63e-07	2.21e-07	16.4136
Rps7	40S ribosomal protein S7 OS=Mus musculus GN=Rps7 PE=2 SV=1	Q4FZE6	7.8e-07	2.25e-07	5.34374
Pgrmc2	Membrane-associated progesterone receptor component 2 OS=Mus musculus GN=Pgrmc2 PE=1 SV=2	PGRC2	7.86e-07	2.26e-07	2.08807
Cpsf6	Cleavage and polyadenylation-specificity factor subunit 6 OS=Mus musculus GN=Cpsf6 PE=1 SV=1	H3BJ30	8e-07	2.29e-07	4.48978
Plod3	Procollagen-lysine,2-oxoglutarate 5-dioxygenase 3 OS=Mus musculus GN=Plod3 PE=1 SV=1	PLOD3	8.06e-07	2.3e-07	5.67597
Ppa1	Inorganic pyrophosphatase OS=Mus musculus GN=Ppa1 PE=1 SV=1	IPYR	8.13e-07	2.32e-07	3.14211
Hnrnpr	Uncharacterized protein OS=Mus musculus GN=Hnrnpr PE=2 SV=1	Q3U8W9	8.18e-07	2.33e-07	2.37761
Prpf8	Pre-mRNA-processing-splicing factor 8 OS=Mus musculus GN=Prpf8 PE=1 SV=2	PRP8	8.42e-07	2.39e-07	5.96312
Srsf7	MCG17902, isoform CRA_a OS=Mus musculus GN=Srsf7 PE=2 SV=1	Q3THA6	8.55e-07	2.43e-07	4.26269
Ahnak	AHNAK nucleoprotein (desmoyokin) OS=Mus musculus GN=Ahnak PE=1 SV=1	E9Q616	8.58e-07	2.43e-07	7.18763
Ctps1	CTP synthase 1 OS=Mus musculus GN=Ctps1 PE=1 SV=2	PYRG1	8.7e-07	2.46e-07	12.4739
Edc4	Enhancer of mRNA-decapping protein 4 OS=Mus musculus GN=Edc4 PE=1 SV=2	EDC4	8.79e-07	2.48e-07	7.19639
Hyou1	Hypoxia up-regulated protein 1 OS=Mus musculus GN=Hyou1 PE=1 SV=1	HYOU1	8.99e-07	2.53e-07	4.13286
Hnrnph1	Heterogeneous nuclear ribonucleoprotein H OS=Mus musculus GN=Hnrnph1 PE=1 SV=3	HNRH1	9.03e-07	2.53e-07	2.21707
Hnrnph2	Heterogeneous nuclear ribonucleoprotein H2 OS=Mus musculus GN=Hnrnph2 PE=1 SV=1	HNRH2	9.03e-07	2.53e-07	2.21707
Cd44	CD44 antigen OS=Mus musculus GN=Cd44 PE=1 SV=1	A2APM1	9.08e-07	2.55e-07	11.1752
Ranbp3	Ran-binding protein 3 OS=Mus musculus GN=Ranbp3 PE=1 SV=2	RANB3	9.27e-07	2.59e-07	9.50697
Tbc1d15	TBC1 domain family member 15 OS=Mus musculus GN=Tbc1d15 PE=2 SV=1	Q4TVN0	9.39e-07	2.62e-07	6.77446
Sp110	Sp110 nuclear body protein OS=Mus musculus GN=Sp110 PE=1 SV=1	SP110	9.44e-07	2.63e-07	65.2487
Fgg	Fibrinogen gamma chain OS=Mus musculus GN=Fgg PE=1 SV=1	FIBG	9.45e-07	2.63e-07	11.6966
Rbbp4	Histone-binding protein RBBP4 OS=Mus musculus GN=Rbbp4 PE=1 SV=5	RBBP4	9.5e-07	2.64e-07	5.60212
Ak2	Adenylate kinase 2, mitochondrial OS=Mus musculus GN=Ak2 PE=1 SV=5	KAD2	9.56e-07	2.66e-07	8.65076
Ncoa5	Nuclear receptor coactivator 5 OS=Mus musculus GN=Ncoa5 PE=1 SV=1	NCOA5	9.68e-07	2.68e-07	3.4631
	Uncharacterized protein OS=Mus musculus PE=4 SV=1	A0A1W2P7S8	9.71e-07	2.69e-07	8.14872
Brox	BRO1 domain-containing protein BROX OS=Mus musculus GN=Brox PE=1 SV=1	BROX	9.77e-07	2.7e-07	4.24353
Rpl26	60S ribosomal protein L26 (Fragment) OS=Mus musculus GN=Rpl26 PE=1 SV=1	B1ARA3	9.81e-07	2.71e-07	6.46887
Eif4g1	Eukaryotic translation initiation factor 4 gamma 1 OS=Mus musculus GN=Eif4g1 PE=1 SV=1	A0A0J9YUS5	9.83e-07	2.71e-07	3.69404
Col2a1	Collagen alpha-1(II) chain OS=Mus musculus GN=Col2a1 PE=1 SV=2	CO2A1	1e-06	2.75e-07	3031.96
Psmd7	Proteasome (Prosome, macropain) 26S subunit, non-ATPase, 7 OS=Mus musculus GN=Psmd7 PE=1 SV=1	A1L3B8	1.01e-06	2.77e-07	2.98879
Stt3a	Uncharacterized protein OS=Mus musculus GN=Stt3a PE=2 SV=1	A0A1S6GWK0	1.02e-06	2.8e-07	4.29744
Erp44	Endoplasmic reticulum resident protein 44 OS=Mus musculus GN=Erp44 PE=1 SV=1	ERP44	1.02e-06	2.79e-07	3.28397
Glipr2	Golgi-associated plant pathogenesis-related protein 1 OS=Mus musculus GN=Glipr2 PE=1 SV=3	GAPR1	1.02e-06	2.8e-07	4.99012
Prdx1	Peroxiredoxin-1 (Fragment) OS=Mus musculus GN=Prdx1 PE=1 SV=8	B1AXW5	1.03e-06	2.82e-07	2.3748
Trnt1	CCA tRNA nucleotidyltransferase 1, mitochondrial OS=Mus musculus GN=Trnt1 PE=1 SV=1	TRNT1	1.03e-06	2.81e-07	5.19911
Tmem43	Transmembrane protein 43 OS=Mus musculus GN=Tmem43 PE=1 SV=1	TMM43	1.04e-06	2.82e-07	4.2973
Rbm8a	RNA-binding protein 8A OS=Mus musculus GN=Rbm8a PE=1 SV=1	A0A0G2JEA9	1.04e-06	2.82e-07	2.87022
Prep	Prolyl endopeptidase OS=Mus musculus GN=Prep PE=1 SV=1	PPCE	1.06e-06	2.87e-07	2.95297
Psmc3	26S proteasome regulatory subunit 6A OS=Mus musculus GN=Psmc3 PE=1 SV=1	A2AGN7	1.06e-06	2.87e-07	3.10342
Cnn2	Calponin-2 OS=Mus musculus GN=Cnn2 PE=1 SV=1	CNN2	1.07e-06	2.9e-07	8.47784
Tmem33	Transmembrane protein 33 OS=Mus musculus GN=Tmem33 PE=1 SV=1	A0A0R4J1Z3	1.07e-06	2.91e-07	2.88602
Ptbp2	Polypyrimidine tract-binding protein 2 OS=Mus musculus GN=Ptbp2 PE=1 SV=2	PTBP2	1.08e-06	2.92e-07	2.81816
Snx6	Sorting nexin-6 OS=Mus musculus GN=Snx6 PE=1 SV=2	SNX6	1.09e-06	2.96e-07	3.39108
Psmd6	26S proteasome non-ATPase regulatory subunit 6 OS=Mus musculus GN=Psmd6 PE=1 SV=1	PSMD6	1.1e-06	2.97e-07	2.74408
Psma3	Proteasome subunit alpha type-3 OS=Mus musculus GN=Psma3 PE=1 SV=3	PSA3	1.11e-06	2.99e-07	2.83645
Fmr1	Synaptic functional regulator FMR1 OS=Mus musculus GN=Fmr1 PE=1 SV=1	FMR1	1.11e-06	2.99e-07	7.6213
Hnrnpa0	Heterogeneous nuclear ribonucleoprotein A0 OS=Mus musculus GN=Hnrnpa0 PE=1 SV=1	ROA0	1.14e-06	3.07e-07	2.37456
Adsl	Adenylosuccinate lyase OS=Mus musculus GN=Adsl PE=2 SV=1	Q3TMB8	1.15e-06	3.09e-07	3.5134
Cct5	T-complex protein 1 subunit epsilon OS=Mus musculus GN=Cct5 PE=1 SV=1	TCPE	1.16e-06	3.1e-07	2.92588
Aldh18a1	Delta-1-pyrroline-5-carboxylate synthase OS=Mus musculus GN=Aldh18a1 PE=2 SV=1	Q3TWN8	1.16e-06	3.1e-07	5.49997
Cse1l	Exportin-2 (Fragment) OS=Mus musculus GN=Cse1l PE=1 SV=1	F6ZEW4	1.16e-06	3.09e-07	2.70468
Calr	Calreticulin OS=Mus musculus GN=Calr PE=1 SV=1	CALR	1.16e-06	3.1e-07	5.90251
Eif2b5	Translation initiation factor eIF-2B subunit epsilon OS=Mus musculus GN=Eif2b5 PE=1 SV=1	EI2BE	1.17e-06	3.1e-07	3.59509
Uck2	Uridine-cytidine kinase 2 (Fragment) OS=Mus musculus GN=Uck2 PE=1 SV=1	A0A0B4J1E5	1.18e-06	3.14e-07	5.88253
Ptges3	Prostaglandin E synthase 3 OS=Mus musculus GN=Ptges3 PE=1 SV=1	TEBP	1.19e-06	3.15e-07	3.0104
Rbm17	Splicing factor 45 (Fragment) OS=Mus musculus GN=Rbm17 PE=1 SV=1	A2AP40	1.2e-06	3.17e-07	15.418
Coil	Coilin OS=Mus musculus GN=Coil PE=1 SV=1	COIL	1.2e-06	3.17e-07	7.35177
Eef1b	Elongation factor 1-beta OS=Mus musculus GN=Eef1b PE=1 SV=5	EF1B	1.22e-06	3.22e-07	3.29994
Zfp326	Zinc finger protein 326 OS=Mus musculus GN=Zfp326 PE=1 SV=1	A0A0R4J098	1.23e-06	3.22e-07	4.00508
Ik	Protein Red OS=Mus musculus GN=Ik PE=1 SV=2	RED	1.23e-06	3.24e-07	5.50922
Ddx5	DEAD (Asp-Glu-Ala-Asp) box polypeptide 5 OS=Mus musculus GN=Ddx5 PE=2 SV=1	A1L333	1.23e-06	3.22e-07	4.6758
Clic4	Chloride intracellular channel protein 4 OS=Mus musculus GN=Clic4 PE=1 SV=3	CLIC4	1.24e-06	3.26e-07	2.97875
Gm1821	Uncharacterized protein OS=Mus musculus GN=Gm1821 PE=2 SV=1	Q8C2K3	1.25e-06	3.27e-07	2.15822
Trmt112	Uncharacterized protein OS=Mus musculus GN=Trmt112 PE=2 SV=1	Q5M8M3	1.25e-06	3.26e-07	5.87157
Samhd1	Deoxynucleoside triphosphate triphosphohydrolase SAMHD1 OS=Mus musculus GN=Samhd1 PE=1 SV=2	SAMH1	1.26e-06	3.28e-07	16.1191
Cct8	Uncharacterized protein OS=Mus musculus GN=Cct8 PE=2 SV=1	Q3UKQ2	1.27e-06	3.32e-07	3.54888
Paics	Multifunctional protein ADE2 OS=Mus musculus GN=Paics PE=1 SV=4	PUR6	1.27e-06	3.32e-07	3.68918
Psmd12	26S proteasome non-ATPase regulatory subunit 12 OS=Mus musculus GN=Psmd12 PE=1 SV=1	B1AT36	1.29e-06	3.36e-07	3.09368
Lpcat1	Lysophosphatidylcholine acyltransferase 1 OS=Mus musculus GN=Lpcat1 PE=1 SV=1	PCAT1	1.31e-06	3.42e-07	4.96359
Prpf40a	Pre-mRNA-processing factor 40 homolog A OS=Mus musculus GN=Prpf40a PE=1 SV=1	A0A1B0GRU8	1.33e-06	3.47e-07	8.94373
Pdap1	MCG17262 OS=Mus musculus GN=Pdap1 PE=1 SV=1	B2RTB0	1.37e-06	3.56e-07	3.75939
Snu13	NHP2-like protein 1 OS=Mus musculus GN=Snu13 PE=1 SV=4	NH2L1	1.39e-06	3.59e-07	5.79698
Psmc4	26S proteasome regulatory subunit 6B OS=Mus musculus GN=Psmc4 PE=1 SV=1	A0A140LIZ5	1.39e-06	3.6e-07	2.68316
Gns	N-acetylglucosamine-6-sulfatase OS=Mus musculus GN=Gns PE=1 SV=1	GNS	1.42e-06	3.66e-07	7.35193
Crnkl1	Crooked neck-like protein 1 OS=Mus musculus GN=Crnkl1 PE=1 SV=1	CRNL1	1.42e-06	3.65e-07	8.38982
Khdrbs1	KH domain-containing, RNA-binding, signal transduction-associated protein 1 OS=Mus musculus GN=Khdrbs1 PE=1 SV=2	KHDR1	1.45e-06	3.73e-07	3.37515
Upf1	Regulator of nonsense transcripts 1 OS=Mus musculus GN=Upf1 PE=1 SV=2	RENT1	1.47e-06	3.78e-07	2.61059
Atxn10	Uncharacterized protein OS=Mus musculus GN=Atxn10 PE=2 SV=1	Q3TCF4	1.49e-06	3.82e-07	2.5963
Copb2	Coatomer subunit beta' OS=Mus musculus GN=Copb2 PE=1 SV=2	COPB2	1.53e-06	3.91e-07	2.60434
Stat2	Signal transducer and activator of transcription 2 OS=Mus musculus GN=Stat2 PE=1 SV=1	STAT2	1.53e-06	3.91e-07	15.533
LOC72520	LOC72520 protein (Fragment) OS=Mus musculus GN=LOC72520 PE=2 SV=1	Q05CR0	1.53e-06	3.9e-07	22.1291
Cul4b	Cullin-4B OS=Mus musculus GN=Cul4b PE=1 SV=1	CUL4B	1.54e-06	3.92e-07	2.23047
Bop1	Ribosome biogenesis protein BOP1 OS=Mus musculus GN=Bop1 PE=1 SV=1	BOP1	1.55e-06	3.93e-07	135.726
Fchsd2	F-BAR and double SH3 domains protein 2 OS=Mus musculus GN=Fchsd2 PE=1 SV=2	FCSD2	1.56e-06	3.95e-07	7.51418
Psma7	Proteasome subunit alpha type OS=Mus musculus GN=Psma7 PE=2 SV=1	Q3TN31	1.6e-06	4.03e-07	3.07647
Hdgf	Hepatoma-derived growth factor (Fragment) OS=Mus musculus GN=Hdgf PE=1 SV=1	E0CXA0	1.62e-06	4.08e-07	4.3423
Srp72	Signal recognition particle subunit SRP72 OS=Mus musculus GN=Srp72 PE=1 SV=1	F8VQC1	1.63e-06	4.09e-07	8.25349
Eefsec	Selenocysteine-specific elongation factor OS=Mus musculus GN=Eefsec PE=1 SV=2	SELB	1.63e-06	4.09e-07	4.36281
Larp4	La-related protein 4 OS=Mus musculus GN=Larp4 PE=1 SV=1	G3X9Q6	1.63e-06	4.09e-07	22.1348
Gpaa1	Glycosylphosphatidylinositol anchor attachment 1 protein OS=Mus musculus GN=Gpaa1 PE=1 SV=3	GPAA1	1.68e-06	4.18e-07	2.85014
Crip1	Cysteine-rich protein 1 OS=Mus musculus GN=Crip1 PE=1 SV=1	A0A0G2JEK2	1.71e-06	4.25e-07	29.0364
Hnrnpk	Heterogeneous nuclear ribonucleoprotein K OS=Mus musculus GN=Hnrnpk PE=1 SV=1	HNRPK	1.71e-06	4.25e-07	2.53572
Bzw1	Basic leucine zipper and W2 domain-containing protein 1 OS=Mus musculus GN=Bzw1 PE=1 SV=1	A0A087WQS2	1.71e-06	4.25e-07	2.68228
Prpf3	U4/U6 small nuclear ribonucleoprotein Prp3 OS=Mus musculus GN=Prpf3 PE=1 SV=1	PRPF3	1.72e-06	4.25e-07	5.60965
Map4k5	Mitogen-activated protein kinase kinase kinase kinase 5 OS=Mus musculus GN=Map4k5 PE=1 SV=2	M4K5	1.78e-06	4.39e-07	8.40989
Sbds	Ribosome maturation protein SBDS OS=Mus musculus GN=Sbds PE=1 SV=4	SBDS	1.78e-06	4.4e-07	5.04518
U2surp	U2 snRNP-associated SURP motif-containing protein OS=Mus musculus GN=U2surp PE=1 SV=3	SR140	1.78e-06	4.4e-07	6.37936
Dhx9	ATP-dependent RNA helicase A OS=Mus musculus GN=Dhx9 PE=1 SV=1	A0A087WPL5	1.81e-06	4.45e-07	3.25728
Glg1	Golgi apparatus protein 1 OS=Mus musculus GN=Glg1 PE=1 SV=1	GSLG1	1.81e-06	4.45e-07	3.17576
Pnkp	Bifunctional polynucleotide phosphatase/kinase OS=Mus musculus GN=Pnkp PE=1 SV=2	PNKP	1.82e-06	4.46e-07	26.9185
Ctnnd1	Catenin delta-1 OS=Mus musculus GN=Ctnnd1 PE=1 SV=2	CTND1	1.83e-06	4.48e-07	2.60601
Parva	Alpha-parvin OS=Mus musculus GN=Parva PE=1 SV=1	PARVA	1.85e-06	4.51e-07	5.5581
Cpsf1	Cleavage and polyadenylation specificity factor subunit 1 OS=Mus musculus GN=Cpsf1 PE=1 SV=1	CPSF1	1.86e-06	4.55e-07	14.6059
Nup205	Nucleoporin 205 OS=Mus musculus GN=Nup205 PE=1 SV=1	A0A0J9YUD5	1.89e-06	4.61e-07	8.08677
Nop2	Probable 28S rRNA (cytosine-C(5))-methyltransferase OS=Mus musculus GN=Nop2 PE=1 SV=1	E9QN31	1.9e-06	4.63e-07	11.78
Psma6	Proteasome subunit alpha type-6 OS=Mus musculus GN=Psma6 PE=1 SV=1	PSA6	1.91e-06	4.66e-07	2.7234
Hsd17b4	Uncharacterized protein OS=Mus musculus GN=Hsd17b4 PE=2 SV=1	Q3TT11	1.95e-06	4.74e-07	3.37486
Dars	Aspartate--tRNA ligase, cytoplasmic OS=Mus musculus GN=Dars PE=1 SV=2	SYDC	1.97e-06	4.78e-07	2.90294
Sorbs3	Vinexin OS=Mus musculus GN=Sorbs3 PE=1 SV=1	VINEX	1.97e-06	4.78e-07	4.90659
Hexb	Beta-hexosaminidase subunit beta OS=Mus musculus GN=Hexb PE=1 SV=2	HEXB	1.99e-06	4.83e-07	3.61512
Tsta3	GDP-L-fucose synthase OS=Mus musculus GN=Tsta3 PE=1 SV=3	FCL	2.03e-06	4.91e-07	3.86824
Psma4	Proteasome subunit alpha type (Fragment) OS=Mus musculus GN=Psma4 PE=2 SV=1	Q3TL95	2.04e-06	4.91e-07	2.54254
Apoh	Beta-2-glycoprotein 1 OS=Mus musculus GN=Apoh PE=1 SV=1	APOH	2.04e-06	4.92e-07	46.4912
Pgd	6-phosphogluconate dehydrogenase, decarboxylating OS=Mus musculus GN=Pgd PE=2 SV=1	Q3UAG2	2.04e-06	4.91e-07	3.60692
Lap3	Cytosol aminopeptidase OS=Mus musculus GN=Lap3 PE=1 SV=3	AMPL	2.11e-06	5.05e-07	4.95858
Sephs1	Selenide, water dikinase 1 OS=Mus musculus GN=Sephs1 PE=1 SV=1	SPS1	2.12e-06	5.07e-07	8.06418
Tardbp	TAR DNA-binding protein 43 OS=Mus musculus GN=Tardbp PE=1 SV=1	TADBP	2.12e-06	5.07e-07	2.49529
Hadhb	Trifunctional enzyme subunit beta, mitochondrial OS=Mus musculus GN=Hadhb PE=1 SV=1	ECHB	2.13e-06	5.08e-07	2.38037
Pdcd5	Programmed cell death protein 5 OS=Mus musculus GN=Pdcd5 PE=1 SV=3	PDCD5	2.16e-06	5.15e-07	2.44592
Fcer1g	High affinity immunoglobulin epsilon receptor subunit gamma OS=Mus musculus GN=Fcer1g PE=1 SV=1	FCERG	2.16e-06	5.14e-07	38.3571
H2-K1	H-2 class I histocompatibility antigen, K-B alpha chain OS=Mus musculus GN=H2-K1 PE=1 SV=1	HA1B	2.17e-06	5.17e-07	36.1039
Xrcc6	X-ray repair cross-complementing protein 6 OS=Mus musculus GN=Xrcc6 PE=1 SV=1	A0A0R4J187	2.19e-06	5.2e-07	9.31161
Ahsa1	Activator of 90 kDa heat shock protein ATPase homolog 1 OS=Mus musculus GN=Ahsa1 PE=1 SV=2	AHSA1	2.27e-06	5.38e-07	2.10401
Safb	Scaffold attachment factor B1 OS=Mus musculus GN=Safb PE=1 SV=2	SAFB1	2.3e-06	5.44e-07	3.62207
Nudc	Nuclear migration protein nudC OS=Mus musculus GN=Nudc PE=1 SV=1	NUDC	2.31e-06	5.46e-07	3.36441
Thyn1	Thymocyte nuclear protein 1 OS=Mus musculus GN=Thyn1 PE=1 SV=1	THYN1	2.33e-06	5.49e-07	13.2414
Pafah1b3	Platelet-activating factor acetylhydrolase IB subunit gamma OS=Mus musculus GN=Pafah1b3 PE=1 SV=1	PA1B3	2.33e-06	5.49e-07	4.74838
Banf1	Barrier-to-autointegration factor OS=Mus musculus GN=Banf1 PE=1 SV=1	BAF	2.35e-06	5.53e-07	5.10329
Hnrnpa3	Heterogeneous nuclear ribonucleoprotein A3 OS=Mus musculus GN=Hnrnpa3 PE=1 SV=1	ROA3	2.35e-06	5.53e-07	3.01692
45544	Septin-9 OS=Mus musculus GN=Sept9 PE=1 SV=1	A2A6U3	2.37e-06	5.56e-07	2.92089
Psmb10	Proteasome subunit beta type OS=Mus musculus GN=Psmb10 PE=2 SV=1	Q3UNP9	2.38e-06	5.59e-07	21.9213
Fam20b	Glycosaminoglycan xylosylkinase OS=Mus musculus GN=Fam20b PE=1 SV=1	XYLK	2.41e-06	5.64e-07	17.5106
C3	Complement C3 OS=Mus musculus GN=C3 PE=1 SV=3	CO3	2.44e-06	5.71e-07	13.2631
Rbm14	Uncharacterized protein OS=Mus musculus GN=Rbm14 PE=2 SV=1	Q3U6A2	2.53e-06	5.88e-07	2.92143
Eml4	Echinoderm microtubule-associated protein-like 4 OS=Mus musculus GN=Eml4 PE=1 SV=1	EMAL4	2.54e-06	5.9e-07	26.3439
Farsb	Phenylalanine--tRNA ligase beta subunit OS=Mus musculus GN=Farsb PE=1 SV=2	SYFB	2.58e-06	5.99e-07	3.59215
Cyb5r3	NADH-cytochrome b5 reductase OS=Mus musculus GN=Cyb5r3 PE=1 SV=1	F2Z456	2.58e-06	5.99e-07	2.45876
Hdgfl2	Hepatoma-derived growth factor-related protein 2 OS=Mus musculus GN=Hdgfl2 PE=1 SV=1	HDGR2	2.6e-06	6.02e-07	4.65698
Ube2l6	Ube2l6 protein OS=Mus musculus GN=Ube2l6 PE=2 SV=1	Q4FJY2	2.6e-06	6.01e-07	24.1103
Mrpl23	39S ribosomal protein L23, mitochondrial OS=Mus musculus GN=Mrpl23 PE=1 SV=1	A0A1B0GSZ9	2.64e-06	6.09e-07	5.08239
Serbp1	Plasminogen activator inhibitor 1 RNA-binding protein OS=Mus musculus GN=Serbp1 PE=1 SV=1	A0A0N4SV32	2.65e-06	6.12e-07	8.48824
H1fx	H1 histone family, member X OS=Mus musculus GN=H1fx PE=1 SV=1	Q80ZM5	2.65e-06	6.12e-07	5.13329
Serpina3k	MCG1051009 OS=Mus musculus GN=Serpina3k PE=1 SV=1	A0A0R4J0I1	2.67e-06	6.15e-07	9.33311
Hdlbp	Vigilin OS=Mus musculus GN=Hdlbp PE=1 SV=1	VIGLN	2.68e-06	6.17e-07	2.72618
Cat	Catalase OS=Mus musculus GN=Cat PE=1 SV=4	CATA	2.68e-06	6.17e-07	3.55181
Rpl10a	Ribosomal protein OS=Mus musculus GN=Rpl10a PE=2 SV=1	Q3U561	2.74e-06	6.3e-07	4.63088
Dnmt1	DNA (cytosine-5)-methyltransferase 1 OS=Mus musculus GN=Dnmt1 PE=1 SV=5	DNMT1	2.75e-06	6.3e-07	8.66427
Tmem173	STING OS=Mus musculus molossinus GN=Tmem173 PE=2 SV=1	A0A125R9I3	2.79e-06	6.4e-07	21.8737
Cct7	T-complex protein 1 subunit eta OS=Mus musculus GN=Cct7 PE=1 SV=1	TCPH	2.79e-06	6.4e-07	3.31042
Umps	Uridine 5'-monophosphate synthase OS=Mus musculus GN=Umps PE=1 SV=3	UMPS	2.8e-06	6.41e-07	30.4736
Hnrnpl	Heterogeneous nuclear ribonucleoprotein L (Fragment) OS=Mus musculus GN=Hnrnpl PE=1 SV=1	G5E924	2.85e-06	6.52e-07	2.64674
Txn	Thioredoxin OS=Mus musculus GN=Txn PE=1 SV=3	THIO	3.01e-06	6.85e-07	3.094
Ncbp2	Nuclear cap-binding protein subunit 2 OS=Mus musculus GN=Ncbp2 PE=2 SV=1	A0A1S6GWH8	3.05e-06	6.94e-07	10.9258
Gm10439	OTTMUSG00000019138 protein OS=Mus musculus GN=Gm10439 PE=2 SV=1	Q32MH1	3.06e-06	6.95e-07	12.528
Pum2	Pumilio homolog 2 OS=Mus musculus GN=Pum2 PE=1 SV=2	PUM2	3.08e-06	6.99e-07	7.65222
Srp54	Signal recognition particle 54 kDa protein OS=Mus musculus GN=Srp54 PE=1 SV=2	SRP54	3.13e-06	7.09e-07	4.59145
Ssb	Lupus La protein homolog OS=Mus musculus GN=Ssb PE=1 SV=1	LA	3.23e-06	7.3e-07	4.75513
Pml	Promyelocytic leukemia OS=Mus musculus GN=Pml PE=2 SV=1	A0A068EW80	3.24e-06	7.32e-07	25.097
Svil	Supervillin (Fragment) OS=Mus musculus GN=Svil PE=1 SV=1	F6R6A4	3.26e-06	7.35e-07	4.12929
Vps4b	Vacuolar protein sorting-associated protein 4B OS=Mus musculus GN=Vps4b PE=1 SV=2	VPS4B	3.27e-06	7.37e-07	3.42786
Cpt2	Carnitine O-palmitoyltransferase 2, mitochondrial OS=Mus musculus GN=Cpt2 PE=1 SV=2	CPT2	3.29e-06	7.41e-07	3.69648
Gspt1	Eukaryotic peptide chain release factor GTP-binding subunit ERF3A OS=Mus musculus GN=Gspt1 PE=1 SV=2	ERF3A	3.33e-06	7.48e-07	3.29253
Ktn1	Kinectin OS=Mus musculus GN=Ktn1 PE=1 SV=1	KTN1	3.33e-06	7.48e-07	3.42214
Mlec	Malectin OS=Mus musculus GN=Mlec PE=1 SV=2	MLEC	3.34e-06	7.49e-07	2.98936
Hk3	Hexokinase-3 OS=Mus musculus GN=Hk3 PE=1 SV=2	HXK3	3.36e-06	7.53e-07	34.2184
Ssrp1	FACT complex subunit SSRP1 OS=Mus musculus GN=Ssrp1 PE=1 SV=2	SSRP1	3.4e-06	7.62e-07	4.58597
Gzma	Granzyme A OS=Mus musculus GN=Gzma PE=1 SV=2	GRAA	3.4e-06	7.62e-07	5.21338
Ssr1	Translocon-associated protein subunit alpha OS=Mus musculus GN=Ssr1 PE=1 SV=1	A0A286YCG8	3.41e-06	7.63e-07	4.49196
Rrs1	Ribosome biogenesis regulatory protein homolog OS=Mus musculus GN=Rrs1 PE=1 SV=1	RRS1	3.43e-06	7.66e-07	11.2268
Cd2bp2	CD2 antigen cytoplasmic tail-binding protein 2 OS=Mus musculus GN=Cd2bp2 PE=1 SV=1	CD2B2	3.46e-06	7.7e-07	3.6705
Pacsin2	Protein kinase C and casein kinase substrate in neurons protein 2 OS=Mus musculus GN=Pacsin2 PE=1 SV=1	PACN2	3.48e-06	7.72e-07	2.8825
Ncstn	Uncharacterized protein (Fragment) OS=Mus musculus GN=Ncstn PE=2 SV=1	Q3TV74	3.48e-06	7.72e-07	3.21819
Cct3	T-complex protein 1 subunit gamma OS=Mus musculus GN=Cct3 PE=1 SV=1	TCPG	3.48e-06	7.72e-07	2.82219
Oas1a	2'-5'-oligoadenylate synthase 1A OS=Mus musculus GN=Oas1a PE=1 SV=2	OAS1A	3.51e-06	7.78e-07	26.3802
Psmd11	Uncharacterized protein OS=Mus musculus GN=Psmd11 PE=2 SV=1	Q3UWW9	3.54e-06	7.84e-07	3.15584
Acp2	Lysosomal acid phosphatase OS=Mus musculus GN=Acp2 PE=1 SV=2	PPAL	3.58e-06	7.91e-07	14.53
Herc6	E3 ISG15--protein ligase Herc6 OS=Mus musculus GN=Herc6 PE=2 SV=1	HERC6	3.61e-06	7.98e-07	14.1822
Rpl38	60S ribosomal protein L38 OS=Mus musculus GN=Rpl38 PE=1 SV=3	RL38	3.61e-06	7.98e-07	8.41187
Idh2	Isocitrate dehydrogenase [NADP], mitochondrial OS=Mus musculus GN=Idh2 PE=1 SV=3	IDHP	3.68e-06	8.13e-07	2.32017
Fn1	Fibronectin OS=Mus musculus GN=Fn1 PE=1 SV=1	A0A087WR50	3.69e-06	8.13e-07	23.4978
Ncapd2	Condensin complex subunit 1 OS=Mus musculus GN=Ncapd2 PE=1 SV=1	A0A0R4J0H7	3.7e-06	8.14e-07	15.1496
Dhrs1	Dehydrogenase/reductase SDR family member 1 OS=Mus musculus GN=Dhrs1 PE=1 SV=1	DHRS1	3.71e-06	8.16e-07	2.48502
Dis3	Exosome complex exonuclease RRP44 OS=Mus musculus GN=Dis3 PE=1 SV=4	RRP44	3.72e-06	8.17e-07	18.679
Rnmt	mRNA cap guanine-N7 methyltransferase OS=Mus musculus GN=Rnmt PE=1 SV=1	MCES	3.76e-06	8.26e-07	2.50415
Smc4	Structural maintenance of chromosomes protein 4 OS=Mus musculus GN=Smc4 PE=1 SV=1	SMC4	3.77e-06	8.27e-07	7.11259
Sri	Sorcin OS=Mus musculus GN=Sri PE=1 SV=1	SORCN	3.78e-06	8.29e-07	1.95093
Copg2	Coatomer subunit gamma-2 OS=Mus musculus GN=Copg2 PE=1 SV=1	COPG2	3.98e-06	8.71e-07	2.68852
Psma1	Proteasome subunit alpha type-1 OS=Mus musculus GN=Psma1 PE=1 SV=1	PSA1	3.99e-06	8.73e-07	2.58417
U2af1	Splicing factor U2AF 35 kDa subunit OS=Mus musculus GN=U2af1 PE=1 SV=4	U2AF1	4.07e-06	8.86e-07	4.04593
Gapvd1	GTPase-activating protein and VPS9 domain-containing protein 1 OS=Mus musculus GN=Gapvd1 PE=1 SV=2	GAPD1	4.09e-06	8.9e-07	5.10379
Rplp2	60S acidic ribosomal protein P2 OS=Mus musculus GN=Rplp2 PE=1 SV=3	RLA2	4.1e-06	8.92e-07	4.35817
Timm50	Mitochondrial import inner membrane translocase subunit TIM50 OS=Mus musculus GN=Timm50 PE=1 SV=1	TIM50	4.11e-06	8.93e-07	2.29146
Fcgr3	Low affinity immunoglobulin gamma Fc region receptor III OS=Mus musculus GN=Fcgr3 PE=1 SV=1	A0A0B4J1M6	4.18e-06	9.06e-07	526.175
Psma5	Proteasome subunit alpha type OS=Mus musculus GN=Psma5 PE=2 SV=1	Q3TUI9	4.36e-06	9.4e-07	3.28687
Sec24b	Uncharacterized protein (Fragment) OS=Mus musculus GN=Sec24b PE=2 SV=1	Q3UDH4	4.37e-06	9.42e-07	3.57456
	Uncharacterized protein OS=Mus musculus PE=4 SV=1	Q61876	4.43e-06	9.53e-07	284.5
Acadl	Long-chain-specific acyl-CoA dehydrogenase, mitochondrial OS=Mus musculus GN=Acadl PE=1 SV=1	A0A0R4J083	4.46e-06	9.59e-07	2.41591
Serpina1a	Alpha-1-antitrypsin 1-1 OS=Mus musculus GN=Serpina1a PE=1 SV=4	A1AT1	4.49e-06	9.63e-07	9.2334
Sf3b6	Splicing factor 3B subunit 6 (Fragment) OS=Mus musculus GN=Sf3b6 PE=1 SV=1	A0A1W2P7L7	4.49e-06	9.63e-07	7.96359
Tmem109	Transmembrane protein 109 OS=Mus musculus GN=Tmem109 PE=1 SV=2	TM109	4.53e-06	9.7e-07	3.58843
Tars2	Threonine--tRNA ligase, mitochondrial OS=Mus musculus GN=Tars2 PE=1 SV=1	SYTM	4.59e-06	9.81e-07	4.24768
Cdc23	CDC23 (Cell division cycle 23, yeast, homolog), isoform CRA_c OS=Mus musculus GN=Cdc23 PE=1 SV=1	A0A0R4J1W7	4.63e-06	9.9e-07	7.95808
Seh1l	Nucleoporin SEH1 OS=Mus musculus GN=Seh1l PE=2 SV=1	SEH1	4.64e-06	9.91e-07	3.17682
Vbp1	Vbp1 protein (Fragment) OS=Mus musculus GN=Vbp1 PE=2 SV=1	A3KMJ8	4.69e-06	1e-06	3.07998
Lmf1	Lipase maturation factor 1 OS=Mus musculus GN=Lmf1 PE=1 SV=1	LMF1	4.71e-06	1e-06	4.80872
Mtdh	Protein LYRIC OS=Mus musculus GN=Mtdh PE=1 SV=1	LYRIC	4.8e-06	1.02e-06	2.91786
Hnrnpd	Heterogeneous nuclear ribonucleoprotein D0 OS=Mus musculus GN=Hnrnpd PE=1 SV=2	HNRPD	4.8e-06	1.02e-06	2.34093
Bag3	BAG family molecular chaperone regulator 3 OS=Mus musculus GN=Bag3 PE=1 SV=2	BAG3	4.87e-06	1.03e-06	41.7557
Eps8	Uncharacterized protein OS=Mus musculus GN=Eps8 PE=2 SV=1	Q3U2Z5	4.98e-06	1.05e-06	10.941
Ncl	Nucleolin OS=Mus musculus GN=Ncl PE=1 SV=2	NUCL	4.99e-06	1.05e-06	4.9586
Xrn2	5'-3' exoribonuclease 2 OS=Mus musculus GN=Xrn2 PE=1 SV=1	XRN2	5.02e-06	1.06e-06	8.21377
Gmps	GMP synthase [glutamine-hydrolyzing] OS=Mus musculus GN=Gmps PE=1 SV=2	GUAA	5.03e-06	1.06e-06	2.06725
Ifi35	Interferon-induced 35 kDa protein homolog OS=Mus musculus GN=Ifi35 PE=1 SV=3	IN35	5.07e-06	1.07e-06	81.7745
Prpf4b	Serine/threonine-protein kinase PRP4 homolog OS=Mus musculus GN=Prpf4b PE=1 SV=3	PRP4B	5.08e-06	1.07e-06	7.65547
Prpf38b	Pre-mRNA-splicing factor 38B OS=Mus musculus GN=Prpf38b PE=1 SV=1	PR38B	5.23e-06	1.1e-06	13.4519
Uap1l1	UDP-N-acetylhexosamine pyrophosphorylase-like protein 1 OS=Mus musculus GN=Uap1l1 PE=1 SV=1	UAP1L	5.25e-06	1.1e-06	4.6808
Eif3c	Eukaryotic translation initiation factor 3 subunit C OS=Mus musculus GN=Eif3c PE=1 SV=1	EIF3C	5.27e-06	1.1e-06	3.0735
Ehd4	EH domain-containing protein 4 OS=Mus musculus GN=Ehd4 PE=1 SV=1	EHD4	5.3e-06	1.1e-06	4.55452
Mfn1	Mitofusin-1 OS=Mus musculus GN=Mfn1 PE=1 SV=3	MFN1	5.32e-06	1.11e-06	3.40403
Pcbp1	Poly(rC)-binding protein 1 OS=Mus musculus GN=Pcbp1 PE=1 SV=1	PCBP1	5.37e-06	1.12e-06	2.97999
Ranbp1	Ran-specific GTPase-activating protein OS=Mus musculus GN=Ranbp1 PE=1 SV=2	RANG	5.48e-06	1.14e-06	3.51935
Dcakd	Dephospho-CoA kinase domain-containing protein (Fragment) OS=Mus musculus GN=Dcakd PE=1 SV=1	B0QZX9	5.49e-06	1.14e-06	3.45327
Bysl	Bystin OS=Mus musculus GN=Bysl PE=1 SV=3	BYST	5.5e-06	1.14e-06	420.162
Arpc5	Actin-related protein 2/3 complex subunit 5 OS=Mus musculus GN=Arpc5 PE=2 SV=1	Q3TKM9	5.53e-06	1.14e-06	2.50999
Smoc1	SPARC-related modular calcium-binding protein 1 OS=Mus musculus GN=Smoc1 PE=1 SV=1	A0A0R4J1E4	5.58e-06	1.15e-06	12.32
Iigp1	Interferon-inducible GTPase 1 OS=Mus musculus GN=Iigp1 PE=1 SV=2	IIGP1	5.65e-06	1.16e-06	21.9981
Zbp1	Z-DNA-binding protein 1 OS=Mus musculus GN=Zbp1 PE=1 SV=1	ZBP1	5.68e-06	1.17e-06	25.3516
Srsf11	Serine/arginine-rich-splicing factor 11 OS=Mus musculus GN=Srsf11 PE=1 SV=1	Q3UIX4	5.81e-06	1.19e-06	8.24108
Nxn	Nucleoredoxin OS=Mus musculus GN=Nxn PE=1 SV=1	NXN	5.84e-06	1.2e-06	8.36132
Psmd14	26S proteasome non-ATPase regulatory subunit 14 OS=Mus musculus GN=Psmd14 PE=1 SV=2	PSDE	5.84e-06	1.2e-06	3.21725
Arfip1	ADP-ribosylation factor-interacting protein 1 OS=Mus musculus GN=Arfip1 PE=1 SV=1	A2RSX9	5.89e-06	1.2e-06	6.24366
Sub1	Activated RNA polymerase II transcriptional coactivator p15 OS=Mus musculus GN=Sub1 PE=1 SV=3	TCP4	6.01e-06	1.23e-06	3.68082
Spcs2	Signal peptidase complex subunit 2 OS=Mus musculus GN=Spcs2 PE=1 SV=1	SPCS2	6.01e-06	1.23e-06	8.89965
Rps29	40S ribosomal protein S29 OS=Mus musculus GN=Rps29 PE=3 SV=2	RS29	6.17e-06	1.25e-06	11.604
Prph	Peripherin OS=Mus musculus GN=Prph PE=1 SV=2	PERI	6.39e-06	1.29e-06	38.5651
Stoml2	Stomatin-like protein 2, mitochondrial OS=Mus musculus GN=Stoml2 PE=1 SV=1	STML2	6.41e-06	1.3e-06	4.20587
OTTMUSWSBG00059282	Immunity related GTPase family B member 6 homologue allele 2 OS=Mus musculus domesticus GN=OTTMUSWSBG00059282 PE=4 SV=1	A0A1G5SLN0	6.45e-06	1.3e-06	19.179
Ifi47	Interferon gamma inducible protein 47 OS=Mus musculus GN=Ifi47 PE=2 SV=1	Q99M59	6.46e-06	1.3e-06	11.5103
Serpinc1	Antithrombin-III OS=Mus musculus GN=Serpinc1 PE=1 SV=1	ANT3	6.49e-06	1.31e-06	19.0998
Eif3b	Eukaryotic translation initiation factor 3 subunit B OS=Mus musculus GN=Eif3b PE=1 SV=1	EIF3B	6.5e-06	1.31e-06	3.2363
Arpc1b	Actin-related protein 2/3 complex subunit 1B OS=Mus musculus GN=Arpc1b PE=1 SV=4	ARC1B	6.52e-06	1.31e-06	3.50384
Efcc1	EF-hand and coiled-coil domain-containing protein 1 OS=Mus musculus GN=Efcc1 PE=4 SV=1	A0A0A0MQ84	6.53e-06	1.31e-06	885.486
Prkaa1	5'-AMP-activated protein kinase catalytic subunit alpha-1 OS=Mus musculus GN=Prkaa1 PE=1 SV=2	AAPK1	6.54e-06	1.31e-06	3.21493
Srm	Spermidine synthase OS=Mus musculus GN=Srm PE=1 SV=1	SPEE	6.6e-06	1.32e-06	2.62398
Rpl36	60S ribosomal protein L36 OS=Mus musculus GN=Rpl36 PE=2 SV=1	Q5M9L1	6.64e-06	1.33e-06	5.29297
Ptms	Ptms protein OS=Mus musculus GN=Ptms PE=2 SV=1	Q66JR8	6.7e-06	1.34e-06	2.25968
Nat10	RNA cytidine acetyltransferase (Fragment) OS=Mus musculus GN=Nat10 PE=1 SV=1	A2BH46	6.73e-06	1.35e-06	17.5853
Psmd8	26S proteasome non-ATPase regulatory subunit 8 OS=Mus musculus GN=Psmd8 PE=1 SV=1	Q3TG45	6.85e-06	1.37e-06	3.28236
Ttll12	Tubulin--tyrosine ligase-like protein 12 OS=Mus musculus GN=Ttll12 PE=1 SV=1	F2Z423	6.92e-06	1.38e-06	10.0434
Lsm3	U6 snRNA-associated Sm-like protein LSm3 OS=Mus musculus GN=Lsm3 PE=1 SV=2	LSM3	6.96e-06	1.39e-06	20.3702
Apoa4	Apolipoprotein A-IV OS=Mus musculus GN=Apoa4 PE=1 SV=3	APOA4	6.96e-06	1.39e-06	14.5716
Hp1bp3	Heterochromatin protein 1-binding protein 3 OS=Mus musculus GN=Hp1bp3 PE=1 SV=1	HP1B3	7.01e-06	1.39e-06	2.02519
Arhgdia	Rho GDP-dissociation inhibitor 1 OS=Mus musculus GN=Arhgdia PE=1 SV=3	GDIR1	7.09e-06	1.41e-06	2.10211
Emc2	ER membrane protein complex subunit 2 OS=Mus musculus GN=Emc2 PE=1 SV=1	EMC2	7.1e-06	1.41e-06	2.25345
Mrpl4	39S ribosomal protein L4, mitochondrial (Fragment) OS=Mus musculus GN=Mrpl4 PE=1 SV=1	A0A1L1SRY8	7.17e-06	1.42e-06	4.2997
Csnk1a1	Casein kinase I isoform alpha OS=Mus musculus GN=Csnk1a1 PE=1 SV=2	KC1A	7.32e-06	1.45e-06	2.51193
Rab5c	RAB5C, member RAS oncogene family, isoform CRA_a OS=Mus musculus GN=Rab5c PE=1 SV=1	Q3TJ39	7.34e-06	1.45e-06	1.82966
Tnc	Tenascin OS=Mus musculus GN=Tnc PE=1 SV=1	TENA	7.35e-06	1.45e-06	6.02987
Tap2	Antigen peptide transporter 2 OS=Mus musculus GN=Tap2 PE=1 SV=1	TAP2	7.44e-06	1.47e-06	14.8018
Tsfm	Elongation factor Ts, mitochondrial OS=Mus musculus GN=Tsfm PE=2 SV=1	A0A1S6GWJ9	7.44e-06	1.47e-06	4.27346
Clcc1	Chloride channel CLIC-like protein 1 OS=Mus musculus GN=Clcc1 PE=1 SV=1	CLCC1	7.47e-06	1.47e-06	3.47786
Arih1	E3 ubiquitin-protein ligase ARIH1 OS=Mus musculus GN=Arih1 PE=1 SV=3	ARI1	7.57e-06	1.49e-06	4.73901
Hexa	Beta-hexosaminidase OS=Mus musculus GN=Hexa PE=2 SV=1	Q3UCP6	7.69e-06	1.51e-06	10.2292
Tcirg1	V-type proton ATPase subunit a OS=Mus musculus GN=Tcirg1 PE=2 SV=1	Q91W06	7.7e-06	1.51e-06	5.65237
Drg2	Developmentally-regulated GTP-binding protein 2 OS=Mus musculus GN=Drg2 PE=1 SV=1	DRG2	7.72e-06	1.52e-06	3.02033
Ptprc	Receptor-type tyrosine-protein phosphatase C OS=Mus musculus GN=Ptprc PE=1 SV=3	PTPRC	7.76e-06	1.52e-06	51.79
Prrc2a	Protein PRRC2A OS=Mus musculus GN=Prrc2a PE=1 SV=1	PRC2A	7.79e-06	1.53e-06	4.55777
Ddx3x	ATP-dependent RNA helicase DDX3X OS=Mus musculus GN=Ddx3x PE=1 SV=3	DDX3X	7.79e-06	1.53e-06	2.24282
Pfdn2	Prefoldin subunit 2 OS=Mus musculus GN=Pfdn2 PE=1 SV=2	PFD2	7.89e-06	1.54e-06	2.81299
Farsa	Phenylalanine--tRNA ligase alpha subunit OS=Mus musculus GN=Farsa PE=1 SV=1	SYFA	7.93e-06	1.55e-06	2.94323
Eif3k	Eukaryotic translation initiation factor 3 subunit K OS=Mus musculus GN=Eif3k PE=1 SV=1	A0A140LJ59	7.95e-06	1.55e-06	5.02602
Sec11c	Signal peptidase I OS=Mus musculus GN=Sec11c PE=2 SV=1	Q8BM48	8.12e-06	1.58e-06	3.00686
Rbm22	Pre-mRNA-splicing factor RBM22 OS=Mus musculus GN=Rbm22 PE=1 SV=1	RBM22	8.19e-06	1.6e-06	6.1996
Plcxd3	Plcxd3 protein OS=Mus musculus GN=Plcxd3 PE=2 SV=1	B2RPW5	8.31e-06	1.62e-06	6.18838
Cstb	Cystatin-B OS=Mus musculus GN=Cstb PE=1 SV=1	CYTB	8.35e-06	1.62e-06	7.6682
Ctsd	Cathepsin D OS=Mus musculus GN=Ctsd PE=1 SV=1	CATD	8.36e-06	1.62e-06	4.64599
Dnajb1	DnaJ homolog subfamily B member 1 OS=Mus musculus GN=Dnajb1 PE=1 SV=3	DNJB1	8.49e-06	1.65e-06	2.31836
Ppid	Peptidyl-prolyl cis-trans isomerase D OS=Mus musculus GN=Ppid PE=1 SV=3	PPID	8.51e-06	1.65e-06	2.16897
Tpr	Nucleoprotein TPR OS=Mus musculus GN=Tpr PE=1 SV=1	TPR	8.53e-06	1.65e-06	2.19587
Sec63	Translocation protein SEC63 homolog OS=Mus musculus GN=Sec63 PE=1 SV=4	SEC63	8.56e-06	1.66e-06	16.5028
Eif6	Eukaryotic translation initiation factor 6 OS=Mus musculus GN=Eif6 PE=2 SV=1	Q3U740	8.67e-06	1.68e-06	28.276
Coro1c	Coronin-1C OS=Mus musculus GN=Coro1c PE=1 SV=2	COR1C	8.94e-06	1.72e-06	2.06019
Cnpy2	Protein canopy homolog 2 (Fragment) OS=Mus musculus GN=Cnpy2 PE=1 SV=1	A0A1W2P729	9.02e-06	1.74e-06	12.9531
Tsr1	Pre-rRNA-processing protein TSR1 homolog OS=Mus musculus GN=Tsr1 PE=1 SV=1	TSR1	9.1e-06	1.75e-06	8.61421
Ist1	IST1 homolog OS=Mus musculus GN=Ist1 PE=1 SV=1	IST1	9.2e-06	1.76e-06	2.21927
Fermt3	Fermitin family homolog 3 OS=Mus musculus GN=Fermt3 PE=1 SV=1	URP2	9.35e-06	1.79e-06	8.80456
Psma2	Proteasome subunit alpha type-2 OS=Mus musculus GN=Psma2 PE=1 SV=3	PSA2	9.36e-06	1.79e-06	2.5702
Eif3h	Eukaryotic translation initiation factor 3 subunit H OS=Mus musculus GN=Eif3h PE=1 SV=1	EIF3H	9.41e-06	1.8e-06	11.0574
Anxa5	Annexin A5 OS=Mus musculus GN=Anxa5 PE=1 SV=1	ANXA5	9.45e-06	1.8e-06	3.28767
Slfn9	Schlafen 9 OS=Mus musculus GN=Slfn9 PE=1 SV=1	B1ARD6	9.86e-06	1.88e-06	18.851
Top2a	DNA topoisomerase 2-alpha OS=Mus musculus GN=Top2a PE=1 SV=2	TOP2A	9.87e-06	1.88e-06	5.46407
Tubg1	Tubulin gamma-1 chain OS=Mus musculus GN=Tubg1 PE=1 SV=1	TBG1	9.91e-06	1.89e-06	2.58948
Jakmip2	Janus kinase and microtubule-interacting protein 2 OS=Mus musculus GN=Jakmip2 PE=1 SV=2	D3YXK0	9.97e-06	1.9e-06	11.9181
Eci1	Enoyl-CoA delta isomerase 1, mitochondrial OS=Mus musculus GN=Eci1 PE=1 SV=2	ECI1	1e-05	1.91e-06	3.40548
Lmna	Prelamin-A/C OS=Mus musculus GN=Lmna PE=1 SV=2	LMNA	1.01e-05	1.92e-06	3.33523
	Pyrin and HIN domain-containing protein 1-like OS=Mus musculus PE=2 SV=1	IFIXL	1.01e-05	1.91e-06	11.9363
Plxnb2	Plexin-B2 OS=Mus musculus GN=Plxnb2 PE=1 SV=1	PLXB2	1.02e-05	1.92e-06	2.54186
Rbm10	RNA-binding protein 10 OS=Mus musculus GN=Rbm10 PE=1 SV=1	RBM10	1.05e-05	1.99e-06	5.94399
Elp3	Elongator complex protein 3 OS=Mus musculus GN=Elp3 PE=1 SV=1	A0A286YDB8	1.07e-05	2.02e-06	5.59479
Rps15	40S ribosomal protein S15 OS=Mus musculus GN=Rps15 PE=1 SV=1	D3YTQ9	1.1e-05	2.08e-06	3.60796
Hsd17b11	Estradiol 17-beta-dehydrogenase 11 OS=Mus musculus GN=Hsd17b11 PE=1 SV=1	DHB11	1.11e-05	2.1e-06	2.27914
Kpnb1	Importin subunit beta-1 OS=Mus musculus GN=Kpnb1 PE=1 SV=2	IMB1	1.12e-05	2.11e-06	2.658
C1qc	Complement C1q subcomponent subunit C OS=Mus musculus GN=C1qc PE=1 SV=2	C1QC	1.15e-05	2.16e-06	4.67455
Clpx	ATP-dependent Clp protease ATP-binding subunit clpX-like, mitochondrial OS=Mus musculus GN=Clpx PE=1 SV=2	CLPX	1.16e-05	2.18e-06	3.49355
Sec24a	Protein transport protein Sec24A OS=Mus musculus GN=Sec24a PE=1 SV=1	A2AA71	1.18e-05	2.2e-06	17.6941
Gar1	H/ACA ribonucleoprotein complex subunit 1 OS=Mus musculus GN=Gar1 PE=1 SV=1	GAR1	1.18e-05	2.22e-06	13.7431
Khsrp	Far upstream element-binding protein 2 OS=Mus musculus GN=Khsrp PE=1 SV=2	FUBP2	1.19e-05	2.22e-06	2.49793
Eif4b	Eif4b protein OS=Mus musculus GN=Eif4b PE=2 SV=1	B2RWE8	1.21e-05	2.26e-06	2.66181
Ddx19a	ATP-dependent RNA helicase DDX19A OS=Mus musculus GN=Ddx19a PE=1 SV=2	DD19A	1.22e-05	2.26e-06	3.74638
Cdca8	Borealin OS=Mus musculus GN=Cdca8 PE=1 SV=2	BOREA	1.23e-05	2.28e-06	278.981
Mars	Methionine--tRNA ligase, cytoplasmic OS=Mus musculus GN=Mars PE=1 SV=1	SYMC	1.23e-05	2.29e-06	3.49322
Syncrip	Heterogeneous nuclear ribonucleoprotein Q OS=Mus musculus GN=Syncrip PE=1 SV=2	HNRPQ	1.26e-05	2.33e-06	2.49595
G6pdx	Glucose-6-phosphate 1-dehydrogenase X OS=Mus musculus GN=G6pdx PE=1 SV=3	G6PD1	1.26e-05	2.34e-06	2.48009
Cep162	Uncharacterized protein OS=Mus musculus GN=Cep162 PE=2 SV=1	B9EKT8	1.28e-05	2.37e-06	2.66524
Eif2b4	Translation initiation factor eIF-2B subunit delta OS=Mus musculus GN=Eif2b4 PE=1 SV=1	D3Z780	1.28e-05	2.36e-06	3.0958
Rfc4	Replication factor C subunit 4 OS=Mus musculus GN=Rfc4 PE=1 SV=1	Q3UI84	1.29e-05	2.39e-06	6.85149
Rbm15	RNA-binding motif protein 15 OS=Mus musculus GN=Rbm15 PE=1 SV=1	Q0VBL3	1.3e-05	2.4e-06	8.59537
Ctbp2	C-terminal-binding protein 2 OS=Mus musculus GN=Ctbp2 PE=1 SV=2	CTBP2	1.33e-05	2.45e-06	4.37784
Zfr	Zinc finger RNA-binding protein OS=Mus musculus GN=Zfr PE=1 SV=2	ZFR	1.34e-05	2.46e-06	3.35858
Gvin1	Interferon-induced very large GTPase 1 OS=Mus musculus GN=Gvin1 PE=1 SV=1	GVIN1	1.35e-05	2.48e-06	5.38649
Fgb	Fibrinogen beta chain OS=Mus musculus GN=Fgb PE=1 SV=1	FIBB	1.36e-05	2.49e-06	10.5929
Ethe1	Persulfide dioxygenase ETHE1, mitochondrial OS=Mus musculus GN=Ethe1 PE=1 SV=2	ETHE1	1.36e-05	2.5e-06	2.58286
Rtn4	Reticulon-4 OS=Mus musculus GN=Rtn4 PE=1 SV=2	RTN4	1.37e-05	2.5e-06	2.99708
Snx12	Sorting nexin 12, isoform CRA_b OS=Mus musculus GN=Snx12 PE=1 SV=1	Q3TGS7	1.37e-05	2.5e-06	1.66106
Supt16	Suppressor of Ty 16 OS=Mus musculus GN=Supt16 PE=1 SV=1	G3X956	1.38e-05	2.53e-06	4.48112
Psmb2	Proteasome subunit beta type-2 OS=Mus musculus GN=Psmb2 PE=1 SV=1	PSB2	1.4e-05	2.56e-06	2.2296
Ifit2	Ifit2 protein OS=Mus musculus GN=Ifit2 PE=1 SV=1	Q6GTM0	1.41e-05	2.58e-06	47.9149
Nop56	Uncharacterized protein OS=Mus musculus GN=Nop56 PE=2 SV=1	Q3UJZ7	1.47e-05	2.68e-06	8.94215
Fkbp10	Peptidylprolyl isomerase OS=Mus musculus GN=Fkbp10 PE=2 SV=1	Q3UNJ3	1.49e-05	2.71e-06	19.567
Tmx3	Protein disulfide-isomerase TMX3 OS=Mus musculus GN=Tmx3 PE=1 SV=2	TMX3	1.51e-05	2.75e-06	2.58336
Ccdc6	Coiled-coil domain-containing protein 6 OS=Mus musculus GN=Ccdc6 PE=1 SV=1	CCDC6	1.51e-05	2.75e-06	2.26914
Cgn	Cgn protein OS=Mus musculus GN=Cgn PE=2 SV=1	Q32NZ7	1.51e-05	2.75e-06	6.7883
Fanci	Fanconi anemia group I protein homolog OS=Mus musculus GN=Fanci PE=1 SV=2	FANCI	1.55e-05	2.81e-06	2.06753
Rpl9	MCG10266, isoform CRA_a OS=Mus musculus GN=Rpl9 PE=1 SV=1	Q5EBQ6	1.57e-05	2.84e-06	4.54652
Lsm12	Protein LSM12 homolog OS=Mus musculus GN=Lsm12 PE=1 SV=1	LSM12	1.58e-05	2.86e-06	2.61647
Hspa9	Stress-70 protein, mitochondrial OS=Mus musculus GN=Hspa9 PE=1 SV=3	GRP75	1.61e-05	2.91e-06	2.91895
Cluh	Clustered mitochondria protein homolog OS=Mus musculus GN=Cluh PE=1 SV=1	A0A0R4J140	1.61e-05	2.91e-06	4.82297
Caprin1	Caprin-1 OS=Mus musculus GN=Caprin1 PE=1 SV=2	CAPR1	1.61e-05	2.91e-06	3.01824
Parp10	Poly [ADP-ribose] polymerase (Fragment) OS=Mus musculus GN=Parp10 PE=2 SV=1	Q3U6C0	1.61e-05	2.9e-06	34.0589
Hmga2	High mobility group protein HMGI-C OS=Mus musculus GN=Hmga2 PE=1 SV=1	HMGA2	1.62e-05	2.91e-06	1803.96
Erlin2	Erlin-2 OS=Mus musculus GN=Erlin2 PE=1 SV=1	ERLN2	1.62e-05	2.92e-06	2.83536
Ppp1r12a	Protein phosphatase 1 regulatory subunit 12A (Fragment) OS=Mus musculus GN=Ppp1r12a PE=1 SV=1	A0A1W2P750	1.66e-05	2.98e-06	2.30648
Ilf2	Interleukin enhancer-binding factor 2 OS=Mus musculus GN=Ilf2 PE=1 SV=1	ILF2	1.68e-05	3.02e-06	2.04965
Rab21	RAB21, member RAS oncogene family OS=Mus musculus GN=Rab21 PE=1 SV=1	Q0PD35	1.69e-05	3.04e-06	3.23092
Pdxdc1	MCG129810, isoform CRA_c OS=Mus musculus GN=Pdxdc1 PE=1 SV=1	A0A0R4J034	1.69e-05	3.03e-06	3.9256
Psmc6	26S proteasome regulatory subunit 10B OS=Mus musculus GN=Psmc6 PE=1 SV=1	PRS10	1.7e-05	3.04e-06	1.67898
Atad3	ATPase family AAA domain-containing protein 3 OS=Mus musculus GN=Atad3 PE=1 SV=1	ATAD3	1.71e-05	3.06e-06	1.59487
Phldb1	Pleckstrin homology-like domain family B member 1 (Fragment) OS=Mus musculus GN=Phldb1 PE=1 SV=1	F6RYD0	1.72e-05	3.08e-06	4.1947
Aarsd1	Alanyl-tRNA editing protein Aarsd1 OS=Mus musculus GN=Aarsd1 PE=1 SV=2	AASD1	1.72e-05	3.08e-06	3.74669
Emc8	ER membrane protein complex subunit 8 (Fragment) OS=Mus musculus GN=Emc8 PE=1 SV=1	M0QWP2	1.73e-05	3.1e-06	2.01779
Cpsf7	Cleavage and polyadenylation specificity factor subunit 7 OS=Mus musculus GN=Cpsf7 PE=1 SV=2	CPSF7	1.74e-05	3.1e-06	2.12768
Ncln	Nicalin OS=Mus musculus GN=Ncln PE=1 SV=2	NCLN	1.77e-05	3.15e-06	2.58758
Nucks1	Nuclear ubiquitous casein and cyclin-dependent kinase substrate 1 OS=Mus musculus GN=Nucks1 PE=1 SV=1	A0A087WRY3	1.78e-05	3.17e-06	4.76581
Pcyox1l	Prenylcysteine oxidase-like OS=Mus musculus GN=Pcyox1l PE=1 SV=1	PCYXL	1.78e-05	3.17e-06	2.08932
Psmc2	26S proteasome regulatory subunit 7 OS=Mus musculus GN=Psmc2 PE=1 SV=5	PRS7	1.81e-05	3.23e-06	2.76543
Prkcsh	Glucosidase 2 subunit beta OS=Mus musculus GN=Prkcsh PE=1 SV=1	GLU2B	1.84e-05	3.26e-06	5.85108
Myl12a	MCG5400 OS=Mus musculus GN=Myl12a PE=1 SV=1	Q6ZWQ9	1.85e-05	3.28e-06	2.48016
Kif5b	Kinesin-1 heavy chain OS=Mus musculus GN=Kif5b PE=1 SV=3	KINH	1.86e-05	3.3e-06	2.45978
Ppm1g	Protein phosphatase 1G OS=Mus musculus GN=Ppm1g PE=1 SV=1	A0A0J9YVG0	1.87e-05	3.32e-06	5.96395
Gpt2	Alanine aminotransferase 2 OS=Mus musculus GN=Gpt2 PE=1 SV=1	ALAT2	1.89e-05	3.34e-06	13.0397
Cwc15	Spliceosome-associated protein CWC15 homolog OS=Mus musculus GN=Cwc15 PE=1 SV=1	CWC15	1.91e-05	3.38e-06	5.31163
Axl	Tyrosine-protein kinase receptor UFO OS=Mus musculus GN=Axl PE=1 SV=2	UFO	1.91e-05	3.38e-06	679.987
Fyttd1	UAP56-interacting factor OS=Mus musculus GN=Fyttd1 PE=1 SV=1	UIF	1.93e-05	3.4e-06	5.77319
Lypla2	Acyl-protein thioesterase 2 OS=Mus musculus GN=Lypla2 PE=1 SV=1	LYPA2	1.94e-05	3.43e-06	2.38642
Prpsap2	Phosphoribosyl pyrophosphate synthase-associated protein 2 OS=Mus musculus GN=Prpsap2 PE=1 SV=1	KPRB	1.94e-05	3.43e-06	1.94508
Acad8	Acyl-Coenzyme A dehydrogenase family, member 8 OS=Mus musculus GN=Acad8 PE=1 SV=1	A0A0R4J0P1	1.95e-05	3.44e-06	2.95063
Armcx3	Armadillo repeat-containing X-linked protein 3 OS=Mus musculus GN=Armcx3 PE=1 SV=1	ARMX3	1.97e-05	3.46e-06	246.768
Gc	Vitamin D-binding protein OS=Mus musculus GN=Gc PE=1 SV=2	VTDB	2e-05	3.51e-06	83.7103
Rpf2	Ribosome production factor 2 homolog OS=Mus musculus GN=Rpf2 PE=2 SV=2	RPF2	2.03e-05	3.56e-06	14.055
Fam129b	Niban-like protein 1 OS=Mus musculus GN=Fam129b PE=1 SV=2	NIBL1	2.03e-05	3.56e-06	7.25687
Vav1	Proto-oncogene vav OS=Mus musculus GN=Vav1 PE=1 SV=1	E9PXI0	2.08e-05	3.63e-06	6.60255
Ubtf	Nucleolar transcription factor 1 OS=Mus musculus GN=Ubtf PE=1 SV=1	UBF1	2.08e-05	3.63e-06	9.92603
Usp7	Ubiquitin carboxyl-terminal hydrolase 7 OS=Mus musculus GN=Usp7 PE=1 SV=1	UBP7	2.1e-05	3.66e-06	2.27985
Pcbp3	Poly(rC)-binding protein 3 OS=Mus musculus GN=Pcbp3 PE=1 SV=3	PCBP3	2.1e-05	3.67e-06	2.09044
Nap1l4	Nucleosome assembly protein 1-like 4 OS=Mus musculus GN=Nap1l4 PE=1 SV=1	NP1L4	2.14e-05	3.73e-06	2.37839
Tprkb	EKC/KEOPS complex subunit Tprkb OS=Mus musculus GN=Tprkb PE=1 SV=1	TPRKB	2.16e-05	3.75e-06	3.73102
Hck	Tyrosine-protein kinase HCK OS=Mus musculus GN=Hck PE=1 SV=4	HCK	2.16e-05	3.75e-06	3.67349
Csnk2a1	Casein kinase II subunit alpha OS=Mus musculus GN=Csnk2a1 PE=1 SV=2	CSK21	2.17e-05	3.76e-06	1.56613
Ppp4r2	Serine/threonine-protein phosphatase 4 regulatory subunit 2 (Fragment) OS=Mus musculus GN=Ppp4r2 PE=1 SV=1	A0A0N4SV05	2.18e-05	3.78e-06	11.7725
Alox5ap	Arachidonate 5-lipoxygenase-activating protein OS=Mus musculus GN=Alox5ap PE=1 SV=2	AL5AP	2.18e-05	3.79e-06	8.33381
Sumo2	Small ubiquitin-related modifier 2 OS=Mus musculus GN=Sumo2 PE=1 SV=1	SUMO2	2.22e-05	3.85e-06	3.08803
Ryr3	Ryanodine receptor 3 OS=Mus musculus GN=Ryr3 PE=1 SV=1	RYR3	2.24e-05	3.87e-06	3.89008
Sptbn4	Spectrin beta chain OS=Mus musculus GN=Sptbn4 PE=1 SV=1	E9PX29	2.24e-05	3.87e-06	1.78307
Zfp334	Zinc finger protein 334 OS=Mus musculus GN=Zfp334 PE=1 SV=1	A2A4U6	2.24e-05	3.87e-06	3.96907
S100a11	Protein S100-A11 OS=Mus musculus GN=S100a11 PE=1 SV=1	S10AB	2.24e-05	3.88e-06	10.7775
Nup107	Nuclear pore complex protein Nup107 OS=Mus musculus GN=Nup107 PE=1 SV=1	NU107	2.24e-05	3.87e-06	2.70045
Aars	Alanine--tRNA ligase, cytoplasmic OS=Mus musculus GN=Aars PE=1 SV=1	SYAC	2.29e-05	3.94e-06	2.27127
Gbp5	Guanylate-binding protein 5 OS=Mus musculus GN=Gbp5 PE=1 SV=2	GBP5	2.36e-05	4.06e-06	15.354
Scfd1	Sec1 family domain-containing protein 1 OS=Mus musculus GN=Scfd1 PE=1 SV=1	SCFD1	2.38e-05	4.09e-06	5.12828
Exosc6	Exosome complex component MTR3 OS=Mus musculus GN=Exosc6 PE=1 SV=1	EXOS6	2.38e-05	4.09e-06	33.1572
Rad50	DNA repair protein RAD50 OS=Mus musculus GN=Rad50 PE=1 SV=1	Q5SV02	2.4e-05	4.12e-06	112.732
Psmb1	Proteasome subunit beta type-1 OS=Mus musculus GN=Psmb1 PE=1 SV=1	PSB1	2.49e-05	4.26e-06	2.32615
Psap	Prosaposin OS=Mus musculus GN=Psap PE=1 SV=2	SAP	2.49e-05	4.26e-06	4.41684
Rab9	MCG116026, isoform CRA_a OS=Mus musculus GN=Rab9 PE=1 SV=1	Q0PD48	2.52e-05	4.3e-06	2.41663
Rtca	Uncharacterized protein OS=Mus musculus GN=Rtca PE=2 SV=1	A0A1S6GWI5	2.59e-05	4.4e-06	3.63672
Mrpl14	39S ribosomal protein L14, mitochondrial OS=Mus musculus GN=Mrpl14 PE=1 SV=1	RM14	2.59e-05	4.4e-06	4.52653
Strap	Serine-threonine kinase receptor-associated protein OS=Mus musculus GN=Strap PE=1 SV=2	STRAP	2.63e-05	4.47e-06	2.30376
Ctsa	Lysosomal protective protein OS=Mus musculus GN=Ctsa PE=1 SV=1	PPGB	2.69e-05	4.57e-06	7.70051
Sart1	U4/U6.U5 tri-snRNP-associated protein 1 OS=Mus musculus GN=Sart1 PE=1 SV=1	SNUT1	2.72e-05	4.61e-06	7.18032
Dhx36	Dhx36 protein OS=Mus musculus GN=Dhx36 PE=2 SV=1	B2RQS6	2.77e-05	4.68e-06	4.13491
Ipo7	Importin-7 OS=Mus musculus GN=Ipo7 PE=1 SV=2	IPO7	2.88e-05	4.86e-06	2.25695
Stx8	Syntaxin-8 OS=Mus musculus GN=Stx8 PE=1 SV=1	STX8	2.94e-05	4.97e-06	3.01116
Gbp2	Guanylate-binding protein 2 OS=Mus musculus GN=Gbp2 PE=1 SV=1	GBP2	2.99e-05	5.05e-06	128.758
Usp9x	Probable ubiquitin carboxyl-terminal hydrolase FAF-X OS=Mus musculus GN=Usp9x PE=1 SV=1	Q4FE56	3.02e-05	5.09e-06	1.70207
Txndc17	Thioredoxin domain-containing protein 17 OS=Mus musculus GN=Txndc17 PE=1 SV=1	TXD17	3.05e-05	5.14e-06	2.33803
Ddx18	RNA helicase OS=Mus musculus GN=Ddx18 PE=1 SV=1	B2RUM8	3.05e-05	5.14e-06	13.4024
Itgb2	Integrin beta OS=Mus musculus GN=Itgb2 PE=1 SV=1	M0QWA7	3.13e-05	5.25e-06	12.1468
Utp18	Uncharacterized protein OS=Mus musculus GN=Utp18 PE=2 SV=1	Q3TJX6	3.13e-05	5.26e-06	6.95686
Xpo5	Exportin 5 OS=Mus musculus GN=Xpo5 PE=2 SV=1	A2RRJ4	3.15e-05	5.28e-06	6.18919
Drap1	Dr1-associated corepressor OS=Mus musculus GN=Drap1 PE=1 SV=3	NC2A	3.19e-05	5.35e-06	9.93423
Frmd8	FERM domain-containing protein 8 OS=Mus musculus GN=Frmd8 PE=1 SV=2	FRMD8	3.26e-05	5.47e-06	3.72413
Ahsg	Alpha-2-HS-glycoprotein OS=Mus musculus GN=Ahsg PE=1 SV=1	FETUA	3.32e-05	5.56e-06	9.42533
Cars	Cysteine--tRNA ligase, cytoplasmic OS=Mus musculus GN=Cars PE=1 SV=2	SYCC	3.32e-05	5.56e-06	3.18899
Cyba	Cytochrome b-245 light chain OS=Mus musculus GN=Cyba PE=2 SV=1	B3VQI8	3.37e-05	5.63e-06	384.955
Wtap	MCG16685, isoform CRA_d OS=Mus musculus GN=Wtap PE=1 SV=1	E0CYH0	3.41e-05	5.68e-06	349.515
Dtx3l	E3 ubiquitin-protein ligase DTX3L OS=Mus musculus GN=Dtx3l PE=1 SV=1	DTX3L	3.41e-05	5.68e-06	12.5718
Kdm1a	Lysine-specific histone demethylase 1A (Fragment) OS=Mus musculus GN=Kdm1a PE=1 SV=1	G8JL40	3.41e-05	5.68e-06	116.037
Pigs	GPI transamidase component PIG-S OS=Mus musculus GN=Pigs PE=1 SV=3	PIGS	3.42e-05	5.69e-06	1.78182
Isy1	Pre-mRNA-splicing factor ISY1 homolog OS=Mus musculus GN=Isy1 PE=4 SV=1	A0A0N4SUJ7	3.45e-05	5.73e-06	6.78834
Rab18	RAB18, member RAS oncogene family, isoform CRA_a OS=Mus musculus GN=Rab18 PE=1 SV=1	Q0PD38	3.47e-05	5.77e-06	1.6241
Cbfb	Core-binding factor subunit beta OS=Mus musculus GN=Cbfb PE=1 SV=1	PEBB	3.59e-05	5.94e-06	125.948
Mydgf	Myeloid-derived growth factor OS=Mus musculus GN=Mydgf PE=1 SV=1	MYDGF	3.62e-05	5.99e-06	4.11131
Slc16a1	Monocarboxylate transporter 1 OS=Mus musculus GN=Slc16a1 PE=1 SV=1	MOT1	3.94e-05	6.5e-06	2.71747
Gm20390	Nucleoside diphosphate kinase OS=Mus musculus GN=Gm20390 PE=3 SV=1	E9PZF0	4e-05	6.6e-06	2.64509
Nme1	Nucleoside diphosphate kinase A OS=Mus musculus GN=Nme1 PE=1 SV=1	NDKA	4e-05	6.6e-06	2.64509
Kifc1	Kinesin-like protein OS=Mus musculus GN=Kifc1 PE=2 SV=1	A0A068BFR6	4.09e-05	6.72e-06	319.51
Gfap	Glial fibrillary acidic protein OS=Mus musculus GN=Gfap PE=1 SV=4	GFAP	4.15e-05	6.8e-06	5.20973
Cenpa	Centromere protein A, isoform CRA_f OS=Mus musculus GN=Cenpa PE=1 SV=1	A0A0G2JEV2	4.2e-05	6.88e-06	16.951
Dazap1	DAZ-associated protein 1 OS=Mus musculus GN=Dazap1 PE=1 SV=2	DAZP1	4.23e-05	6.93e-06	4.71549
Yif1b	Protein YIF1B (Fragment) OS=Mus musculus GN=Yif1b PE=1 SV=1	A0A140LHN0	4.24e-05	6.94e-06	7.10209
Eif4g2	Eukaryotic translation initiation factor 4, gamma 2 OS=Mus musculus GN=Eif4g2 PE=2 SV=1	A0JNY7	4.24e-05	6.94e-06	4.49856
C1qb	Complement C1q subcomponent subunit B OS=Mus musculus GN=C1qb PE=1 SV=2	C1QB	4.27e-05	6.97e-06	3.93763
Serpina1d	Alpha-1-antitrypsin 1-4 OS=Mus musculus GN=Serpina1d PE=1 SV=1	A1AT4	4.27e-05	6.97e-06	4.64989
Lcp1	Plastin-2 OS=Mus musculus GN=Lcp1 PE=1 SV=4	PLSL	4.32e-05	7.04e-06	11.1492
Tgm2	Protein-glutamine gamma-glutamyltransferase 2 OS=Mus musculus GN=Tgm2 PE=1 SV=4	TGM2	4.34e-05	7.08e-06	14.1154
Trove2	TROVE domain family, member 2 OS=Mus musculus GN=Trove2 PE=1 SV=1	Q3TJ75	4.4e-05	7.17e-06	2.42677
Ubxn1	UBX domain-containing protein 1 OS=Mus musculus GN=Ubxn1 PE=1 SV=1	UBXN1	4.44e-05	7.23e-06	2.39138
Ppia	Peptidyl-prolyl cis-trans isomerase A OS=Mus musculus GN=Ppia PE=1 SV=2	PPIA	4.46e-05	7.25e-06	1.91814
Gca	Grancalcin OS=Mus musculus GN=Gca PE=1 SV=1	GRAN	4.54e-05	7.37e-06	5.78823
Hspd1	60 kDa heat shock protein, mitochondrial OS=Mus musculus GN=Hspd1 PE=1 SV=1	CH60	4.63e-05	7.51e-06	2.1179
Uso1	General vesicular transport factor p115 OS=Mus musculus GN=Uso1 PE=1 SV=2	USO1	4.69e-05	7.59e-06	1.95993
Nars	Asparagine--tRNA ligase, cytoplasmic OS=Mus musculus GN=Nars PE=1 SV=2	SYNC	4.8e-05	7.77e-06	2.93392
Blvrb	Flavin reductase (NADPH) OS=Mus musculus GN=Blvrb PE=1 SV=3	BLVRB	4.83e-05	7.81e-06	3.08053
Gsto1	Glutathione S-transferase omega-1 OS=Mus musculus GN=Gsto1 PE=1 SV=2	GSTO1	4.85e-05	7.84e-06	4.35094
Ufc1	Ubiquitin-fold modifier conjugating enzyme 1, isoform CRA_c OS=Mus musculus GN=Ufc1 PE=1 SV=1	M0QWS4	4.85e-05	7.84e-06	2.29392
Aacs	Acetoacetyl-CoA synthetase OS=Mus musculus GN=Aacs PE=1 SV=1	AACS	4.9e-05	7.9e-06	95.3778
Plaa	Phospholipase A-2-activating protein OS=Mus musculus GN=Plaa PE=1 SV=4	PLAP	4.91e-05	7.92e-06	2.35579
Lrpap1	Uncharacterized protein OS=Mus musculus GN=Lrpap1 PE=2 SV=1	A0A1S6GWI9	5.03e-05	8.09e-06	3.66817
H2-T24	Histocompatibility 2, T region locus 24 OS=Mus musculus GN=H2-T24 PE=1 SV=1	F8VQG4	5.11e-05	8.21e-06	4.16318
Col11a2	Collagen type XI alpha 2 OS=Mus musculus GN=Col11a2 PE=2 SV=1	A0A068BD44	5.14e-05	8.25e-06	321.704
Prune1	Exopolyphosphatase PRUNE1 OS=Mus musculus GN=Prune1 PE=1 SV=1	PRUN1	5.15e-05	8.28e-06	2.77203
Stn1	CST complex subunit STN1 OS=Mus musculus GN=Stn1 PE=1 SV=2	STN1	5.17e-05	8.3e-06	10.0707
Cd109	CD109 antigen OS=Mus musculus GN=Cd109 PE=1 SV=1	A6MDD3	5.18e-05	8.3e-06	10.4042
Commd3	COMM domain-containing protein 3 OS=Mus musculus GN=Commd3 PE=1 SV=1	COMD3	5.2e-05	8.34e-06	2.34
Grpel1	GrpE protein homolog 1, mitochondrial OS=Mus musculus GN=Grpel1 PE=1 SV=1	GRPE1	5.24e-05	8.39e-06	3.32374
Akap12	A kinase (PRKA) anchor protein (Gravin) 12 OS=Mus musculus GN=Akap12 PE=2 SV=1	B2RRE0	5.39e-05	8.62e-06	4.22396
Ttc9c	Tetratricopeptide repeat protein 9C OS=Mus musculus GN=Ttc9c PE=1 SV=1	TTC9C	5.53e-05	8.81e-06	2.23731
Wars	Uncharacterized protein OS=Mus musculus GN=Wars PE=2 SV=1	Q3U6U7	5.53e-05	8.81e-06	5.2425
Vps26a	Vacuolar protein sorting-associated protein 26A OS=Mus musculus GN=Vps26a PE=1 SV=1	VP26A	5.7e-05	9.06e-06	2.28092
Mndal	MndaL OS=Mus musculus domesticus GN=Mndal PE=4 SV=1	A0A1Z3MHX2	5.77e-05	9.17e-06	484.635
Metap1	Methionine aminopeptidase OS=Mus musculus GN=Metap1 PE=1 SV=1	Q4VAA9	6.13e-05	9.69e-06	6.83898
Surf6	Surfeit gene 6, isoform CRA_a OS=Mus musculus GN=Surf6 PE=2 SV=1	Q3V1X4	6.24e-05	9.86e-06	69.2472
Ces1c	Carboxylesterase 1C OS=Mus musculus GN=Ces1c PE=1 SV=4	EST1C	6.24e-05	9.86e-06	19.2055
Ago2	Protein argonaute-2 OS=Mus musculus GN=Ago2 PE=1 SV=3	AGO2	6.27e-05	9.89e-06	2.84533
Apmap	Adipocyte plasma membrane-associated protein OS=Mus musculus GN=Apmap PE=1 SV=1	APMAP	6.33e-05	9.98e-06	2.86274
Aldh16a1	Aldehyde dehydrogenase family 16 member A1 OS=Mus musculus GN=Aldh16a1 PE=1 SV=2	A16A1	6.35e-05	1e-05	20.9904
Lag3	Lymphocyte activation gene 3 protein OS=Mus musculus GN=Lag3 PE=2 SV=1	LAG3	6.37e-05	1e-05	9.72612
Tuba1c	Tubulin alpha-1C chain OS=Mus musculus GN=Tuba1c PE=1 SV=1	TBA1C	6.38e-05	1e-05	2.14707
Ctsb	Cathepsin B OS=Mus musculus GN=Ctsb PE=1 SV=2	CATB	6.4e-05	1.01e-05	2.94826
Vps36	Vacuolar protein sorting 36 (Yeast) OS=Mus musculus GN=Vps36 PE=1 SV=1	Q3TSR1	6.42e-05	1.01e-05	4.4468
Apeh	Acylamino-acid-releasing enzyme (Fragment) OS=Mus musculus GN=Apeh PE=1 SV=1	A0A0R4J107	6.48e-05	1.02e-05	2.37991
Scaf4	SR-related CTD-associated factor 4 OS=Mus musculus GN=Scaf4 PE=1 SV=1	Q6PFF0	6.59e-05	1.03e-05	3.34379
Ptpn6	Tyrosine-protein phosphatase non-receptor type OS=Mus musculus GN=Ptpn6 PE=2 SV=1	Q3TE70	6.67e-05	1.04e-05	6.41895
Lamp1	Lysosome-associated membrane glycoprotein 1 OS=Mus musculus GN=Lamp1 PE=1 SV=2	LAMP1	6.67e-05	1.04e-05	2.88867
Prmt5	Protein arginine N-methyltransferase 5 OS=Mus musculus GN=Prmt5 PE=1 SV=1	A0A0R4J049	6.68e-05	1.04e-05	2.62847
Tbcb	Tubulin-folding cofactor B OS=Mus musculus GN=Tbcb PE=1 SV=2	TBCB	6.69e-05	1.04e-05	1.63114
Psmg3	Proteasome assembly chaperone 3 OS=Mus musculus GN=Psmg3 PE=1 SV=1	PSMG3	6.75e-05	1.05e-05	12.452
Cd74	H-2 class II histocompatibility antigen gamma chain OS=Mus musculus GN=Cd74 PE=1 SV=3	HG2A	6.78e-05	1.06e-05	16.8677
Olig2	Oligodendrocyte transcription factor 2 OS=Mus musculus GN=Olig2 PE=1 SV=1	OLIG2	6.81e-05	1.06e-05	276.896
Nolc1	Nucleolar and coiled-body phosphoprotein 1 (Fragment) OS=Mus musculus GN=Nolc1 PE=1 SV=1	A0A286YDV7	6.85e-05	1.07e-05	90.719
Mrps34	28S ribosomal protein S34, mitochondrial OS=Mus musculus GN=Mrps34 PE=1 SV=1	RT34	6.86e-05	1.07e-05	2.26273
Hnrnpll	Heterogeneous nuclear ribonucleoprotein L-like OS=Mus musculus GN=Hnrnpll PE=1 SV=3	HNRLL	7.11e-05	1.1e-05	2.1657
Vcl	Vinculin OS=Mus musculus GN=Vcl PE=1 SV=4	VINC	7.18e-05	1.12e-05	2.00005
Fyn	Tyrosine-protein kinase Fyn OS=Mus musculus GN=Fyn PE=1 SV=4	FYN	7.18e-05	1.12e-05	1.53203
Suv39h1	Histone-lysine N-methyltransferase OS=Mus musculus GN=Suv39h1 PE=1 SV=1	A2AC19	7.39e-05	1.15e-05	194.288
Smpd2	Sphingomyelin phosphodiesterase 2 OS=Mus musculus GN=Smpd2 PE=1 SV=1	NSMA	7.5e-05	1.16e-05	6.94879
Gm12250	Interferon-gamma-inducible p47 GTPase OS=Mus musculus GN=Gm12250 PE=2 SV=1	Q0GUM3	7.55e-05	1.17e-05	21.9849
Tgfbi	Transforming growth factor, beta induced OS=Mus musculus GN=Tgfbi PE=1 SV=1	A1L353	7.65e-05	1.18e-05	16.8843
Flii	Protein flightless-1 homolog OS=Mus musculus GN=Flii PE=1 SV=1	FLII	7.68e-05	1.19e-05	4.22435
Taldo1	Transaldolase OS=Mus musculus GN=Taldo1 PE=1 SV=1	A0A1B0GR11	7.81e-05	1.21e-05	2.27625
Pfdn6	Prefoldin subunit 6 OS=Mus musculus GN=Pfdn6 PE=1 SV=1	PFD6	7.9e-05	1.22e-05	3.10718
Rfc5	Uncharacterized protein OS=Mus musculus GN=Rfc5 PE=2 SV=1	Q3UDK3	8.09e-05	1.25e-05	10.4573
Faf2	FAS-associated factor 2 OS=Mus musculus GN=Faf2 PE=1 SV=2	FAF2	8.26e-05	1.27e-05	2.03348
Yars	Tyrosine--tRNA ligase, cytoplasmic OS=Mus musculus GN=Yars PE=1 SV=3	SYYC	8.36e-05	1.28e-05	2.38061
Isoc1	Isochorismatase domain-containing protein 1 OS=Mus musculus GN=Isoc1 PE=1 SV=1	ISOC1	8.37e-05	1.29e-05	13.5993
Wbp11	Uncharacterized protein OS=Mus musculus GN=Wbp11 PE=2 SV=1	Q3UKQ3	8.38e-05	1.29e-05	54.1567
Pes1	Pescadillo homolog OS=Mus musculus GN=Pes1 PE=1 SV=1	PESC	8.45e-05	1.3e-05	268.761
Rac2	Ras-related C3 botulinum toxin substrate 2 OS=Mus musculus GN=Rac2 PE=1 SV=1	RAC2	8.74e-05	1.34e-05	4.81696
Psmd13	Proteasome (Prosome, macropain) 26S subunit, non-ATPase, 13 OS=Mus musculus GN=Psmd13 PE=1 SV=1	B2RT97	9.02e-05	1.38e-05	3.37525
Prkar1a	cAMP-dependent protein kinase type I-alpha regulatory subunit OS=Mus musculus GN=Prkar1a PE=1 SV=3	KAP0	9.09e-05	1.39e-05	2.25299
Mrpl46	39S ribosomal protein L46, mitochondrial OS=Mus musculus GN=Mrpl46 PE=1 SV=1	RM46	9.29e-05	1.42e-05	4.76731
Col12a1	Collagen alpha-1(XII) chain OS=Mus musculus GN=Col12a1 PE=2 SV=3	COCA1	9.32e-05	1.42e-05	26.4662
Acaa1a	3-ketoacyl-CoA thiolase A, peroxisomal OS=Mus musculus GN=Acaa1a PE=1 SV=1	THIKA	9.37e-05	1.43e-05	2.09973
Sltm	SAFB-like transcription modulator OS=Mus musculus GN=Sltm PE=1 SV=1	SLTM	9.5e-05	1.45e-05	5.37747
Cc2d1b	Coiled-coil and C2 domain-containing protein 1B OS=Mus musculus GN=Cc2d1b PE=1 SV=1	C2D1B	9.53e-05	1.45e-05	6.87433
Mthfd1	C-1-tetrahydrofolate synthase, cytoplasmic OS=Mus musculus GN=Mthfd1 PE=1 SV=4	C1TC	9.61e-05	1.46e-05	1.94237
Ccar2	Cell cycle and apoptosis regulator protein 2 OS=Mus musculus GN=Ccar2 PE=1 SV=2	CCAR2	9.63e-05	1.46e-05	2.13135
Usp14	Ubiquitin carboxyl-terminal hydrolase 14 OS=Mus musculus GN=Usp14 PE=1 SV=1	E9PYI8	9.76e-05	1.48e-05	3.41923
Ifi204	Interferon-activable protein 204 OS=Mus musculus GN=Ifi204 PE=1 SV=1	IFI4	9.81e-05	1.49e-05	15.2319
Lrrfip1	Leucine-rich repeat flightless-interacting protein 1 (Fragment) OS=Mus musculus GN=Lrrfip1 PE=1 SV=1	A0A087WNU6	9.81e-05	1.49e-05	2.29995
Xab2	Pre-mRNA-splicing factor SYF1 OS=Mus musculus GN=Xab2 PE=1 SV=1	SYF1	9.86e-05	1.49e-05	59.0236
Larp1	La-related protein 1 OS=Mus musculus GN=Larp1 PE=1 SV=3	LARP1	9.89e-05	1.49e-05	8.9023
Ccdc58	Coiled-coil domain-containing protein 58 OS=Mus musculus GN=Ccdc58 PE=1 SV=1	F8WJI3	9.91e-05	1.5e-05	2.6807
Ubap2	Ubiquitin-associated protein 2 OS=Mus musculus GN=Ubap2 PE=1 SV=1	A2AMY5	0.000100337	1.51e-05	253.473
Asah1	Acid ceramidase OS=Mus musculus GN=Asah1 PE=1 SV=1	ASAH1	0.000100777	1.52e-05	3.29854
Fdxr	NADPH:adrenodoxin oxidoreductase, mitochondrial OS=Mus musculus GN=Fdxr PE=1 SV=1	ADRO	0.000101256	1.52e-05	3.35096
Erp29	Endoplasmic reticulum resident protein 29 OS=Mus musculus GN=Erp29 PE=1 SV=2	ERP29	0.000102253	1.54e-05	2.22011
Mthfd1l	Monofunctional C1-tetrahydrofolate synthase, mitochondrial OS=Mus musculus GN=Mthfd1l PE=1 SV=2	C1TM	0.00010424	1.56e-05	2.01652
Ddb1	DNA damage-binding protein 1 OS=Mus musculus GN=Ddb1 PE=1 SV=2	DDB1	0.000104268	1.56e-05	2.97031
Fam91a1	DNA segment, Chr 15, ERATO Doi 621, expressed, isoform CRA_a OS=Mus musculus GN=Fam91a1 PE=1 SV=1	B6YY24	0.000105391	1.58e-05	4.29497
Heatr3	HEAT repeat-containing protein 3 OS=Mus musculus GN=Heatr3 PE=1 SV=1	HEAT3	0.000105531	1.58e-05	93.6192
Lmf2	Lipase maturation factor 2 OS=Mus musculus GN=Lmf2 PE=1 SV=1	LMF2	0.000106321	1.59e-05	52.7598
Ighm	Ig mu chain C region (Fragment) OS=Mus musculus GN=Ighm PE=1 SV=1	A0A075B5P6	0.000109119	1.63e-05	7.60736
Adar	Double-stranded RNA-specific adenosine deaminase OS=Mus musculus GN=Adar PE=1 SV=2	DSRAD	0.00011051	1.65e-05	21.0628
M6pr	Cation-dependent mannose-6-phosphate receptor OS=Mus musculus GN=M6pr PE=1 SV=1	MPRD	0.000117746	1.75e-05	5.60093
Hnrnph3	Heterogeneous nuclear ribonucleoprotein H3 OS=Mus musculus GN=Hnrnph3 PE=1 SV=1	D3YWT1	0.000118521	1.76e-05	1.49954
Sp100	Nuclear autoantigen Sp-100 OS=Mus musculus GN=Sp100 PE=1 SV=1	Q8C405	0.000121962	1.8e-05	201.386
Tsga10	Testis-specific gene 10 protein OS=Mus musculus GN=Tsga10 PE=1 SV=1	TSG10	0.000122407	1.81e-05	9.66151
Clcnka	Chloride channel protein ClC-Ka OS=Mus musculus GN=Clcnka PE=1 SV=2	CLCKA	0.000123674	1.83e-05	169.544
Mrps26	28S ribosomal protein S26, mitochondrial OS=Mus musculus GN=Mrps26 PE=1 SV=1	RT26	0.000124699	1.84e-05	2.56833
Mrpl3	39S ribosomal protein L3, mitochondrial (Fragment) OS=Mus musculus GN=Mrpl3 PE=1 SV=1	A0A1L1SU47	0.000126543	1.87e-05	3.53529
Prim1	DNA primase small subunit OS=Mus musculus GN=Prim1 PE=1 SV=1	PRI1	0.000126739	1.87e-05	151.668
Ubap2l	Ubiquitin associated protein 2-like, isoform CRA_g OS=Mus musculus GN=Ubap2l PE=1 SV=1	A0A0G2JDV6	0.000129813	1.91e-05	2.67949
Acadvl	Very long-chain specific acyl-CoA dehydrogenase, mitochondrial OS=Mus musculus GN=Acadvl PE=1 SV=3	ACADV	0.000131533	1.94e-05	1.77911
Plcg2	1-phosphatidylinositol 4,5-bisphosphate phosphodiesterase gamma-2 OS=Mus musculus GN=Plcg2 PE=1 SV=1	PLCG2	0.000132558	1.95e-05	39.9442
Dnm2	Dynamin-2 OS=Mus musculus GN=Dnm2 PE=1 SV=2	DYN2	0.000141684	2.08e-05	11.8419
Mcm2	DNA replication licensing factor MCM2 OS=Mus musculus GN=Mcm2 PE=1 SV=3	MCM2	0.000141741	2.08e-05	8.45449
Atxn2l	Ataxin-2-like protein OS=Mus musculus GN=Atxn2l PE=1 SV=1	Q3TGG2	0.00014184	2.08e-05	6.32469
Arhgdib	Rho GDP-dissociation inhibitor 2 OS=Mus musculus GN=Arhgdib PE=1 SV=3	GDIR2	0.0001457	2.13e-05	14.5711
Capns1	Calpain small subunit 1 OS=Mus musculus GN=Capns1 PE=1 SV=1	A0A0R4IZW8	0.000146821	2.15e-05	2.04746
Ly6c1	Lymphocyte antigen 6C1 OS=Mus musculus GN=Ly6c1 PE=1 SV=1	A0A087WNZ5	0.000150882	2.2e-05	14.7541
Commd2	COMM domain-containing protein 2 OS=Mus musculus GN=Commd2 PE=1 SV=1	COMD2	0.000152083	2.21e-05	2.56525
BC005685	BC005685 protein (Fragment) OS=Mus musculus GN=BC005685 PE=2 SV=1	Q99J11	0.000159849	2.32e-05	4.83177
Trafd1	TRAF-type zinc finger domain-containing protein 1 OS=Mus musculus GN=Trafd1 PE=1 SV=1	TRAD1	0.000160456	2.33e-05	24.3567
Mapre1	Microtubule-associated protein RP/EB family member 1 OS=Mus musculus GN=Mapre1 PE=1 SV=3	MARE1	0.000161331	2.34e-05	2.08596
Akap8l	Uncharacterized protein OS=Mus musculus GN=Akap8l PE=2 SV=1	Q3TLG2	0.000164561	2.38e-05	2.8856
Dync1i2	Cytoplasmic dynein 1 intermediate chain 2 OS=Mus musculus GN=Dync1i2 PE=1 SV=1	DC1I2	0.000165106	2.39e-05	1.79509
Sars	Serine--tRNA ligase, cytoplasmic OS=Mus musculus GN=Sars PE=1 SV=3	SYSC	0.00016847	2.44e-05	2.56159
Ube2l3	Ubiquitin-conjugating enzyme E2 L3 OS=Mus musculus GN=Ube2l3 PE=1 SV=1	UB2L3	0.000171725	2.48e-05	2.85849
Cotl1	Coactosin-like protein OS=Mus musculus GN=Cotl1 PE=1 SV=3	COTL1	0.000173606	2.5e-05	2.12798
Chmp2b	Charged multivesicular body protein 2b OS=Mus musculus GN=Chmp2b PE=1 SV=1	CHM2B	0.000173619	2.5e-05	2.62112
Thada	Thyroid adenoma-associated protein homolog OS=Mus musculus GN=Thada PE=1 SV=1	THADA	0.000175177	2.52e-05	136.709
Smarcb1	SWI/SNF related, matrix associated, actin dependent regulator of chromatin, subfamily b, member 1, isoform CRA_b OS=Mus musculus GN=Smarcb1 PE=2 SV=1	Q3UDA4	0.000180552	2.6e-05	4.91188
Sh3glb1	Endophilin-B1 OS=Mus musculus GN=Sh3glb1 PE=1 SV=1	SHLB1	0.0001811	2.61e-05	2.10083
Adpgk	ADP-dependent glucokinase OS=Mus musculus GN=Adpgk PE=1 SV=1	A0A1L1SSF2	0.000182089	2.62e-05	298.245
0610010K14Rik	RIKEN cDNA 0610010K14 gene OS=Mus musculus GN=0610010K14Rik PE=1 SV=1	A2CF80	0.000183298	2.63e-05	4.01051
Tcof1	Tcof1 protein OS=Mus musculus GN=Tcof1 PE=2 SV=1	Q6PFZ6	0.000184066	2.64e-05	10.7778
Tap1	Transporter 1 ATP-binding cassette sub-family B OS=Mus musculus GN=Tap1 PE=2 SV=1	A0A068BER1	0.000185455	2.66e-05	4.71786
Elp2	Elongator complex protein 2 OS=Mus musculus GN=Elp2 PE=1 SV=1	ELP2	0.000186276	2.67e-05	3.86764
Usp15	Ubiquitin carboxyl-terminal hydrolase 15 OS=Mus musculus GN=Usp15 PE=1 SV=1	UBP15	0.00018787	2.69e-05	1.53923
Sec24c	Sec24 related gene family, member C (S. cerevisiae) OS=Mus musculus GN=Sec24c PE=1 SV=1	A0A286YDI8	0.000187971	2.69e-05	2.14303
Acad10	Acyl-CoA dehydrogenase family member 10 OS=Mus musculus GN=Acad10 PE=1 SV=1	ACD10	0.000188117	2.69e-05	4.82403
Mbnl3	Muscleblind-like protein 3 OS=Mus musculus GN=Mbnl3 PE=2 SV=1	MBNL3	0.000190802	2.73e-05	3.27184
Arhgap30	Rho GTPase-activating protein 30 OS=Mus musculus GN=Arhgap30 PE=1 SV=3	RHG30	0.000196893	2.81e-05	4.08935
Mrpl19	Uncharacterized protein OS=Mus musculus GN=Mrpl19 PE=2 SV=1	Q3URF5	0.000199418	2.84e-05	4.45661
Amt	Aminomethyltransferase, mitochondrial OS=Mus musculus GN=Amt PE=1 SV=1	GCST	0.000200262	2.85e-05	15.4594
Gsr	Glutathione reductase, mitochondrial OS=Mus musculus GN=Gsr PE=1 SV=3	GSHR	0.000203144	2.89e-05	2.26641
Timm44	Timm44 protein (Fragment) OS=Mus musculus GN=Timm44 PE=2 SV=1	Q8R3X4	0.000203875	2.9e-05	2.03346
Psmb4	Proteasome subunit beta type-4 OS=Mus musculus GN=Psmb4 PE=1 SV=1	PSB4	0.00020452	2.91e-05	2.40397
Mat2b	Methionine adenosyltransferase 2 subunit beta OS=Mus musculus GN=Mat2b PE=1 SV=1	MAT2B	0.000205534	2.92e-05	2.16082
Trim25	Uncharacterized protein OS=Mus musculus GN=Trim25 PE=2 SV=1	Q3TU94	0.000206367	2.93e-05	14.1555
C1qa	Complement C1q subcomponent subunit A OS=Mus musculus GN=C1qa PE=1 SV=2	C1QA	0.000215049	3.05e-05	4.04593
Sec31a	Protein transport protein Sec31A OS=Mus musculus GN=Sec31a PE=1 SV=2	SC31A	0.000215477	3.06e-05	1.8383
Usp10	Ubiquitin carboxyl-terminal hydrolase 10 OS=Mus musculus GN=Usp10 PE=1 SV=3	UBP10	0.000216668	3.07e-05	3.02728
Ttc1	Tetratricopeptide repeat protein 1 OS=Mus musculus GN=Ttc1 PE=1 SV=1	TTC1	0.000221055	3.13e-05	2.2103
Hsd17b10	17beta-hydroxysteroid dehydrogenase type 10/short chain L-3-hydroxyacyl-CoA dehydrogenase OS=Mus musculus GN=Hsd17b10 PE=1 SV=1	Q99N15	0.000221182	3.13e-05	1.49586
Ttc37	Tetratricopeptide repeat domain 37 OS=Mus musculus GN=Ttc37 PE=1 SV=1	F8VPK0	0.000221895	3.14e-05	2.94564
Tubgcp2	Gamma-tubulin complex component OS=Mus musculus GN=Tubgcp2 PE=2 SV=1	Q3TIB7	0.00023083	3.26e-05	3.39417
Poldip2	Polymerase delta-interacting protein 2 (Fragment) OS=Mus musculus GN=Poldip2 PE=1 SV=1	F6SQH7	0.000232387	3.28e-05	3.97538
Mvp	Major vault protein OS=Mus musculus GN=Mvp PE=1 SV=4	MVP	0.000235976	3.33e-05	4.46765
Pgls	6-phosphogluconolactonase OS=Mus musculus GN=Pgls PE=1 SV=1	6PGL	0.000237256	3.34e-05	2.51187
Hnrnpul1	Heterogeneous nuclear ribonucleoprotein U-like protein 1 OS=Mus musculus GN=Hnrnpul1 PE=1 SV=1	HNRL1	0.000239884	3.38e-05	2.90164
Adprh	[Protein ADP-ribosylarginine] hydrolase OS=Mus musculus GN=Adprh PE=1 SV=1	ADPRH	0.000242798	3.41e-05	2.0288
Trim21	E3 ubiquitin-protein ligase TRIM21 OS=Mus musculus GN=Trim21 PE=1 SV=1	Q3U7K7	0.000247076	3.47e-05	19.4949
Tinagl1	Tubulointerstitial nephritis antigen-like OS=Mus musculus GN=Tinagl1 PE=1 SV=1	H3BJ97	0.000247803	3.48e-05	6.90148
Snx15	Sorting nexin-15 (Fragment) OS=Mus musculus GN=Snx15 PE=1 SV=1	D3YVT2	0.000249457	3.5e-05	5.8299
Pak2	Serine/threonine-protein kinase PAK 2 OS=Mus musculus GN=Pak2 PE=1 SV=1	PAK2	0.000256185	3.59e-05	3.68303
Arhgef1	Rho guanine nucleotide exchange factor 1 OS=Mus musculus GN=Arhgef1 PE=1 SV=2	ARHG1	0.000257109	3.6e-05	111.605
Dgkh	Diacylglycerol kinase OS=Mus musculus GN=Dgkh PE=2 SV=1	A0JP53	0.000257916	3.61e-05	3.2886
Psmd5	26S proteasome non-ATPase regulatory subunit 5 OS=Mus musculus GN=Psmd5 PE=1 SV=4	PSMD5	0.000260526	3.64e-05	2.4458
Oat	Ornithine aminotransferase, mitochondrial OS=Mus musculus GN=Oat PE=1 SV=1	OAT	0.000269825	3.77e-05	2.3919
Fbxo7	F-box only protein 7 OS=Mus musculus GN=Fbxo7 PE=1 SV=2	FBX7	0.000275239	3.84e-05	5.97706
Trir	Telomerase RNA component interacting RNase OS=Mus musculus GN=Trir PE=1 SV=1	TRIR	0.000276854	3.86e-05	34.9096
Cpne1	Copine-1 OS=Mus musculus GN=Cpne1 PE=1 SV=1	CPNE1	0.000277599	3.87e-05	1.93799
Ube3a	Ubiquitin-protein ligase E3A OS=Mus musculus GN=Ube3a PE=1 SV=2	UBE3A	0.000283459	3.95e-05	1.78559
Bcat2	Branched-chain-amino-acid aminotransferase OS=Mus musculus GN=Bcat2 PE=1 SV=1	A0A1B0GX27	0.00028532	3.97e-05	2.73148
Prpf4	U4/U6 small nuclear ribonucleoprotein Prp4 OS=Mus musculus GN=Prpf4 PE=1 SV=1	PRP4	0.000290778	4.05e-05	7.77211
Mrps7	28S ribosomal protein S7, mitochondrial OS=Mus musculus GN=Mrps7 PE=1 SV=1	RT07	0.000296215	4.12e-05	2.13344
Nudt5	ADP-sugar pyrophosphatase OS=Mus musculus GN=Nudt5 PE=1 SV=1	NUDT5	0.000298334	4.14e-05	8.89694
Ftsj3	pre-rRNA processing protein FTSJ3 OS=Mus musculus GN=Ftsj3 PE=1 SV=1	SPB1	0.000298466	4.14e-05	182.794
Hspa8	Uncharacterized protein OS=Mus musculus GN=Hspa8 PE=2 SV=1	Q3TH56	0.00030166	4.18e-05	1.66744
Aldh2	Aldehyde dehydrogenase, mitochondrial OS=Mus musculus GN=Aldh2 PE=1 SV=1	ALDH2	0.000307895	4.26e-05	1.62447
Abcd3	ATP-binding cassette sub-family D member 3 OS=Mus musculus GN=Abcd3 PE=1 SV=1	A0A0G2JDI9	0.000309002	4.28e-05	2.21122
Hnrnpdl	Heterogeneous nuclear ribonucleoprotein D-like OS=Mus musculus GN=Hnrnpdl PE=1 SV=1	HNRDL	0.000314081	4.34e-05	1.76051
Nup98	Nuclear pore complex protein Nup98-Nup96 OS=Mus musculus GN=Nup98 PE=1 SV=1	A0A1B0GSX7	0.000315947	4.37e-05	77.5732
Fubp3	Far upstream element (FUSE)-binding protein 3 OS=Mus musculus GN=Fubp3 PE=1 SV=1	A2AJ72	0.000316882	4.38e-05	2.30363
Cdc37	Hsp90 co-chaperone Cdc37 OS=Mus musculus GN=Cdc37 PE=1 SV=1	CDC37	0.000320965	4.43e-05	2.11439
Slk	STE20-like serine/threonine-protein kinase OS=Mus musculus GN=Slk PE=1 SV=2	SLK	0.000324989	4.48e-05	2.00115
Phgdh	D-3-phosphoglycerate dehydrogenase OS=Mus musculus GN=Phgdh PE=1 SV=3	SERA	0.000325527	4.49e-05	2.21629
F13a1	Coagulation factor XIII A chain OS=Mus musculus GN=F13a1 PE=1 SV=3	F13A	0.000330502	4.55e-05	6.07223
Thop1	Thimet oligopeptidase OS=Mus musculus GN=Thop1 PE=1 SV=1	A0A0R4IZY0	0.000330527	4.55e-05	2.06672
Mrpl21	39S ribosomal protein L21, mitochondrial OS=Mus musculus GN=Mrpl21 PE=1 SV=1	RM21	0.00033959	4.67e-05	2.73691
Gaa	Lysosomal alpha-glucosidase OS=Mus musculus GN=Gaa PE=1 SV=2	LYAG	0.00034218	4.7e-05	2.31931
Mon2	Protein MON2 homolog OS=Mus musculus GN=Mon2 PE=1 SV=2	MON2	0.000354463	4.87e-05	1.7794
Fkbp2	Peptidyl-prolyl cis-trans isomerase FKBP2 OS=Mus musculus GN=Fkbp2 PE=1 SV=1	FKBP2	0.000355011	4.87e-05	1.85165
Msra	Mitochondrial peptide methionine sulfoxide reductase OS=Mus musculus GN=Msra PE=1 SV=1	A0A1B0GT40	0.000360755	4.94e-05	1.42172
Etfb	Electron transfer flavoprotein subunit beta OS=Mus musculus GN=Etfb PE=1 SV=3	ETFB	0.000361306	4.95e-05	1.78405
Araf	Serine/threonine-protein kinase A-Raf OS=Mus musculus GN=Araf PE=1 SV=2	ARAF	0.000366985	5.02e-05	1.44847
Hsp90aa1	Heat shock protein HSP 90-alpha OS=Mus musculus GN=Hsp90aa1 PE=1 SV=4	HS90A	0.000370653	5.06e-05	1.80628
Pmpca	Mitochondrial-processing peptidase subunit alpha OS=Mus musculus GN=Pmpca PE=1 SV=1	MPPA	0.000378062	5.16e-05	1.92394
Ica	Inhibitor of carbonic anhydrase OS=Mus musculus GN=Ica PE=1 SV=1	ICA	0.000380493	5.19e-05	11.0542
Phb2	Prohibitin-2 OS=Mus musculus GN=Phb2 PE=1 SV=1	PHB2	0.000388378	5.29e-05	1.61331
Tsn	Translin OS=Mus musculus GN=Tsn PE=1 SV=1	TSN	0.000407188	5.54e-05	3.87817
Lyz2	Lysozyme OS=Mus musculus GN=Lyz2 PE=1 SV=1	A0A077S2U6	0.000408551	5.55e-05	59.6876
Snap23	Synaptosomal-associated protein 23 OS=Mus musculus GN=Snap23 PE=1 SV=1	SNP23	0.000408798	5.55e-05	13.7152
Fto	Alpha-ketoglutarate-dependent dioxygenase FTO OS=Mus musculus GN=Fto PE=1 SV=1	FTO	0.000421353	5.72e-05	4.05899
Tgm1	Protein-glutamine gamma-glutamyltransferase K OS=Mus musculus GN=Tgm1 PE=1 SV=1	A0A0R4J293	0.000432248	5.87e-05	5.39789
H2afy	Core histone macro-H2A.1 OS=Mus musculus GN=H2afy PE=1 SV=3	H2AY	0.000447541	6.07e-05	1.61828
Prkra	Interferon-inducible double-stranded RNA-dependent protein kinase activator A OS=Mus musculus GN=Prkra PE=1 SV=1	PRKRA	0.000449638	6.09e-05	5.03676
Arglu1	Arginine and glutamate-rich protein 1 OS=Mus musculus GN=Arglu1 PE=1 SV=2	ARGL1	0.00044974	6.09e-05	2.90386
Rad23b	Uncharacterized protein OS=Mus musculus GN=Rad23b PE=2 SV=1	Q3TJ52	0.000465591	6.29e-05	2.01559
Acot9	Acyl-coenzyme A thioesterase 9, mitochondrial OS=Mus musculus GN=Acot9 PE=1 SV=1	ACOT9	0.000466525	6.3e-05	2.06551
St13	Uncharacterized protein OS=Mus musculus GN=St13 PE=2 SV=1	Q3U3N7	0.000469469	6.34e-05	1.94828
Gtpbp4	Nucleolar GTP-binding protein 1 OS=Mus musculus GN=Gtpbp4 PE=1 SV=1	A0A217FL53	0.0004751	6.41e-05	6.67576
Fth1	Ferritin heavy chain OS=Mus musculus GN=Fth1 PE=1 SV=2	FRIH	0.000476219	6.42e-05	2.28412
Hectd1	E3 ubiquitin-protein ligase HECTD1 OS=Mus musculus GN=Hectd1 PE=1 SV=2	HECD1	0.000479356	6.46e-05	8.99507
Lsm2	U6 snRNA-associated Sm-like protein LSm2 OS=Mus musculus GN=Lsm2 PE=1 SV=1	LSM2	0.000480165	6.46e-05	3.69692
Ddx50	ATP-dependent RNA helicase DDX50 OS=Mus musculus GN=Ddx50 PE=2 SV=1	DDX50	0.000485802	6.53e-05	12.2512
Dnaja1	DnaJ homolog subfamily A member 1 OS=Mus musculus GN=Dnaja1 PE=1 SV=1	DNJA1	0.000489303	6.57e-05	1.56677
Mrpl37	39S ribosomal protein L37, mitochondrial OS=Mus musculus GN=Mrpl37 PE=1 SV=1	RM37	0.000493571	6.63e-05	3.19968
Tpp1	Tripeptidyl-peptidase 1 OS=Mus musculus GN=Tpp1 PE=1 SV=2	TPP1	0.000498185	6.68e-05	2.07663
Psmd9	26S proteasome non-ATPase regulatory subunit 9 (Fragment) OS=Mus musculus GN=Psmd9 PE=1 SV=1	A0A0G2JGN6	0.000502068	6.73e-05	1.78143
Efl1	Elongation factor-like GTPase 1 OS=Mus musculus GN=Efl1 PE=1 SV=1	EFL1	0.000503949	6.75e-05	2.52907
Babam1	BRISC and BRCA1-A complex member 1 OS=Mus musculus GN=Babam1 PE=1 SV=1	BABA1	0.00050539	6.76e-05	3.49714
Pfkfb3	6-phosphofructo-2-kinase/fructose-2,6-biphosphatase 3 OS=Mus musculus GN=Pfkfb3 PE=1 SV=1	A0A0A6YY64	0.000509349	6.81e-05	2.52626
Gfm1	Elongation factor G, mitochondrial OS=Mus musculus GN=Gfm1 PE=1 SV=1	EFGM	0.000510884	6.83e-05	2.15168
Mmgt1	Membrane magnesium transporter 1 OS=Mus musculus GN=Mmgt1 PE=1 SV=1	MMGT1	0.000529919	7.08e-05	1.93649
Casp1	Caspase-1 OS=Mus musculus GN=Casp1 PE=1 SV=1	CASP1	0.00054851	7.32e-05	Infinity
Col9a2	Collagen alpha-2(IX) chain OS=Mus musculus GN=Col9a2 PE=1 SV=1	I7HJR1	0.000568224	7.57e-05	141.985
Parp3	Poly [ADP-ribose] polymerase OS=Mus musculus GN=Parp3 PE=2 SV=1	Q3UGL7	0.000575595	7.67e-05	Infinity
Naglu	Naglu OS=Mus musculus GN=Naglu PE=2 SV=1	O54752	0.000576022	7.67e-05	65.1401
Cops7a	COP9 signalosome complex subunit 7a (Fragment) OS=Mus musculus GN=Cops7a PE=1 SV=1	D3YVI6	0.000586803	7.8e-05	2.16386
Fam98a	Protein FAM98A OS=Mus musculus GN=Fam98a PE=1 SV=1	FA98A	0.000588234	7.81e-05	3.79525
Tkt	Transketolase OS=Mus musculus GN=Tkt PE=1 SV=1	TKT	0.000588749	7.81e-05	1.62158
Pi4k2a	Phosphatidylinositol 4-kinase type 2-alpha OS=Mus musculus GN=Pi4k2a PE=1 SV=1	P4K2A	0.000601517	7.98e-05	1.92195
Rhoa	Transforming protein RhoA OS=Mus musculus GN=Rhoa PE=1 SV=1	RHOA	0.000603504	8e-05	1.35563
Evl	Ena-vasodilator stimulated phosphoprotein OS=Mus musculus GN=Evl PE=2 SV=1	Q6PB99	0.000617225	8.17e-05	2.57662
Ap3m1	AP-3 complex subunit mu-1 OS=Mus musculus GN=Ap3m1 PE=1 SV=1	AP3M1	0.000628366	8.32e-05	1.4481
H2-Aa	H-2 class II histocompatibility antigen, A-B alpha chain OS=Mus musculus GN=H2-Aa PE=1 SV=2	HA2B	0.000635962	8.41e-05	3.2432
Spart	Spartin OS=Mus musculus GN=Spart PE=1 SV=1	SPART	0.000642914	8.5e-05	2.0228
Psmb3	Proteasome subunit beta type-3 OS=Mus musculus GN=Psmb3 PE=1 SV=1	PSB3	0.000653125	8.62e-05	1.77092
Nup35	Nucleoporin NUP53 OS=Mus musculus GN=Nup35 PE=1 SV=2	NUP53	0.000660878	8.72e-05	59.5214
Carm1	Histone-arginine methyltransferase CARM1 OS=Mus musculus GN=Carm1 PE=1 SV=2	CARM1	0.000661965	8.72e-05	2.13013
Aip	AH receptor-interacting protein OS=Mus musculus GN=Aip PE=1 SV=1	AIP	0.000664194	8.74e-05	1.812
Syngr2	Synaptogyrin 2, isoform CRA_c OS=Mus musculus GN=Syngr2 PE=4 SV=1	B0QZP8	0.000677787	8.91e-05	175.011
Wdr77	Methylosome protein 50 OS=Mus musculus GN=Wdr77 PE=1 SV=1	MEP50	0.000685503	9e-05	2.21766
Trim34a	Tripartite motif-containing protein 34A OS=Mus musculus GN=Trim34a PE=1 SV=2	E9PYZ4	0.000706824	9.27e-05	3.76644
Lamtor1	Ragulator complex protein LAMTOR1 OS=Mus musculus GN=Lamtor1 PE=1 SV=1	A0A0A6YX02	0.000710194	9.31e-05	1.90195
Cxcl10	C-X-C motif chemokine OS=Mus musculus GN=Cxcl10 PE=3 SV=1	D3YW23	0.000713693	9.36e-05	17.0231
Wipf1	WAS/WASL-interacting protein family member 1 OS=Mus musculus GN=Wipf1 PE=1 SV=1	WIPF1	0.000721251	9.45e-05	136.779
Ogfr	Opioid growth factor receptor OS=Mus musculus GN=Ogfr PE=1 SV=1	OGFR	0.000725117	9.5e-05	64.7809
Ipo9	Importin-9 OS=Mus musculus GN=Ipo9 PE=1 SV=1	E0CXB2	0.000727167	9.52e-05	2.2532
Tecr	Very-long-chain enoyl-CoA reductase OS=Mus musculus GN=Tecr PE=1 SV=1	TECR	0.000734798	9.61e-05	7.22064
Ttr	Transthyretin OS=Mus musculus GN=Ttr PE=1 SV=1	TTHY	0.000749707	9.8e-05	7.03472
Tra2a	Uncharacterized protein OS=Mus musculus GN=Tra2a PE=2 SV=1	Q3TAP5	0.000755717	9.88e-05	4.62767
Gm45927	Secretory carrier-associated membrane protein OS=Mus musculus GN=Gm45927 PE=2 SV=1	B2M0S2	0.000771527	0.000100678	1.91138
Matr3	Matrin-3 OS=Mus musculus GN=Matr3 PE=1 SV=1	MATR3	0.000781876	0.000101936	1.38567
Aco1	Cytoplasmic aconitate hydratase OS=Mus musculus GN=Aco1 PE=1 SV=3	ACOC	0.000784321	0.000102208	1.81393
Ifi205	Ifi205 OS=Mus musculus domesticus GN=Ifi205 PE=4 SV=1	A0A1Z3MI21	0.000785864	0.000102362	130.617
Ncapg	Non-SMC condensin I complex, subunit G OS=Mus musculus GN=Ncapg PE=1 SV=1	E9PWG6	0.000786241	0.000102365	73.2663
Gm4951	Interferon-gamma-inducible GTPase Ifgga2 protein OS=Mus musculus GN=Gm4951 PE=1 SV=1	Q3UED7	0.000793909	0.000103316	8.84263
Mut	Methylmalonyl-CoA mutase, mitochondrial OS=Mus musculus GN=Mut PE=1 SV=2	MUTA	0.000810981	0.000105441	1.80005
Pdcd6ip	Programmed cell death 6-interacting protein OS=Mus musculus GN=Pdcd6ip PE=1 SV=3	PDC6I	0.000816788	0.000106148	1.90679
Fasn	Fatty acid synthase OS=Mus musculus GN=Fasn PE=1 SV=2	FAS	0.000821267	0.000106682	1.55705
Tmem263	Transmembrane protein 263 OS=Mus musculus GN=Tmem263 PE=1 SV=1	TM263	0.000834319	0.000108328	1.57692
Arfgef3	Brefeldin A-inhibited guanine nucleotide-exchange protein 3 OS=Mus musculus GN=Arfgef3 PE=1 SV=1	BIG3	0.000851272	0.000110429	1.85697
Med23	Mediator of RNA polymerase II transcription subunit 23 (Fragment) OS=Mus musculus GN=Med23 PE=1 SV=1	H3BK33	0.000857984	0.000111249	33.8135
Vti1b	Vesicle transport through interaction with t-SNAREs homolog 1B OS=Mus musculus GN=Vti1b PE=1 SV=1	VTI1B	0.000860922	0.000111579	1.51934
S100a13	Protein S100-A13 OS=Mus musculus GN=S100a13 PE=1 SV=1	A0A0A0MQ90	0.000863693	0.000111888	1.89187
Glod4	Glyoxalase domain-containing protein 4 OS=Mus musculus GN=Glod4 PE=1 SV=1	GLOD4	0.000870364	0.000112681	1.71865
Hint1	Histidine triad nucleotide-binding protein 1 OS=Mus musculus GN=Hint1 PE=1 SV=3	HINT1	0.000870604	0.000112681	1.89929
Ola1	Obg-like ATPase 1 OS=Mus musculus GN=Ola1 PE=1 SV=1	OLA1	0.00087343	0.000112995	1.5764
Mak16	Protein MAK16 homolog OS=Mus musculus GN=Mak16 PE=1 SV=1	MAK16	0.000875966	0.000113272	43.6552
Fkbp11	Peptidyl-prolyl cis-trans isomerase FKBP11 OS=Mus musculus GN=Fkbp11 PE=1 SV=1	FKB11	0.000881013	0.000113822	113.252
Adprhl2	Poly(ADP-ribose) glycohydrolase ARH3 OS=Mus musculus GN=Adprhl2 PE=1 SV=1	ARHL2	0.000906398	0.000116996	1.9227
Myo1f	Unconventional myosin-If OS=Mus musculus GN=Myo1f PE=1 SV=1	G3V011	0.000924207	0.000119187	5.121
Dhx30	Putative ATP-dependent RNA helicase DHX30 OS=Mus musculus GN=Dhx30 PE=1 SV=1	A0A0G2JGL8	0.000956961	0.000123077	2.42277
Usp19	Ubiquitin carboxyl-terminal hydrolase 19 OS=Mus musculus GN=Usp19 PE=1 SV=1	A0A0A6YWX1	0.000957669	0.000123113	3.88123
Ubxn7	UBX domain-containing protein 7 OS=Mus musculus GN=Ubxn7 PE=2 SV=1	Q3UGV7	0.000962997	0.000123742	3.44693
Bccip	BRCA2 and CDKN1A-interacting protein OS=Mus musculus GN=Bccip PE=1 SV=1	BCCIP	0.000965955	0.000124064	39.0693
	UPF0598 protein C8orf82 homolog OS=Mus musculus PE=1 SV=1	CH082	0.000985778	0.000126442	3.94462
Prps1	Ribose-phosphate pyrophosphokinase 1 OS=Mus musculus GN=Prps1 PE=1 SV=4	PRPS1	0.00102373	0.000131193	1.43578
Nploc4	Uncharacterized protein OS=Mus musculus GN=Nploc4 PE=2 SV=1	Q3UDU9	0.00102866	0.000131765	2.50895
H2-DMb1	Class II histocompatibility antigen, M beta 1 chain OS=Mus musculus GN=H2-DMb1 PE=2 SV=1	DMB	0.00103471	0.000132421	13.6
H1f0	Uncharacterized protein OS=Mus musculus GN=H1f0 PE=2 SV=1	Q3U4Y0	0.00105773	0.000135247	1.78981
Emc1	C230096C10Rik protein OS=Mus musculus GN=Emc1 PE=2 SV=1	A1L2Z3	0.0010624	0.000135722	1.86137
Brix1	Ribosome biogenesis protein BRX1 homolog OS=Mus musculus GN=Brix1 PE=1 SV=3	BRX1	0.00111101	0.000141427	10.6245
Sec22b	Vesicle-trafficking protein SEC22b OS=Mus musculus GN=Sec22b PE=1 SV=3	SC22B	0.00113858	0.00014455	1.59528
Mrps21	28S ribosomal protein S21, mitochondrial (Fragment) OS=Mus musculus GN=Mrps21 PE=1 SV=1	D3YVZ9	0.00114156	0.000144864	1.87492
Gimap4	GTPase IMAP family member 4 OS=Mus musculus GN=Gimap4 PE=1 SV=1	D3YTN4	0.00116189	0.000147247	8.26349
Echs1	Enoyl-CoA hydratase, mitochondrial OS=Mus musculus GN=Echs1 PE=1 SV=1	ECHM	0.00116248	0.000147257	1.66793
Nat2	Arylamine N-acetyltransferase 2 OS=Mus musculus GN=Nat2 PE=1 SV=1	ARY2	0.00117934	0.000149259	3.64879
Mri1	Methylthioribose-1-phosphate isomerase OS=Mus musculus GN=Mri1 PE=1 SV=1	MTNA	0.00119053	0.00015061	56.2424
Gmppa	Mannose-1-phosphate guanyltransferase alpha OS=Mus musculus GN=Gmppa PE=1 SV=1	GMPPA	0.00120485	0.000152219	1.70744
Src	Neuronal proto-oncogene tyrosine-protein kinase Src OS=Mus musculus GN=Src PE=1 SV=4	SRC	0.00124107	0.000156657	1.47138
Gabpa	GA-binding protein alpha chain OS=Mus musculus GN=Gabpa PE=1 SV=2	GABPA	0.00125793	0.000158644	86.6907
Map4	Microtubule-associated protein OS=Mus musculus GN=Map4 PE=1 SV=1	A0A0G2JDN7	0.00126672	0.000159682	1.79701
Abcb7	ATP-binding cassette sub-family B member 7, mitochondrial OS=Mus musculus GN=Abcb7 PE=1 SV=3	ABCB7	0.00127206	0.000160214	1.82668
Plcb3	1-phosphatidylinositol 4,5-bisphosphate phosphodiesterase beta-3 OS=Mus musculus GN=Plcb3 PE=1 SV=2	PLCB3	0.00127629	0.000160677	1.68432
Ptx3	Pentraxin-related protein PTX3 OS=Mus musculus GN=Ptx3 PE=1 SV=2	PTX3	0.00129294	0.000162558	4.17772
Dnajc13	DnaJ heat shock protein family (Hsp40) member C13 OS=Mus musculus GN=Dnajc13 PE=1 SV=1	G3X922	0.00132377	0.000166214	26.7447
Rheb	GTP-binding protein Rheb OS=Mus musculus GN=Rheb PE=1 SV=1	RHEB	0.00132449	0.000166232	1.52054
Cybb	Uncharacterized protein OS=Mus musculus GN=Cybb PE=2 SV=1	Q3U4P0	0.00132626	0.000166381	152.263
Sugt1	Protein SGT1 homolog OS=Mus musculus GN=Sugt1 PE=1 SV=3	SGT1	0.00133093	0.000166893	1.70729
Timm8a1	Mitochondrial import inner membrane translocase subunit Tim8 A OS=Mus musculus GN=Timm8a1 PE=1 SV=1	TIM8A	0.0013453	0.000168474	1.41243
Acaca	Acetyl-CoA carboxylase 1 OS=Mus musculus GN=Acaca PE=1 SV=1	ACACA	0.00139478	0.000174593	1.81598
Phb	Prohibitin OS=Mus musculus GN=Phb PE=1 SV=1	PHB	0.00140525	0.000175827	1.54877
Tfg	Uncharacterized protein OS=Mus musculus GN=Tfg PE=2 SV=1	Q9D828	0.00141042	0.000176243	2.13283
Far1	Fatty acyl-CoA reductase 1 OS=Mus musculus GN=Far1 PE=1 SV=1	FACR1	0.00145717	0.000181687	37.5847
Vat1	Synaptic vesicle membrane protein VAT-1 homolog OS=Mus musculus GN=Vat1 PE=1 SV=3	VAT1	0.00151223	0.000188142	2.03227
Nmt1	Glycylpeptide N-tetradecanoyltransferase 1 OS=Mus musculus GN=Nmt1 PE=1 SV=1	NMT1	0.00151457	0.000188351	3.72858
Golga3	Golgin subfamily A member 3 OS=Mus musculus GN=Golga3 PE=1 SV=1	A0A0R4J1H6	0.00152623	0.000189635	2.49886
Hspa4	Heat shock 70 kDa protein 4 OS=Mus musculus GN=Hspa4 PE=1 SV=1	Q3U2G2	0.00153011	0.000189952	1.46372
FAM120A	Constitutive coactivator of PPAR-gamma-like protein 1 OS=Mus musculus GN=FAM120A PE=1 SV=2	F120A	0.00153824	0.00019088	1.77578
Rars2	Probable arginine--tRNA ligase, mitochondrial OS=Mus musculus GN=Rars2 PE=1 SV=1	SYRM	0.00156073	0.000193585	2.26269
Cd63	Tetraspanin (Fragment) OS=Mus musculus GN=Cd63 PE=1 SV=1	A0A1W2P8C6	0.00158083	0.000195994	34.6012
Hadh	Hydroxyacyl-coenzyme A dehydrogenase, mitochondrial OS=Mus musculus GN=Hadh PE=1 SV=2	HCDH	0.00164065	0.000203059	2.05142
Prim2	DNA primase large subunit OS=Mus musculus GN=Prim2 PE=1 SV=1	PRI2	0.00176329	0.000217859	44.222
Arl8b	ADP-ribosylation factor-like protein 8B OS=Mus musculus GN=Arl8b PE=1 SV=1	A0A0N4SVB8	0.00178554	0.000220513	1.44215
Pbk	Lymphokine-activated killer T-cell-originated protein kinase OS=Mus musculus GN=Pbk PE=1 SV=1	TOPK	0.00180543	0.000222873	4.08074
	UPF0600 protein C5orf51 homolog OS=Mus musculus PE=1 SV=1	CE051	0.00183313	0.000225805	1.81414
Pld4	Phospholipase D4 OS=Mus musculus GN=Pld4 PE=1 SV=1	PLD4	0.00191404	0.000235366	11.6689
Kdelc1	KDEL motif-containing protein 1 OS=Mus musculus GN=Kdelc1 PE=1 SV=1	KDEL1	0.00194354	0.000238686	2476.33
Cmtr1	Cap-specific mRNA (nucleoside-2'-O-)-methyltransferase 1 OS=Mus musculus GN=Cmtr1 PE=1 SV=1	CMTR1	0.00198096	0.000243072	2.41985
Tkfc	Triokinase/FMN cyclase OS=Mus musculus GN=Tkfc PE=1 SV=1	TKFC	0.00198745	0.000243763	1.52152
Gnl3	Guanine nucleotide-binding protein-like 3 OS=Mus musculus GN=Gnl3 PE=1 SV=2	GNL3	0.00200977	0.000246184	39.146
Capza1	F-actin-capping protein subunit alpha-1 OS=Mus musculus GN=Capza1 PE=1 SV=4	CAZA1	0.00203149	0.000248631	1.97664
HBB1	Hemoglobin beta chain subunit OS=Mus musculus GN=HBB1 PE=2 SV=1	B1Q450	0.00203265	0.000248667	5.6487
Clic1	Chloride intracellular channel protein 1 OS=Mus musculus GN=Clic1 PE=1 SV=3	CLIC1	0.002075	0.000253414	2.54361
Lonp1	Lon protease homolog, mitochondrial OS=Mus musculus GN=Lonp1 PE=1 SV=2	LONM	0.00212172	0.000258788	1.43791
Col11a1	Collagen alpha-1(XI) chain OS=Mus musculus GN=Col11a1 PE=1 SV=2	COBA1	0.0021285	0.000259394	53.581
Elmo1	Engulfment and cell motility protein 1 OS=Mus musculus GN=Elmo1 PE=1 SV=2	ELMO1	0.00218901	0.000266654	1.65802
Pfdn5	Prefoldin subunit 5 OS=Mus musculus GN=Pfdn5 PE=1 SV=1	PFD5	0.00220105	0.000268006	4.29869
Acadm	Medium-chain specific acyl-CoA dehydrogenase, mitochondrial OS=Mus musculus GN=Acadm PE=1 SV=1	ACADM	0.002219	0.000270077	1.57695
Eif5a	Eukaryotic translation initiation factor 5A (Fragment) OS=Mus musculus GN=Eif5a PE=1 SV=1	A0A0A0MQM0	0.00223117	0.000271327	2.38997
Serpinb9	SPI6 OS=Mus musculus GN=Serpinb9 PE=1 SV=1	O08797	0.00226455	0.00027527	6.2097
Cep170	Centrosomal protein of 170 kDa OS=Mus musculus GN=Cep170 PE=1 SV=1	H7BX26	0.00227004	0.000275702	1.65736
Sox6	Transcription factor SOX-6 OS=Mus musculus GN=Sox6 PE=1 SV=1	A0A0U1RNW8	0.00228716	0.000277546	25.3739
Maoa	Amine oxidase [flavin-containing] A OS=Mus musculus GN=Maoa PE=1 SV=3	AOFA	0.00233111	0.000282519	2.26685
Utrn	Utrophin OS=Mus musculus GN=Utrn PE=1 SV=1	E9Q6R7	0.00236003	0.000285781	41.7168
Arpin	Arpin OS=Mus musculus GN=Arpin PE=1 SV=1	ARPIN	0.00241691	0.000292298	1.53814
Pgm3	Phosphoacetylglucosamine mutase OS=Mus musculus GN=Pgm3 PE=1 SV=1	AGM1	0.00242656	0.000293216	1.72199
Ubr4	E3 ubiquitin-protein ligase UBR4 OS=Mus musculus GN=Ubr4 PE=1 SV=1	UBR4	0.00242988	0.000293494	2.18112
Pelp1	Proline, glutamic acid and leucine rich protein 1 OS=Mus musculus GN=Pelp1 PE=4 SV=1	A0A158SIT8	0.00251935	0.000303915	26.3749
Pycr3	Pyrroline-5-carboxylate reductase 3 OS=Mus musculus GN=Pycr3 PE=1 SV=2	P5CR3	0.00252418	0.000304369	1.97243
Mif	Macrophage migration inhibitory factor OS=Mus musculus GN=Mif PE=1 SV=2	MIF	0.00259202	0.000312286	1.68702
Msh6	DNA mismatch repair protein Msh6 OS=Mus musculus GN=Msh6 PE=1 SV=3	MSH6	0.00261533	0.000314564	33.2254
Nmral1	NmrA-like family domain-containing protein 1 OS=Mus musculus GN=Nmral1 PE=1 SV=1	NMRL1	0.00262406	0.000315481	1.33447
Hspbp1	Hsp70-binding protein 1 (Fragment) OS=Mus musculus GN=Hspbp1 PE=1 SV=1	A0A0U1RPF2	0.00268949	0.00032294	2.55715
Ap1s1	AP-1 complex subunit sigma-1A OS=Mus musculus GN=Ap1s1 PE=1 SV=1	AP1S1	0.00280546	0.000336441	1.99069
Ckap5	Cytoskeleton-associated protein 5 OS=Mus musculus GN=Ckap5 PE=1 SV=1	A0A0R4J0K2	0.00282776	0.00033883	1.45381
Itih2	Inter-alpha-trypsin inhibitor heavy chain H2 OS=Mus musculus GN=Itih2 PE=1 SV=1	ITIH2	0.00284746	0.000341048	55.0491
Erap1	Endoplasmic reticulum aminopeptidase 1 OS=Mus musculus GN=Erap1 PE=1 SV=2	ERAP1	0.00290208	0.000347008	148.164
Myef2	Myelin expression factor 2 OS=Mus musculus GN=Myef2 PE=1 SV=1	MYEF2	0.00292759	0.000349766	1.3957
Ppp1r18	2310014H01Rik protein OS=Mus musculus GN=Ppp1r18 PE=2 SV=1	B2RWV7	0.00293057	0.00034983	48.1993
Phax	Phax protein (Fragment) OS=Mus musculus GN=Phax PE=2 SV=1	A0PJ63	0.00293664	0.000350408	62.7134
Atad1	ATPase family AAA domain-containing protein 1 OS=Mus musculus GN=Atad1 PE=1 SV=1	ATAD1	0.00305971	0.000364636	1.37155
Crkl	Crk-like protein OS=Mus musculus GN=Crkl PE=1 SV=2	CRKL	0.00313079	0.000372485	1.7629
Hivep1	Zinc finger protein 40 (Fragment) OS=Mus musculus GN=Hivep1 PE=4 SV=1	A0A1Y7VJI1	0.00319531	0.000379846	2.43565
Eif3m	Eukaryotic translation initiation factor 3 subunit M OS=Mus musculus GN=Eif3m PE=1 SV=1	EIF3M	0.003199	0.000380126	1.41321
Nubp2	Cytosolic Fe-S cluster assembly factor NUBP2 OS=Mus musculus GN=Nubp2 PE=1 SV=1	NUBP2	0.00322932	0.000383569	43.3603
Arl3	ADP-ribosylation factor-like protein 3 OS=Mus musculus GN=Arl3 PE=1 SV=1	ARL3	0.00329088	0.000390556	1.78295
Arpc2	Actin-related protein 2/3 complex subunit 2 OS=Mus musculus GN=Arpc2 PE=1 SV=3	ARPC2	0.00331497	0.000393252	1.30151
Blvra	Biliverdin reductase A OS=Mus musculus GN=Blvra PE=1 SV=1	BIEA	0.00332223	0.00039395	1.35514
Acox1	Peroxisomal acyl-coenzyme A oxidase 1 (Fragment) OS=Mus musculus GN=Acox1 PE=1 SV=1	A2A848	0.00334481	0.000396463	2.26713
Abhd11	Protein ABHD11 OS=Mus musculus GN=Abhd11 PE=1 SV=1	ABHDB	0.00334966	0.000396874	1.68782
Tapbpl	Tapasin-related protein OS=Mus musculus GN=Tapbpl PE=1 SV=2	TPSNR	0.00349202	0.000413055	43.6269
Ppp6c	Serine/threonine-protein phosphatase 6 catalytic subunit OS=Mus musculus GN=Ppp6c PE=1 SV=1	PPP6	0.00350668	0.000414446	2.07594
Cand1	Cullin-associated NEDD8-dissociated protein 1 OS=Mus musculus GN=Cand1 PE=1 SV=2	CAND1	0.00354267	0.000418527	1.38295
Thumpd1	THUMP domain-containing protein 1 OS=Mus musculus GN=Thumpd1 PE=1 SV=1	THUM1	0.00355799	0.000420163	1.96338
Wdr48	WD repeat-containing protein 48 OS=Mus musculus GN=Wdr48 PE=1 SV=1	WDR48	0.00360917	0.000425855	1.69272
Maged2	Uncharacterized protein OS=Mus musculus GN=Maged2 PE=2 SV=1	Q3TFU3	0.00368941	0.000434784	31.5727
Mrps24	28S ribosomal protein S24, mitochondrial OS=Mus musculus GN=Mrps24 PE=1 SV=1	RT24	0.00369441	0.000435194	1.90128
Hmox1	Heme oxygenase 1 OS=Mus musculus GN=Hmox1 PE=1 SV=1	HMOX1	0.00377894	0.000444968	60.5953
Lsm4	U6 snRNA-associated Sm-like protein LSm4 OS=Mus musculus GN=Lsm4 PE=1 SV=1	A0A1B0GRR9	0.00382694	0.000450434	44.2191
Purg	Purine-rich element-binding protein gamma OS=Mus musculus GN=Purg PE=1 SV=1	PURG	0.00382871	0.000450457	2.05424
C1qbp	Complement component 1 Q subcomponent-binding protein, mitochondrial OS=Mus musculus GN=C1qbp PE=1 SV=1	Q8R5L1	0.00384475	0.000451972	1.96345
Selenof	Selenoprotein F (Fragment) OS=Mus musculus GN=Selenof PE=1 SV=1	A0A0G2JEF3	0.00388167	0.000455937	36.0232
Reps1	RalBP1-associated Eps domain-containing protein 1 OS=Mus musculus GN=Reps1 PE=1 SV=2	REPS1	0.00400351	0.000469862	2.13292
Mrpl12	39S ribosomal protein L12, mitochondrial OS=Mus musculus GN=Mrpl12 PE=1 SV=2	RM12	0.00401551	0.000471077	2.05947
Npl	N-acetylneuraminate lyase OS=Mus musculus GN=Npl PE=1 SV=1	NPL	0.00404958	0.000474879	5.17609
Impdh1	Inosine-5'-monophosphate dehydrogenase 1 OS=Mus musculus GN=Impdh1 PE=1 SV=2	IMDH1	0.00406596	0.000476604	1.66609
Igh	Igh protein OS=Mus musculus GN=Igh PE=2 SV=1	Q58E56	0.00410188	0.000480617	62.4992
Glyr1	Putative oxidoreductase GLYR1 OS=Mus musculus GN=Glyr1 PE=1 SV=1	GLYR1	0.00433393	0.00050656	23.5813
Hspe1	Heat shock protein 1 (Chaperonin 10) OS=Mus musculus GN=Hspe1 PE=1 SV=1	Q4KL76	0.00436838	0.00051017	1.64147
Rab7	MCG130610 OS=Mus musculus GN=Rab7 PE=1 SV=1	Q4FJQ0	0.00439848	0.000513476	1.31006
Nsfl1c	NSFL1 cofactor p47 OS=Mus musculus GN=Nsfl1c PE=1 SV=1	NSF1C	0.00458738	0.000534218	1.58625
Polr1c	Polr1c protein OS=Mus musculus GN=Polr1c PE=2 SV=1	A1L3C2	0.00461486	0.000536801	34.1033
H2-Ab1	MHC class II antigen A beta 1 OS=Mus musculus GN=H2-Ab1 PE=2 SV=1	A0A068BFU4	0.004686	0.000544714	85.1899
Bag6	Large proline-rich protein BAG6 OS=Mus musculus GN=Bag6 PE=1 SV=1	Q3UF95	0.00468703	0.000544714	2.12461
Wdr18	Wdr18 protein (Fragment) OS=Mus musculus GN=Wdr18 PE=2 SV=1	Q8K265	0.0047079	0.000546916	20.8795
H2-Ab1	H-2 class II histocompatibility antigen, A beta chain OS=Mus musculus GN=H2-Ab1 PE=1 SV=1	HB2A	0.00475133	0.000551737	85.1899
Sumf2	Sumf2 protein OS=Mus musculus GN=Sumf2 PE=2 SV=1	Q0VDW5	0.00489376	0.000567354	47.4901
Lpp	Lipoma-preferred partner homolog OS=Mus musculus GN=Lpp PE=1 SV=1	LPP	0.00493969	0.000572215	35.092
Pycard	Apoptosis-associated speck-like protein containing a CARD OS=Mus musculus GN=Pycard PE=1 SV=1	ASC	0.00496528	0.00057448	20.0982
Anxa7	Annexin OS=Mus musculus GN=Anxa7 PE=1 SV=1	A0A2C9F2D2	0.0049938	0.000577546	1.48378
Gm20547	Predicted gene 20547 OS=Mus musculus GN=Gm20547 PE=3 SV=1	B8JJN0	0.00503565	0.000581681	35.5963
Crtap	Cartilage-associated protein OS=Mus musculus GN=Crtap PE=1 SV=3	CRTAP	0.00506084	0.000584354	33.694
Grwd1	Glutamate-rich WD repeat-containing protein 1 OS=Mus musculus GN=Grwd1 PE=1 SV=2	GRWD1	0.00512853	0.000591692	37.4211
Csde1	Cold shock domain-containing protein E1 OS=Mus musculus GN=Csde1 PE=1 SV=1	A0A0G2JF72	0.0051463	0.000593023	1.62232
Stag2	Cohesin subunit SA-2 OS=Mus musculus GN=Stag2 PE=1 SV=1	A2AFF6	0.00524546	0.000604206	16.8775
Zc3h11a	Uncharacterized protein OS=Mus musculus GN=Zc3h11a PE=2 SV=1	Q3TIV2	0.00552411	0.000635279	26.4575
Col1a1	Col1a1 protein (Fragment) OS=Mus musculus GN=Col1a1 PE=2 SV=1	Q99LL6	0.00557525	0.000640644	27.7732
Coasy	Bifunctional coenzyme A synthase OS=Mus musculus GN=Coasy PE=1 SV=2	COASY	0.00564034	0.000647603	1.40978
Fkbp9	Peptidyl-prolyl cis-trans isomerase FKBP9 OS=Mus musculus GN=Fkbp9 PE=1 SV=1	FKBP9	0.00576807	0.000661736	15.9475
Mrps28	28S ribosomal protein S28, mitochondrial OS=Mus musculus GN=Mrps28 PE=1 SV=1	RT28	0.00584135	0.000669606	1.57612
Ankrd17	Ankyrin repeat domain-containing protein 17 OS=Mus musculus GN=Ankrd17 PE=1 SV=1	A0A0G2JDZ9	0.00585635	0.000670788	33.5738
Sh3kbp1	Uncharacterized protein OS=Mus musculus GN=Sh3kbp1 PE=2 SV=1	Q3TA88	0.00589095	0.00067421	1.58
Smarcc2	SWI/SNF complex subunit SMARCC2 OS=Mus musculus GN=Smarcc2 PE=1 SV=2	SMRC2	0.00614593	0.000702268	3.89647
Ddi2	Protein DDI1 homolog 2 OS=Mus musculus GN=Ddi2 PE=1 SV=1	DDI2	0.00616028	0.000703363	2.75166
Rela	Uncharacterized protein OS=Mus musculus GN=Rela PE=2 SV=1	Q3U3Q8	0.00616044	0.000703363	26.2412
Rfc3	MCG17786, isoform CRA_a OS=Mus musculus GN=Rfc3 PE=1 SV=1	Q3TKD1	0.00648628	0.000739089	30.5516
Vps29	Vacuolar protein sorting-associated protein 29 (Fragment) OS=Mus musculus GN=Vps29 PE=1 SV=1	D3YYD5	0.006703	0.000762567	1.34525
Sgta	Small glutamine-rich tetratricopeptide repeat-containing protein alpha (Fragment) OS=Mus musculus GN=Sgta PE=1 SV=1	A0A1W2P6P1	0.00684818	0.000778774	1.92245
Adam10	Disintegrin and metalloproteinase domain-containing protein 10 OS=Mus musculus GN=Adam10 PE=1 SV=1	E9PYF2	0.00689789	0.000784115	1.51005
Aldh3a2	Aldehyde dehydrogenase OS=Mus musculus GN=Aldh3a2 PE=1 SV=1	B1ATI0	0.00699556	0.000794585	1.92687
Gcdh	Glutaryl-CoA dehydrogenase, mitochondrial OS=Mus musculus GN=Gcdh PE=1 SV=1	A0A0A0MQ68	0.00704835	0.000800263	1.60448
Col1a2	Collagen alpha-2(I) chain OS=Mus musculus GN=Col1a2 PE=1 SV=2	CO1A2	0.00714693	0.000811134	71.3053
Tfrc	Transferrin receptor protein 1 OS=Mus musculus GN=Tfrc PE=1 SV=1	TFR1	0.00716318	0.000812654	2.02119
Pigt	GPI transamidase component PIG-T OS=Mus musculus GN=Pigt PE=1 SV=2	PIGT	0.00724521	0.000821309	5.23226
Enpp7	Ectonucleotide pyrophosphatase/phosphodiesterase 7 OS=Mus musculus GN=Enpp7 PE=1 SV=1	A2A5N7	0.00726358	0.000823064	3.42357
Adrm1	Uncharacterized protein OS=Mus musculus GN=Adrm1 PE=2 SV=1	A0A1S6GWG3	0.00728672	0.000825359	3.36405
Nup85	Nuclear pore complex protein Nup85 OS=Mus musculus GN=Nup85 PE=1 SV=1	NUP85	0.00740677	0.000837961	16.6257
Ptrh2	Peptidyl-tRNA hydrolase 2, mitochondrial OS=Mus musculus GN=Ptrh2 PE=1 SV=1	PTH2	0.00753033	0.000851266	3.39508
Plrg1	Pleiotropic regulator 1 OS=Mus musculus GN=Plrg1 PE=1 SV=1	PLRG1	0.00754794	0.00085292	21.8175
Ggct	Gamma-glutamylcyclotransferase OS=Mus musculus GN=Ggct PE=1 SV=1	A0A0N4SVX8	0.00762589	0.000861244	3.70907
Tmem9b	TMEM9 domain family, member B, isoform CRA_a OS=Mus musculus GN=Tmem9b PE=1 SV=1	D3Z6W5	0.00765451	0.000863233	1.87872
Sepsecs	O-phosphoseryl-tRNA(Sec) selenium transferase (Fragment) OS=Mus musculus GN=Sepsecs PE=4 SV=1	F6ZFG8	0.00765733	0.000863233	1.87241
Ebna1bp2	Probable rRNA-processing protein EBP2 (Fragment) OS=Mus musculus GN=Ebna1bp2 PE=1 SV=8	A2ACZ1	0.00775545	0.00087326	48.1903
Tmem214	Transmembrane protein 214 OS=Mus musculus GN=Tmem214 PE=1 SV=1	TM214	0.0078934	0.000887976	26.799
Aif1	Ionized calcium binding adapter molecule 1 (Fragment) OS=Mus musculus GN=Aif1 PE=2 SV=1	A1E2H8	0.00789546	0.000887976	11.0459
Ube2d3	Ubiquitin-conjugating enzyme E2 D3 OS=Mus musculus GN=Ube2d3 PE=1 SV=1	A0A0G2JGL0	0.00803972	0.000902425	1.51301
Tomm40	Uncharacterized protein (Fragment) OS=Mus musculus GN=Tomm40 PE=2 SV=1	Q3UQD0	0.00806479	0.000904884	1.34795
Tiprl	TIP41-like protein OS=Mus musculus GN=Tiprl PE=1 SV=1	TIPRL	0.00808701	0.00090702	1.30867
Igkv12-46	Immunoglobulin kappa variable 12-46 (Fragment) OS=Mus musculus GN=Igkv12-46 PE=1 SV=2	A0A140T8P6	0.00820644	0.000918973	31.0925
Ube2n	MCG4297 OS=Mus musculus GN=Ube2n PE=1 SV=1	A2RTT4	0.00825404	0.000923941	1.28404
Lsp1	Lymphocyte-specific protein 1 OS=Mus musculus GN=Lsp1 PE=1 SV=2	LSP1	0.00830987	0.000929462	41.9329
Lrrc47	Leucine rich repeat containing 47 OS=Mus musculus GN=Lrrc47 PE=1 SV=1	B1AX98	0.00849991	0.000949975	2.16489
Dbnl	Drebrin-like protein OS=Mus musculus GN=Dbnl PE=1 SV=2	DBNL	0.0085218	0.000952049	1.38
Vapa	Vesicle-associated membrane protein-associated protein A OS=Mus musculus GN=Vapa PE=1 SV=2	VAPA	0.00869361	0.000969727	1.33177
Lsm1	U6 snRNA-associated Sm-like protein LSm1 OS=Mus musculus GN=Lsm1 PE=1 SV=1	LSM1	0.0087089	0.000971054	15.0679
Aldh9a1	Uncharacterized protein OS=Mus musculus GN=Aldh9a1 PE=2 SV=1	Q3TG52	0.00871447	0.000971296	1.53908
Cp	Ceruloplasmin OS=Mus musculus GN=Cp PE=1 SV=2	CERU	0.00878282	0.000978532	4.63192
Adss	Adenylosuccinate synthetase isozyme 2 OS=Mus musculus GN=Adss PE=1 SV=2	PURA2	0.00879706	0.000979737	1.42366
Ptpn1	Tyrosine-protein phosphatase non-receptor type 1 OS=Mus musculus GN=Ptpn1 PE=1 SV=2	PTN1	0.0089733	0.000998586	2.59496
Acox3	Peroxisomal acyl-coenzyme A oxidase 3 OS=Mus musculus GN=Acox3 PE=1 SV=2	ACOX3	0.00909561	0.0010118	1.83551
Rnaseh2b	Ribonuclease H2 subunit B OS=Mus musculus GN=Rnaseh2b PE=1 SV=2	RNH2B	0.00912836	0.00101505	18.1164
Blmh	Bleomycin hydrolase OS=Mus musculus GN=Blmh PE=1 SV=1	BLMH	0.0091504	0.00101709	1.91735
Ppat	Amidophosphoribosyltransferase OS=Mus musculus GN=Ppat PE=2 SV=1	Q3TUW2	0.00915384	0.00101709	26.7262
Rras2	Ras-related protein R-Ras2 OS=Mus musculus GN=Rras2 PE=1 SV=1	RRAS2	0.00920363	0.0010217	1.27263
Alad	Delta-aminolevulinic acid dehydratase OS=Mus musculus GN=Alad PE=1 SV=1	HEM2	0.00931127	0.00103178	1.71912
	Uncharacterized protein OS=Mus musculus PE=2 SV=1	Q8BPF4	0.00985539	0.00108912	5.07087
Galnt2	Polypeptide N-acetylgalactosaminyltransferase 2 OS=Mus musculus GN=Galnt2 PE=1 SV=1	GALT2	0.0100314	0.00110728	26.7104
Man2b1	Lysosomal alpha-mannosidase OS=Mus musculus GN=Man2b1 PE=1 SV=4	MA2B1	0.0101347	0.00111826	15.9186
Prrx1	Paired mesoderm homeobox protein 1 OS=Mus musculus GN=Prrx1 PE=1 SV=1	PRRX1	0.0101528	0.00111981	32.2099
Pepd	Xaa-Pro dipeptidase OS=Mus musculus GN=Pepd PE=1 SV=3	PEPD	0.0102361	0.00112814	1.49427
Ppl	Periplakin OS=Mus musculus GN=Ppl PE=1 SV=1	PEPL	0.0103411	0.00113926	9.3522
Sts	Steryl-sulfatase OS=Mus musculus GN=Sts PE=1 SV=1	STS	0.0103558	0.00114045	1.50397
Stx4	Syntaxin-4 OS=Mus musculus GN=Stx4 PE=1 SV=1	STX4	0.0103982	0.00114467	1.42248
	Probable peptide chain release factor C12orf65 homolog, mitochondrial OS=Mus musculus PE=1 SV=1	CL065	0.0105911	0.00116546	3.55009
Ociad1	OCIA domain-containing protein 1 (Fragment) OS=Mus musculus GN=Ociad1 PE=1 SV=1	A0A0J9YUB6	0.0105961	0.00116556	1.86826
Sec23a	Uncharacterized protein OS=Mus musculus GN=Sec23a PE=2 SV=1	Q8C1E4	0.0106338	0.00116926	1.28785
Ptpn9	Protein tyrosine phosphatase, non-receptor type 9 OS=Mus musculus GN=Ptpn9 PE=1 SV=1	Q2M4G8	0.0109369	0.00120166	1.73786
Scp2	Non-specific lipid-transfer protein OS=Mus musculus GN=Scp2 PE=1 SV=3	NLTP	0.0109565	0.00120335	1.62716
Cul1	Cullin-1 OS=Mus musculus GN=Cul1 PE=1 SV=1	CUL1	0.011006	0.00120832	1.31137
Cdkn2aip	CDKN2A-interacting protein OS=Mus musculus GN=Cdkn2aip PE=1 SV=1	CARF	0.0110105	0.00120835	19.0118
Ufsp2	Ufm1-specific protease 2 OS=Mus musculus GN=Ufsp2 PE=1 SV=1	UFSP2	0.0111218	0.0012201	1.6497
Rlbp1	Retinaldehyde-binding protein 1 (Fragment) OS=Mus musculus GN=Rlbp1 PE=1 SV=1	A0A0U1RNL2	0.0111578	0.00122358	18.4519
Hspb1	Heat shock protein beta-1 OS=Mus musculus GN=Hspb1 PE=1 SV=3	HSPB1	0.0112228	0.00123024	8.78606
45353	Mitochondrial amidoxime reducing component 2 OS=Mus musculus GN=Marc2 PE=1 SV=1	MARC2	0.0114146	0.00125079	1.35489
Tpd52	Tumor protein D52 (Fragment) OS=Mus musculus GN=Tpd52 PE=1 SV=1	D3Z7X7	0.0117383	0.0012833	1.53005
Flot2	Flotillin-2 OS=Mus musculus GN=Flot2 PE=1 SV=2	FLOT2	0.011907	0.00130125	1.59008
Htra2	Serine protease HTRA2, mitochondrial OS=Mus musculus GN=Htra2 PE=1 SV=2	HTRA2	0.0119272	0.00130295	1.73133
Ints11	Integrator complex subunit 11 OS=Mus musculus GN=Ints11 PE=1 SV=1	A8Y5J3	0.0119861	0.00130889	15.2489
G3bp2	Ras GTPase-activating protein-binding protein 2 OS=Mus musculus GN=G3bp2 PE=1 SV=2	G3BP2	0.0120513	0.0013155	1.91504
Mrpl39	Uncharacterized protein OS=Mus musculus GN=Mrpl39 PE=2 SV=1	Q8CCX9	0.0120708	0.00131713	7.51754
Psme3	Proteasome activator complex subunit 3 OS=Mus musculus GN=Psme3 PE=1 SV=1	PSME3	0.0122643	0.00133723	20.0316
Hbb-bs	Beta-globin OS=Mus musculus GN=Hbb-bs PE=1 SV=1	A8DUK4	0.0127345	0.00138638	4.19312
Ube2m	NEDD8-conjugating enzyme Ubc12 OS=Mus musculus GN=Ube2m PE=1 SV=1	UBC12	0.012791	0.001392	1.40564
Dhrs7	Dehydrogenase/reductase SDR family member 7 (Fragment) OS=Mus musculus GN=Dhrs7 PE=1 SV=1	A0A1Y7VN19	0.0128551	0.00139844	2.60864
Cald1	Caldesmon 1 OS=Mus musculus GN=Cald1 PE=1 SV=1	E9QA15	0.0129516	0.00140796	23.3716
Ide	Insulin-degrading enzyme OS=Mus musculus GN=Ide PE=1 SV=1	IDE	0.0129525	0.00140796	11.274
Tfam	Transcription factor A, mitochondrial OS=Mus musculus GN=Tfam PE=1 SV=1	A0A0R4J1N9	0.0130079	0.00141345	1.61193
Ppt1	Palmitoyl-protein thioesterase 1 OS=Mus musculus GN=Ppt1 PE=1 SV=2	PPT1	0.0130814	0.00142035	1.96067
Vps18	Uncharacterized protein OS=Mus musculus GN=Vps18 PE=2 SV=1	Q3UG80	0.01311	0.00142292	1.39782
Rnpep	Aminopeptidase B OS=Mus musculus GN=Rnpep PE=1 SV=2	AMPB	0.0132286	0.00143471	1.69748
Plec	Plectin 10 OS=Mus musculus GN=Plec PE=2 SV=1	Q6S385	0.0132865	0.00144044	1.56367
Cnot9	CCR4-NOT transcription complex subunit 9 OS=Mus musculus GN=Cnot9 PE=1 SV=1	CNOT9	0.0132955	0.00144086	14.1708
Arhgef2	Rho guanine nucleotide exchange factor 2 OS=Mus musculus GN=Arhgef2 PE=1 SV=4	ARHG2	0.013384	0.00144936	1.74616
Col4a1	Collagen alpha-1(IV) chain OS=Mus musculus GN=Col4a1 PE=1 SV=4	CO4A1	0.0135592	0.00146722	2.39472
Gdi2	Rab GDP dissociation inhibitor beta OS=Mus musculus GN=Gdi2 PE=1 SV=1	GDIB	0.0136061	0.00147117	1.331
Eif5b	Eukaryotic translation initiation factor 5B OS=Mus musculus GN=Eif5b PE=1 SV=2	IF2P	0.0136177	0.00147188	18.8587
Cops5	COP9 signalosome complex subunit 5 OS=Mus musculus GN=Cops5 PE=1 SV=3	CSN5	0.0136367	0.00147285	1.61469
Nucb2	Nucleobindin-2 OS=Mus musculus GN=Nucb2 PE=1 SV=2	NUCB2	0.0136371	0.00147285	3.14045
Btf3l4	Transcription factor BTF3 OS=Mus musculus GN=Btf3l4 PE=1 SV=1	A2A7Z4	0.0138807	0.00149601	1.32228
Ahsa2	Activator of 90 kDa heat shock protein ATPase homolog 2 (Fragment) OS=Mus musculus GN=Ahsa2 PE=1 SV=1	A2AF81	0.0139373	0.00150131	18.3837
Vcp	Transitional endoplasmic reticulum ATPase OS=Mus musculus GN=Vcp PE=1 SV=4	TERA	0.0146462	0.00157529	1.5944
Dsp	Desmoplakin OS=Mus musculus GN=Dsp PE=1 SV=1	DESP	0.0147602	0.00158696	7.18563
Gmppb	Mannose-1-phosphate guanyltransferase beta OS=Mus musculus GN=Gmppb PE=1 SV=1	GMPPB	0.0149864	0.00160886	2.30596
Nadk2	NAD kinase 2, mitochondrial OS=Mus musculus GN=Nadk2 PE=1 SV=2	NAKD2	0.0151939	0.00162991	1.26197
Chchd3	MICOS complex subunit Mic19 OS=Mus musculus GN=Chchd3 PE=1 SV=1	MIC19	0.0152795	0.00163811	1.30673
Praf2	PRA1 family protein 2 OS=Mus musculus GN=Praf2 PE=1 SV=1	PRAF2	0.0152835	0.00163811	1.3842
Gm17087	Predicted gene 17087 OS=Mus musculus GN=Gm17087 PE=1 SV=1	V9GXQ2	0.0152875	0.00163811	1.53279
Ampd3	AMP deaminase OS=Mus musculus GN=Ampd3 PE=1 SV=1	A0A1L1SRX2	0.0160755	0.00171997	2.88946
Ptpn23	Tyrosine-protein phosphatase non-receptor type 23 OS=Mus musculus GN=Ptpn23 PE=1 SV=2	PTN23	0.0161179	0.00172383	1.40476
Mcrip1	Mapk-regulated corepressor-interacting protein 1 OS=Mus musculus GN=Mcrip1 PE=1 SV=1	MCRI1	0.0161968	0.001731	1.9542
Icam2	Intercellular adhesion molecule 2 (Fragment) OS=Mus musculus GN=Icam2 PE=1 SV=1	G3UWJ5	0.0163814	0.00174747	12.5281
Plekha5	Pleckstrin homology domain-containing, family A member 5 (Fragment) OS=Mus musculus GN=Plekha5 PE=1 SV=1	A0A0N4SUU0	0.0164719	0.00175646	1.87242
Gm5409	Try10-like trypsinogen OS=Mus musculus GN=Gm5409 PE=2 SV=1	Q7M754	0.0166022	0.00176969	1.41937
Hspa2	Heat shock-related 70 kDa protein 2 OS=Mus musculus GN=Hspa2 PE=1 SV=2	HSP72	0.0166501	0.00177413	1.27183
Mrps23	Uncharacterized protein OS=Mus musculus GN=Mrps23 PE=2 SV=1	Q3THH3	0.0184478	0.00196349	1.95085
Prg2	Bone marrow proteoglycan OS=Mus musculus GN=Prg2 PE=1 SV=1	PRG2	0.0186436	0.00198285	47.9743
Cdk5rap3	CDK5 regulatory subunit-associated protein 3 (Fragment) OS=Mus musculus GN=Cdk5rap3 PE=1 SV=1	B0QZI8	0.0190917	0.002029	8.6455
Atp1b3	Sodium/potassium-transporting ATPase subunit beta-3 OS=Mus musculus GN=Atp1b3 PE=1 SV=1	AT1B3	0.0193473	0.0020554	1.33184
Vps4a	Uncharacterized protein OS=Mus musculus GN=Vps4a PE=2 SV=1	Q3TDX2	0.019659	0.00208697	1.5709
Anp32a	Acidic leucine-rich nuclear phosphoprotein 32 family member A OS=Mus musculus GN=Anp32a PE=1 SV=1	AN32A	0.0197025	0.00209051	1.26294
Acsf2	Acyl-CoA synthetase family member 2, mitochondrial OS=Mus musculus GN=Acsf2 PE=1 SV=1	ACSF2	0.0203494	0.00215705	1.57288
Actn4	Alpha-actinin-4 OS=Mus musculus GN=Actn4 PE=1 SV=1	A0A1L1SV25	0.0204245	0.00216261	1.34621
Actn4	Non-muscle alpha-actinin 4 OS=Mus musculus GN=Actn4 PE=2 SV=1	Q1A602	0.0204245	0.00216261	1.34621
Ear1	Eosinophil cationic protein 1 OS=Mus musculus GN=Ear1 PE=2 SV=1	ECP1	0.0204836	0.00216725	37.4493
Map2k2	Dual specificity mitogen-activated protein kinase kinase 2 OS=Mus musculus GN=Map2k2 PE=1 SV=2	MP2K2	0.020756	0.00219526	1.27618
Slc27a4	Long-chain fatty acid transport protein 4 OS=Mus musculus GN=Slc27a4 PE=1 SV=1	S27A4	0.0208194	0.00220116	1.44216
Nup214	Nup214 protein OS=Mus musculus GN=Nup214 PE=2 SV=2	Q8CHS9	0.0211036	0.00223037	13.2453
Col6a1	Collagen alpha-1(VI) chain OS=Mus musculus GN=Col6a1 PE=1 SV=1	CO6A1	0.0216619	0.00228854	7.78233
Apool	MICOS complex subunit OS=Mus musculus GN=Apool PE=1 SV=1	B1AV14	0.0217901	0.00230038	1.2994
Pgm2	Phosphoglucomutase-2 OS=Mus musculus GN=Pgm2 PE=1 SV=1	PGM2	0.0225828	0.00238054	13.5046
Cmas	Cytidine monophospho-N-acetylneuraminic acid synthetase OS=Mus musculus GN=Cmas PE=1 SV=1	A0A0R4J0B4	0.0228148	0.00240412	1.79603
Crocc	Rootletin OS=Mus musculus GN=Crocc PE=1 SV=2	CROCC	0.0230798	0.00242935	1.49315
Eef1a2	Elongation factor 1-alpha 2 OS=Mus musculus GN=Eef1a2 PE=1 SV=1	EF1A2	0.0231444	0.00243436	1.31121
Vps33b	Uncharacterized protein OS=Mus musculus GN=Vps33b PE=2 SV=1	Q8C076	0.0233739	0.00245759	1.60713
Wdr11	WD repeat-containing protein 11 (Fragment) OS=Mus musculus GN=Wdr11 PE=1 SV=1	A0A0U1RPD4	0.0237207	0.00249314	2.3372
Asna1	ATPase Asna1 OS=Mus musculus GN=Asna1 PE=1 SV=2	ASNA	0.0240274	0.00252259	1.28791
Ndufa12	NADH dehydrogenase [ubiquinone] 1 alpha subcomplex subunit 12 OS=Mus musculus GN=Ndufa12 PE=1 SV=2	NDUAC	0.0243387	0.00255339	1.55967
Tubb6	Tubulin beta-6 chain OS=Mus musculus GN=Tubb6 PE=1 SV=1	TBB6	0.0250584	0.00262488	1.62597
Acad9	Acyl-CoA dehydrogenase family member 9, mitochondrial OS=Mus musculus GN=Acad9 PE=1 SV=2	ACAD9	0.0250671	0.00262488	1.40488
	UPF0488 protein C8orf33 homolog OS=Mus musculus PE=2 SV=1	CH033	0.0252854	0.00264495	13.3744
Alox15	Arachidonate 15-lipoxygenase OS=Mus musculus GN=Alox15 PE=1 SV=1	A2CF88	0.0270928	0.00282265	25.1497
Tmem201	Transmembrane protein 201 OS=Mus musculus GN=Tmem201 PE=1 SV=1	TM201	0.0272442	0.00283738	1.60489
Fkbp8	Peptidyl-prolyl cis-trans isomerase FKBP8 OS=Mus musculus GN=Fkbp8 PE=1 SV=2	FKBP8	0.02751	0.00286403	1.44776
Bcas1	Breast carcinoma-amplified sequence 1 homolog OS=Mus musculus GN=Bcas1 PE=1 SV=3	BCAS1	0.0290948	0.0030246	1.54646
Mecr	Enoyl-[acyl-carrier-protein] reductase, mitochondrial OS=Mus musculus GN=Mecr PE=1 SV=2	MECR	0.0298411	0.00309993	1.44029
Npc1	Niemann-Pick C1 protein OS=Mus musculus GN=Npc1 PE=1 SV=2	NPC1	0.03004	0.00311946	8.2867
Prpsap1	Phosphoribosyl pyrophosphate synthase-associated protein 1 OS=Mus musculus GN=Prpsap1 PE=1 SV=1	KPRA	0.030821	0.00319913	1.55056
Phf5a	PHD finger-like domain-containing protein 5A OS=Mus musculus GN=Phf5a PE=1 SV=1	PHF5A	0.0308296	0.00319913	12.5395
Agfg1	Arf-GAP domain and FG repeat-containing protein 1 OS=Mus musculus GN=Agfg1 PE=1 SV=1	A0A087WNV1	0.03086	0.00320112	1.43258
Arf6	Uncharacterized protein OS=Mus musculus GN=Arf6 PE=1 SV=1	Q3U0D7	0.031439	0.00325646	1.28812
Eea1	Early endosome antigen 1 OS=Mus musculus GN=Eea1 PE=1 SV=2	EEA1	0.0316275	0.00327362	1.38228
Rab1A	Ras-related protein Rab-1A OS=Mus musculus GN=Rab1A PE=1 SV=3	RAB1A	0.0317306	0.00328309	1.27252
Stx5a	Syntaxin 5A OS=Mus musculus GN=Stx5a PE=1 SV=1	I1E4X1	0.0319536	0.00330497	12.1178
Mtmr3	MCG9626, isoform CRA_c OS=Mus musculus GN=Mtmr3 PE=1 SV=1	M0QW74	0.0322662	0.00333368	8.27568
Snx27	Sorting nexin-27 OS=Mus musculus GN=Snx27 PE=1 SV=2	SNX27	0.0329908	0.00340486	1.28674
Coro1b	Coronin-1B OS=Mus musculus GN=Coro1b PE=1 SV=1	COR1B	0.0340527	0.00350695	1.33899
Pgam5	Serine/threonine-protein phosphatase PGAM5, mitochondrial OS=Mus musculus GN=Pgam5 PE=1 SV=1	PGAM5	0.0344907	0.0035494	1.88908
Esd	S-formylglutathione hydrolase OS=Mus musculus GN=Esd PE=1 SV=1	ESTD	0.0345157	0.00355069	1.16807
	Anti-dectin-1 15E2 light chain OS=Mus musculus PE=2 SV=1	A0A097PUD0	0.0352298	0.00362154	2.82755
Epn2	Epsin-2 OS=Mus musculus GN=Epn2 PE=1 SV=1	EPN2	0.0352843	0.00362512	1.49916
Psip1	PC4 and SFRS1-interacting protein OS=Mus musculus GN=Psip1 PE=1 SV=1	PSIP1	0.0354436	0.0036396	1.58147
Pgbd5	PiggyBac transposable element-derived protein 5 OS=Mus musculus GN=Pgbd5 PE=1 SV=1	PGBD5	0.0356907	0.00366233	2.41285
Tu11	TU11 isoform A OS=Mus musculus GN=Tu11 PE=2 SV=1	B2M0R9	0.0360483	0.0036977	1.38101
Lsm8	U6 snRNA-associated Sm-like protein LSm8 OS=Mus musculus GN=Lsm8 PE=1 SV=1	A0A0N4SUZ3	0.0366357	0.00375526	10.7668
Fbrsl1	Fibrosin-like 1 OS=Mus musculus GN=Fbrsl1 PE=1 SV=1	A0A0G2JFF2	0.0377641	0.00386676	1.4092
Yipf5	Protein YIPF5 OS=Mus musculus GN=Yipf5 PE=1 SV=1	YIPF5	0.0378266	0.00387178	9.43195
Calml3	Calmodulin-like protein 3 OS=Mus musculus GN=Calml3 PE=2 SV=1	CALL3	0.0380127	0.00388944	3.42687
Myh9	Myosin-9 OS=Mus musculus GN=Myh9 PE=1 SV=4	MYH9	0.0381	0.00389697	1.74063
Rgs8	Regulator of G-protein-signaling 8 (Fragment) OS=Mus musculus GN=Rgs8 PE=1 SV=8	D3Z1V2	0.0384929	0.00393434	1.47426
Col4a2	Collagen, type IV, alpha 2 OS=Mus musculus GN=Col4a2 PE=1 SV=1	B2RQQ8	0.0387585	0.00395866	1.89464
Fbxo6	F-box only protein 6 OS=Mus musculus GN=Fbxo6 PE=1 SV=1	FBX6	0.0417624	0.00425785	1.62396
Gys1	Glycogen [starch] synthase OS=Mus musculus GN=Gys1 PE=1 SV=1	A0A1B0GT92	0.0429556	0.00437327	1.68041
Asap2	Arf-GAP with SH3 domain, ANK repeat and PH domain-containing protein 2 OS=Mus musculus GN=Asap2 PE=1 SV=3	ASAP2	0.0432755	0.00440426	1.90569
Por	NADPH--cytochrome P450 reductase OS=Mus musculus GN=Por PE=1 SV=2	NCPR	0.0438173	0.00445465	1.3131
Gss	Glutathione synthetase OS=Mus musculus GN=Gss PE=1 SV=1	GSHB	0.0465607	0.00473018	1.69242
Capn2	Calpain-2 catalytic subunit OS=Mus musculus GN=Capn2 PE=1 SV=4	CAN2	0.0471241	0.00478402	1.23694
Krt5	Keratin, type II cytoskeletal 5 OS=Mus musculus GN=Krt5 PE=1 SV=1	K2C5	0.0471681	0.00478678	3.21713
	Uncharacterized protein OS=Mus musculus PE=2 SV=1	Q9CWS5	0.0474626	0.00481497	3.32503
Dync1li1	Cytoplasmic dynein 1 light intermediate chain 1 OS=Mus musculus GN=Dync1li1 PE=1 SV=1	DC1L1	0.0479241	0.00486006	1.3089
Acadsb	Short/branched chain specific acyl-CoA dehydrogenase, mitochondrial OS=Mus musculus GN=Acadsb PE=1 SV=1	ACDSB	0.0484387	0.0049105	1.37671
Eci2	Enoyl-CoA delta isomerase 2, mitochondrial OS=Mus musculus GN=Eci2 PE=1 SV=2	ECI2	0.048998	0.00496544	1.37793
Tpm1	Tropomyosin alpha-1 chain OS=Mus musculus GN=Tpm1 PE=1 SV=1	E9Q453	0.0498723	0.00505225	1.18299
Mcat	Malonyl-CoA-acyl carrier protein transacylase, mitochondrial OS=Mus musculus GN=Mcat PE=1 SV=3	FABD	0.0499423	0.00505755	1.9493
DOWNREGULATED (n = 1132)
Cdk5r1	Cyclin-dependent kinase 5 activator OS=Mus musculus GN=Cdk5r1 PE=2 SV=1	Q8BJD8	0	0	Infinity
Gpr37l1	G protein-coupled receptor 37-like 1 OS=Mus musculus GN=Gpr37l1 PE=2 SV=1	A1L151	1.11e-16	7.93e-15	Infinity
Fam171a2	Protein FAM171A2 OS=Mus musculus GN=Fam171a2 PE=1 SV=1	F1712	3.33e-16	1.9e-14	Infinity
Nos1	Nitric oxide synthase, brain OS=Mus musculus GN=Nos1 PE=1 SV=1	F8WGF2	8.29e-14	1.82e-12	Infinity
Ndufa7	NADH dehydrogenase [ubiquinone] 1 alpha subcomplex subunit 7 OS=Mus musculus GN=Ndufa7 PE=1 SV=3	NDUA7	6.55e-11	4.6e-10	4.62392
Grm2	Metabotropic glutamate receptor 2 OS=Mus musculus GN=Grm2 PE=1 SV=1	A0A0J9YVF0	7.27e-11	4.95e-10	16.1577
Pgm2l1	Glucose 1,6-bisphosphate synthase OS=Mus musculus GN=Pgm2l1 PE=1 SV=1	PGM2L	1.05e-10	6.66e-10	4.26246
Cplx2	Complexin-2 OS=Mus musculus GN=Cplx2 PE=1 SV=1	CPLX2	1.88e-10	9.59e-10	10.4318
Sv2a	Synaptic vesicle glycoprotein 2A OS=Mus musculus GN=Sv2a PE=1 SV=1	SV2A	2.08e-10	9.95e-10	7.38561
Pde1a	Calcium/calmodulin-dependent 3',5'-cyclic nucleotide phosphodiesterase 1A OS=Mus musculus GN=Pde1a PE=1 SV=2	PDE1A	2.23e-10	9.95e-10	4.15995
Btbd17	BTB/POZ domain-containing protein 17 OS=Mus musculus GN=Btbd17 PE=1 SV=1	BTBDH	2.38e-10	1.03e-09	16.2009
Gad1	Glutamate decarboxylase 1 OS=Mus musculus GN=Gad1 PE=1 SV=2	DCE1	2.93e-10	1.16e-09	22.5762
Syn3	Synapsin IIIa OS=Mus musculus GN=Syn3 PE=2 SV=1	Q9QZA3	3.96e-10	1.4e-09	14.5444
Phf24	PHD finger protein 24 OS=Mus musculus GN=Phf24 PE=1 SV=2	PHF24	6.49e-10	1.91e-09	5.53284
Syngr3	Synaptogyrin-3 OS=Mus musculus GN=Syngr3 PE=1 SV=1	SNG3	8.17e-10	2.16e-09	5.98753
Ttyh1	Protein tweety homolog 1 OS=Mus musculus GN=Ttyh1 PE=1 SV=1	TTYH1	9.26e-10	2.3e-09	4.45015
Camsap3	Calmodulin-regulated spectrin-associated protein 3 OS=Mus musculus GN=Camsap3 PE=1 SV=1	CAMP3	9.7e-10	2.34e-09	4.12115
Dgkb	Diacylglycerol kinase beta OS=Mus musculus GN=Dgkb PE=1 SV=2	DGKB	1.2e-09	2.63e-09	11.6146
Uqcrq	Cytochrome b-c1 complex subunit 8 OS=Mus musculus GN=Uqcrq PE=1 SV=3	QCR8	2.61e-09	4.38e-09	3.40126
Adgrl1	Adhesion G protein-coupled receptor L1 OS=Mus musculus GN=Adgrl1 PE=1 SV=2	AGRL1	2.81e-09	4.62e-09	8.23321
Gabrb3	Gamma-aminobutyric acid receptor subunit beta-3 OS=Mus musculus GN=Gabrb3 PE=2 SV=1	GBRB3	2.84e-09	4.62e-09	7.81824
Atp6v1e1	V-type proton ATPase subunit E 1 OS=Mus musculus GN=Atp6v1e1 PE=1 SV=2	VATE1	3.12e-09	4.87e-09	4.05827
Dnajc6	Putative tyrosine-protein phosphatase auxilin OS=Mus musculus GN=Dnajc6 PE=1 SV=2	AUXI	3.26e-09	5.04e-09	5.91976
Cnksr2	Connector enhancer of kinase suppressor of ras 2 OS=Mus musculus GN=Cnksr2 PE=1 SV=1	CNKR2	3.4e-09	5.19e-09	6.91425
Amph	Amphiphysin OS=Mus musculus GN=Amph PE=1 SV=1	AMPH	3.49e-09	5.28e-09	7.59834
Dnajc5	DnaJ homolog subfamily C member 5 OS=Mus musculus GN=Dnajc5 PE=1 SV=1	DNJC5	4.35e-09	6.12e-09	9.2875
Sh3gl2	Endophilin-A1 OS=Mus musculus GN=Sh3gl2 PE=1 SV=1	A2ALV3	4.51e-09	6.23e-09	6.86203
Ap2m1	AP-2 complex subunit mu OS=Mus musculus GN=Ap2m1 PE=1 SV=1	AP2M1	4.77e-09	6.46e-09	4.11395
Atp2b3	Calcium-transporting ATPase OS=Mus musculus GN=Atp2b3 PE=1 SV=1	A2ALL9	4.84e-09	6.53e-09	6.43195
Mpp2	MAGUK p55 subfamily member 2 OS=Mus musculus GN=Mpp2 PE=1 SV=1	MPP2	4.99e-09	6.66e-09	5.31143
Ablim2	Actin-binding LIM protein 2 OS=Mus musculus GN=Ablim2 PE=1 SV=1	E9Q0W6	5.28e-09	6.99e-09	9.24194
Syt1	Synaptotagmin-1 OS=Mus musculus GN=Syt1 PE=1 SV=1	SYT1	5.7e-09	7.4e-09	6.12098
Atp6v1g2	V-type proton ATPase subunit G OS=Mus musculus GN=Atp6v1g2 PE=1 SV=1	B0V2H4	5.9e-09	7.53e-09	13.4506
Ddc	Aromatic-L-amino-acid decarboxylase OS=Mus musculus GN=Ddc PE=1 SV=1	DDC	6.27e-09	7.76e-09	12.555
Lgi1	Leucine-rich glioma-inactivated protein 1 OS=Mus musculus GN=Lgi1 PE=1 SV=1	LGI1	6.36e-09	7.84e-09	6.71089
Brsk2	Serine/threonine-protein kinase BRSK2 OS=Mus musculus GN=Brsk2 PE=1 SV=2	BRSK2	6.8e-09	8.27e-09	8.51255
Cap2	Adenylyl cyclase-associated protein 2 OS=Mus musculus GN=Cap2 PE=1 SV=1	CAP2	6.85e-09	8.27e-09	6.16252
Sh3gl1	Endophilin-A2 OS=Mus musculus GN=Sh3gl1 PE=1 SV=1	SH3G1	8.03e-09	8.93e-09	2.56796
Bsn	Protein bassoon OS=Mus musculus GN=Bsn PE=1 SV=4	BSN	9.16e-09	9.59e-09	16.7928
Ap3m2	AP-3 complex subunit mu-2 OS=Mus musculus GN=Ap3m2 PE=1 SV=1	AP3M2	9.37e-09	9.7e-09	4.64302
Icam5	Intercellular adhesion molecule 5 OS=Mus musculus GN=Icam5 PE=1 SV=2	ICAM5	9.6e-09	9.8e-09	8.12152
Gpr158	Probable G-protein coupled receptor 158 OS=Mus musculus GN=Gpr158 PE=1 SV=2	GP158	9.71e-09	9.8e-09	8.67459
Cadps	Calcium-dependent secretion activator 1 OS=Mus musculus GN=Cadps PE=1 SV=3	CAPS1	9.75e-09	9.8e-09	8.28189
Slc4a10	Anion exchange protein OS=Mus musculus GN=Slc4a10 PE=1 SV=1	B1AWV9	9.75e-09	9.8e-09	9.93198
Ndufa5	NADH dehydrogenase [ubiquinone] 1 alpha subcomplex subunit 5 OS=Mus musculus GN=Ndufa5 PE=1 SV=3	NDUA5	9.77e-09	9.8e-09	3.42874
Camkk2	Calcium/calmodulin-dependent protein kinase kinase 2 (Fragment) OS=Mus musculus GN=Camkk2 PE=1 SV=1	A0A0G2JET2	9.99e-09	9.9e-09	19.394
Kcna1	Potassium voltage-gated channel subfamily A member 1 OS=Mus musculus GN=Kcna1 PE=1 SV=1	KCNA1	1.06e-08	1.01e-08	6.74356
Sv2b	Synaptic vesicle glycoprotein 2B OS=Mus musculus GN=Sv2b PE=1 SV=1	SV2B	1.06e-08	1.01e-08	6.29061
Nrxn1	Neurexin-1 OS=Mus musculus GN=Nrxn1 PE=1 SV=2	E0CY11	1.13e-08	1.05e-08	8.5289
Ppp3cb	Serine/threonine-protein phosphatase 2B catalytic subunit beta isoform OS=Mus musculus GN=Ppp3cb PE=1 SV=2	PP2BB	1.15e-08	1.07e-08	10.4659
Cend1	Cell cycle exit and neuronal differentiation protein 1 OS=Mus musculus GN=Cend1 PE=1 SV=1	CEND	1.22e-08	1.1e-08	9.94091
Plcl2	Inactive phospholipase C-like protein 2 OS=Mus musculus GN=Plcl2 PE=1 SV=2	PLCL2	1.44e-08	1.24e-08	5.17665
Phyhip	Phytanoyl-CoA hydroxylase-interacting protein OS=Mus musculus GN=Phyhip PE=1 SV=1	PHYIP	1.45e-08	1.24e-08	10.9778
Slc2a3	Solute carrier family 2, facilitated glucose transporter member 3 OS=Mus musculus GN=Slc2a3 PE=1 SV=1	GTR3	1.49e-08	1.27e-08	4.92679
Crmp1	Dihydropyrimidinase-related protein 1 OS=Mus musculus GN=Crmp1 PE=1 SV=1	DPYL1	1.51e-08	1.27e-08	4.88766
Crmp1	Uncharacterized protein (Fragment) OS=Mus musculus GN=Crmp1 PE=2 SV=1	Q3TXY0	1.51e-08	1.27e-08	4.88766
Idh3b	Isocitrate dehydrogenase [NAD] subunit, mitochondrial OS=Mus musculus GN=Idh3b PE=1 SV=1	Q91VA7	1.52e-08	1.28e-08	2.6791
Prkcg	Protein kinase C gamma type OS=Mus musculus GN=Prkcg PE=1 SV=1	KPCG	1.53e-08	1.28e-08	3.77879
mKIAA1087	MKIAA1087 protein (Fragment) OS=Mus musculus GN=mKIAA1087 PE=2 SV=1	Q6ZPY3	1.54e-08	1.28e-08	8.71576
Lcmt2	tRNA wybutosine-synthesizing protein 4 OS=Mus musculus GN=Lcmt2 PE=2 SV=4	TYW4	1.55e-08	1.29e-08	3.82532
Atp2b1	Plasma membrane calcium-transporting ATPase 1 OS=Mus musculus GN=Atp2b1 PE=1 SV=1	AT2B1	1.56e-08	1.29e-08	5.42775
Stx1a	Syntaxin-1A OS=Mus musculus GN=Stx1a PE=1 SV=3	STX1A	1.61e-08	1.32e-08	7.15282
Ndufv1	NADH dehydrogenase [ubiquinone] flavoprotein 1, mitochondrial OS=Mus musculus GN=Ndufv1 PE=1 SV=1	NDUV1	1.63e-08	1.34e-08	2.61568
Pip4k2b	Phosphatidylinositol-4-phosphate 5-kinase, type II, beta OS=Mus musculus GN=Pip4k2b PE=1 SV=1	Q3UJ95	1.65e-08	1.34e-08	2.84794
Gabrb2	Gamma-aminobutyric acid receptor subunit beta-2 OS=Mus musculus GN=Gabrb2 PE=1 SV=2	GBRB2	1.69e-08	1.37e-08	7.33348
Wasf1	Wiskott-Aldrich syndrome protein family member 1 OS=Mus musculus GN=Wasf1 PE=1 SV=2	WASF1	1.71e-08	1.37e-08	4.62697
Gpm6a	Neuronal membrane glycoprotein M6-a OS=Mus musculus GN=Gpm6a PE=1 SV=1	GPM6A	1.74e-08	1.39e-08	4.92352
Nsf	Vesicle-fusing ATPase OS=Mus musculus GN=Nsf PE=1 SV=2	NSF	1.74e-08	1.39e-08	5.63523
Dnm1	Dynamin-1 (Fragment) OS=Mus musculus GN=Dnm1 PE=1 SV=2	F6RRH9	1.77e-08	1.4e-08	12.1166
Sh3glb2	Endophilin-B2 OS=Mus musculus GN=Sh3glb2 PE=1 SV=1	A2AWI9	1.78e-08	1.41e-08	3.69539
Atp1a3	Sodium/potassium-transporting ATPase subunit alpha OS=Mus musculus GN=Atp1a3 PE=1 SV=1	A0A0G2JGX4	1.89e-08	1.47e-08	5.76943
Chchd6	MICOS complex subunit OS=Mus musculus GN=Chchd6 PE=2 SV=1	Q9DA45	1.89e-08	1.47e-08	5.36282
Mink1	Misshapen-like kinase 1 OS=Mus musculus GN=Mink1 PE=1 SV=3	MINK1	2.02e-08	1.55e-08	5.12754
Me3	NADP-dependent malic enzyme, mitochondrial OS=Mus musculus GN=Me3 PE=1 SV=2	MAON	2.04e-08	1.56e-08	4.47112
Snap91	Clathrin coat assembly protein AP180 OS=Mus musculus GN=Snap91 PE=1 SV=1	AP180	2.16e-08	1.64e-08	6.93106
Ap2s1	AP-2 complex subunit sigma OS=Mus musculus GN=Ap2s1 PE=1 SV=1	AP2S1	2.18e-08	1.64e-08	3.84283
Atp1a1	Sodium/potassium-transporting ATPase subunit alpha-1 OS=Mus musculus GN=Atp1a1 PE=1 SV=1	AT1A1	2.18e-08	1.64e-08	3.78493
Pfkm	ATP-dependent 6-phosphofructokinase, muscle type OS=Mus musculus GN=Pfkm PE=1 SV=3	PFKAM	2.25e-08	1.68e-08	3.21131
Stxbp1	Syntaxin-binding protein 1 OS=Mus musculus GN=Stxbp1 PE=1 SV=2	STXB1	2.3e-08	1.7e-08	7.14952
Ppp3r1	Calcineurin subunit B type 1 OS=Mus musculus GN=Ppp3r1 PE=1 SV=3	CANB1	2.34e-08	1.72e-08	8.39254
Lancl2	LanC-like protein 2 OS=Mus musculus GN=Lancl2 PE=1 SV=1	LANC2	2.35e-08	1.72e-08	2.63586
Ap2a2	AP-2 complex subunit alpha-2 OS=Mus musculus GN=Ap2a2 PE=1 SV=2	AP2A2	2.36e-08	1.72e-08	2.89696
Nptn	Neuroplastin OS=Mus musculus GN=Nptn PE=1 SV=3	NPTN	2.39e-08	1.74e-08	5.76041
Atp6v0d1	V-type proton ATPase subunit d 1 OS=Mus musculus GN=Atp6v0d1 PE=1 SV=2	VA0D1	2.41e-08	1.75e-08	3.52828
Dmxl2	DmX-like protein 2 OS=Mus musculus GN=Dmxl2 PE=1 SV=1	B0V2P5	2.52e-08	1.81e-08	8.07169
Carmil2	Capping protein, Arp2/3 and myosin-I linker protein 2 OS=Mus musculus GN=Carmil2 PE=1 SV=1	S0DHL8	2.56e-08	1.83e-08	8.31631
Prrt1	Proline-rich transmembrane protein 1 OS=Mus musculus GN=Prrt1 PE=1 SV=1	PRRT1	2.59e-08	1.84e-08	13.2142
Agap2	Arf-GAP with GTPase, ANK repeat and PH domain-containing protein 2 OS=Mus musculus GN=Agap2 PE=1 SV=1	AGAP2	2.66e-08	1.86e-08	7.40637
Uqcrfs1	Cytochrome b-c1 complex subunit Rieske, mitochondrial OS=Mus musculus GN=Uqcrfs1 PE=1 SV=1	UCRI	2.74e-08	1.89e-08	2.63452
Dpysl5	Dihydropyrimidinase-related protein 5 OS=Mus musculus GN=Dpysl5 PE=1 SV=1	DPYL5	2.77e-08	1.91e-08	5.5447
Ptprs	Receptor-type tyrosine-protein phosphatase S OS=Mus musculus GN=Ptprs PE=1 SV=1	PTPRS	2.83e-08	1.93e-08	2.46429
Grm5	Metabotropic glutamate receptor subtype 5b OS=Mus musculus GN=Grm5 PE=1 SV=1	B2BH30	2.91e-08	1.98e-08	4.04294
Rph3a	Rabphilin-3A OS=Mus musculus GN=Rph3a PE=1 SV=2	RP3A	2.98e-08	2.01e-08	19.7595
Atp2b2	Plasma membrane calcium-transporting ATPase 2 OS=Mus musculus GN=Atp2b2 PE=1 SV=2	AT2B2	3.09e-08	2.06e-08	5.01663
Atp2b2	Calcium-transporting ATPase OS=Mus musculus GN=Atp2b2 PE=1 SV=1	S4R1C4	3.09e-08	2.06e-08	5.01663
Hpca	Neuron-specific calcium-binding protein hippocalcin OS=Mus musculus GN=Hpca PE=1 SV=2	HPCA	3.16e-08	2.09e-08	5.13192
Stx1b	Syntaxin-1B OS=Mus musculus GN=Stx1b PE=1 SV=1	STX1B	3.28e-08	2.15e-08	6.22401
Inpp4a	Type I inositol 3,4-bisphosphate 4-phosphatase OS=Mus musculus GN=Inpp4a PE=1 SV=2	D3YUD3	3.4e-08	2.21e-08	5.11475
Pde1b	Calcium/calmodulin-dependent 3',5'-cyclic nucleotide phosphodiesterase 1B OS=Mus musculus GN=Pde1b PE=1 SV=2	PDE1B	3.49e-08	2.25e-08	3.31436
Ap2a1	AP-2 complex subunit alpha-1 OS=Mus musculus GN=Ap2a1 PE=1 SV=1	AP2A1	3.51e-08	2.26e-08	3.44994
Prkar2b	cAMP-dependent protein kinase type II-beta regulatory subunit OS=Mus musculus GN=Prkar2b PE=1 SV=3	KAP3	3.52e-08	2.26e-08	6.18022
Syp	Synaptophysin OS=Mus musculus GN=Syp PE=1 SV=2	SYPH	3.56e-08	2.28e-08	4.1693
Psd3	PH and SEC7 domain-containing protein 3 OS=Mus musculus GN=Psd3 PE=1 SV=1	A0A1D5RLK2	3.64e-08	2.31e-08	2.75734
Fabp3	Fatty acid-binding protein, heart OS=Mus musculus GN=Fabp3 PE=1 SV=5	FABPH	3.64e-08	2.31e-08	9.54791
Slc1a2	Amino acid transporter OS=Mus musculus GN=Slc1a2 PE=3 SV=1	A2APL8	3.65e-08	2.31e-08	12.9956
Dpysl4	Dihydropyrimidinase-related protein 4 OS=Mus musculus GN=Dpysl4 PE=1 SV=1	DPYL4	3.65e-08	2.31e-08	7.82292
Pdxp	Pyridoxal phosphate phosphatase OS=Mus musculus GN=Pdxp PE=1 SV=1	PLPP	3.67e-08	2.31e-08	3.36631
Nipsnap1	Protein NipSnap homolog 1 OS=Mus musculus GN=Nipsnap1 PE=1 SV=1	NIPS1	3.77e-08	2.35e-08	3.19348
Syn2	Synapsin-2 OS=Mus musculus GN=Syn2 PE=1 SV=2	SYN2	3.9e-08	2.41e-08	15.4129
Lin7a	Protein lin-7 homolog A OS=Mus musculus GN=Lin7a PE=1 SV=2	LIN7A	3.92e-08	2.42e-08	3.81525
Dclk1	Serine/threonine-protein kinase DCLK1 OS=Mus musculus GN=Dclk1 PE=1 SV=1	A0A0G2JGQ6	3.93e-08	2.42e-08	3.10013
Pmm1	Phosphomannomutase 1 OS=Mus musculus GN=Pmm1 PE=1 SV=1	PMM1	4.18e-08	2.54e-08	2.09274
Abr	Active breakpoint cluster region-related protein OS=Mus musculus GN=Abr PE=1 SV=1	ABR	4.23e-08	2.57e-08	2.53714
Rgs6	Regulator of G-protein signaling 6 OS=Mus musculus GN=Rgs6 PE=1 SV=2	RGS6	4.34e-08	2.62e-08	2.34068
Cbr1	Carbonyl reductase [NADPH] 1 OS=Mus musculus GN=Cbr1 PE=1 SV=3	CBR1	4.41e-08	2.64e-08	3.8049
Hpcal1	Hippocalcin-like protein 1 OS=Mus musculus GN=Hpcal1 PE=1 SV=2	HPCL1	4.51e-08	2.69e-08	4.71673
Sfxn3	Sideroflexin-3 OS=Mus musculus GN=Sfxn3 PE=1 SV=1	SFXN3	4.74e-08	2.78e-08	3.81149
Ndufs7	NADH dehydrogenase [ubiquinone] iron-sulfur protein 7, mitochondrial OS=Mus musculus GN=Ndufs7 PE=1 SV=1	NDUS7	4.85e-08	2.84e-08	2.92285
Sptb	Spectrin beta chain OS=Mus musculus GN=Sptb PE=2 SV=1	B2RX08	4.88e-08	2.85e-08	8.94532
Map1a	Microtubule-associated protein 1A OS=Mus musculus GN=Map1a PE=1 SV=2	MAP1A	4.95e-08	2.88e-08	5.41683
Gpm6b	Glycoprotein m6b, isoform CRA_g OS=Mus musculus GN=Gpm6b PE=1 SV=1	A2AEG6	4.97e-08	2.89e-08	7.83027
Camk2b	Calcium/calmodulin-dependent protein kinase type II subunit beta OS=Mus musculus GN=Camk2b PE=1 SV=2	KCC2B	5.08e-08	2.93e-08	5.38451
Ctnnd2	Catenin delta-2 OS=Mus musculus GN=Ctnnd2 PE=1 SV=1	CTND2	5.16e-08	2.95e-08	7.69659
6430548M08Rik	RIKEN cDNA 6430548M08 gene OS=Mus musculus GN=6430548M08Rik PE=1 SV=1	Q3TA40	5.16e-08	2.95e-08	10.1761
Dnm1	Dynamin-1 OS=Mus musculus GN=Dnm1 PE=1 SV=2	DYN1	5.3e-08	2.99e-08	7.84514
Dnm1	Dynamin-1 OS=Mus musculus GN=Dnm1 PE=1 SV=1	A0A0J9YUN4	5.3e-08	2.99e-08	7.84514
Olfm1	Noelin OS=Mus musculus GN=Olfm1 PE=1 SV=1	NOE1	5.31e-08	2.99e-08	4.46423
Pde10a	Phosphodiesterase (Fragment) OS=Mus musculus GN=Pde10a Mus musculus PE=3 SV=1	Q7TPG1	5.32e-08	2.99e-08	5.31863
Atp2b4	Calcium-transporting ATPase OS=Mus musculus GN=Atp2b4 PE=2 SV=2	D1FNM8	5.53e-08	3.06e-08	5.68538
Gdap1l1	Ganglioside-induced differentiation-associated protein 1-like 1 OS=Mus musculus GN=Gdap1l1 PE=1 SV=1	GD1L1	5.74e-08	3.14e-08	7.27227
Cplx1	Complexin-1 OS=Mus musculus GN=Cplx1 PE=1 SV=1	CPLX1	5.78e-08	3.16e-08	8.71088
Slc6a3	Transporter OS=Mus musculus GN=Slc6a3 PE=2 SV=1	Q3UVW5	5.8e-08	3.16e-08	9.04683
Slc17a7	Vesicular glutamate transporter 1 OS=Mus musculus GN=Slc17a7 PE=1 SV=1	A0A1B0GRU0	6e-08	3.24e-08	8.02077
Nrgn	Neurogranin OS=Mus musculus GN=Nrgn PE=1 SV=1	NEUG	6.05e-08	3.25e-08	7.32705
Ngef	Ephexin-1 OS=Mus musculus GN=Ngef PE=1 SV=1	NGEF	6.07e-08	3.25e-08	22.3719
Igsf8	Immunoglobulin superfamily member 8 OS=Mus musculus GN=Igsf8 PE=1 SV=1	A0A0R4J117	6.08e-08	3.25e-08	4.46371
D430041D05Rik	RIKEN cDNA D430041D05 gene OS=Mus musculus GN=D430041D05Rik PE=1 SV=1	D3YZ21	6.29e-08	3.33e-08	4.72902
45538	Neuronal-specific septin-3 OS=Mus musculus GN=Sept3 PE=1 SV=2	SEPT3	6.41e-08	3.38e-08	11.4311
Gnal	Guanine nucleotide-binding protein G(olf) subunit alpha OS=Mus musculus GN=Gnal PE=1 SV=1	GNAL	6.48e-08	3.4e-08	11.6809
Atp1a4	Sodium/potassium-transporting ATPase subunit alpha-4 OS=Mus musculus GN=Atp1a4 PE=1 SV=3	AT1A4	6.59e-08	3.44e-08	3.26433
Fam92b	Fam92b protein (Fragment) OS=Mus musculus GN=Fam92b PE=2 SV=1	B7ZWE9	6.73e-08	3.48e-08	6.01911
Atp6v1a	V-type proton ATPase catalytic subunit A OS=Mus musculus GN=Atp6v1a PE=1 SV=2	VATA	6.81e-08	3.51e-08	3.66004
Pacsin1	Protein kinase C and casein kinase substrate in neurons protein 1 OS=Mus musculus GN=Pacsin1 PE=1 SV=1	PACN1	6.83e-08	3.51e-08	8.96416
Map1lc3b	Microtubule-associated proteins 1A/1B light chain 3B OS=Mus musculus GN=Map1lc3b PE=1 SV=3	MLP3B	7.15e-08	3.63e-08	3.39233
Slc6a17	Transporter OS=Mus musculus GN=Slc6a17 PE=1 SV=1	A0A0R4J087	7.17e-08	3.63e-08	45.2601
Arpc1a	Actin-related protein 2/3 complex subunit 1A OS=Mus musculus GN=Arpc1a PE=1 SV=1	ARC1A	7.2e-08	3.63e-08	4.53529
45540	Septin-5 OS=Mus musculus GN=Sept5 PE=1 SV=2	SEPT5	7.2e-08	3.63e-08	14.1327
Abat	4-aminobutyrate aminotransferase, mitochondrial OS=Mus musculus GN=Abat PE=1 SV=1	GABT	7.25e-08	3.65e-08	5.62354
Dlg3	Discs, large homolog 3 (Drosophila), isoform CRA_c (Fragment) OS=Mus musculus GN=Dlg3 PE=2 SV=1	Q80TH1	7.32e-08	3.67e-08	8.29547
Gnao1	Guanine nucleotide-binding protein G(o) subunit alpha OS=Mus musculus GN=Gnao1 PE=1 SV=3	GNAO	7.43e-08	3.69e-08	5.09782
Nfasc	Neurofascin OS=Mus musculus GN=Nfasc PE=1 SV=1	NFASC	7.45e-08	3.69e-08	5.79201
Atp6v1h	V-type proton ATPase subunit H OS=Mus musculus GN=Atp6v1h PE=1 SV=1	A0A0A6YX18	7.49e-08	3.71e-08	3.62233
Syn1	Synapsin-1 OS=Mus musculus GN=Syn1 PE=1 SV=2	SYN1	7.91e-08	3.83e-08	11.1896
Gfra2	GDNF family receptor alpha-2 OS=Mus musculus GN=Gfra2 PE=1 SV=2	GFRA2	7.97e-08	3.84e-08	10.3541
Adam22	Disintegrin and metalloproteinase domain-containing protein 22 OS=Mus musculus GN=Adam22 PE=1 SV=1	D3YUP9	8.09e-08	3.86e-08	3.77619
Pip4k2a	Phosphatidylinositol 5-phosphate 4-kinase type-2 alpha OS=Mus musculus GN=Pip4k2a PE=1 SV=1	PI42A	8.49e-08	4.01e-08	3.63529
Mapt	Microtubule-associated protein OS=Mus musculus GN=Mapt PE=2 SV=1	Q547J4	8.67e-08	4.07e-08	5.23846
Pitpnm2	Membrane-associated phosphatidylinositol transfer protein 2 OS=Mus musculus GN=Pitpnm2 PE=1 SV=2	PITM2	9.19e-08	4.28e-08	14.394
Prkaca	cAMP-dependent protein kinase catalytic subunit alpha OS=Mus musculus GN=Prkaca PE=1 SV=3	KAPCA	9.25e-08	4.3e-08	2.52539
Necap1	NECAP endocytosis associated 1 OS=Mus musculus GN=Necap1 PE=1 SV=1	Q0VB06	9.44e-08	4.38e-08	7.70317
Ndufa13	NADH dehydrogenase [ubiquinone] 1 alpha subcomplex subunit 13 OS=Mus musculus GN=Ndufa13 PE=1 SV=3	NDUAD	9.62e-08	4.45e-08	2.77272
Gdap1	Ganglioside-induced differentiation-associated protein 1 OS=Mus musculus GN=Gdap1 PE=1 SV=1	GDAP1	9.69e-08	4.47e-08	14.829
D10Jhu81e	ES1 protein homolog, mitochondrial OS=Mus musculus GN=D10Jhu81e PE=1 SV=1	ES1	1.01e-07	4.63e-08	2.34782
Kcna2	Potassium voltage-gated channel subfamily A member 2 OS=Mus musculus GN=Kcna2 PE=1 SV=1	KCNA2	1.02e-07	4.65e-08	4.27541
Ppm1h	Protein phosphatase 1H OS=Mus musculus GN=Ppm1h PE=1 SV=1	PPM1H	1.04e-07	4.73e-08	9.0704
Fam126b	Protein FAM126B OS=Mus musculus GN=Fam126b PE=1 SV=1	F126B	1.05e-07	4.75e-08	7.37771
Ndufa9	NADH dehydrogenase [ubiquinone] 1 alpha subcomplex subunit 9, mitochondrial OS=Mus musculus GN=Ndufa9 PE=1 SV=1	A0A0R3P9C8	1.05e-07	4.74e-08	2.94833
Scrn1	Secernin-1 OS=Mus musculus GN=Scrn1 PE=1 SV=1	SCRN1	1.06e-07	4.77e-08	4.50365
Itpr1	Inositol 1,4,5-trisphosphate receptor type 1 OS=Mus musculus GN=Itpr1 PE=1 SV=2	ITPR1	1.07e-07	4.78e-08	3.6689
Epb41l1	Band 4.1-like protein 1 OS=Mus musculus GN=Epb41l1 PE=1 SV=1	A2AUK8	1.07e-07	4.78e-08	4.35394
Tspan7	Tetraspanin OS=Mus musculus GN=Tspan7 PE=2 SV=1	Q6PDN6	1.08e-07	4.81e-08	17.8807
Atp1a2	Sodium/potassium-transporting ATPase subunit alpha-2 OS=Mus musculus GN=Atp1a2 PE=1 SV=1	AT1A2	1.09e-07	4.85e-08	5.65484
Plcb1	1-phosphatidylinositol 4,5-bisphosphate phosphodiesterase beta-1 OS=Mus musculus GN=Plcb1 PE=1 SV=2	PLCB1	1.1e-07	4.85e-08	5.77627
Cacna2d3	Voltage-dependent calcium channel subunit alpha-2/delta-3 OS=Mus musculus GN=Cacna2d3 PE=1 SV=1	CA2D3	1.13e-07	4.91e-08	11.9237
Ank2	Ankyrin-2 OS=Mus musculus GN=Ank2 PE=1 SV=3	S4R2F3	1.13e-07	4.91e-08	6.25088
Ppp3ca	Serine/threonine-protein phosphatase OS=Mus musculus GN=Ppp3ca PE=2 SV=1	B2RRX2	1.14e-07	4.96e-08	6.76359
Wdr13	Memory-related protein OS=Mus musculus GN=Wdr13 PE=2 SV=1	Q8K412	1.16e-07	5.04e-08	3.57761
Dpysl2	Dihydropyrimidinase-related protein 2 OS=Mus musculus GN=Dpysl2 PE=1 SV=2	DPYL2	1.17e-07	5.07e-08	3.52612
Pip5k1c	Phosphatidylinositol 4-phosphate 5-kinase type-1 gamma OS=Mus musculus GN=Pip5k1c PE=1 SV=1	F8WHW6	1.21e-07	5.21e-08	6.38916
Kctd16	BTB/POZ domain-containing protein KCTD16 OS=Mus musculus GN=Kctd16 PE=1 SV=2	KCD16	1.23e-07	5.27e-08	6.89465
Sptbn1	Spectrin beta chain, non-erythrocytic 1 OS=Mus musculus GN=Sptbn1 PE=1 SV=2	SPTB2	1.24e-07	5.29e-08	4.27221
Ckmt1	Creatine kinase U-type, mitochondrial OS=Mus musculus GN=Ckmt1 PE=1 SV=1	KCRU	1.25e-07	5.31e-08	4.89639
Uqcrc2	Cytochrome b-c1 complex subunit 2, mitochondrial OS=Mus musculus GN=Uqcrc2 PE=1 SV=1	QCR2	1.29e-07	5.43e-08	2.74808
Negr1	Neuronal growth regulator 1 OS=Mus musculus GN=Negr1 PE=1 SV=1	A0A4W9	1.31e-07	5.49e-08	8.19185
Atp1b1	Sodium/potassium-transporting ATPase subunit beta-1 OS=Mus musculus GN=Atp1b1 PE=1 SV=1	AT1B1	1.33e-07	5.57e-08	6.3541
Brsk1	Serine/threonine-protein kinase BRSK1 OS=Mus musculus GN=Brsk1 PE=1 SV=1	BRSK1	1.35e-07	5.61e-08	9.58388
Prkar2a	cAMP-dependent protein kinase type II-alpha regulatory subunit OS=Mus musculus GN=Prkar2a PE=1 SV=1	A0A0A6YX73	1.35e-07	5.61e-08	3.96832
Sgip1	SH3-containing GRB2-like protein 3-interacting protein 1 (Fragment) OS=Mus musculus GN=Sgip1 PE=1 SV=1	F7CPX0	1.35e-07	5.61e-08	5.0535
Camk2a	Calcium/calmodulin-dependent protein kinase type II subunit alpha OS=Mus musculus GN=Camk2a PE=1 SV=2	KCC2A	1.36e-07	5.64e-08	4.65468
Tmod2	Tropomodulin-2 OS=Mus musculus GN=Tmod2 PE=1 SV=2	TMOD2	1.45e-07	5.93e-08	6.53497
Rab3a	RAB3A, member RAS oncogene family, isoform CRA_a OS=Mus musculus GN=Rab3a PE=1 SV=1	Q0PD63	1.46e-07	5.98e-08	7.74754
Ndufs1	NADH-ubiquinone oxidoreductase 75 kDa subunit, mitochondrial OS=Mus musculus GN=Ndufs1 PE=1 SV=2	NDUS1	1.51e-07	6.13e-08	3.63536
Vsnl1	Visinin-like protein 1 OS=Mus musculus GN=Vsnl1 PE=1 SV=2	VISL1	1.52e-07	6.13e-08	5.93394
Ahcyl1	S-adenosylhomocysteine hydrolase-like protein 1 OS=Mus musculus GN=Ahcyl1 PE=1 SV=1	SAHH2	1.52e-07	6.13e-08	3.90385
Kbtbd11	Kelch repeat and BTB domain-containing protein 11 OS=Mus musculus GN=Kbtbd11 PE=1 SV=3	KBTBB	1.53e-07	6.17e-08	4.06107
Atp8a1	Phospholipid-transporting ATPase OS=Mus musculus GN=Atp8a1 PE=1 SV=1	A0A0M3HEP7	1.53e-07	6.15e-08	2.55415
Sncb	Beta-synuclein OS=Mus musculus GN=Sncb PE=1 SV=1	SYUB	1.64e-07	6.48e-08	6.89687
Dbn1	Drebrin OS=Mus musculus GN=Dbn1 PE=1 SV=1	A0A0R4J1E3	1.67e-07	6.57e-08	3.59933
Cd101	Immunoglobulin superfamily member 2 OS=Mus musculus GN=Cd101 PE=4 SV=1	A0A0B4J1L8	1.69e-07	6.62e-08	3.54604
Hk1	Hexokinase-1 OS=Mus musculus GN=Hk1 PE=1 SV=3	HXK1	1.69e-07	6.62e-08	3.40152
Phyhipl	Phytanoyl-CoA hydroxylase-interacting protein-like OS=Mus musculus GN=Phyhipl PE=1 SV=1	PHIPL	1.7e-07	6.63e-08	6.06221
Synj1	Synaptojanin-1 (Fragment) OS=Mus musculus GN=Synj1 PE=1 SV=1	F7BQW7	1.79e-07	6.94e-08	7.86547
Myo5a	Unconventional myosin-Va OS=Mus musculus GN=Myo5a PE=1 SV=1	D3YZ62	1.81e-07	7e-08	2.43233
Necab2	N-terminal EF-hand calcium-binding protein 2 OS=Mus musculus GN=Necab2 PE=1 SV=1	NECA2	1.84e-07	7.09e-08	13.9311
Igsf5	Immunoglobulin superfamily member 5 OS=Mus musculus GN=Igsf5 PE=4 SV=1	D3YXH0	1.87e-07	7.17e-08	9.53808
Uqcrh	Cytochrome b-c1 complex subunit 6, mitochondrial OS=Mus musculus GN=Uqcrh PE=1 SV=2	QCR6	1.94e-07	7.38e-08	2.63078
Cycs	Cytochrome c, somatic OS=Mus musculus GN=Cycs PE=1 SV=2	CYC	1.95e-07	7.38e-08	2.5795
Epb41l3	Erythrocyte protein band 4.1-like 3 isoform B OS=Mus musculus GN=Epb41l3 PE=2 SV=1	D0VYV6	1.96e-07	7.4e-08	4.56399
Wasf3	Uncharacterized protein OS=Mus musculus GN=Wasf3 PE=2 SV=1	Q3V386	2e-07	7.53e-08	5.95929
Dlg4	Disks large homolog 4 OS=Mus musculus GN=Dlg4 PE=1 SV=1	DLG4	2.03e-07	7.63e-08	3.73733
Slc25a27	Uncharacterized protein OS=Mus musculus GN=Slc25a27 PE=2 SV=1	Q9CX10	2.03e-07	7.63e-08	12.8081
Atpaf1	ATP synthase mitochondrial F1 complex assembly factor 1 OS=Mus musculus GN=Atpaf1 PE=1 SV=1	ATPF1	2.06e-07	7.7e-08	4.4444
Ndufa6	NADH dehydrogenase [ubiquinone] 1 alpha subcomplex subunit 6 OS=Mus musculus GN=Ndufa6 PE=1 SV=1	NDUA6	2.13e-07	7.92e-08	3.3412
Syt2	Synaptotagmin II OS=Mus musculus GN=Syt2 PE=1 SV=1	A0A0R4J2C2	2.14e-07	7.94e-08	11.2361
Stum	Protein stum homolog OS=Mus musculus GN=Stum PE=1 SV=1	A0A1B0GS08	2.2e-07	8.09e-08	13.4437
Cpne6	Copine-6 OS=Mus musculus GN=Cpne6 PE=1 SV=1	CPNE6	2.23e-07	8.19e-08	4.25408
Coro2b	Coronin-2B OS=Mus musculus GN=Coro2b PE=1 SV=2	COR2B	2.27e-07	8.3e-08	4.6604
Ndufs5	NADH dehydrogenase [ubiquinone] iron-sulfur protein 5 OS=Mus musculus GN=Ndufs5 PE=1 SV=3	NDUS5	2.31e-07	8.4e-08	3.3005
Gnb5	Uncharacterized protein OS=Mus musculus GN=Gnb5 PE=2 SV=1	Q3UG14	2.43e-07	8.79e-08	14.2665
Atp6v0a1	V-type proton ATPase 116 kDa subunit a isoform 1 OS=Mus musculus GN=Atp6v0a1 PE=1 SV=3	VPP1	2.44e-07	8.82e-08	8.41654
Tuba4a	Tubulin alpha-4A chain OS=Mus musculus GN=Tuba4a PE=1 SV=1	TBA4A	2.48e-07	8.94e-08	7.12673
Tppp	Tubulin polymerization-promoting protein OS=Mus musculus GN=Tppp PE=1 SV=1	TPPP	2.57e-07	9.25e-08	4.51491
Tubb3	Tubulin beta-3 chain OS=Mus musculus GN=Tubb3 PE=1 SV=1	TBB3	2.6e-07	9.33e-08	2.85238
Dgki	Diacylglycerol kinase OS=Mus musculus GN=Dgki PE=1 SV=1	D3YWQ0	2.64e-07	9.46e-08	4.31392
Atp6v1d	V-type proton ATPase subunit D OS=Mus musculus GN=Atp6v1d PE=1 SV=1	VATD	2.69e-07	9.59e-08	3.77326
Ahcyl2	Putative adenosylhomocysteinase 3 OS=Mus musculus GN=Ahcyl2 PE=1 SV=1	SAHH3	2.75e-07	9.76e-08	3.52119
Lsamp	Limbic system-associated membrane protein OS=Mus musculus GN=Lsamp PE=1 SV=1	A0A087WP80	2.81e-07	9.94e-08	4.55176
Snap25	Synaptosomal-associated protein 25 OS=Mus musculus GN=Snap25 PE=1 SV=1	SNP25	2.83e-07	9.96e-08	3.94297
Adap1	ArfGAP with dual PH domains 1 OS=Mus musculus GN=Adap1 PE=1 SV=1	E9PY16	2.84e-07	9.99e-08	7.71272
Ptpn5	Ptpn5 protein (Fragment) OS=Mus musculus GN=Ptpn5 PE=2 SV=1	Q80WU9	2.93e-07	1.03e-07	10.7599
Dld	Dihydrolipoyl dehydrogenase, mitochondrial OS=Mus musculus GN=Dld PE=1 SV=2	DLDH	2.95e-07	1.03e-07	2.50437
Add2	Beta-adducin OS=Mus musculus GN=Add2 PE=1 SV=4	ADDB	3.08e-07	1.07e-07	5.8901
Cyc1	Cytochrome c1, heme protein, mitochondrial OS=Mus musculus GN=Cyc1 PE=1 SV=1	CY1	3.11e-07	1.08e-07	2.78422
Wipf2	WAS/WASL-interacting protein family member 2 OS=Mus musculus GN=Wipf2 PE=1 SV=1	WIPF2	3.22e-07	1.11e-07	15.2729
Ppp1r1b	Protein phosphatase 1 regulatory subunit 1B OS=Mus musculus GN=Ppp1r1b PE=1 SV=2	PPR1B	3.27e-07	1.13e-07	10.4703
Ntm	Neurotrimin OS=Mus musculus GN=Ntm PE=1 SV=2	NTRI	3.29e-07	1.13e-07	9.21174
Pdha1	Pyruvate dehydrogenase E1 component subunit alpha, somatic form, mitochondrial OS=Mus musculus GN=Pdha1 PE=1 SV=1	ODPA	3.39e-07	1.16e-07	2.55461
Nebl	LIM zinc-binding domain-containing Nebulette OS=Mus musculus GN=Nebl PE=1 SV=1	LNEBL	3.41e-07	1.17e-07	8.10173
Ppfia2	Liprin-alpha-2 OS=Mus musculus GN=Ppfia2 PE=1 SV=2	LIPA2	3.43e-07	1.17e-07	8.23529
2310035C23Rik	RIKEN cDNA 2310035C23 gene OS=Mus musculus GN=2310035C23Rik PE=1 SV=2	E9QM90	3.49e-07	1.19e-07	5.03975
Ndufb9	NADH dehydrogenase [ubiquinone] 1 beta subcomplex subunit 9 OS=Mus musculus GN=Ndufb9 PE=1 SV=3	NDUB9	3.49e-07	1.19e-07	4.33087
Tnr	Tenascin-R OS=Mus musculus GN=Tnr PE=1 SV=2	TENR	3.54e-07	1.21e-07	6.84871
C2cd4cC2CD4 family	C2 calcium-dependent domain-containing protein 4C OS=Mus musculus GN=C2cd4cC2CD4 family PE=1 SV=1	C2C4C	3.57e-07	1.21e-07	8.94877
Cntn1	Contactin-1 OS=Mus musculus GN=Cntn1 PE=1 SV=1	CNTN1	3.59e-07	1.22e-07	6.84257
Gprc5b	G protein-coupled receptor family C group 5 member B variant 2 OS=Mus musculus GN=Gprc5b PE=1 SV=1	D2DFA9	3.63e-07	1.23e-07	12.3783
Caskin1	Caskin-1 OS=Mus musculus GN=Caskin1 PE=1 SV=2	CSKI1	3.83e-07	1.28e-07	19.7899
Prrt2	Proline-rich transmembrane protein 2 OS=Mus musculus GN=Prrt2 PE=1 SV=1	PRRT2	3.86e-07	1.29e-07	4.1856
Phactr1	Phosphatase and actin regulator 1 OS=Mus musculus GN=Phactr1 PE=1 SV=1	PHAR1	3.87e-07	1.29e-07	7.45198
Mal2	Protein MAL2 OS=Mus musculus GN=Mal2 PE=1 SV=1	MAL2	3.94e-07	1.32e-07	6.93558
Uqcrc1	Cytochrome b-c1 complex subunit 1, mitochondrial OS=Mus musculus GN=Uqcrc1 PE=1 SV=2	QCR1	4e-07	1.33e-07	3.05036
Elavl4	ELAV-like protein 4 OS=Mus musculus GN=Elavl4 PE=1 SV=1	ELAV4	4.02e-07	1.33e-07	4.56127
Slc25a22	Mitochondrial glutamate carrier 1 OS=Mus musculus GN=Slc25a22 PE=1 SV=1	GHC1	4.03e-07	1.33e-07	3.43295
Pak1	Serine/threonine-protein kinase PAK 1 OS=Mus musculus GN=Pak1 PE=1 SV=1	G5E884	4.13e-07	1.36e-07	4.49774
Map6	Microtubule-associated protein 6 OS=Mus musculus GN=Map6 PE=1 SV=2	MAP6	4.14e-07	1.36e-07	8.07504
Gnaz	Guanine nucleotide-binding protein G(z) subunit alpha OS=Mus musculus GN=Gnaz PE=1 SV=4	GNAZ	4.2e-07	1.38e-07	4.22408
Actn2	Alpha-actinin-2 OS=Mus musculus GN=Actn2 PE=1 SV=2	ACTN2	4.37e-07	1.43e-07	3.41961
Mapre2	Microtubule-associated protein RP/EB family member 2 OS=Mus musculus GN=Mapre2 PE=1 SV=1	MARE2	4.38e-07	1.43e-07	4.73503
Madd	MAP kinase-activating death domain protein OS=Mus musculus GN=Madd PE=1 SV=1	A0A0R4J1F4	4.38e-07	1.43e-07	2.45326
Ndufb4	NADH dehydrogenase [ubiquinone] 1 beta subcomplex subunit 4 OS=Mus musculus GN=Ndufb4 PE=1 SV=3	NDUB4	4.42e-07	1.43e-07	2.63228
Flot1	Flotillin-1 OS=Mus musculus GN=Flot1 PE=1 SV=1	FLOT1	4.48e-07	1.45e-07	2.20678
Slc24a4	Sodium/potassium/calcium exchanger 4 (Fragment) OS=Mus musculus GN=Slc24a4 PE=1 SV=1	F7B0S9	4.51e-07	1.46e-07	14.3564
Gstm5	Glutathione S-transferase Mu 5 OS=Mus musculus GN=Gstm5 PE=1 SV=1	GSTM5	4.58e-07	1.47e-07	3.22325
Ache	Acetylcholinesterase OS=Mus musculus GN=Ache PE=1 SV=1	ACES	4.63e-07	1.49e-07	5.47701
Ptprd	Receptor-type tyrosine-protein phosphatase delta OS=Mus musculus GN=Ptprd PE=1 SV=3	PTPRD	4.79e-07	1.53e-07	4.14738
Eno2	Gamma-enolase OS=Mus musculus GN=Eno2 PE=1 SV=2	ENOG	4.92e-07	1.56e-07	3.57186
Dpysl3	Dihydropyrimidinase-related protein 3 OS=Mus musculus GN=Dpysl3 PE=1 SV=1	DPYL3	4.93e-07	1.56e-07	3.4884
Gnb1	Guanine nucleotide-binding protein G(I)/G(S)/G(T) subunit beta-1 OS=Mus musculus GN=Gnb1 PE=1 SV=3	GBB1	4.94e-07	1.56e-07	4.3716
Sucla2	Succinate--CoA ligase [ADP-forming] subunit beta, mitochondrial OS=Mus musculus GN=Sucla2 PE=1 SV=2	SUCB1	5.14e-07	1.61e-07	3.05683
Ttc7b	Tetratricopeptide repeat protein 7B OS=Mus musculus GN=Ttc7b PE=1 SV=1	A0A1Y7VL44	5.15e-07	1.61e-07	5.05678
Prkacb	cAMP-dependent protein kinase catalytic subunit beta OS=Mus musculus GN=Prkacb PE=1 SV=2	KAPCB	5.17e-07	1.61e-07	2.42337
Ndufa2	NADH dehydrogenase [ubiquinone] 1 alpha subcomplex subunit 2 OS=Mus musculus GN=Ndufa2 PE=1 SV=3	NDUA2	5.2e-07	1.62e-07	3.80423
Gda	Guanine deaminase OS=Mus musculus GN=Gda PE=1 SV=1	GUAD	5.28e-07	1.64e-07	6.36586
Dync1i1	Cytoplasmic dynein 1 intermediate chain 1 OS=Mus musculus GN=Dync1i1 PE=1 SV=2	DC1I1	5.31e-07	1.64e-07	7.99234
Slc7a8	Large neutral amino acids transporter small subunit 2 OS=Mus musculus GN=Slc7a8 PE=1 SV=1	LAT2	5.34e-07	1.65e-07	4.56594
Grm3	Metabotropic glutamate receptor 3 OS=Mus musculus GN=Grm3 PE=1 SV=1	GRM3	5.37e-07	1.66e-07	6.06658
Atp6v1f	V-type proton ATPase subunit F OS=Mus musculus GN=Atp6v1f PE=1 SV=2	VATF	5.41e-07	1.67e-07	3.36072
Napg	Gamma-soluble NSF attachment protein OS=Mus musculus GN=Napg PE=1 SV=1	SNAG	5.51e-07	1.69e-07	4.88094
Thy1	Thy-1 membrane glycoprotein (Fragment) OS=Mus musculus GN=Thy1 PE=1 SV=1	A0A1L1SUX8	5.56e-07	1.71e-07	6.10624
Maob	Amine oxidase [flavin-containing] B OS=Mus musculus GN=Maob PE=1 SV=4	AOFB	5.62e-07	1.72e-07	4.29276
Shank2	SH3 and multiple ankyrin repeat domains protein 2 OS=Mus musculus GN=Shank2 PE=1 SV=2	SHAN2	5.63e-07	1.72e-07	2.82297
Ndufs3	NADH dehydrogenase [ubiquinone] iron-sulfur protein 3, mitochondrial OS=Mus musculus GN=Ndufs3 PE=1 SV=2	NDUS3	5.65e-07	1.72e-07	2.93502
Olfm2	Noelin-2 OS=Mus musculus GN=Olfm2 PE=1 SV=2	NOE2	5.88e-07	1.78e-07	8.07164
Hspa12a	Heat shock 70 kDa protein 12A OS=Mus musculus GN=Hspa12a PE=1 SV=1	HS12A	6.25e-07	1.88e-07	6.09037
Cox4i1	Cytochrome c oxidase subunit IV isoform 1 OS=Mus musculus GN=Cox4i1 PE=1 SV=1	A2RSV8	6.46e-07	1.93e-07	2.46266
Txnrd2	Thioredoxin reductase 2, mitochondrial (Fragment) OS=Mus musculus GN=Txnrd2 PE=1 SV=1	A0A0U1RPS1	6.64e-07	1.98e-07	3.97736
Epn1	Epsin-1 OS=Mus musculus GN=Epn1 PE=1 SV=3	EPN1	6.94e-07	2.06e-07	2.78271
Calb1	Calbindin OS=Mus musculus GN=Calb1 PE=1 SV=2	CALB1	6.97e-07	2.06e-07	9.54375
Ppfia3	Liprin-alpha-3 OS=Mus musculus GN=Ppfia3 PE=1 SV=2	LIPA3	7.07e-07	2.08e-07	5.26134
Slc25a4	ADP/ATP translocase 1 OS=Mus musculus GN=Slc25a4 PE=1 SV=4	ADT1	7.11e-07	2.09e-07	2.53932
Pdk2	[Pyruvate dehydrogenase (acetyl-transferring)] kinase isozyme 2, mitochondrial OS=Mus musculus GN=Pdk2 PE=1 SV=2	PDK2	7.23e-07	2.12e-07	6.90265
Ndufa4	Cytochrome c oxidase subunit NDUFA4 OS=Mus musculus GN=Ndufa4 PE=1 SV=1	A0A0N4SVQ1	7.23e-07	2.12e-07	2.83909
Dtna	Dystrobrevin OS=Mus musculus GN=Dtna PE=1 SV=1	A0A1Y7VJN9	7.28e-07	2.13e-07	9.61009
Napb	Beta-soluble NSF attachment protein OS=Mus musculus GN=Napb PE=1 SV=2	SNAB	7.28e-07	2.13e-07	6.80988
Ndufb10	NADH dehydrogenase [ubiquinone] 1 beta subcomplex subunit 10 OS=Mus musculus GN=Ndufb10 PE=1 SV=3	NDUBA	7.41e-07	2.15e-07	2.60807
Synpo	Uncharacterized protein OS=Mus musculus GN=Synpo PE=2 SV=1	Q3TA13	7.43e-07	2.16e-07	6.14549
Ncdn	Neurochondrin OS=Mus musculus GN=Ncdn PE=1 SV=1	NCDN	7.46e-07	2.16e-07	5.64328
Sirpa	Tyrosine-protein phosphatase non-receptor type substrate 1 OS=Mus musculus GN=Sirpa PE=1 SV=1	E0CYM8	7.7e-07	2.22e-07	4.90573
Ablim1	Actin-binding LIM protein 1 OS=Mus musculus GN=Ablim1 PE=1 SV=1	E9Q9C0	7.79e-07	2.25e-07	7.62246
Mtmr1	Myotubularin-related protein 1 OS=Mus musculus GN=Mtmr1 PE=1 SV=1	MTMR1	7.83e-07	2.25e-07	3.73522
Ndufb8	NADH dehydrogenase [ubiquinone] 1 beta subcomplex subunit 8, mitochondrial OS=Mus musculus GN=Ndufb8 PE=1 SV=1	NDUB8	7.85e-07	2.26e-07	3.277
	Kinesin-like protein OS=Mus musculus PE=2 SV=1	Q3TY51	7.93e-07	2.27e-07	3.66139
Sptbn2	Spectrin beta chain OS=Mus musculus GN=Sptbn2 PE=2 SV=1	Q3UGZ4	8.01e-07	2.29e-07	6.51073
Nrcam	Neuronal cell adhesion molecule OS=Mus musculus GN=Nrcam PE=1 SV=1	A0A1W2P7Y9	8.02e-07	2.29e-07	7.7773
Aldoa	Fructose-bisphosphate aldolase A OS=Mus musculus GN=Aldoa PE=1 SV=2	ALDOA	8.32e-07	2.37e-07	2.25607
Tagln3	Transgelin-3 OS=Mus musculus GN=Tagln3 PE=1 SV=1	TAGL3	8.41e-07	2.39e-07	4.10089
Ogdhl	Ogdhl protein OS=Mus musculus GN=Ogdhl PE=2 SV=1	B2RXT3	8.57e-07	2.43e-07	3.27576
[truncated: 826 more rows]
