# Supplementary material for: Plasma-to-tumour tissue integrated proteomics using nano-omics for biomarker discovery in glioblastoma
Source: Nat Commun. 2025 Apr 10;16:3412. doi: 10.1038/s41467-025-58252-0 (PMC11986092; doi:10.1038/s41467-025-58252-0)
Supplement: Supplementary file 14 — Supplementary Data 12 [file 41467_2025_58252_MOESM14_ESM.xlsx]

## Sheet: Supplementary Data 12
Supplementary Data 12. Full list of proteins identified by Progenesis analysis to be differentially abundant at D18 time point between tumour tissue and healthy brain. Only proteins with a p value < 0.05 by one-way ANOVA test are shown. Overlapping DAPs also identified by the proteomics analysis of plasma samples are highlighted in orange.
Gene name	Description	Accession	Anova p value	q value	Max fold change
UPREGULATED (n = 1414)
Aldh16a1	Aldehyde dehydrogenase family 16 member A1 OS=Mus musculus GN=Aldh16a1 PE=1 SV=2	A16A1	0	0	Infinity
Heatr3	HEAT repeat-containing protein 3 OS=Mus musculus GN=Heatr3 PE=1 SV=1	HEAT3	0	0	Infinity
LOC72520	LOC72520 protein (Fragment) OS=Mus musculus GN=LOC72520 PE=2 SV=1	Q05CR0	0	0	Infinity
Rfc2	Replication factor C subunit 2 OS=Mus musculus GN=Rfc2 PE=1 SV=1	RFC2	0	0	Infinity
Spry1	Protein sprouty homolog 1 OS=Mus musculus GN=Spry1 PE=2 SV=1	SPY1	0	0	114576
Nup153	Nucleoporin 153 (Fragment) OS=Mus musculus GN=Nup153 PE=1 SV=1	A0A286YCP2	1.11e-16	2.32e-15	Infinity
Arhgap30	Rho GTPase-activating protein 30 OS=Mus musculus GN=Arhgap30 PE=1 SV=1	E9QMX7	1.11e-16	2.32e-15	Infinity
Apol9a	Apol9b protein OS=Mus musculus GN=Apol9a PE=2 SV=1	Q6PF90	1.11e-16	2.32e-15	Infinity
Smc2	Structural maintenance of chromosomes protein 2 OS=Mus musculus GN=Smc2 PE=1 SV=2	SMC2	2.22e-16	4.22e-15	Infinity
Dck	Deoxycytidine kinase OS=Mus musculus GN=Dck PE=1 SV=1	DCK	3.77e-15	6.07e-14	Infinity
Ppic	Peptidyl-prolyl cis-trans isomerase C OS=Mus musculus GN=Ppic PE=1 SV=1	PPIC	5.33e-15	7.96e-14	Infinity
Thada	Thyroid adenoma-associated protein homolog OS=Mus musculus GN=Thada PE=1 SV=1	THADA	2.83e-14	3.11e-13	Infinity
Gabpa	GA-binding protein alpha chain OS=Mus musculus GN=Gabpa PE=1 SV=2	GABPA	3.4e-14	3.55e-13	Infinity
Sec63	Sec63 protein (Fragment) OS=Mus musculus GN=Sec63 PE=2 SV=1	Q8K2U5	4.02e-14	4e-13	Infinity
Ccdc86	Coiled-coil domain-containing protein 86 OS=Mus musculus GN=Ccdc86 PE=1 SV=2	CCD86	9.28e-14	8.82e-13	Infinity
Utrn	Utrophin OS=Mus musculus GN=Utrn PE=1 SV=1	E9Q6R7	1.02e-13	9.3e-13	52634.9
Cad	CAD protein OS=Mus musculus GN=Cad PE=1 SV=1	PYR1	1.53e-13	1.33e-12	50.4841
Atrx	Transcriptional regulator ATRX OS=Mus musculus GN=Atrx PE=1 SV=3	ATRX	2.1e-13	1.71e-12	Infinity
Eef1d	Elongation factor 1-delta OS=Mus musculus GN=Eef1d PE=1 SV=1	A0A0R4J1L2	5.37e-13	4.15e-12	19.9139
Anp32b	Uncharacterized protein (Fragment) OS=Mus musculus GN=Anp32b PE=2 SV=1	Q3UW32	6.23e-13	4.65e-12	24.187
Tapbp	Tapasin OS=Mus musculus GN=Tapbp PE=1 SV=2	TPSN	6.93e-13	4.99e-12	76.3537
Cd44	CD44 antigen OS=Mus musculus GN=Cd44 PE=1 SV=1	A2APM1	1.4e-12	9.15e-12	Infinity
Cbx3	Chromobox protein homolog 3 OS=Mus musculus GN=Cbx3 PE=1 SV=2	CBX3	1.48e-12	9.34e-12	10.509
Itih2	Inter-alpha-trypsin inhibitor heavy chain H2 OS=Mus musculus GN=Itih2 PE=1 SV=1	ITIH2	2.55e-12	1.52e-11	Infinity
Psmb8	Proteasome subunit beta type OS=Mus musculus GN=Psmb8 PE=2 SV=1	A0A068BIT8	2.68e-12	1.56e-11	46.7812
Tmpo	Lamina-associated polypeptide 2, isoforms alpha/zeta OS=Mus musculus GN=Tmpo PE=1 SV=4	LAP2A	2.89e-12	1.59e-11	22.2477
Copa	Coatomer subunit alpha OS=Mus musculus GN=Copa PE=1 SV=2	COPA	2.9e-12	1.59e-11	5.66059
Hist1h1a	Histone H1.1 OS=Mus musculus GN=Hist1h1a PE=1 SV=2	H11	3.01e-12	1.61e-11	219.181
Isg20	Interferon-stimulated gene 20 kDa protein OS=Mus musculus GN=Isg20 PE=1 SV=1	A0A0U1RP59	3.5e-12	1.78e-11	Infinity
Numa1	Nuclear mitotic apparatus protein 1 OS=Mus musculus GN=Numa1 PE=1 SV=1	NUMA1	3.72e-12	1.85e-11	13.7097
Nol6	Nucleolar protein 6 OS=Mus musculus GN=Nol6 PE=2 SV=2	NOL6	3.86e-12	1.86e-11	Infinity
Polr2b	DNA-directed RNA polymerase II subunit RPB2 OS=Mus musculus GN=Polr2b PE=1 SV=2	RPB2	3.92e-12	1.86e-11	Infinity
Ddx54	ATP-dependent RNA helicase DDX54 OS=Mus musculus GN=Ddx54 PE=1 SV=1	DDX54	4.95e-12	2.25e-11	Infinity
Ybx1	Nuclease-sensitive element-binding protein 1 OS=Mus musculus GN=Ybx1 PE=1 SV=3	YBOX1	5.34e-12	2.37e-11	152.006
Ifih1	Interferon-induced helicase C domain-containing protein 1 OS=Mus musculus GN=Ifih1 PE=1 SV=1	IFIH1	5.76e-12	2.45e-11	45.3171
Ybx3	Y-box-binding protein 3 OS=Mus musculus GN=Ybx3 PE=1 SV=2	YBOX3	1.15e-11	4.3e-11	386.393
Ruvbl2	RuvB-like 2 OS=Mus musculus GN=Ruvbl2 PE=1 SV=3	RUVB2	1.2e-11	4.41e-11	10.423
Flna	Filamin-A OS=Mus musculus GN=Flna PE=1 SV=5	FLNA	1.23e-11	4.41e-11	21.4499
Utp15	Uncharacterized protein OS=Mus musculus GN=Utp15 PE=2 SV=1	Q3TN42	1.35e-11	4.69e-11	Infinity
Mov10	Putative helicase MOV-10 OS=Mus musculus GN=Mov10 PE=1 SV=2	D3YVL0	1.36e-11	4.69e-11	22.0441
Ddx39b	Uncharacterized protein OS=Mus musculus GN=Ddx39b PE=2 SV=1	A0A1S6GWH2	1.53e-11	5e-11	4.06298
Soat1	Sterol O-acyltransferase 1 OS=Mus musculus GN=Soat1 PE=1 SV=2	SOAT1	1.58e-11	5e-11	Infinity
Eef1d	Elongation factor 1-delta OS=Mus musculus GN=Eef1d PE=1 SV=1	A0A0R4J1E2	1.59e-11	5e-11	12.3254
Ptbp1	Uncharacterized protein OS=Mus musculus GN=Ptbp1 PE=2 SV=1	Q3T984	1.61e-11	5e-11	57.8988
Lgals3	Galectin-3 OS=Mus musculus GN=Lgals3 PE=1 SV=3	LEG3	1.61e-11	5e-11	42.1893
Rps4x	40S ribosomal protein S4 OS=Mus musculus GN=Rps4x PE=2 SV=1	Q3UXQ6	1.64e-11	5e-11	9.47947
Rps20	MCG3574 OS=Mus musculus GN=Rps20 PE=1 SV=1	Q5BLK2	1.64e-11	5e-11	10.0426
Rps6ka3	Ribosomal protein S6 kinase alpha-3 OS=Mus musculus GN=Rps6ka3 PE=1 SV=2	KS6A3	1.67e-11	5e-11	44.0377
OTTMUSWSBG00059282	Immunity related GTPase family B member 6 homologue allele 2 OS=Mus musculus domesticus GN=OTTMUSWSBG00059282 PE=4 SV=1	A0A1G5SLN0	1.67e-11	5e-11	31.9488
Pa2g4	Proliferation-associated protein 2G4 OS=Mus musculus GN=Pa2g4 PE=1 SV=3	PA2G4	1.76e-11	5.05e-11	16.9737
Rpl24	Uncharacterized protein OS=Mus musculus GN=Rpl24 PE=2 SV=1	Q3UW40	2.26e-11	6.38e-11	7.52183
Eif2s3x	Eukaryotic translation initiation factor 2 subunit 3, X-linked OS=Mus musculus GN=Eif2s3x PE=1 SV=2	IF2G	2.36e-11	6.58e-11	7.61242
Usp39	U4/U6.U5 tri-snRNP-associated protein 2 OS=Mus musculus GN=Usp39 PE=1 SV=2	SNUT2	2.81e-11	7.63e-11	24514
Diexf	Digestive organ expansion factor homolog OS=Mus musculus GN=Diexf PE=1 SV=1	A0A0A6YWS6	2.92e-11	7.78e-11	Infinity
Oasl2	2'-5'-oligoadenylate synthase-like protein 2 OS=Mus musculus GN=Oasl2 PE=1 SV=2	OASL2	3e-11	7.83e-11	8.86401
Stat1	Signal transducer and activator of transcription OS=Mus musculus GN=Stat1 PE=1 SV=1	Q99K94	3.53e-11	8.79e-11	13.6526
Adipoq	Adiponectin OS=Mus musculus GN=Adipoq PE=1 SV=2	ADIPO	3.62e-11	8.79e-11	Infinity
Vars	Uncharacterized protein OS=Mus musculus GN=Vars PE=2 SV=1	Q3U3D3	3.91e-11	9.2e-11	8.12826
Rpl18a	60S ribosomal protein L18a OS=Mus musculus GN=Rpl18a PE=1 SV=1	RL18A	4e-11	9.2e-11	7.76098
H2-D1	H-2D cell surface glycoprotein (Fragment) OS=Mus musculus GN=H2-D1 PE=2 SV=1	Q31168	4.31e-11	9.57e-11	41.7446
Psmb10	Proteasome subunit beta type OS=Mus musculus GN=Psmb10 PE=2 SV=1	Q3UNP9	4.38e-11	9.57e-11	137.595
Rps14	40S ribosomal protein S14 OS=Mus musculus GN=Rps14 PE=1 SV=3	RS14	4.46e-11	9.62e-11	7.58185
Eef1a1	Elongation factor 1-alpha 1 OS=Mus musculus GN=Eef1a1 PE=1 SV=3	EF1A1	5e-11	1.07e-10	6.12
Wdr36	WD repeat domain 36 OS=Mus musculus GN=Wdr36 PE=1 SV=1	Q3TA68	5.1e-11	1.08e-10	Infinity
Arcn1	Coatomer subunit delta OS=Mus musculus GN=Arcn1 PE=1 SV=2	COPD	5.2e-11	1.09e-10	6.20648
Bst2	Bone marrow stromal antigen 2 OS=Mus musculus GN=Bst2 PE=1 SV=1	BST2	6.65e-11	1.33e-10	39.0704
Rack1	Receptor of activated protein C kinase 1 OS=Mus musculus GN=Rack1 PE=1 SV=3	RACK1	6.73e-11	1.33e-10	7.61479
Pnpt1	Polyribonucleotide nucleotidyltransferase 1, mitochondrial OS=Mus musculus GN=Pnpt1 PE=1 SV=1	PNPT1	6.73e-11	1.33e-10	9.26279
Rps10	Uncharacterized protein OS=Mus musculus GN=Rps10 PE=2 SV=1	Q3U9P0	7.43e-11	1.44e-10	7.14885
Pabpc1	Polyadenylate-binding protein 1 OS=Mus musculus GN=Pabpc1 PE=1 SV=2	PABP1	7.5e-11	1.44e-10	5.63088
Eif2a	Eukaryotic translation initiation factor 2A OS=Mus musculus GN=Eif2a PE=1 SV=2	EIF2A	7.53e-11	1.44e-10	11.0645
Mcm3	DNA replication licensing factor MCM3 OS=Mus musculus GN=Mcm3 PE=1 SV=2	MCM3	7.72e-11	1.45e-10	69.1916
Rpl6	60S ribosomal protein L6 OS=Mus musculus GN=Rpl6 PE=1 SV=1	Q3UCH0	7.91e-11	1.47e-10	7.15873
Mcm6	DNA helicase OS=Mus musculus GN=Mcm6 PE=1 SV=1	Q3ULG5	8.04e-11	1.47e-10	30.4949
Acads	Short-chain specific acyl-CoA dehydrogenase, mitochondrial OS=Mus musculus GN=Acads PE=1 SV=2	ACADS	8.69e-11	1.58e-10	9.25145
Snrpd1	Small nuclear ribonucleoprotein Sm D1 OS=Mus musculus GN=Snrpd1 PE=1 SV=1	SMD1	8.98e-11	1.62e-10	9.19367
Capg	Macrophage-capping protein (Fragment) OS=Mus musculus GN=Capg PE=1 SV=1	D3YTL5	9.47e-11	1.68e-10	26.9917
Rpl11	Rpl11 protein OS=Mus musculus GN=Rpl11 PE=2 SV=1	Q8VC94	9.88e-11	1.72e-10	10.0629
Eif1ax	Eukaryotic translation initiation factor 1A, X-chromosomal OS=Mus musculus GN=Eif1ax PE=2 SV=3	IF1AX	1.01e-10	1.74e-10	10.2055
Tmpo	Lamina-associated polypeptide 2, isoforms beta/delta/epsilon/gamma OS=Mus musculus GN=Tmpo PE=1 SV=4	LAP2B	1.02e-10	1.74e-10	13.7382
Serpinh1	Serpin H1 OS=Mus musculus GN=Serpinh1 PE=1 SV=3	SERPH	1.02e-10	1.74e-10	17.1113
Hsp90ab1	Heat shock protein 84b OS=Mus musculus GN=Hsp90ab1 PE=1 SV=1	Q71LX8	1.04e-10	1.75e-10	6.26817
Gbp6	Guanylate-binding protein 6 OS=Mus musculus GN=Gbp6 PE=1 SV=1	A0A0G2JDV3	1.05e-10	1.75e-10	87.2033
Btf3	Transcription factor BTF3 OS=Mus musculus GN=Btf3 PE=1 SV=3	BTF3	1.06e-10	1.75e-10	31.5354
Rps5	40S ribosomal protein S5 (Fragment) OS=Mus musculus GN=Rps5 PE=1 SV=1	D3YYM6	1.08e-10	1.78e-10	6.77763
Arpc1b	Actin-related protein 2/3 complex subunit 1B OS=Mus musculus GN=Arpc1b PE=1 SV=4	ARC1B	1.1e-10	1.78e-10	52.5241
Rpn1	Dolichyl-diphosphooligosaccharide--protein glycosyltransferase subunit 1 OS=Mus musculus GN=Rpn1 PE=1 SV=1	RPN1	1.1e-10	1.78e-10	6.4053
C1qc	Complement C1q subcomponent subunit C OS=Mus musculus GN=C1qc PE=1 SV=2	C1QC	1.11e-10	1.78e-10	3.62336
Snrpa	U1 small nuclear ribonucleoprotein A OS=Mus musculus GN=Snrpa PE=1 SV=3	SNRPA	1.14e-10	1.82e-10	8.09619
Snd1	Staphylococcal nuclease domain-containing protein 1 OS=Mus musculus GN=Snd1 PE=1 SV=1	SND1	1.16e-10	1.84e-10	14.0376
Metap2	Methionine aminopeptidase 2 (Fragment) OS=Mus musculus GN=Metap2 PE=1 SV=1	M0QW69	1.24e-10	1.95e-10	20.8142
Rps27	40S ribosomal protein S27 (Fragment) OS=Mus musculus GN=Rps27 PE=1 SV=1	A0A0G2JDW7	1.3e-10	2e-10	9.89478
Calu	Calumenin OS=Mus musculus GN=Calu PE=1 SV=1	CALU	1.31e-10	2e-10	17.5061
Smarca5	SWI/SNF-related matrix-associated actin-dependent regulator of chromatin subfamily A member 5 OS=Mus musculus GN=Smarca5 PE=1 SV=1	SMCA5	1.33e-10	2.01e-10	18.766
Mat2a	S-adenosylmethionine synthase isoform type-2 OS=Mus musculus GN=Mat2a PE=1 SV=2	METK2	1.44e-10	2.15e-10	3.55695
Shmt2	Serine hydroxymethyltransferase OS=Mus musculus GN=Shmt2 PE=1 SV=1	Q3TFD0	1.49e-10	2.19e-10	38.994
Set	Protein SET OS=Mus musculus GN=Set PE=1 SV=1	SET	1.55e-10	2.25e-10	13.5046
Cfdp1	Craniofacial development protein 1 OS=Mus musculus GN=Cfdp1 PE=1 SV=1	CFDP1	1.57e-10	2.25e-10	21.9337
Rpl22	MCG12304 OS=Mus musculus GN=Rpl22 PE=1 SV=1	Q4VAG4	1.61e-10	2.28e-10	9.22327
Impdh2	Inosine-5'-monophosphate dehydrogenase 2 OS=Mus musculus GN=Impdh2 PE=1 SV=2	IMDH2	1.61e-10	2.28e-10	23.462
Eef2	Elongation factor 2 OS=Mus musculus GN=Eef2 PE=1 SV=2	EF2	1.65e-10	2.28e-10	8.63878
	DNA for type IIB intracisternal A-particle element encoding integrase and gag OS=Mus musculus PE=4 SV=1	Q61709	1.74e-10	2.35e-10	40.346
Pdia3	Protein disulfide-isomerase A3 OS=Mus musculus GN=Pdia3 PE=1 SV=2	PDIA3	1.79e-10	2.38e-10	5.83664
Rpsa	40S ribosomal protein SA OS=Mus musculus GN=Rpsa PE=1 SV=4	RSSA	1.93e-10	2.52e-10	6.04951
Mcm5	DNA replication licensing factor MCM5 OS=Mus musculus GN=Mcm5 PE=1 SV=1	MCM5	2.05e-10	2.67e-10	14.2449
Stat3	Signal transducer and activator of transcription OS=Mus musculus GN=Stat3 PE=2 SV=1	Q3U5Q4	2.15e-10	2.77e-10	132.293
Fubp1	Far upstream element-binding protein 1 OS=Mus musculus GN=Fubp1 PE=1 SV=1	A0A0G2JFY5	2.25e-10	2.88e-10	10.3407
Eftud2	116 kDa U5 small nuclear ribonucleoprotein component OS=Mus musculus GN=Eftud2 PE=1 SV=1	U5S1	2.46e-10	3.14e-10	9.07945
Snx1	Sorting nexin-1 OS=Mus musculus GN=Snx1 PE=1 SV=1	SNX1	2.51e-10	3.18e-10	3.84994
Vasp	Vasodilator-stimulated phosphoprotein OS=Mus musculus GN=Vasp PE=1 SV=4	VASP	2.56e-10	3.22e-10	10.2921
Rps12	40S ribosomal protein S12 OS=Mus musculus GN=Rps12 PE=1 SV=1	A0A1W2P7A1	2.75e-10	3.42e-10	8.89245
Sarnp	SAP domain-containing ribonucleoprotein OS=Mus musculus GN=Sarnp PE=1 SV=1	A0A1W2P7G2	2.81e-10	3.44e-10	12.0831
Eif6	Eukaryotic translation initiation factor 6 OS=Mus musculus GN=Eif6 PE=2 SV=1	Q3U740	2.82e-10	3.44e-10	27.7207
Hmga1	High mobility group protein HMG-I/HMG-Y OS=Mus musculus GN=Hmga1 PE=1 SV=4	HMGA1	2.85e-10	3.44e-10	29.5849
Rps19	Rps19 protein (Fragment) OS=Mus musculus GN=Rps19 PE=2 SV=1	Q5M9P3	2.9e-10	3.47e-10	8.16797
Hspa5	78 kDa glucose-regulated protein OS=Mus musculus GN=Hspa5 PE=1 SV=3	GRP78	3.02e-10	3.57e-10	7.9578
Anxa1	Annexin A1 OS=Mus musculus GN=Anxa1 PE=1 SV=2	ANXA1	3.04e-10	3.57e-10	65.8281
Rpl12	Uncharacterized protein OS=Mus musculus GN=Rpl12 PE=2 SV=1	Q3TIQ2	3.08e-10	3.59e-10	7.13567
Gnl2	Nucleolar GTP-binding protein 2 OS=Mus musculus GN=Gnl2 PE=1 SV=2	NOG2	3.13e-10	3.61e-10	356.598
Nmi	N-myc-interactor OS=Mus musculus GN=Nmi PE=1 SV=1	NMI	3.13e-10	3.61e-10	25.8065
H2afv	Histone H2A.V OS=Mus musculus GN=H2afv PE=1 SV=3	H2AV	3.24e-10	3.73e-10	8.79613
Rbbp7	Histone-binding protein RBBP7 OS=Mus musculus GN=Rbbp7 PE=1 SV=1	A2AFI9	3.42e-10	3.87e-10	15.1968
Hnrnpll	Heterogeneous nuclear ribonucleoprotein L-like OS=Mus musculus GN=Hnrnpll PE=1 SV=1	V9GXB6	3.65e-10	4.05e-10	6.23512
gag	Gag protein OS=Mus musculus GN=gag PE=4 SV=1	Q7TQ39	3.65e-10	4.05e-10	62.1164
Pycr1	Pyrroline-5-carboxylate reductase 1, mitochondrial (Fragment) OS=Mus musculus GN=Pycr1 PE=1 SV=1	A2ABZ2	3.68e-10	4.05e-10	8.89491
Hnrnpu	Heterogeneous nuclear ribonucleoprotein U OS=Mus musculus GN=Hnrnpu PE=1 SV=1	HNRPU	3.73e-10	4.07e-10	4.22288
Pdia6	Uncharacterized protein OS=Mus musculus GN=Pdia6 PE=2 SV=1	Q3TJL8	3.77e-10	4.09e-10	16.2533
Samhd1	Deoxynucleoside triphosphate triphosphohydrolase SAMHD1 OS=Mus musculus GN=Samhd1 PE=1 SV=2	SAMH1	3.86e-10	4.14e-10	50.3444
Srsf1	Serine/arginine-rich splicing factor 1 OS=Mus musculus GN=Srsf1 PE=1 SV=3	SRSF1	3.93e-10	4.19e-10	5.57565
Dars	Uncharacterized protein OS=Mus musculus GN=Dars PE=2 SV=1	Q3UJQ3	4.05e-10	4.27e-10	3.81352
Abce1	ATP-binding cassette sub-family E member 1 OS=Mus musculus GN=Abce1 PE=1 SV=1	ABCE1	4.11e-10	4.31e-10	6.26588
Rbm25	RNA-binding protein 25 OS=Mus musculus GN=Rbm25 PE=1 SV=2	RBM25	4.25e-10	4.42e-10	6.92627
Esyt1	Extended synaptotagmin-1 OS=Mus musculus GN=Esyt1 PE=1 SV=2	ESYT1	4.39e-10	4.51e-10	12.271
Pcbp2	Poly(rC)-binding protein 2 OS=Mus musculus GN=Pcbp2 PE=1 SV=1	PCBP2	4.45e-10	4.54e-10	3.27442
Rpl31	60S ribosomal protein L31 OS=Mus musculus GN=Rpl31 PE=1 SV=1	A0A0A6YX26	4.45e-10	4.54e-10	9.79033
Pdap1	MCG17262 OS=Mus musculus GN=Pdap1 PE=1 SV=1	B2RTB0	4.49e-10	4.55e-10	4.77587
Ctsz	Cathepsin Z OS=Mus musculus GN=Ctsz PE=1 SV=1	CATZ	4.54e-10	4.58e-10	24.3576
	40S ribosomal protein S30 OS=Mus musculus PE=2 SV=1	Q3THB2	4.61e-10	4.63e-10	9.60875
Nop10	H/ACA ribonucleoprotein complex subunit 3 OS=Mus musculus GN=Nop10 PE=3 SV=1	NOP10	4.66e-10	4.65e-10	Infinity
Snrpd3	Small nuclear ribonucleoprotein Sm D3 OS=Mus musculus GN=Snrpd3 PE=1 SV=1	SMD3	4.67e-10	4.65e-10	6.02641
Rpl27a	60S ribosomal protein L27a OS=Mus musculus GN=Rpl27a PE=1 SV=5	RL27A	4.76e-10	4.7e-10	8.42889
Ddx39a	ATP-dependent RNA helicase DDX39A OS=Mus musculus GN=Ddx39a PE=1 SV=1	DX39A	4.77e-10	4.7e-10	8.89025
Ruvbl1	RuvB-like 1 OS=Mus musculus GN=Ruvbl1 PE=1 SV=1	RUVB1	4.88e-10	4.79e-10	19.9661
Cgn	Cgn protein OS=Mus musculus GN=Cgn PE=2 SV=1	Q32NZ7	5.07e-10	4.91e-10	11.7272
Rps3	40S ribosomal protein S3 OS=Mus musculus GN=Rps3 PE=1 SV=1	RS3	5.32e-10	5.1e-10	8.31714
H2afx	Histone H2AX OS=Mus musculus GN=H2afx PE=1 SV=2	H2AX	5.36e-10	5.1e-10	10.9283
Elp1	Elongator complex protein 1 OS=Mus musculus GN=Elp1 PE=1 SV=2	ELP1	5.36e-10	5.1e-10	8.50753
Lrrc59	Uncharacterized protein OS=Mus musculus GN=Lrrc59 PE=2 SV=1	Q3TF84	5.44e-10	5.11e-10	10.6792
Hist1h1e	Histone H1.4 OS=Mus musculus GN=Hist1h1e PE=1 SV=2	H14	5.51e-10	5.11e-10	10.2585
Rpl19	Ribosomal protein L19 OS=Mus musculus GN=Rpl19 PE=1 SV=1	A2A547	5.53e-10	5.11e-10	7.4799
Hnrnpab	Heterogeneous nuclear ribonucleoprotein A/B OS=Mus musculus GN=Hnrnpab PE=1 SV=1	ROAA	5.55e-10	5.11e-10	11.4887
Rpl7	Uncharacterized protein OS=Mus musculus GN=Rpl7 PE=2 SV=1	Q3UBI6	5.66e-10	5.19e-10	7.81335
Tagln2	Transgelin-2 OS=Mus musculus GN=Tagln2 PE=1 SV=4	TAGL2	5.74e-10	5.21e-10	9.65526
BC005685	BC005685 protein (Fragment) OS=Mus musculus GN=BC005685 PE=2 SV=1	Q99J11	5.74e-10	5.21e-10	8.57072
Iigp1	Interferon-inducible GTPase 1 OS=Mus musculus GN=Iigp1 PE=1 SV=2	IIGP1	5.76e-10	5.21e-10	24.4714
Mtap	S-methyl-5'-thioadenosine phosphorylase OS=Mus musculus GN=Mtap PE=1 SV=1	MTAP	5.87e-10	5.27e-10	13.4981
Psme2	Proteasome activator complex subunit 2 OS=Mus musculus GN=Psme2 PE=1 SV=4	PSME2	5.88e-10	5.27e-10	41.1367
Farsa	Phenylalanine--tRNA ligase alpha subunit OS=Mus musculus GN=Farsa PE=1 SV=1	SYFA	5.97e-10	5.33e-10	6.86211
B2m	Beta-2-microglobulin OS=Mus musculus GN=B2m PE=1 SV=2	B2MG	6.21e-10	5.48e-10	75.4937
Top1	DNA topoisomerase 1 OS=Mus musculus GN=Top1 PE=1 SV=2	TOP1	6.23e-10	5.48e-10	7.13903
Gm20425	Predicted gene 20425 OS=Mus musculus GN=Gm20425 PE=4 SV=1	E9Q035	6.24e-10	5.48e-10	17.5894
Tf	Serotransferrin OS=Mus musculus GN=Tf PE=1 SV=1	TRFE	6.24e-10	5.48e-10	17.5894
Aldh1l2	Mitochondrial 10-formyltetrahydrofolate dehydrogenase OS=Mus musculus GN=Aldh1l2 PE=1 SV=2	AL1L2	6.38e-10	5.58e-10	51.918
Clic1	Chloride intracellular channel protein 1 OS=Mus musculus GN=Clic1 PE=1 SV=3	CLIC1	6.41e-10	5.58e-10	53.9559
Rpl23a-ps3	Ribosomal protein L23A, pseudogene 3 OS=Mus musculus GN=Rpl23a-ps3 PE=3 SV=1	A0A140T8M7	6.48e-10	5.6e-10	7.56858
Eif3d	Eukaryotic translation initiation factor 3 subunit D OS=Mus musculus GN=Eif3d PE=1 SV=2	EIF3D	6.73e-10	5.74e-10	11.8362
Mak16	Protein MAK16 homolog OS=Mus musculus GN=Mak16 PE=1 SV=1	MAK16	6.81e-10	5.78e-10	Infinity
Eif2s1	Eukaryotic translation initiation factor 2 subunit 1 OS=Mus musculus GN=Eif2s1 PE=1 SV=3	IF2A	6.93e-10	5.84e-10	6.88199
Lbr	Lamin-B receptor OS=Mus musculus GN=Lbr PE=1 SV=2	LBR	6.98e-10	5.84e-10	33.6103
RP23-436K3.4-001	Ribosomal protein 10 OS=Mus musculus GN=RP23-436K3.4-001 PE=4 SV=1	A2AM97	7.01e-10	5.84e-10	8.28835
Herc6	E3 ISG15--protein ligase Herc6 OS=Mus musculus GN=Herc6 PE=2 SV=1	HERC6	7.07e-10	5.86e-10	10738.2
Rps8	40S ribosomal protein S8 OS=Mus musculus GN=Rps8 PE=1 SV=2	RS8	7.65e-10	6.32e-10	7.02065
gag-pol	Putative gag-pol protein OS=Mus musculus GN=gag-pol PE=4 SV=1	Q1W5W7	7.92e-10	6.49e-10	23.6805
Eef1a1	Elongation factor 1-alpha OS=Mus musculus GN=Eef1a1 PE=2 SV=1	Q3UZQ3	7.98e-10	6.51e-10	6.52922
Anxa4	Annexin A4 OS=Mus musculus GN=Anxa4 PE=1 SV=4	ANXA4	8.1e-10	6.58e-10	13.2178
Ckap4	Cytoskeleton-associated protein 4 OS=Mus musculus GN=Ckap4 PE=1 SV=2	CKAP4	8.21e-10	6.65e-10	13.3993
Hist1h2ab	Histone H2A type 1-B OS=Mus musculus GN=Hist1h2ab PE=1 SV=1	H2A1B	8.26e-10	6.65e-10	9.01413
Cct8	T-complex protein 1 subunit theta OS=Mus musculus GN=Cct8 PE=1 SV=3	TCPQ	8.27e-10	6.65e-10	4.51181
Rps15a	Ribosomal protein S15A OS=Mus musculus GN=Rps15a PE=1 SV=1	Q5M9M4	8.4e-10	6.72e-10	10.7221
Trim28	Transcription intermediary factor 1-beta OS=Mus musculus GN=Trim28 PE=1 SV=3	TIF1B	8.47e-10	6.73e-10	8.24386
Nampt	Nicotinamide phosphoribosyltransferase OS=Mus musculus GN=Nampt PE=1 SV=1	NAMPT	8.47e-10	6.73e-10	14.5404
Ssbp1	Single-stranded DNA binding protein 1 OS=Mus musculus GN=Ssbp1 PE=1 SV=1	Q8R2K3	8.58e-10	6.78e-10	5.30402
Parp1	Poly [ADP-ribose] polymerase OS=Mus musculus GN=Parp1 PE=2 SV=1	Q3TF18	8.64e-10	6.78e-10	18.8161
Cct5	T-complex protein 1 subunit epsilon OS=Mus musculus GN=Cct5 PE=1 SV=1	TCPE	8.94e-10	6.94e-10	3.63851
Magt1	Magnesium transporter protein 1 (Fragment) OS=Mus musculus GN=Magt1 PE=1 SV=1	F6TBV1	9.1e-10	7.03e-10	32.3807
Ugdh	UDP-glucose 6-dehydrogenase OS=Mus musculus GN=Ugdh PE=1 SV=1	UGDH	9.12e-10	7.03e-10	14.4767
Irgm1	Immunity related GTPase m1 OS=Mus musculus castaneus GN=Irgm1 PE=2 SV=1	V9PVS1	9.49e-10	7.29e-10	113.118
Isg15	G1p2 protein OS=Mus musculus GN=Isg15 PE=1 SV=1	Q4FJR9	9.68e-10	7.41e-10	40.022
Hist1h1d	Uncharacterized protein OS=Mus musculus GN=Hist1h1d PE=2 SV=1	Q3U292	9.88e-10	7.52e-10	20.0476
Ak2	Adenylate kinase 2, mitochondrial OS=Mus musculus GN=Ak2 PE=1 SV=5	KAD2	9.92e-10	7.52e-10	14.9267
Rpl13	60S ribosomal protein L13 OS=Mus musculus GN=Rpl13 PE=1 SV=3	RL13	9.93e-10	7.52e-10	7.01289
Hist2h2aa1	Histone H2A OS=Mus musculus GN=Hist2h2aa1 PE=2 SV=1	B2RWH3	1.04e-09	7.85e-10	8.99138
Ifggd1	Interferon-gamma-inducible GTPase Ifggd1 protein OS=Mus musculus GN=Ifggd1 PE=4 SV=1	J7PDL1	1.08e-09	7.99e-10	30.7145
Mcm2	DNA replication licensing factor MCM2 OS=Mus musculus GN=Mcm2 PE=1 SV=3	MCM2	1.08e-09	7.99e-10	11.2115
Lyar	Cell growth-regulating nucleolar protein OS=Mus musculus GN=Lyar PE=1 SV=2	LYAR	1.1e-09	8.07e-10	Infinity
Mta2	Metastasis-associated protein MTA2 OS=Mus musculus GN=Mta2 PE=1 SV=1	MTA2	1.15e-09	8.37e-10	9.79408
Eif3e	Eukaryotic translation initiation factor 3 subunit E OS=Mus musculus GN=Eif3e PE=1 SV=1	EIF3E	1.16e-09	8.42e-10	20.6921
Fkbp4	Peptidyl-prolyl cis-trans isomerase FKBP4 OS=Mus musculus GN=Fkbp4 PE=1 SV=5	FKBP4	1.17e-09	8.45e-10	10.0753
Fabp7	Fatty acid binding protein 7, brain OS=Mus musculus GN=Fabp7 PE=2 SV=1	Q5NDA4	1.18e-09	8.45e-10	19.8263
Hnrnpf	Heterogeneous nuclear ribonucleoprotein F OS=Mus musculus GN=Hnrnpf PE=1 SV=3	HNRPF	1.19e-09	8.51e-10	8.63909
Prpf31	U4/U6 small nuclear ribonucleoprotein Prp31 OS=Mus musculus GN=Prpf31 PE=1 SV=3	PRP31	1.2e-09	8.51e-10	9.74116
Pold2	DNA polymerase delta subunit 2 OS=Mus musculus GN=Pold2 PE=1 SV=2	DPOD2	1.2e-09	8.51e-10	40.8105
Rpl10a	Ribosomal protein OS=Mus musculus GN=Rpl10a PE=1 SV=1	Q5XJF6	1.21e-09	8.55e-10	6.78047
Eif4a3	Eukaryotic initiation factor 4A-III OS=Mus musculus GN=Eif4a3 PE=1 SV=3	IF4A3	1.25e-09	8.84e-10	4.1462
H2-M3	MHC class I like protein GS24 (Fragment) OS=Mus musculus GN=H2-M3 PE=2 SV=2	Q0WXH3	1.28e-09	9e-10	11.2039
Rpl8	Uncharacterized protein OS=Mus musculus GN=Rpl8 PE=2 SV=1	Q3UJS0	1.28e-09	9e-10	7.77895
Tap2	Antigen peptide transporter 2 OS=Mus musculus GN=Tap2 PE=1 SV=1	TAP2	1.29e-09	9.01e-10	18.6517
Sf1	Splicing factor 1 OS=Mus musculus GN=Sf1 PE=1 SV=6	SF01	1.33e-09	9.24e-10	6.40119
Snrpd2	Small nuclear ribonucleoprotein Sm D2 OS=Mus musculus GN=Snrpd2 PE=1 SV=1	SMD2	1.41e-09	9.72e-10	8.34326
Ilf2	Interleukin enhancer-binding factor 2 OS=Mus musculus GN=Ilf2 PE=1 SV=1	ILF2	1.41e-09	9.72e-10	3.87288
Dhx15	Uncharacterized protein OS=Mus musculus GN=Dhx15 PE=2 SV=1	Q3TFE5	1.45e-09	9.95e-10	7.61817
Cmpk2	UMP-CMP kinase 2, mitochondrial OS=Mus musculus GN=Cmpk2 PE=1 SV=2	CMPK2	1.51e-09	1.02e-09	16.4953
Eif2b4	Translation initiation factor eIF-2B subunit delta OS=Mus musculus GN=Eif2b4 PE=1 SV=2	EI2BD	1.51e-09	1.02e-09	3.18338
	Env OS=Mus musculus PE=4 SV=1	A0A068EVR8	1.52e-09	1.02e-09	14.6286
Parp9	Poly [ADP-ribose] polymerase 9 OS=Mus musculus GN=Parp9 PE=1 SV=2	PARP9	1.52e-09	1.02e-09	23.1845
Ewsr1	RNA-binding protein EWS OS=Mus musculus GN=Ewsr1 PE=1 SV=2	EWS	1.54e-09	1.03e-09	3.92228
Chtop	Chromatin target of PRMT1 protein OS=Mus musculus GN=Chtop PE=1 SV=2	CHTOP	1.58e-09	1.05e-09	5.16155
Acin1	Apoptotic chromatin condensation inducer in the nucleus OS=Mus musculus GN=Acin1 PE=1 SV=1	B8JJ92	1.58e-09	1.05e-09	5.74885
Ddx5	DEAD (Asp-Glu-Ala-Asp) box polypeptide 5 OS=Mus musculus GN=Ddx5 PE=2 SV=1	A1L333	1.59e-09	1.05e-09	3.36007
Gbp2	Guanylate-binding protein 2 OS=Mus musculus GN=Gbp2 PE=1 SV=1	GBP2	1.62e-09	1.06e-09	37.3618
Eif3b	Eukaryotic translation initiation factor 3 subunit B OS=Mus musculus GN=Eif3b PE=1 SV=1	EIF3B	1.67e-09	1.09e-09	6.03819
Rbm3	RNA-binding protein 3 OS=Mus musculus GN=Rbm3 PE=1 SV=1	RBM3	1.7e-09	1.1e-09	12.2033
	Uncharacterized protein OS=Mus musculus PE=4 SV=1	Q61876	1.73e-09	1.12e-09	8.02334
Raly	RNA-binding protein Raly OS=Mus musculus GN=Raly PE=1 SV=3	RALY	1.79e-09	1.15e-09	14.4846
Rpl7a	Ribosomal protein L7A OS=Mus musculus GN=Rpl7a PE=2 SV=1	Q5EBG5	1.79e-09	1.15e-09	8.08422
Rpl5	Uncharacterized protein OS=Mus musculus GN=Rpl5 PE=2 SV=1	Q3U850	1.84e-09	1.17e-09	12.5107
Lap3	Cytosol aminopeptidase OS=Mus musculus GN=Lap3 PE=1 SV=3	AMPL	1.87e-09	1.18e-09	6.1846
Ssb	Lupus La protein homolog OS=Mus musculus GN=Ssb PE=1 SV=1	LA	1.88e-09	1.18e-09	11.072
Tgm2	Protein-glutamine gamma-glutamyltransferase 2 OS=Mus musculus GN=Tgm2 PE=1 SV=4	TGM2	1.9e-09	1.19e-09	60.1659
Lcp1	Plastin-2 OS=Mus musculus GN=Lcp1 PE=1 SV=4	PLSL	1.91e-09	1.19e-09	21.2376
Rpl32	60S ribosomal protein L32 OS=Mus musculus GN=Rpl32 PE=1 SV=2	RL32	2e-09	1.24e-09	6.79393
Rrp15	RRP15-like protein OS=Mus musculus GN=Rrp15 PE=1 SV=2	RRP15	2.07e-09	1.28e-09	25215.9
Rps21	40S ribosomal protein S21 OS=Mus musculus GN=Rps21 PE=1 SV=1	RS21	2.13e-09	1.31e-09	6.23461
Rpl9	MCG10266, isoform CRA_a OS=Mus musculus GN=Rpl9 PE=1 SV=1	Q5EBQ6	2.16e-09	1.32e-09	10.1631
Rpl30	60S ribosomal protein L30 OS=Mus musculus GN=Rpl30 PE=1 SV=2	RL30	2.17e-09	1.32e-09	9.86076
Ano6	Anoctamin-6 OS=Mus musculus GN=Ano6 PE=1 SV=1	ANO6	2.2e-09	1.34e-09	35.0502
Rpl21	Ribosomal protein L21 OS=Mus musculus GN=Rpl21 PE=2 SV=1	Q4VA28	2.2e-09	1.34e-09	8.01819
Adsl	Adenylosuccinate lyase OS=Mus musculus GN=Adsl PE=2 SV=1	Q3TMB8	2.22e-09	1.34e-09	4.2099
Rars	Arginine--tRNA ligase, cytoplasmic OS=Mus musculus GN=Rars PE=1 SV=2	SYRC	2.28e-09	1.36e-09	11.3593
Psmb9	Proteasome subunit beta type OS=Mus musculus GN=Psmb9 PE=1 SV=1	A0A0R4J256	2.28e-09	1.36e-09	30.4669
Sf3a1	Splicing factor 3A subunit 1 OS=Mus musculus GN=Sf3a1 PE=1 SV=1	SF3A1	2.31e-09	1.37e-09	14.4174
Prmt1	Protein arginine N-methyltransferase 1 OS=Mus musculus GN=Prmt1 PE=1 SV=1	A0A171KXD3	2.32e-09	1.37e-09	8.16063
Zmpste24	CAAX prenyl protease 1 homolog OS=Mus musculus GN=Zmpste24 PE=1 SV=2	FACE1	2.32e-09	1.37e-09	14.7939
Tpm4	Tropomyosin alpha-4 chain OS=Mus musculus GN=Tpm4 PE=1 SV=3	TPM4	2.4e-09	1.4e-09	24.4798
Pcbp1	Poly(rC)-binding protein 1 OS=Mus musculus GN=Pcbp1 PE=1 SV=1	PCBP1	2.45e-09	1.42e-09	3.05072
Cers2	Ceramide synthase 2 OS=Mus musculus GN=Cers2 PE=1 SV=1	CERS2	2.45e-09	1.42e-09	15.5514
Xrcc6	X-ray repair cross-complementing protein 6 OS=Mus musculus GN=Xrcc6 PE=1 SV=1	A0A0R4J187	2.46e-09	1.43e-09	12.5054
OTTMUSWSBG00059284	Immunity related GTPase family D OS=Mus musculus domesticus GN=OTTMUSWSBG00059284 PE=4 SV=1	A0A1G5SK64	2.46e-09	1.43e-09	66.3826
Rps25	40S ribosomal protein S25 OS=Mus musculus GN=Rps25 PE=1 SV=1	A0A1L1SQA8	2.5e-09	1.44e-09	9.16006
Igf2bp2	Insulin-like growth factor 2 mRNA-binding protein 2 OS=Mus musculus GN=Igf2bp2 PE=1 SV=1	IF2B2	2.54e-09	1.45e-09	11.5399
Psmc4	26S proteasome regulatory subunit 6B OS=Mus musculus GN=Psmc4 PE=1 SV=1	A0A140LIZ5	2.54e-09	1.45e-09	3.23163
Fus	RNA-binding protein FUS OS=Mus musculus GN=Fus PE=1 SV=1	FUS	2.55e-09	1.45e-09	3.46931
Psma4	Proteasome subunit alpha type (Fragment) OS=Mus musculus GN=Psma4 PE=2 SV=1	Q3TL95	2.6e-09	1.47e-09	2.50932
Sec23b	Uncharacterized protein OS=Mus musculus GN=Sec23b PE=2 SV=1	Q3TAW4	2.62e-09	1.48e-09	10.7078
Ifitm3	Interferon-induced transmembrane protein 3 OS=Mus musculus GN=Ifitm3 PE=1 SV=1	IFM3	2.67e-09	1.5e-09	74.1717
Naca	Nascent polypeptide-associated complex subunit alpha, muscle-specific form OS=Mus musculus GN=Naca PE=1 SV=2	NACAM	2.73e-09	1.52e-09	6.08625
Tars	Threonine--tRNA ligase, cytoplasmic OS=Mus musculus GN=Tars PE=1 SV=2	SYTC	2.73e-09	1.52e-09	10.902
Rps15	40S ribosomal protein S15 OS=Mus musculus GN=Rps15 PE=1 SV=1	D3YTQ9	2.88e-09	1.59e-09	5.99316
Fyttd1	UAP56-interacting factor OS=Mus musculus GN=Fyttd1 PE=1 SV=1	UIF	2.88e-09	1.59e-09	8.68625
Rpl18	60S ribosomal protein L18 OS=Mus musculus GN=Rpl18 PE=1 SV=3	RL18	2.96e-09	1.62e-09	7.80051
Lyz2	Lysozyme OS=Mus musculus GN=Lyz2 PE=1 SV=1	A0A077S2U6	2.97e-09	1.63e-09	9.44405
Exosc4	Exosome complex component RRP41 OS=Mus musculus GN=Exosc4 PE=1 SV=3	EXOS4	3e-09	1.63e-09	14.6823
Mvp	Major vault protein OS=Mus musculus GN=Mvp PE=1 SV=4	MVP	3.01e-09	1.63e-09	10.8113
Ppib	Peptidyl-prolyl cis-trans isomerase B OS=Mus musculus GN=Ppib PE=1 SV=2	PPIB	3.01e-09	1.63e-09	19.407
Moxd1	DBH-like monooxygenase protein 1 OS=Mus musculus GN=Moxd1 PE=1 SV=1	MOXD1	3.02e-09	1.64e-09	40.6021
Pigk	Uncharacterized protein (Fragment) OS=Mus musculus GN=Pigk PE=2 SV=1	Q3TGN0	3.08e-09	1.66e-09	5.32199
Rnps1	RNA-binding protein with serine-rich domain 1 OS=Mus musculus GN=Rnps1 PE=1 SV=1	RNPS1	3.09e-09	1.66e-09	8.20586
Lsm7	U6 snRNA-associated Sm-like protein LSm7 OS=Mus musculus GN=Lsm7 PE=1 SV=1	LSM7	3.17e-09	1.69e-09	6.80506
Gvin1	Interferon-induced very large GTPase 1 OS=Mus musculus GN=Gvin1 PE=1 SV=1	L7N451	3.2e-09	1.7e-09	27.8925
Rps2	40S ribosomal protein S2 OS=Mus musculus GN=Rps2 PE=1 SV=3	RS2	3.21e-09	1.7e-09	6.7494
Zbed5	MCG130675 OS=Mus musculus GN=Zbed5 PE=2 SV=1	B2RPU8	3.22e-09	1.7e-09	8.50123
Cdc73	Parafibromin OS=Mus musculus GN=Cdc73 PE=1 SV=1	CDC73	3.25e-09	1.71e-09	9.50911
Rpl4	60S ribosomal protein L4 OS=Mus musculus GN=Rpl4 PE=1 SV=3	RL4	3.4e-09	1.78e-09	8.48711
Fxr1	Fragile X mental retardation syndrome-related protein 1 OS=Mus musculus GN=Fxr1 PE=1 SV=1	A0A0G2JEP0	3.45e-09	1.79e-09	6.86692
Eif4a2	Eukaryotic initiation factor 4A-II OS=Mus musculus GN=Eif4a2 PE=1 SV=2	IF4A2	3.46e-09	1.79e-09	3.70627
Eif4a1	Uncharacterized protein OS=Mus musculus GN=Eif4a1 PE=2 SV=1	Q3TFG3	3.46e-09	1.79e-09	3.70627
Tmed7	Transmembrane p24-trafficking protein 7 OS=Mus musculus GN=Tmed7 PE=1 SV=1	D3YZZ5	3.47e-09	1.79e-09	5.90606
Rpl23	60S ribosomal protein L23 OS=Mus musculus GN=Rpl23 PE=1 SV=1	RL23	3.48e-09	1.79e-09	10.2828
Rpn2	Dolichyl-diphosphooligosaccharide--protein glycosyltransferase subunit 2 OS=Mus musculus GN=Rpn2 PE=1 SV=1	A2ACG7	3.51e-09	1.8e-09	9.87723
Eefsec	Selenocysteine-specific elongation factor OS=Mus musculus GN=Eefsec PE=1 SV=2	SELB	3.57e-09	1.83e-09	5.69369
Srsf2	Serine/arginine-rich splicing factor 2 OS=Mus musculus GN=Srsf2 PE=1 SV=4	SRSF2	3.63e-09	1.86e-09	5.07849
Ubxn1	UBX domain-containing protein 1 OS=Mus musculus GN=Ubxn1 PE=1 SV=1	UBXN1	3.93e-09	1.98e-09	4.25513
Eif5a	Eukaryotic translation initiation factor 5A (Fragment) OS=Mus musculus GN=Eif5a PE=1 SV=1	A0A0A0MQM0	3.95e-09	1.99e-09	4.44822
Gbp7	Uncharacterized protein OS=Mus musculus GN=Gbp7 PE=2 SV=1	Q78UK8	3.97e-09	1.99e-09	49.524
Eif3a	Eukaryotic translation initiation factor 3 subunit A OS=Mus musculus GN=Eif3a PE=1 SV=5	EIF3A	4.14e-09	2.07e-09	5.50458
Vim	Vimentin OS=Mus musculus GN=Vim PE=1 SV=3	VIME	4.25e-09	2.12e-09	55.9134
Hist1h2bj	Histone H2B (Fragment) OS=Mus musculus GN=Hist1h2bj PE=2 SV=1	A0JLV3	4.29e-09	2.14e-09	8.6181
Fn1	Fibronectin OS=Mus musculus GN=Fn1 PE=1 SV=1	A0A087WR50	4.38e-09	2.17e-09	116.949
45537	Septin-2 OS=Mus musculus GN=Sept2 PE=1 SV=2	SEPT2	4.4e-09	2.17e-09	3.72615
Spcs3	Signal peptidase complex subunit 3 OS=Mus musculus GN=Spcs3 PE=1 SV=1	SPCS3	4.46e-09	2.2e-09	14.3771
Pck2	Phosphoenolpyruvate carboxykinase [GTP], mitochondrial OS=Mus musculus GN=Pck2 PE=1 SV=1	A0A0R4J0G0	4.58e-09	2.24e-09	21.3257
Hpx	Hemopexin OS=Mus musculus GN=Hpx PE=1 SV=2	HEMO	4.61e-09	2.24e-09	113.323
Rpl34	60S ribosomal protein L34 OS=Mus musculus GN=Rpl34 PE=1 SV=2	RL34	4.69e-09	2.27e-09	12.3231
Prpf40a	Pre-mRNA-processing factor 40 homolog A OS=Mus musculus GN=Prpf40a PE=1 SV=1	A0A1B0GRU8	4.92e-09	2.34e-09	7.54798
P4hb	Protein disulfide-isomerase OS=Mus musculus GN=P4hb PE=1 SV=2	PDIA1	4.92e-09	2.34e-09	9.70076
Nes	Nestin OS=Mus musculus GN=Nes PE=1 SV=1	NEST	4.94e-09	2.35e-09	98.1694
Cd74	H-2 class II histocompatibility antigen gamma chain OS=Mus musculus GN=Cd74 PE=1 SV=3	HG2A	4.95e-09	2.35e-09	43.0464
Flnb	Filamin-B OS=Mus musculus GN=Flnb PE=1 SV=3	FLNB	4.96e-09	2.35e-09	12.6577
Rps16	MCG123443 OS=Mus musculus GN=Rps16 PE=1 SV=1	A4FUS1	5.1e-09	2.41e-09	7.02499
Gpnmb	Transmembrane glycoprotein NMB OS=Mus musculus GN=Gpnmb PE=1 SV=2	GPNMB	5.19e-09	2.44e-09	111.207
Eif3f	Eukaryotic translation initiation factor 3 subunit F OS=Mus musculus GN=Eif3f PE=1 SV=2	EIF3F	5.21e-09	2.44e-09	13.7373
Elavl1	ELAV-like protein 1 OS=Mus musculus GN=Elavl1 PE=1 SV=2	ELAV1	5.23e-09	2.44e-09	4.01519
Xrcc5	X-ray repair cross-complementing protein 5 OS=Mus musculus GN=Xrcc5 PE=1 SV=4	XRCC5	5.28e-09	2.46e-09	20.51
Tcp1	T-complex protein 1 subunit alpha OS=Mus musculus GN=Tcp1 PE=1 SV=3	TCPA	5.33e-09	2.48e-09	3.76449
Drg1	Developmentally-regulated GTP-binding protein 1 OS=Mus musculus GN=Drg1 PE=1 SV=1	DRG1	5.42e-09	2.51e-09	6.45486
Nudcd1	NudC domain-containing protein 1 OS=Mus musculus GN=Nudcd1 PE=1 SV=2	NUDC1	5.44e-09	2.51e-09	9.64887
Hnrnpd	Heterogeneous nuclear ribonucleoprotein D0 OS=Mus musculus GN=Hnrnpd PE=1 SV=2	HNRPD	5.54e-09	2.55e-09	2.62847
Rpl27	60S ribosomal protein L27 OS=Mus musculus GN=Rpl27 PE=1 SV=1	Q5BLJ9	5.65e-09	2.59e-09	11.9064
Rangap1	Ran GTPase-activating protein 1 OS=Mus musculus GN=Rangap1 PE=1 SV=2	RAGP1	5.87e-09	2.67e-09	6.83932
Hist2h4	Histone H4 OS=Mus musculus GN=Hist2h4 PE=1 SV=1	B2RTM0	6.14e-09	2.77e-09	10.3772
Cdk1	Cdc2a protein (Fragment) OS=Mus musculus GN=Cdk1 PE=2 SV=1	Q99JW7	6.16e-09	2.77e-09	66.0097
	Uncharacterized protein OS=Mus musculus PE=1 SV=1	Q5XFY8	6.17e-09	2.77e-09	45.9585
Sf3b2	Uncharacterized protein OS=Mus musculus GN=Sf3b2 PE=2 SV=1	Q3UAI4	6.22e-09	2.79e-09	7.8187
Eps8	Uncharacterized protein OS=Mus musculus GN=Eps8 PE=2 SV=1	Q3TMV3	6.43e-09	2.87e-09	28.7932
Gm12250	Interferon-gamma-inducible p47 GTPase OS=Mus musculus GN=Gm12250 PE=2 SV=1	Q0GUM3	6.47e-09	2.87e-09	43.9726
Rtcb	tRNA-splicing ligase RtcB homolog OS=Mus musculus GN=Rtcb PE=1 SV=1	RTCB	6.49e-09	2.87e-09	4.9496
Rps23	Uncharacterized protein OS=Mus musculus GN=Rps23 PE=2 SV=1	Q9CWI9	6.51e-09	2.87e-09	9.07115
Luc7l2	Uncharacterized protein OS=Mus musculus GN=Luc7l2 PE=2 SV=1	Q3UZ17	6.51e-09	2.87e-09	13.2377
Fen1	Flap endonuclease 1 OS=Mus musculus GN=Fen1 PE=1 SV=1	FEN1	6.72e-09	2.95e-09	18.8226
Copb2	Coatomer subunit beta' OS=Mus musculus GN=Copb2 PE=1 SV=2	COPB2	7.1e-09	3.1e-09	5.53586
Lgals9	Galectin OS=Mus musculus GN=Lgals9 PE=1 SV=1	B1AQR8	7.33e-09	3.18e-09	15.1797
Tsta3	GDP-L-fucose synthase OS=Mus musculus GN=Tsta3 PE=1 SV=3	FCL	7.38e-09	3.2e-09	4.45535
Eif3g	Eukaryotic translation initiation factor 3 subunit G OS=Mus musculus GN=Eif3g PE=1 SV=2	EIF3G	7.39e-09	3.2e-09	5.82975
Sae1	SUMO-activating enzyme subunit 1 OS=Mus musculus GN=Sae1 PE=1 SV=1	SAE1	7.67e-09	3.29e-09	7.47105
Iap	IgE-binding protein OS=Mus musculus GN=Iap PE=2 SV=1	IGEB	7.71e-09	3.29e-09	19.5994
Sf3b3	Splicing factor 3b, subunit 3 OS=Mus musculus GN=Sf3b3 PE=2 SV=1	B2RSV4	7.71e-09	3.29e-09	5.99339
Alox5ap	Arachidonate 5-lipoxygenase-activating protein OS=Mus musculus GN=Alox5ap PE=1 SV=2	AL5AP	7.89e-09	3.36e-09	19.953
Rps28	40S ribosomal protein S28 OS=Mus musculus GN=Rps28 PE=1 SV=1	RS28	7.94e-09	3.37e-09	6.61034
Pfn1	Profilin-1 OS=Mus musculus GN=Pfn1 PE=1 SV=2	PROF1	7.99e-09	3.38e-09	3.80584
Sub1	Activated RNA polymerase II transcriptional coactivator p15 OS=Mus musculus GN=Sub1 PE=1 SV=3	TCP4	8.05e-09	3.39e-09	7.22698
Eif2ak2	Interferon-induced, double-stranded RNA-activated protein kinase OS=Mus musculus GN=Eif2ak2 PE=1 SV=2	E2AK2	8.09e-09	3.4e-09	Infinity
Pgm2	Phosphoglucomutase-2 OS=Mus musculus GN=Pgm2 PE=1 SV=1	PGM2	8.16e-09	3.42e-09	18.3395
Snrpb	Small nuclear ribonucleoprotein-associated protein B OS=Mus musculus GN=Snrpb PE=1 SV=1	RSMB	8.37e-09	3.5e-09	7.83962
Bpgm	Bisphosphoglycerate mutase OS=Mus musculus GN=Bpgm PE=1 SV=2	PMGE	8.45e-09	3.53e-09	14.1273
Snrnp200	U5 small nuclear ribonucleoprotein 200 kDa helicase OS=Mus musculus GN=Snrnp200 PE=1 SV=1	U520	8.48e-09	3.54e-09	6.18847
Zyx	Zyxin OS=Mus musculus GN=Zyx PE=1 SV=2	ZYX	8.55e-09	3.55e-09	9.30431
Alyref	THO complex subunit 4 OS=Mus musculus GN=Alyref PE=1 SV=3	THOC4	8.72e-09	3.61e-09	8.63467
Pabpn1	Polyadenylate-binding protein 2 OS=Mus musculus GN=Pabpn1 PE=1 SV=3	PABP2	8.81e-09	3.64e-09	6.23345
Ostf1	Osteoclast-stimulating factor 1 OS=Mus musculus GN=Ostf1 PE=1 SV=2	OSTF1	8.87e-09	3.66e-09	7.45156
Ahnak	Ahnak protein (Fragment) OS=Mus musculus GN=Ahnak PE=2 SV=1	A0JLR7	9.06e-09	3.73e-09	231.884
Oas3	2'-5'-oligoadenylate synthase 3 OS=Mus musculus GN=Oas3 PE=1 SV=1	OAS3	9.22e-09	3.77e-09	16.3904
Asns	Asparagine synthetase [glutamine-hydrolyzing] OS=Mus musculus GN=Asns PE=1 SV=3	ASNS	9.26e-09	3.78e-09	12.591
Itgb1	Integrin beta-1 OS=Mus musculus GN=Itgb1 PE=1 SV=1	ITB1	9.29e-09	3.78e-09	6.20852
Ddx58	Ddx58 protein (Fragment) OS=Mus musculus GN=Ddx58 PE=2 SV=1	A1L0V6	9.31e-09	3.78e-09	46.9547
Prph	Peripherin OS=Mus musculus GN=Prph PE=1 SV=2	PERI	9.35e-09	3.79e-09	35.2569
Fip1l1	Pre-mRNA 3'-end-processing factor FIP1 OS=Mus musculus GN=Fip1l1 PE=1 SV=1	FIP1	9.37e-09	3.79e-09	16.8788
Rpl28	MCG13936 OS=Mus musculus GN=Rpl28 PE=1 SV=1	Q5M9J8	9.47e-09	3.81e-09	7.80914
Eef1g	Elongation factor 1-gamma OS=Mus musculus GN=Eef1g PE=1 SV=3	EF1G	9.52e-09	3.82e-09	4.175
Bax	BCL2 associated-X protein (Fragment) OS=Mus musculus GN=Bax PE=2 SV=1	A0A165ELP6	1.01e-08	4.01e-09	8.41676
Snx5	Sorting nexin OS=Mus musculus GN=Snx5 PE=2 SV=1	Q3TJN6	1.07e-08	4.25e-09	8.03236
Gm11361	MCG116671 OS=Mus musculus GN=Gm11361 PE=3 SV=1	A0A1Y7VKY1	1.08e-08	4.25e-09	6.31787
Rnh1	Ribonuclease inhibitor OS=Mus musculus GN=Rnh1 PE=1 SV=1	RINI	1.08e-08	4.25e-09	4.57096
Prdx4	Peroxiredoxin-4 OS=Mus musculus GN=Prdx4 PE=1 SV=1	PRDX4	1.08e-08	4.25e-09	6.54426
Hist2h3c1	Histone H3.2 OS=Mus musculus GN=Hist2h3c1 PE=1 SV=1	A0A1W2P768	1.08e-08	4.25e-09	10.3218
Anxa2	Annexin A2 OS=Mus musculus GN=Anxa2 PE=1 SV=2	ANXA2	1.09e-08	4.26e-09	15.3158
Edc4	Enhancer of mRNA-decapping protein 4 OS=Mus musculus GN=Edc4 PE=1 SV=1	A0A0R4J1Q0	1.13e-08	4.41e-09	7.96068
Sp100	Nuclear autoantigen Sp-100 OS=Mus musculus GN=Sp100 PE=1 SV=1	E9QA05	1.15e-08	4.45e-09	Infinity
Psme1	Proteasome activator complex subunit 1 OS=Mus musculus GN=Psme1 PE=1 SV=2	PSME1	1.16e-08	4.49e-09	17.1983
Rrbp1	Ribosome-binding protein 1 OS=Mus musculus GN=Rrbp1 PE=1 SV=2	RRBP1	1.16e-08	4.49e-09	25.4019
Aldh18a1	Delta-1-pyrroline-5-carboxylate synthase OS=Mus musculus GN=Aldh18a1 PE=2 SV=1	Q3TWN8	1.16e-08	4.49e-09	8.25218
Gbp4	Guanylate-binding protein 4 OS=Mus musculus GN=Gbp4 PE=1 SV=1	GBP4	1.17e-08	4.52e-09	41.0433
Syncrip	Heterogeneous nuclear ribonucleoprotein Q OS=Mus musculus GN=Syncrip PE=1 SV=1	A0A0R4J259	1.19e-08	4.56e-09	3.17171
Aqr	Intron-binding protein aquarius OS=Mus musculus GN=Aqr PE=1 SV=2	AQR	1.2e-08	4.58e-09	9.98126
Rbmxl1	RNA binding motif protein, X-linked-like-1 OS=Mus musculus GN=Rbmxl1 PE=1 SV=1	RMXL1	1.26e-08	4.8e-09	3.80106
Pdlim5	PDZ and LIM domain protein 5 OS=Mus musculus GN=Pdlim5 PE=1 SV=4	PDLI5	1.27e-08	4.82e-09	17.1825
Suclg2	Succinate--CoA ligase [GDP-forming] subunit beta, mitochondrial OS=Mus musculus GN=Suclg2 PE=1 SV=3	SUCB2	1.27e-08	4.83e-09	7.48571
Hsd17b4	Uncharacterized protein OS=Mus musculus GN=Hsd17b4 PE=2 SV=1	Q3TT11	1.29e-08	4.88e-09	3.30758
Nup93	Nuclear pore complex protein Nup93 OS=Mus musculus GN=Nup93 PE=1 SV=1	NUP93	1.3e-08	4.92e-09	10.6133
Txnrd1	Thioredoxin reductase 1, cytoplasmic OS=Mus musculus GN=Txnrd1 PE=1 SV=3	TRXR1	1.31e-08	4.93e-09	5.16909
Yars	Tyrosine--tRNA ligase, cytoplasmic OS=Mus musculus GN=Yars PE=1 SV=3	SYYC	1.32e-08	4.96e-09	2.95555
Emilin1	EMILIN-1 OS=Mus musculus GN=Emilin1 PE=1 SV=1	EMIL1	1.33e-08	5e-09	25.5876
Lgals1	Galectin-1 OS=Mus musculus GN=Lgals1 PE=1 SV=3	LEG1	1.36e-08	5.08e-09	48.5247
Cct3	T-complex protein 1 subunit gamma OS=Mus musculus GN=Cct3 PE=1 SV=1	TCPG	1.37e-08	5.13e-09	3.65931
Serpina1a	Alpha-1-antitrypsin 1-1 OS=Mus musculus GN=Serpina1a PE=1 SV=4	A1AT1	1.38e-08	5.14e-09	30.8793
Hsp90b1	Endoplasmin OS=Mus musculus GN=Hsp90b1 PE=1 SV=2	ENPL	1.38e-08	5.15e-09	17.4787
Hist3h2ba	Histone H2B type 3-A OS=Mus musculus GN=Hist3h2ba PE=1 SV=3	H2B3A	1.39e-08	5.16e-09	7.60658
Gatm	Glycine amidinotransferase, mitochondrial OS=Mus musculus GN=Gatm PE=1 SV=1	GATM	1.42e-08	5.23e-09	48.9482
Magohb	Mago nashi protein OS=Mus musculus GN=Magohb PE=1 SV=1	A0A023T778	1.43e-08	5.26e-09	16.9874
Myo5b	Unconventional myosin-Vb OS=Mus musculus GN=Myo5b PE=1 SV=2	MYO5B	1.44e-08	5.29e-09	22.9279
Abcf2	ATP-binding cassette sub-family F member 2 OS=Mus musculus GN=Abcf2 PE=1 SV=1	ABCF2	1.46e-08	5.36e-09	14.4787
Mrpl14	39S ribosomal protein L14, mitochondrial OS=Mus musculus GN=Mrpl14 PE=1 SV=1	RM14	1.46e-08	5.36e-09	11.6808
Ftl1	Ferritin light chain 1 OS=Mus musculus GN=Ftl1 PE=1 SV=2	FRIL1	1.5e-08	5.47e-09	13.9439
Rps9	40S ribosomal protein S9 OS=Mus musculus GN=Rps9 PE=1 SV=3	RS9	1.51e-08	5.49e-09	7.59746
Hdac1	Histone deacetylase 1 OS=Mus musculus GN=Hdac1 PE=1 SV=1	HDAC1	1.54e-08	5.59e-09	2.45807
Psmb4	Proteasome subunit beta type-4 OS=Mus musculus GN=Psmb4 PE=1 SV=1	PSB4	1.55e-08	5.61e-09	3.49856
Ddx23	DEAD (Asp-Glu-Ala-Asp) box polypeptide 23 OS=Mus musculus GN=Ddx23 PE=1 SV=1	D3Z0M9	1.58e-08	5.71e-09	10.2761
Hist1h1b	Histone H1.5 OS=Mus musculus GN=Hist1h1b PE=1 SV=2	H15	1.69e-08	6.06e-09	7.81169
Mad2l1	Mitotic spindle assembly checkpoint protein MAD2A OS=Mus musculus GN=Mad2l1 PE=1 SV=2	MD2L1	1.7e-08	6.08e-09	8.37858
Snrnp70	Small nuclear ribonucleoprotein 70 (U1) OS=Mus musculus GN=Snrnp70 PE=2 SV=1	A2RS68	1.7e-08	6.08e-09	4.19115
Snrpg	Small nuclear ribonucleoprotein G OS=Mus musculus GN=Snrpg PE=1 SV=1	RUXG	1.71e-08	6.1e-09	6.52484
Pin4	Peptidyl-prolyl cis-trans isomerase NIMA-interacting 4 OS=Mus musculus GN=Pin4 PE=1 SV=1	PIN4	1.73e-08	6.15e-09	13.6987
C3	Complement C3 OS=Mus musculus GN=C3 PE=1 SV=3	CO3	1.73e-08	6.15e-09	43.494
Rps7	40S ribosomal protein S7 OS=Mus musculus GN=Rps7 PE=2 SV=1	Q4FZE6	1.73e-08	6.15e-09	5.77394
Rpl3	Uncharacterized protein OS=Mus musculus GN=Rpl3 PE=2 SV=1	Q3T9U9	1.77e-08	6.26e-09	10.7039
Eif3k	Eukaryotic translation initiation factor 3 subunit K OS=Mus musculus GN=Eif3k PE=1 SV=1	A0A140LJ59	1.81e-08	6.38e-09	6.86853
Mug1	Murinoglobulin-1 OS=Mus musculus GN=Mug1 PE=1 SV=3	MUG1	1.81e-08	6.38e-09	37.4728
Cdv3	Protein CDV3 OS=Mus musculus GN=Cdv3 PE=1 SV=1	A0A087WNP6	1.83e-08	6.44e-09	3.57811
Rplp0	60S acidic ribosomal protein P0 OS=Mus musculus GN=Rplp0 PE=1 SV=3	RLA0	1.84e-08	6.45e-09	7.0923
Copg1	Coatomer subunit gamma-1 OS=Mus musculus GN=Copg1 PE=1 SV=1	COPG1	1.85e-08	6.46e-09	10.1713
Rps26	40S ribosomal protein S26 OS=Mus musculus GN=Rps26 PE=1 SV=3	RS26	1.85e-08	6.46e-09	6.45604
Cct2	T-complex protein 1 subunit beta OS=Mus musculus GN=Cct2 PE=1 SV=4	TCPB	1.89e-08	6.58e-09	3.5787
Rpl26	60S ribosomal protein L26 (Fragment) OS=Mus musculus GN=Rpl26 PE=1 SV=1	B1ARA3	1.89e-08	6.58e-09	9.47742
Rpl38	60S ribosomal protein L38 OS=Mus musculus GN=Rpl38 PE=1 SV=3	RL38	1.91e-08	6.63e-09	12.806
Etf1	Eukaryotic peptide chain release factor subunit 1 OS=Mus musculus GN=Etf1 PE=1 SV=4	ERF1	1.92e-08	6.67e-09	12.0849
Ddx21	DEAD (Asp-Glu-Ala-Asp) box polypeptide 21 OS=Mus musculus GN=Ddx21 PE=2 SV=1	Q6PCP0	1.93e-08	6.67e-09	48.5518
Serpina1b	Alpha-1-antitrypsin 1-2 OS=Mus musculus GN=Serpina1b PE=1 SV=2	A1AT2	1.93e-08	6.67e-09	29.3706
Irgm2	Immunity-related GTPase family M member 2 OS=Mus musculus GN=Irgm2 PE=1 SV=1	A0A140LIF8	1.99e-08	6.84e-09	18.62
	Gag polyprotein pr65 OS=Mus musculus PE=4 SV=1	Q1KYL8	2.04e-08	6.96e-09	205.151
Nup50	Nuclear pore complex protein Nup50 OS=Mus musculus GN=Nup50 PE=1 SV=3	NUP50	2.04e-08	6.96e-09	10.7511
Tmem43	Transmembrane protein 43 OS=Mus musculus GN=Tmem43 PE=1 SV=1	TMM43	2.06e-08	7.01e-09	10.1498
Ssrp1	FACT complex subunit SSRP1 OS=Mus musculus GN=Ssrp1 PE=1 SV=2	SSRP1	2.06e-08	7e-09	20.4316
Ddx42	ATP-dependent RNA helicase DDX42 OS=Mus musculus GN=Ddx42 PE=1 SV=3	DDX42	2.15e-08	7.24e-09	7.55934
Naa15	N-alpha-acetyltransferase 15, NatA auxiliary subunit OS=Mus musculus GN=Naa15 PE=1 SV=1	G3X8Y3	2.16e-08	7.27e-09	10.7009
Ddost	Dolichyl-diphosphooligosaccharide--protein glycosyltransferase 48 kDa subunit OS=Mus musculus GN=Ddost PE=2 SV=1	Q3UC51	2.17e-08	7.28e-09	7.02936
Pzp	Pregnancy zone protein OS=Mus musculus GN=Pzp PE=1 SV=3	PZP	2.18e-08	7.31e-09	19.5002
Cct6a	Uncharacterized protein OS=Mus musculus GN=Cct6a PE=2 SV=1	Q3TI62	2.19e-08	7.32e-09	3.57883
Bop1	Ribosome biogenesis protein BOP1 OS=Mus musculus GN=Bop1 PE=1 SV=1	BOP1	2.31e-08	7.66e-09	56.536
Tra2b	Transformer-2 protein homolog beta OS=Mus musculus GN=Tra2b PE=1 SV=1	TRA2B	2.32e-08	7.68e-09	4.85756
Gemin5	Gem-associated protein 5 OS=Mus musculus GN=Gemin5 PE=1 SV=1	A2AFQ9	2.38e-08	7.82e-09	14.1843
Larp1	La-related protein 1 OS=Mus musculus GN=Larp1 PE=1 SV=3	LARP1	2.39e-08	7.84e-09	7.43045
Ssr4	Translocon-associated protein subunit delta OS=Mus musculus GN=Ssr4 PE=1 SV=1	SSRD	2.41e-08	7.87e-09	6.85013
Lsm8	U6 snRNA-associated Sm-like protein LSm8 OS=Mus musculus GN=Lsm8 PE=1 SV=1	A0A0N4SUZ3	2.41e-08	7.87e-09	5.9417
4930550L24Rik	MCG117379 OS=Mus musculus GN=4930550L24Rik PE=1 SV=1	Q99PA7	2.42e-08	7.89e-09	115.888
Rpl22l1	MCG16976, isoform CRA_c OS=Mus musculus GN=Rpl22l1 PE=2 SV=1	Q0VBA4	2.49e-08	8.1e-09	6.39572
Cluh	Clustered mitochondria protein homolog OS=Mus musculus GN=Cluh PE=1 SV=1	A0A0R4J140	2.5e-08	8.12e-09	7.0929
Qki	Protein quaking OS=Mus musculus GN=Qki PE=1 SV=1	QKI	2.57e-08	8.33e-09	8.37468
Ganab	Neutral alpha-glucosidase AB OS=Mus musculus GN=Ganab PE=1 SV=1	GANAB	2.66e-08	8.58e-09	5.65176
Itgam	Uncharacterized protein OS=Mus musculus GN=Itgam PE=2 SV=1	Q3U4I5	2.67e-08	8.6e-09	6.09424
Phldb1	Pleckstrin homology-like domain family B member 1 OS=Mus musculus GN=Phldb1 PE=1 SV=1	PHLB1	2.72e-08	8.76e-09	20.3158
Eif2s2	Eukaryotic translation initiation factor 2 subunit 2 OS=Mus musculus GN=Eif2s2 PE=1 SV=1	IF2B	2.76e-08	8.89e-09	9.65507
Ctsa	Lysosomal protective protein OS=Mus musculus GN=Ctsa PE=1 SV=1	PPGB	2.77e-08	8.89e-09	10.7494
Nudc	Nuclear migration protein nudC OS=Mus musculus GN=Nudc PE=1 SV=1	NUDC	2.8e-08	8.96e-09	4.41149
Cct7	T-complex protein 1 subunit eta OS=Mus musculus GN=Cct7 PE=1 SV=1	TCPH	2.81e-08	8.99e-09	3.02989
Dock7	Dedicator of cytokinesis protein 7 OS=Mus musculus GN=Dock7 PE=1 SV=1	A0A0U1RNK7	2.86e-08	9.13e-09	5.83122
Tgfbi	Transforming growth factor, beta induced OS=Mus musculus GN=Tgfbi PE=1 SV=1	A1L353	2.94e-08	9.35e-09	39.6864
Pcolce	Procollagen C-endopeptidase enhancer 1 (Fragment) OS=Mus musculus GN=Pcolce PE=1 SV=1	A0A0G2JE29	2.99e-08	9.52e-09	38.7485
Cpsf6	Cleavage and polyadenylation-specificity factor subunit 6 OS=Mus musculus GN=Cpsf6 PE=1 SV=1	H3BJ30	3e-08	9.52e-09	12.7822
Txnl1	Thioredoxin-like protein 1 OS=Mus musculus GN=Txnl1 PE=1 SV=3	TXNL1	3.02e-08	9.55e-09	4.59878
Eif1b	Eukaryotic translation initiation factor 1b (Fragment) OS=Mus musculus GN=Eif1b PE=1 SV=1	A0A1L1SSA3	3.08e-08	9.69e-09	7.45893
Api5	Apoptosis inhibitor 5 OS=Mus musculus GN=Api5 PE=1 SV=2	API5	3.12e-08	9.79e-09	13.534
Rcc2	Protein RCC2 OS=Mus musculus GN=Rcc2 PE=1 SV=1	RCC2	3.14e-08	9.84e-09	10.8845
Ilf3	Interleukin enhancer-binding factor 3 OS=Mus musculus GN=Ilf3 PE=1 SV=1	A0A1L1STE4	3.24e-08	1.01e-08	3.10532
Top2b	DNA topoisomerase 2-beta OS=Mus musculus GN=Top2b PE=1 SV=2	TOP2B	3.24e-08	1.01e-08	45.7379
Rpl14	Uncharacterized protein OS=Mus musculus GN=Rpl14 PE=2 SV=1	Q9CWK0	3.29e-08	1.02e-08	5.74962
Eif3j	Eif3j protein (Fragment) OS=Mus musculus GN=Eif3j PE=2 SV=1	Q2YDW1	3.32e-08	1.03e-08	5.26842
Atic	Bifunctional purine biosynthesis protein PURH OS=Mus musculus GN=Atic PE=1 SV=2	PUR9	3.36e-08	1.04e-08	9.85717
Eif3i	Eukaryotic translation initiation factor 3 subunit I OS=Mus musculus GN=Eif3i PE=1 SV=1	EIF3I	3.47e-08	1.07e-08	24.3106
Farsb	Uncharacterized protein OS=Mus musculus GN=Farsb PE=2 SV=1	Q9CZU5	3.48e-08	1.07e-08	4.80778
Emd	Emerin OS=Mus musculus GN=Emd PE=1 SV=1	EMD	3.5e-08	1.08e-08	9.28469
Pnp	Purine nucleoside phosphorylase OS=Mus musculus GN=Pnp PE=1 SV=2	PNPH	3.55e-08	1.09e-08	6.92828
Lrrc8c	Volume-regulated anion channel subunit LRRC8C OS=Mus musculus GN=Lrrc8c PE=1 SV=1	LRC8C	3.66e-08	1.12e-08	14.2903
Fbn1	Fibrillin-1 OS=Mus musculus GN=Fbn1 PE=1 SV=2	FBN1	3.79e-08	1.15e-08	38.1742
Prpf8	Pre-mRNA-processing-splicing factor 8 OS=Mus musculus GN=Prpf8 PE=1 SV=2	PRP8	3.8e-08	1.16e-08	4.13382
Hnrnpr	Heterogeneous nuclear ribonucleoprotein R OS=Mus musculus GN=Hnrnpr PE=1 SV=1	F7B5B5	3.88e-08	1.18e-08	2.71498
Cggbp1	CGG triplet repeat-binding protein 1 OS=Mus musculus GN=Cggbp1 PE=1 SV=1	CGBP1	3.91e-08	1.19e-08	63.1644
Dhx9	ATP-dependent RNA helicase A OS=Mus musculus GN=Dhx9 PE=1 SV=1	A0A087WPL5	3.93e-08	1.19e-08	4.25017
Tmed10	Transmembrane emp24 domain-containing protein 10 OS=Mus musculus GN=Tmed10 PE=1 SV=1	TMEDA	3.96e-08	1.2e-08	7.26272
Psmd14	26S proteasome non-ATPase regulatory subunit 14 OS=Mus musculus GN=Psmd14 PE=1 SV=2	PSDE	4.01e-08	1.21e-08	3.70637
Parp12	Uncharacterized protein OS=Mus musculus GN=Parp12 PE=2 SV=1	Q3U0S1	4.03e-08	1.21e-08	18.2541
Akr1b1	Aldose reductase OS=Mus musculus GN=Akr1b1 PE=1 SV=3	ALDR	4.04e-08	1.21e-08	3.87664
Rps24	40S ribosomal protein S24 OS=Mus musculus GN=Rps24 PE=1 SV=1	A0A286YEB7	4.16e-08	1.24e-08	5.32958
Rps3a1	40S ribosomal protein S3a OS=Mus musculus GN=Rps3a1 PE=2 SV=1	Q3UAC2	4.29e-08	1.28e-08	6.14543
Poldip3	Polymerase delta-interacting protein 3 OS=Mus musculus GN=Poldip3 PE=1 SV=1	PDIP3	4.31e-08	1.28e-08	7.86595
Rpl36	60S ribosomal protein L36 OS=Mus musculus GN=Rpl36 PE=1 SV=1	Q6ZWZ4	4.32e-08	1.28e-08	8.29639
Hmgb3	High mobility group protein B3 (Fragment) OS=Mus musculus GN=Hmgb3 PE=1 SV=1	A2AP78	4.35e-08	1.29e-08	27.271
Gars	Glycine--tRNA ligase OS=Mus musculus GN=Gars PE=1 SV=1	GARS	4.57e-08	1.35e-08	7.28839
Nono	Non-POU domain-containing octamer-binding protein OS=Mus musculus GN=Nono PE=1 SV=3	NONO	4.61e-08	1.35e-08	4.02463
Surf4	Uncharacterized protein OS=Mus musculus GN=Surf4 PE=2 SV=1	Q3U7E6	4.71e-08	1.38e-08	5.08859
Eif4g1	Eukaryotic translation initiation factor 4 gamma 1 OS=Mus musculus GN=Eif4g1 PE=1 SV=1	E9PVC5	4.88e-08	1.42e-08	3.76752
Rps13	MCG10205 OS=Mus musculus GN=Rps13 PE=1 SV=1	Q5BLJ7	4.9e-08	1.42e-08	12.1717
Eif4e	Eukaryotic translation initiation factor 4E OS=Mus musculus GN=Eif4e PE=1 SV=1	A0A0G2JFB4	4.92e-08	1.43e-08	3.79637
Mogs	Mannosyl-oligosaccharide glucosidase OS=Mus musculus GN=Mogs PE=1 SV=1	MOGS	5.01e-08	1.45e-08	7.38901
Ftsj3	pre-rRNA processing protein FTSJ3 OS=Mus musculus GN=Ftsj3 PE=1 SV=1	SPB1	5.15e-08	1.49e-08	41.7662
Ighg2b	Immunoglobulin heavy constant gamma 2B (Fragment) OS=Mus musculus GN=Ighg2b PE=1 SV=1	A0A075B5P3	5.25e-08	1.51e-08	30.3548
Rps17	MCG15301, isoform CRA_a OS=Mus musculus GN=Rps17 PE=1 SV=1	Q5M9L7	5.29e-08	1.52e-08	6.92875
Rpl36a	MCG115063, isoform CRA_a OS=Mus musculus GN=Rpl36a PE=1 SV=1	Q5M9P1	5.29e-08	1.52e-08	19.5733
Rpl39	60S ribosomal protein L39 OS=Mus musculus GN=Rpl39 PE=1 SV=2	RL39	5.3e-08	1.52e-08	19.6915
Mrpl41	39S ribosomal protein L41, mitochondrial OS=Mus musculus GN=Mrpl41 PE=1 SV=1	RM41	5.37e-08	1.54e-08	5.83396
Cnpy2	Protein canopy homolog 2 (Fragment) OS=Mus musculus GN=Cnpy2 PE=1 SV=1	A0A1W2P729	5.39e-08	1.54e-08	35.0919
Anxa3	Annexin A3 OS=Mus musculus GN=Anxa3 PE=1 SV=4	ANXA3	5.65e-08	1.61e-08	5.0254
Ik	Protein Red OS=Mus musculus GN=Ik PE=1 SV=2	RED	5.7e-08	1.62e-08	7.79986
Sap18	Histone deacetylase complex subunit SAP18 OS=Mus musculus GN=Sap18 PE=1 SV=1	D3YY55	5.74e-08	1.63e-08	6.62172
Nars	Asparagine--tRNA ligase, cytoplasmic OS=Mus musculus GN=Nars PE=1 SV=2	SYNC	5.77e-08	1.63e-08	4.08498
Rbm39	Uncharacterized protein OS=Mus musculus GN=Rbm39 PE=2 SV=1	Q3U313	5.77e-08	1.63e-08	9.42995
Stt3a	Uncharacterized protein OS=Mus musculus GN=Stt3a PE=2 SV=1	A0A1S6GWK0	5.81e-08	1.64e-08	12.9417
Armcx3	Armadillo repeat-containing X-linked protein 3 OS=Mus musculus GN=Armcx3 PE=1 SV=1	ARMX3	5.83e-08	1.64e-08	2.92205
Wars	Uncharacterized protein OS=Mus musculus GN=Wars PE=2 SV=1	Q3U6U7	5.88e-08	1.65e-08	9.44085
Alb	Serum albumin OS=Mus musculus GN=Alb PE=1 SV=3	ALBU	5.96e-08	1.66e-08	36.7538
C1qb	Complement C1q subcomponent subunit B OS=Mus musculus GN=C1qb PE=1 SV=2	C1QB	5.97e-08	1.66e-08	3.02547
Bclaf1	Bcl-2-associated transcription factor 1 OS=Mus musculus GN=Bclaf1 PE=1 SV=1	A0A087WQA0	6.11e-08	1.7e-08	11.392
Ranbp2	E3 SUMO-protein ligase RanBP2 OS=Mus musculus GN=Ranbp2 PE=1 SV=2	RBP2	6.17e-08	1.71e-08	10.0812
Bcas2	Uncharacterized protein OS=Mus musculus GN=Bcas2 PE=2 SV=1	Q3U5M2	6.27e-08	1.73e-08	7.54004
Gbp9	cDNA sequence BC057170 OS=Mus musculus GN=Gbp9 PE=2 SV=1	Q6PG83	6.37e-08	1.76e-08	20.8295
C4b	Complement component 4B (Childo blood group) OS=Mus musculus GN=C4b PE=2 SV=1	B2RWX2	6.4e-08	1.76e-08	9.87685
Top2a	DNA topoisomerase 2-alpha OS=Mus musculus GN=Top2a PE=1 SV=2	TOP2A	6.43e-08	1.77e-08	17.0084
Hnrnpa1	Heterogeneous nuclear ribonucleoprotein A1 OS=Mus musculus GN=Hnrnpa1 PE=1 SV=2	ROA1	6.44e-08	1.77e-08	6.06389
Mtdh	Protein LYRIC OS=Mus musculus GN=Mtdh PE=1 SV=1	E9PUX0	6.53e-08	1.79e-08	2.85963
Zfp207	Zinc finger protein 207 (Fragment) OS=Mus musculus GN=Zfp207 PE=1 SV=1	M0QWF0	6.57e-08	1.8e-08	6.74086
Rae1	mRNA export factor OS=Mus musculus GN=Rae1 PE=1 SV=1	RAE1L	6.66e-08	1.82e-08	8.56372
Pdia4	Protein disulfide-isomerase A4 OS=Mus musculus GN=Pdia4 PE=1 SV=1	A0A0R4J0Z1	6.7e-08	1.83e-08	10.1116
Nap1l1	Nucleosome assembly protein 1-like 1 OS=Mus musculus GN=Nap1l1 PE=1 SV=2	NP1L1	6.74e-08	1.83e-08	6.6176
Nudt21	Uncharacterized protein OS=Mus musculus GN=Nudt21 PE=2 SV=1	Q9CZQ0	6.77e-08	1.84e-08	6.21208
Mybbp1a	Myb-binding protein 1A OS=Mus musculus GN=Mybbp1a PE=1 SV=2	MBB1A	6.83e-08	1.85e-08	41.3087
Pus7	Uncharacterized protein OS=Mus musculus GN=Pus7 PE=2 SV=1	Q3ULP8	6.88e-08	1.86e-08	120.949
Lman1	Protein ERGIC-53 OS=Mus musculus GN=Lman1 PE=1 SV=1	LMAN1	6.89e-08	1.86e-08	20.0996
Eif3c	Eukaryotic translation initiation factor 3 subunit C OS=Mus musculus GN=Eif3c PE=1 SV=1	EIF3C	6.9e-08	1.86e-08	3.5259
Srrt	Serrate RNA effector molecule homolog OS=Mus musculus GN=Srrt PE=1 SV=1	SRRT	6.96e-08	1.87e-08	10.4311
Hmgb1	High mobility group protein B1 OS=Mus musculus GN=Hmgb1 PE=1 SV=1	A0A0J9YUD8	7.1e-08	1.9e-08	5.14268
Rpl13a	MCG23455, isoform CRA_e OS=Mus musculus GN=Rpl13a PE=1 SV=1	Q5M9M0	7.3e-08	1.94e-08	8.40527
Rpl35	60S ribosomal protein L35 OS=Mus musculus GN=Rpl35 PE=1 SV=1	RL35	7.36e-08	1.95e-08	10.5676
Srp14	Signal recognition particle 14 kDa protein OS=Mus musculus GN=Srp14 PE=1 SV=1	SRP14	7.44e-08	1.97e-08	6.42913
Sel1l	Protein sel-1 homolog 1 OS=Mus musculus GN=Sel1l PE=1 SV=2	SE1L1	7.46e-08	1.98e-08	12.4641
Sart1	U4/U6.U5 tri-snRNP-associated protein 1 OS=Mus musculus GN=Sart1 PE=1 SV=1	SNUT1	7.49e-08	1.98e-08	8.98404
Tmed4	Transmembrane emp24 domain-containing protein 4 OS=Mus musculus GN=Tmed4 PE=1 SV=1	TMED4	7.59e-08	2.01e-08	32.1937
45544	Septin-9 OS=Mus musculus GN=Sept9 PE=1 SV=1	A2A6U3	7.61e-08	2.01e-08	3.59526
Polr1c	Polr1c protein OS=Mus musculus GN=Polr1c PE=2 SV=1	A1L3C2	7.65e-08	2.02e-08	10.5744
Erp44	Endoplasmic reticulum resident protein 44 OS=Mus musculus GN=Erp44 PE=1 SV=1	ERP44	7.94e-08	2.08e-08	5.18375
Cand2	Cullin-associated NEDD8-dissociated protein 2 OS=Mus musculus GN=Cand2 PE=1 SV=2	CAND2	8.12e-08	2.12e-08	39.9255
Rpl35a	MCG1036414 OS=Mus musculus GN=Rpl35a PE=1 SV=1	Q6ZWX1	8.33e-08	2.17e-08	3.2484
Psmd2	26S proteasome non-ATPase regulatory subunit 2 OS=Mus musculus GN=Psmd2 PE=1 SV=1	PSMD2	8.38e-08	2.18e-08	3.68349
Hadhb	Trifunctional enzyme subunit beta, mitochondrial OS=Mus musculus GN=Hadhb PE=1 SV=1	ECHB	8.58e-08	2.22e-08	2.35194
Ptges3	Prostaglandin E synthase 3 OS=Mus musculus GN=Ptges3 PE=1 SV=1	TEBP	8.6e-08	2.22e-08	2.75787
Rrs1	Ribosome biogenesis regulatory protein homolog OS=Mus musculus GN=Rrs1 PE=1 SV=1	RRS1	8.73e-08	2.25e-08	46.3496
Larp4	La-related protein 4 OS=Mus musculus GN=Larp4 PE=1 SV=1	G3X9Q6	8.87e-08	2.28e-08	43.8202
Supt5h	Transcription elongation factor SPT5 OS=Mus musculus GN=Supt5h PE=1 SV=1	SPT5H	8.88e-08	2.28e-08	13.2382
Uba52	Ubiquitin-60S ribosomal protein L40 OS=Mus musculus GN=Uba52 PE=1 SV=2	RL40	8.96e-08	2.29e-08	2.29304
Tra2a	Transformer-2 protein homolog alpha OS=Mus musculus GN=Tra2a PE=1 SV=1	A0A0N4SVC2	9.12e-08	2.33e-08	6.27904
C1qa	Complement C1q subcomponent subunit A OS=Mus musculus GN=C1qa PE=1 SV=2	C1QA	9.12e-08	2.33e-08	3.74694
Pabpc4	Polyadenylate-binding protein OS=Mus musculus GN=Pabpc4 PE=1 SV=1	A3KFU5	9.37e-08	2.39e-08	4.91235
Ddx49	Probable ATP-dependent RNA helicase DDX49 OS=Mus musculus GN=Ddx49 PE=2 SV=1	DDX49	9.45e-08	2.41e-08	2586.65
Prep	Prolyl endopeptidase OS=Mus musculus GN=Prep PE=1 SV=1	PPCE	9.68e-08	2.46e-08	3.90515
Hspd1	60 kDa heat shock protein, mitochondrial OS=Mus musculus GN=Hspd1 PE=1 SV=1	CH60	9.75e-08	2.47e-08	2.28475
Dnaaf4	Dynein assembly factor 4, axonemal OS=Mus musculus GN=Dnaaf4 PE=1 SV=2	DAAF4	9.77e-08	2.47e-08	6.70196
Hyou1	Hypoxia up-regulated protein 1 OS=Mus musculus GN=Hyou1 PE=1 SV=1	HYOU1	9.78e-08	2.47e-08	6.36077
Rfc3	MCG17786, isoform CRA_a OS=Mus musculus GN=Rfc3 PE=1 SV=1	Q3TKD1	9.79e-08	2.47e-08	45.2875
Gtpbp4	Nucleolar GTP-binding protein 1 OS=Mus musculus GN=Gtpbp4 PE=1 SV=1	A0A217FL53	9.81e-08	2.47e-08	32.0646
Snx2	Sorting nexin-2 OS=Mus musculus GN=Snx2 PE=1 SV=2	SNX2	9.83e-08	2.48e-08	3.03295
Uggt1	UDP-glucose:glycoprotein glucosyltransferase 1 OS=Mus musculus GN=Uggt1 PE=1 SV=4	UGGG1	1.01e-07	2.54e-08	15.4837
Tardbp	TAR DNA-binding protein 43 OS=Mus musculus GN=Tardbp PE=1 SV=1	TADBP	1.02e-07	2.55e-08	3.63194
Pcnp	PEST proteolytic signal-containing nuclear protein OS=Mus musculus GN=Pcnp PE=1 SV=1	PCNP	1.02e-07	2.54e-08	8.28365
Hmgb2	High mobility group protein B2 OS=Mus musculus GN=Hmgb2 PE=1 SV=3	HMGB2	1.02e-07	2.54e-08	8.34881
Ppfibp1	Liprin-beta-1 OS=Mus musculus GN=Ppfibp1 PE=1 SV=3	LIPB1	1.04e-07	2.58e-08	26.7429
Renbp	N-acylglucosamine 2-epimerase OS=Mus musculus GN=Renbp PE=1 SV=3	RENBP	1.04e-07	2.58e-08	46.6246
Hexb	Beta-hexosaminidase subunit beta OS=Mus musculus GN=Hexb PE=1 SV=2	HEXB	1.08e-07	2.68e-08	4.21524
Psmc2	26S proteasome regulatory subunit 7 OS=Mus musculus GN=Psmc2 PE=1 SV=5	PRS7	1.1e-07	2.72e-08	4.03861
Lima1	LIM domain and actin-binding protein 1 OS=Mus musculus GN=Lima1 PE=1 SV=3	LIMA1	1.11e-07	2.73e-08	12.0328
Sec61a1	Uncharacterized protein OS=Mus musculus GN=Sec61a1 PE=2 SV=1	Q3TJD0	1.12e-07	2.77e-08	12.3457
Msn	Moesin OS=Mus musculus GN=Msn PE=1 SV=3	MOES	1.14e-07	2.8e-08	3.01909
Arhgdib	Rho GDP-dissociation inhibitor 2 (Fragment) OS=Mus musculus GN=Arhgdib PE=1 SV=1	A0A0N4SVH4	1.15e-07	2.83e-08	10.1366
Prpf3	U4/U6 small nuclear ribonucleoprotein Prp3 OS=Mus musculus GN=Prpf3 PE=1 SV=1	PRPF3	1.17e-07	2.86e-08	17.6339
Arfip1	ADP-ribosylation factor-interacting protein 1 OS=Mus musculus GN=Arfip1 PE=1 SV=1	A2RSX9	1.18e-07	2.88e-08	7.31298
Dnajc9	DnaJ homolog subfamily C member 9 OS=Mus musculus GN=Dnajc9 PE=1 SV=2	DNJC9	1.21e-07	2.94e-08	6.54847
Zc3hav1	Zinc finger CCCH-type antiviral protein 1 OS=Mus musculus GN=Zc3hav1 PE=1 SV=1	ZCCHV	1.23e-07	2.99e-08	32.6096
Akr1b8	Aldose reductase-related protein 2 OS=Mus musculus GN=Akr1b8 PE=1 SV=2	ALD2	1.23e-07	2.99e-08	7.10397
Nomo1	Nodal modulator 1 OS=Mus musculus GN=Nomo1 PE=1 SV=1	NOMO1	1.25e-07	3.04e-08	3.89286
Psma5	Proteasome subunit alpha type OS=Mus musculus GN=Psma5 PE=2 SV=1	Q3TUI9	1.27e-07	3.07e-08	2.29771
Stat2	Signal transducer and activator of transcription (Fragment) OS=Mus musculus GN=Stat2 PE=2 SV=1	Q3U5W1	1.29e-07	3.12e-08	6.26748
Myh9	Myosin-9 OS=Mus musculus GN=Myh9 PE=1 SV=4	MYH9	1.33e-07	3.2e-08	4.27055
Tjp1	Tight junction protein ZO-1 OS=Mus musculus GN=Tjp1 PE=1 SV=1	B9EHJ3	1.34e-07	3.22e-08	5.09626
Chd4	Chromodomain-helicase-DNA-binding protein 4 OS=Mus musculus GN=Chd4 PE=1 SV=1	CHD4	1.34e-07	3.21e-08	20.0901
Cse1l	Exportin-2 OS=Mus musculus GN=Cse1l PE=1 SV=1	XPO2	1.35e-07	3.23e-08	2.71235
Psme3	Proteasome activator complex subunit 3 OS=Mus musculus GN=Psme3 PE=1 SV=1	PSME3	1.36e-07	3.25e-08	18.0891
Pfdn2	Prefoldin subunit 2 OS=Mus musculus GN=Pfdn2 PE=1 SV=2	PFD2	1.38e-07	3.29e-08	4.02047
Plg	Plasminogen OS=Mus musculus GN=Plg PE=1 SV=3	PLMN	1.42e-07	3.38e-08	29.1279
Pik3cb	Pik3cb protein OS=Mus musculus GN=Pik3cb PE=2 SV=1	A0JNZ1	1.43e-07	3.41e-08	27.1842
Fkbp10	Peptidylprolyl isomerase (Fragment) OS=Mus musculus GN=Fkbp10 PE=1 SV=1	F6W360	1.46e-07	3.45e-08	28.8245
Plcb1	1-phosphatidylinositol 4,5-bisphosphate phosphodiesterase beta-1 OS=Mus musculus GN=Plcb1 PE=1 SV=2	PLCB1	1.46e-07	3.45e-08	2.54236
Rpl15	Ribosomal protein L15 OS=Mus musculus GN=Rpl15 PE=2 SV=1	Q3U7D2	1.47e-07	3.48e-08	6.7445
Snrpa1	U2 small nuclear ribonucleoprotein A' OS=Mus musculus GN=Snrpa1 PE=1 SV=2	RU2A	1.48e-07	3.5e-08	11.3105
Rdh11	Retinol dehydrogenase 11 OS=Mus musculus GN=Rdh11 PE=1 SV=1	Q9R1R8	1.51e-07	3.56e-08	5.35118
Ddx46	Probable ATP-dependent RNA helicase DDX46 OS=Mus musculus GN=Ddx46 PE=1 SV=1	F8WHR6	1.52e-07	3.58e-08	5.2284
Rhoc	Rho-related GTP-binding protein RhoC OS=Mus musculus GN=Rhoc PE=1 SV=2	RHOC	1.53e-07	3.6e-08	3.54481
Mrpl43	39S ribosomal protein L43, mitochondrial OS=Mus musculus GN=Mrpl43 PE=1 SV=1	Q5RL20	1.53e-07	3.59e-08	4.90248
Galk1	Galactokinase OS=Mus musculus GN=Galk1 PE=1 SV=2	GALK1	1.54e-07	3.61e-08	13.9059
Dnajc8	DnaJ homolog subfamily C member 8 OS=Mus musculus GN=Dnajc8 PE=1 SV=1	A2ALF0	1.58e-07	3.7e-08	3.1688
Exosc2	Exosome complex component RRP4 (Fragment) OS=Mus musculus GN=Exosc2 PE=1 SV=1	A2AV19	1.59e-07	3.72e-08	28.7665
Tm9sf2	Transmembrane 9 superfamily member OS=Mus musculus GN=Tm9sf2 PE=2 SV=1	Q3TWB8	1.6e-07	3.73e-08	16.0123
Mri1	Methylthioribose-1-phosphate isomerase OS=Mus musculus GN=Mri1 PE=1 SV=1	MTNA	1.6e-07	3.73e-08	4.79737
Ddx47	Probable ATP-dependent RNA helicase DDX47 (Fragment) OS=Mus musculus GN=Ddx47 PE=1 SV=1	A0A0N4SVT1	1.6e-07	3.73e-08	266.292
Mcam	Cell surface glycoprotein MUC18 OS=Mus musculus GN=Mcam PE=1 SV=1	MUC18	1.62e-07	3.75e-08	13.4105
Commd2	COMM domain-containing protein 2 OS=Mus musculus GN=Commd2 PE=1 SV=1	COMD2	1.63e-07	3.78e-08	3.40782
Arhgdia	Rho GDP-dissociation inhibitor 1 OS=Mus musculus GN=Arhgdia PE=1 SV=3	GDIR1	1.64e-07	3.81e-08	2.36039
Npm1	Nucleophosmin OS=Mus musculus GN=Npm1 PE=1 SV=1	NPM	1.66e-07	3.84e-08	25.0178
Smc3	Structural maintenance of chromosomes protein OS=Mus musculus GN=Smc3 PE=1 SV=1	Q1HL32	1.66e-07	3.84e-08	6.92351
Gm10320	Protein transport protein Sec61 subunit beta OS=Mus musculus GN=Gm10320 PE=3 SV=1	E9PW43	1.66e-07	3.84e-08	9.30294
Eif3l	Eukaryotic translation initiation factor 3 subunit L OS=Mus musculus GN=Eif3l PE=1 SV=1	EIF3L	1.67e-07	3.85e-08	10.5846
Hspa14	Heat shock 70 kDa protein 14 OS=Mus musculus GN=Hspa14 PE=1 SV=2	HSP7E	1.68e-07	3.87e-08	1426.59
Gsn	Gelsolin OS=Mus musculus GN=Gsn PE=1 SV=3	GELS	1.69e-07	3.89e-08	2.71478
Psma6	Proteasome subunit alpha type-6 OS=Mus musculus GN=Psma6 PE=1 SV=1	PSA6	1.7e-07	3.9e-08	3.62083
Npm3	Nucleoplasmin-3 OS=Mus musculus GN=Npm3 PE=1 SV=3	NPM3	1.72e-07	3.95e-08	15.7739
Pfas	Phosphoribosylformylglycinamidine synthase OS=Mus musculus GN=Pfas PE=1 SV=1	PUR4	1.73e-07	3.97e-08	44.3926
Decr1	2,4-dienoyl-CoA reductase, mitochondrial OS=Mus musculus GN=Decr1 PE=1 SV=1	DECR	1.75e-07	4e-08	4.26652
Pbdc1	Protein PBDC1 OS=Mus musculus GN=Pbdc1 PE=1 SV=1	PBDC1	1.76e-07	4.03e-08	8.12369
Slain2	SLAIN motif-containing protein 2 OS=Mus musculus GN=Slain2 PE=1 SV=2	SLAI2	1.83e-07	4.17e-08	26.5698
Bzw2	Basic leucine zipper and W2 domain-containing protein 2 OS=Mus musculus GN=Bzw2 PE=1 SV=1	BZW2	1.83e-07	4.17e-08	36.6612
Txndc17	Thioredoxin domain-containing protein 17 OS=Mus musculus GN=Txndc17 PE=1 SV=1	TXD17	1.87e-07	4.25e-08	2.3032
Sgpl1	Sphingosine-1-phosphate lyase 1 OS=Mus musculus GN=Sgpl1 PE=1 SV=1	SGPL1	1.89e-07	4.3e-08	27.1502
Elp2	Elongator complex protein 2 OS=Mus musculus GN=Elp2 PE=1 SV=1	ELP2	1.9e-07	4.31e-08	14.5642
Cpt2	Carnitine O-palmitoyltransferase 2, mitochondrial OS=Mus musculus GN=Cpt2 PE=1 SV=2	CPT2	1.91e-07	4.32e-08	10.9623
Psma3	Proteasome subunit alpha type-3 OS=Mus musculus GN=Psma3 PE=1 SV=3	PSA3	1.94e-07	4.38e-08	3.07025
Capns1	Calpain small subunit 1 OS=Mus musculus GN=Capns1 PE=1 SV=1	A0A0R4IZW8	1.94e-07	4.39e-08	2.09135
Edf1	Endothelial differentiation-related factor 1 OS=Mus musculus GN=Edf1 PE=1 SV=1	EDF1	1.97e-07	4.44e-08	2.54725
Rpa1	Replication protein A subunit OS=Mus musculus GN=Rpa1 PE=2 SV=1	Q3U8B3	1.99e-07	4.47e-08	17.5865
Cald1	Caldesmon 1 OS=Mus musculus GN=Cald1 PE=1 SV=1	S4R1T7	1.99e-07	4.47e-08	5.54827
Eef1b2	Eukaryotic translation elongation factor 1 beta 2 OS=Mus musculus GN=Eef1b2 PE=1 SV=1	A0A087WS46	2.06e-07	4.63e-08	3.57525
Adprh	[Protein ADP-ribosylarginine] hydrolase OS=Mus musculus GN=Adprh PE=1 SV=1	ADPRH	2.08e-07	4.66e-08	2.90136
Arl2	ADP-ribosylation factor-like protein 2 OS=Mus musculus GN=Arl2 PE=1 SV=1	ARL2	2.08e-07	4.66e-08	13.1209
Sart3	Squamous cell carcinoma antigen recognized by T-cells 3 OS=Mus musculus GN=Sart3 PE=1 SV=1	SART3	2.13e-07	4.76e-08	3.32937
Sbds	Ribosome maturation protein SBDS OS=Mus musculus GN=Sbds PE=1 SV=4	SBDS	2.14e-07	4.78e-08	4.18324
Ran	GTP-binding nuclear protein Ran OS=Mus musculus GN=Ran PE=1 SV=3	RAN	2.17e-07	4.82e-08	5.21175
Mrpl1	Uncharacterized protein (Fragment) OS=Mus musculus GN=Mrpl1 PE=2 SV=2	Q9CUL8	2.27e-07	5.03e-08	6.76253
Hdlbp	Vigilin OS=Mus musculus GN=Hdlbp PE=1 SV=1	VIGLN	2.29e-07	5.06e-08	7.73512
Snw1	SNW domain-containing protein 1 OS=Mus musculus GN=Snw1 PE=1 SV=1	A0A0B4J1E2	2.32e-07	5.11e-08	7.48385
Pcna-ps2	Proliferating cell nuclear antigen OS=Mus musculus GN=Pcna-ps2 PE=3 SV=1	A0A140T8V5	2.34e-07	5.15e-08	45.4886
Hdgf	Hepatoma-derived growth factor (Fragment) OS=Mus musculus GN=Hdgf PE=1 SV=1	E0CXA0	2.43e-07	5.31e-08	3.56485
Prrc2c	Protein PRRC2C OS=Mus musculus GN=Prrc2c PE=1 SV=1	A0A0A0MQ79	2.45e-07	5.35e-08	15.0948
Srsf10	Serine/arginine-rich-splicing factor 10 OS=Mus musculus GN=Srsf10 PE=1 SV=1	Q3TFP0	2.49e-07	5.44e-08	6.77435
Cnn2	Calponin-2 OS=Mus musculus GN=Cnn2 PE=1 SV=1	CNN2	2.5e-07	5.44e-08	21.3666
Tmem109	Transmembrane protein 109 OS=Mus musculus GN=Tmem109 PE=1 SV=1	D3YX08	2.53e-07	5.49e-08	4.95891
Hnrnpl	Heterogeneous nuclear ribonucleoprotein L (Fragment) OS=Mus musculus GN=Hnrnpl PE=1 SV=1	G5E924	2.54e-07	5.5e-08	2.74497
Cxcl10	C-X-C motif chemokine OS=Mus musculus GN=Cxcl10 PE=3 SV=1	D3YW23	2.6e-07	5.63e-08	28.6596
Surf6	Surfeit gene 6, isoform CRA_a OS=Mus musculus GN=Surf6 PE=2 SV=1	Q3V1X4	2.61e-07	5.63e-08	55.0687
Nup98	Nuclear pore complex protein Nup98-Nup96 OS=Mus musculus GN=Nup98 PE=1 SV=1	A0A1B0GSX7	2.65e-07	5.71e-08	22.5983
Hk3	Hexokinase-3 OS=Mus musculus GN=Hk3 PE=1 SV=2	HXK3	2.79e-07	5.98e-08	6995.67
Hars	Histidine--tRNA ligase, cytoplasmic OS=Mus musculus GN=Hars PE=1 SV=2	SYHC	2.81e-07	6.03e-08	4.72454
Upf1	Regulator of nonsense transcripts 1 OS=Mus musculus GN=Upf1 PE=1 SV=2	RENT1	2.85e-07	6.1e-08	3.17612
Naa25	RIKEN cDNA C330023M02, isoform CRA_a OS=Mus musculus GN=Naa25 PE=2 SV=1	B2RQV1	2.86e-07	6.12e-08	16.2621
Ccdc90b	Coiled-coil domain-containing protein 90B, mitochondrial OS=Mus musculus GN=Ccdc90b PE=1 SV=1	CC90B	2.89e-07	6.16e-08	3.68539
Cfap20	Cilia- and flagella-associated protein 20 OS=Mus musculus GN=Cfap20 PE=1 SV=1	CFA20	2.95e-07	6.28e-08	8.53363
Tmod3	Tropomodulin-3 OS=Mus musculus GN=Tmod3 PE=1 SV=1	TMOD3	2.97e-07	6.3e-08	3.54082
Uba2	SUMO-activating enzyme subunit 2 OS=Mus musculus GN=Uba2 PE=1 SV=1	SAE2	2.97e-07	6.3e-08	3.62657
Apoa1	Apolipoprotein A-I OS=Mus musculus GN=Apoa1 PE=1 SV=2	APOA1	3.06e-07	6.47e-08	27.4436
Gm20390	Nucleoside diphosphate kinase OS=Mus musculus GN=Gm20390 PE=3 SV=1	E9PZF0	3.07e-07	6.49e-08	2.98793
Snx6	Sorting nexin-6 OS=Mus musculus GN=Snx6 PE=1 SV=2	SNX6	3.1e-07	6.53e-08	4.36546
Tuba1c	Tubulin alpha-1C chain OS=Mus musculus GN=Tuba1c PE=1 SV=1	TBA1C	3.1e-07	6.53e-08	4.50891
Rps19bp1	Active regulator of SIRT1 OS=Mus musculus GN=Rps19bp1 PE=1 SV=1	AROS	3.11e-07	6.54e-08	25.2677
Srsf3	Serine/arginine-rich splicing factor 3 OS=Mus musculus GN=Srsf3 PE=1 SV=1	SRSF3	3.15e-07	6.63e-08	3.63704
Syngr2	Synaptogyrin 2, isoform CRA_c OS=Mus musculus GN=Syngr2 PE=4 SV=1	B0QZP8	3.28e-07	6.87e-08	46.0502
Snx3	Uncharacterized protein (Fragment) OS=Mus musculus GN=Snx3 PE=2 SV=1	Q9CSC2	3.31e-07	6.93e-08	3.12118
Nup43	Uncharacterized protein OS=Mus musculus GN=Nup43 PE=2 SV=1	Q3UJY4	3.36e-07	7.02e-08	19.7912
Psmc1	26S proteasome regulatory subunit 4 OS=Mus musculus GN=Psmc1 PE=1 SV=1	PRS4	3.42e-07	7.12e-08	3.07205
Aars	Alanine--tRNA ligase, cytoplasmic OS=Mus musculus GN=Aars PE=1 SV=1	SYAC	3.42e-07	7.12e-08	2.39218
Hspa9	Stress-70 protein, mitochondrial OS=Mus musculus GN=Hspa9 PE=1 SV=3	GRP75	3.45e-07	7.18e-08	2.90383
Ero1a	ERO1-like protein alpha OS=Mus musculus GN=Ero1a PE=1 SV=2	ERO1A	3.45e-07	7.17e-08	22.2687
Ipo9	Importin 9 OS=Mus musculus GN=Ipo9 PE=2 SV=1	Q4G0B8	3.52e-07	7.31e-08	2.66115
Eif4b	Eif4b protein OS=Mus musculus GN=Eif4b PE=2 SV=1	B2RWE8	3.52e-07	7.31e-08	2.82819
Kng1	Kininogen-1 OS=Mus musculus GN=Kng1 PE=1 SV=1	A0A0R4J038	3.72e-07	7.71e-08	12.5926
Ptpn1	Tyrosine-protein phosphatase non-receptor type 1 OS=Mus musculus GN=Ptpn1 PE=1 SV=2	PTN1	3.82e-07	7.89e-08	9.08871
Tpt1	Translationally-controlled tumor protein OS=Mus musculus GN=Tpt1 PE=1 SV=1	TCTP	3.92e-07	8.09e-08	4.92411
Rfc4	Replication factor C subunit 4 OS=Mus musculus GN=Rfc4 PE=1 SV=1	Q3UI84	3.97e-07	8.18e-08	52.1088
Anxa6	Annexin OS=Mus musculus GN=Anxa6 PE=2 SV=1	Q3TUI1	4.02e-07	8.28e-08	2.59593
Plin3	Perilipin-3 OS=Mus musculus GN=Plin3 PE=1 SV=1	PLIN3	4.08e-07	8.36e-08	3.61489
H2-Ab1	H-2 class II histocompatibility antigen, A beta chain OS=Mus musculus GN=H2-Ab1 PE=1 SV=1	HB2A	4.11e-07	8.43e-08	8.20639
Nudcd2	NudC domain-containing protein 2 OS=Mus musculus GN=Nudcd2 PE=1 SV=1	E0CYQ2	4.16e-07	8.51e-08	8.81926
Dkc1	H/ACA ribonucleoprotein complex subunit 4 OS=Mus musculus GN=Dkc1 PE=1 SV=4	DKC1	4.2e-07	8.58e-08	32.576
Dnmt1	DNA (cytosine-5)-methyltransferase OS=Mus musculus GN=Dnmt1 PE=1 SV=1	J3QNW0	4.22e-07	8.6e-08	38.2338
Hnrnpc	Heterogeneous nuclear ribonucleoproteins C1/C2 OS=Mus musculus GN=Hnrnpc PE=1 SV=1	HNRPC	4.23e-07	8.62e-08	4.19759
Emg1	Ribosomal RNA small subunit methyltransferase NEP1 OS=Mus musculus GN=Emg1 PE=1 SV=1	NEP1	4.23e-07	8.61e-08	44.0207
Prpf6	Pre-mRNA-processing factor 6 OS=Mus musculus GN=Prpf6 PE=1 SV=1	PRP6	4.33e-07	8.8e-08	14.4251
Cct4	T-complex protein 1 subunit delta OS=Mus musculus GN=Cct4 PE=1 SV=3	TCPD	4.36e-07	8.84e-08	3.60618
Ahsg	Alpha-2-HS-glycoprotein OS=Mus musculus GN=Ahsg PE=1 SV=1	FETUA	4.39e-07	8.9e-08	20.5057
Ncbp1	Nuclear cap-binding protein subunit 1 OS=Mus musculus GN=Ncbp1 PE=1 SV=2	NCBP1	4.42e-07	8.95e-08	5.8323
Nhsl1	NHS-like protein 1 OS=Mus musculus GN=Nhsl1 PE=1 SV=1	A0A140LIZ7	4.46e-07	9e-08	16.5523
Eef1a2	Elongation factor 1-alpha 2 OS=Mus musculus GN=Eef1a2 PE=1 SV=1	EF1A2	4.46e-07	9e-08	2.29273
Phgdh	D-3-phosphoglycerate dehydrogenase OS=Mus musculus GN=Phgdh PE=1 SV=3	SERA	4.47e-07	9.02e-08	2.91034
Mrpl21	39S ribosomal protein L21, mitochondrial OS=Mus musculus GN=Mrpl21 PE=1 SV=1	RM21	4.53e-07	9.14e-08	3.357
Iars	Isoleucine--tRNA ligase, cytoplasmic OS=Mus musculus GN=Iars PE=1 SV=2	SYIC	4.62e-07	9.29e-08	4.3605
Ddx6	Probable ATP-dependent RNA helicase DDX6 OS=Mus musculus GN=Ddx6 PE=1 SV=1	DDX6	4.62e-07	9.29e-08	3.83183
BC003331	cDNA sequence BC003331 OS=Mus musculus GN=BC003331 PE=1 SV=1	A0A0A0MQB0	4.69e-07	9.42e-08	3.95356
Drap1	Dr1-associated corepressor OS=Mus musculus GN=Drap1 PE=1 SV=3	NC2A	4.76e-07	9.56e-08	14.8351
Fgg	Fibrinogen gamma chain OS=Mus musculus GN=Fgg PE=1 SV=1	FIBG	4.88e-07	9.76e-08	35.8397
Col2a1	Collagen alpha-1(II) chain OS=Mus musculus GN=Col2a1 PE=1 SV=2	CO2A1	4.91e-07	9.8e-08	225.715
Hnrnpm	Uncharacterized protein OS=Mus musculus GN=Hnrnpm PE=2 SV=1	A0A1S6GWJ8	5e-07	9.97e-08	4.68523
Itih1	Inter-alpha-trypsin inhibitor heavy chain H1 OS=Mus musculus GN=Itih1 PE=1 SV=2	ITIH1	5.02e-07	1e-07	12.9532
Vwa5a	von Willebrand factor A domain-containing protein 5A OS=Mus musculus GN=Vwa5a PE=1 SV=2	VMA5A	5.05e-07	1e-07	8.38798
Rpl17	Rpl17 protein (Fragment) OS=Mus musculus GN=Rpl17 PE=2 SV=1	Q505B1	5.06e-07	1.01e-07	9.58059
Gtf2f1	General transcription factor IIF subunit 1 OS=Mus musculus GN=Gtf2f1 PE=1 SV=2	T2FA	5.07e-07	1.01e-07	14.318
Lars	Leucine--tRNA ligase, cytoplasmic OS=Mus musculus GN=Lars PE=1 SV=2	SYLC	5.16e-07	1.02e-07	5.35929
Lsm6	U6 snRNA-associated Sm-like protein LSm6 OS=Mus musculus GN=Lsm6 PE=1 SV=1	LSM6	5.21e-07	1.03e-07	3.9638
Tial1	Nucleolysin TIAR OS=Mus musculus GN=Tial1 PE=1 SV=2	D3Z3Y4	5.22e-07	1.03e-07	2.7296
Sf3b6	Splicing factor 3B subunit 6 (Fragment) OS=Mus musculus GN=Sf3b6 PE=1 SV=1	A0A1W2P7L7	5.37e-07	1.06e-07	8.09067
Smchd1	Structural maintenance of chromosomes flexible hinge domain-containing protein 1 OS=Mus musculus GN=Smchd1 PE=1 SV=2	SMHD1	5.39e-07	1.06e-07	5.43988
Pdxdc1	MCG129810, isoform CRA_c OS=Mus musculus GN=Pdxdc1 PE=1 SV=1	A0A0R4J034	5.54e-07	1.09e-07	5.98605
Ncapg	Non-SMC condensin I complex, subunit G OS=Mus musculus GN=Ncapg PE=1 SV=1	E9PWG6	5.59e-07	1.09e-07	1152.71
Srsf6	Serine/arginine-rich splicing factor 6 OS=Mus musculus GN=Srsf6 PE=1 SV=1	SRSF6	5.6e-07	1.1e-07	5.45117
Kars	Lysine--tRNA ligase OS=Mus musculus GN=Kars PE=1 SV=1	SYK	5.66e-07	1.11e-07	13.9102
Dbi	Acyl-CoA-binding protein OS=Mus musculus GN=Dbi PE=1 SV=2	ACBP	5.71e-07	1.11e-07	5.18837
Tnpo1	Transportin-1 (Fragment) OS=Mus musculus GN=Tnpo1 PE=1 SV=1	Q3TKD0	5.81e-07	1.13e-07	4.14839
Ktn1	Kinectin OS=Mus musculus GN=Ktn1 PE=1 SV=1	A0A087WNW3	5.84e-07	1.14e-07	5.80307
Rcc1	Regulator of chromosome condensation OS=Mus musculus GN=Rcc1 PE=1 SV=1	RCC1	5.92e-07	1.15e-07	6.73122
Uap1l1	UDP-N-acetylhexosamine pyrophosphorylase-like protein 1 OS=Mus musculus GN=Uap1l1 PE=1 SV=1	UAP1L	6e-07	1.16e-07	10.1348
Srm	Spermidine synthase OS=Mus musculus GN=Srm PE=1 SV=1	SPEE	6.04e-07	1.17e-07	3.70767
Txndc12	Thioredoxin domain-containing protein 12 OS=Mus musculus GN=Txndc12 PE=1 SV=1	TXD12	6.07e-07	1.18e-07	6.96286
Eif3m	Eukaryotic translation initiation factor 3 subunit M OS=Mus musculus GN=Eif3m PE=1 SV=1	A2A702	6.15e-07	1.19e-07	8.42353
Hint1	Histidine triad nucleotide-binding protein 1 OS=Mus musculus GN=Hint1 PE=1 SV=1	B0R1E3	6.43e-07	1.24e-07	2.43555
Usp9x	Probable ubiquitin carboxyl-terminal hydrolase FAF-X OS=Mus musculus GN=Usp9x PE=1 SV=1	Q4FE56	6.56e-07	1.26e-07	11.7959
Apoa4	Apolipoprotein A-IV OS=Mus musculus GN=Apoa4 PE=1 SV=3	APOA4	6.77e-07	1.3e-07	23.3011
Apmap	Adipocyte plasma membrane-associated protein OS=Mus musculus GN=Apmap PE=1 SV=1	APMAP	6.85e-07	1.31e-07	2.164
Ifi35	Interferon-induced 35 kDa protein homolog OS=Mus musculus GN=Ifi35 PE=1 SV=3	IN35	6.87e-07	1.31e-07	36.2536
	UPF0488 protein C8orf33 homolog OS=Mus musculus PE=2 SV=1	CH033	6.92e-07	1.32e-07	43.0427
Snu13	NHP2-like protein 1 OS=Mus musculus GN=Snu13 PE=1 SV=4	NH2L1	6.93e-07	1.32e-07	33.1294
Nup205	Nucleoporin 205 OS=Mus musculus GN=Nup205 PE=1 SV=1	A0A0J9YUD5	6.96e-07	1.33e-07	6.91497
U2af2	Splicing factor U2AF 65 kDa subunit OS=Mus musculus GN=U2af2 PE=1 SV=3	U2AF2	7.06e-07	1.34e-07	7.17307
Plrg1	Pleiotropic regulator 1 OS=Mus musculus GN=Plrg1 PE=1 SV=1	PLRG1	7.2e-07	1.37e-07	9.0333
Psmc3	26S proteasome regulatory subunit 6A OS=Mus musculus GN=Psmc3 PE=1 SV=1	A2AGN7	7.24e-07	1.38e-07	3.25075
Ncoa5	Nuclear receptor coactivator 5 OS=Mus musculus GN=Ncoa5 PE=1 SV=1	NCOA5	7.3e-07	1.39e-07	3.60038
Fmr1	Synaptic functional regulator FMR1 OS=Mus musculus GN=Fmr1 PE=1 SV=1	FMR1	7.36e-07	1.39e-07	4.18443
Fkbp15	Peptidylprolyl isomerase OS=Mus musculus GN=Fkbp15 PE=2 SV=1	B2RQ18	7.43e-07	1.41e-07	8.91281
Rbm8a	RNA-binding protein 8A OS=Mus musculus GN=Rbm8a PE=1 SV=1	A0A0G2JEA9	7.46e-07	1.41e-07	4.18041
Ppa1	Inorganic pyrophosphatase OS=Mus musculus GN=Ppa1 PE=1 SV=1	IPYR	7.54e-07	1.42e-07	4.10937
Luc7l	Luc7 homolog (S. cerevisiae)-like, isoform CRA_c OS=Mus musculus GN=Luc7l PE=1 SV=1	A0A0R4J047	7.69e-07	1.45e-07	8.44403
Tmed9	Uncharacterized protein OS=Mus musculus GN=Tmed9 PE=2 SV=1	Q3TFU8	7.73e-07	1.46e-07	5.83475
Coro1c	Coronin-1C OS=Mus musculus GN=Coro1c PE=1 SV=2	COR1C	7.77e-07	1.46e-07	1.69272
Pfdn6	Prefoldin subunit 6 OS=Mus musculus GN=Pfdn6 PE=1 SV=1	G3UYF9	7.83e-07	1.47e-07	4.59254
Srrm2	Serine/arginine repetitive matrix protein 2 OS=Mus musculus GN=Srrm2 PE=1 SV=3	SRRM2	7.85e-07	1.47e-07	8.63526
Slc7a5	Large neutral amino acids transporter small subunit 1 OS=Mus musculus GN=Slc7a5 PE=1 SV=2	LAT1	7.85e-07	1.47e-07	3.17795
Sec11a	Signal peptidase complex catalytic subunit SEC11 OS=Mus musculus GN=Sec11a PE=1 SV=1	D3YTS1	7.87e-07	1.48e-07	9.33325
Pdlim1	PDZ and LIM domain protein 1 OS=Mus musculus GN=Pdlim1 PE=1 SV=4	PDLI1	7.91e-07	1.48e-07	6.7098
Dnaja1	DnaJ homolog subfamily A member 1 OS=Mus musculus GN=Dnaja1 PE=1 SV=1	DNJA1	7.92e-07	1.48e-07	2.43594
Hk2	Hexokinase-2 OS=Mus musculus GN=Hk2 PE=1 SV=1	HXK2	7.93e-07	1.48e-07	6.59067
Ddx3x	ATP-dependent RNA helicase DDX3X OS=Mus musculus GN=Ddx3x PE=1 SV=3	DDX3X	7.96e-07	1.49e-07	2.59931
Zfp706	Zinc finger protein 706 OS=Mus musculus GN=Zfp706 PE=1 SV=1	B2RVQ7	8.06e-07	1.5e-07	17.0902
Serpinc1	Antithrombin-III OS=Mus musculus GN=Serpinc1 PE=1 SV=1	ANT3	8.12e-07	1.51e-07	45.0388
Rpl7l1	60S ribosomal protein L7-like 1 OS=Mus musculus GN=Rpl7l1 PE=1 SV=1	RL7L	8.31e-07	1.55e-07	86.051
Rab21	RAB21, member RAS oncogene family OS=Mus musculus GN=Rab21 PE=1 SV=1	Q0PD35	8.33e-07	1.55e-07	2.73902
Hnrnpa2b1	Heterogeneous nuclear ribonucleoproteins A2/B1 OS=Mus musculus GN=Hnrnpa2b1 PE=1 SV=2	ROA2	8.49e-07	1.58e-07	3.34977
Utp18	Uncharacterized protein OS=Mus musculus GN=Utp18 PE=2 SV=1	Q3TJX6	8.51e-07	1.58e-07	14.4122
Qars	Qars protein OS=Mus musculus GN=Qars PE=1 SV=1	Q8R1V9	8.53e-07	1.58e-07	13.8371
Pgrmc2	Membrane-associated progesterone receptor component 2 OS=Mus musculus GN=Pgrmc2 PE=1 SV=2	PGRC2	8.61e-07	1.59e-07	2.55455
Rplp2	60S acidic ribosomal protein P2 OS=Mus musculus GN=Rplp2 PE=1 SV=3	RLA2	8.68e-07	1.6e-07	7.95458
Ahcy	Adenosylhomocysteinase OS=Mus musculus GN=Ahcy PE=1 SV=3	SAHH	8.7e-07	1.6e-07	3.14077
Cmtr1	Cap-specific mRNA (nucleoside-2'-O-)-methyltransferase 1 OS=Mus musculus GN=Cmtr1 PE=1 SV=1	CMTR1	9.03e-07	1.66e-07	10.3357
Ppp1r18	2310014H01Rik protein OS=Mus musculus GN=Ppp1r18 PE=2 SV=1	B2RWV7	9.33e-07	1.71e-07	31.6981
Colgalt1	Procollagen galactosyltransferase 1 OS=Mus musculus GN=Colgalt1 PE=1 SV=2	GT251	9.56e-07	1.75e-07	157.126
Ipo5	Importin-5 OS=Mus musculus GN=Ipo5 PE=1 SV=3	IPO5	9.61e-07	1.76e-07	3.53497
Fbl	Uncharacterized protein OS=Mus musculus GN=Fbl PE=2 SV=1	Q3UJS2	9.63e-07	1.76e-07	28.3415
Bzw1	Basic leucine zipper and W2 domain-containing protein 1 OS=Mus musculus GN=Bzw1 PE=1 SV=1	A0A087WQS2	9.69e-07	1.77e-07	6.27296
Rrp9	U3 small nucleolar RNA-interacting protein 2 OS=Mus musculus GN=Rrp9 PE=1 SV=1	U3IP2	9.73e-07	1.77e-07	23.653
Cstf3	Cleavage stimulation factor subunit 3 OS=Mus musculus GN=Cstf3 PE=1 SV=1	CSTF3	9.9e-07	1.8e-07	6.18063
Rttn	Rotatin OS=Mus musculus GN=Rttn PE=1 SV=2	RTTN	9.96e-07	1.81e-07	10.1916
Dnajc7	Uncharacterized protein OS=Mus musculus GN=Dnajc7 PE=2 SV=1	Q3UL32	1.01e-06	1.83e-07	3.89956
Cope	Coatomer subunit epsilon OS=Mus musculus GN=Cope PE=1 SV=3	COPE	1.02e-06	1.86e-07	8.50403
Lims1	LIM and senescent cell antigen-like-containing domain protein OS=Mus musculus GN=Lims1 PE=1 SV=1	A0A0R4J005	1.04e-06	1.88e-07	8.07445
Timm50	Mitochondrial import inner membrane translocase subunit TIM50 OS=Mus musculus GN=Timm50 PE=1 SV=1	TIM50	1.04e-06	1.89e-07	1.55022
Ifit3	Interferon-induced protein with tetratricopeptide repeats 3 OS=Mus musculus GN=Ifit3 PE=1 SV=1	IFIT3	1.07e-06	1.93e-07	12.5427
Psma1	Proteasome subunit alpha type-1 OS=Mus musculus GN=Psma1 PE=1 SV=1	PSA1	1.11e-06	2.01e-07	5.02999
Rbm22	Pre-mRNA-splicing factor RBM22 OS=Mus musculus GN=Rbm22 PE=1 SV=1	RBM22	1.11e-06	2.01e-07	16.5429
Psat1	Phosphoserine aminotransferase OS=Mus musculus GN=Psat1 PE=1 SV=1	SERC	1.12e-06	2.02e-07	4.88048
Nat10	RNA cytidine acetyltransferase OS=Mus musculus GN=Nat10 PE=1 SV=1	NAT10	1.14e-06	2.05e-07	29.4345
Ddx17	Probable ATP-dependent RNA helicase DDX17 OS=Mus musculus GN=Ddx17 PE=1 SV=1	DDX17	1.15e-06	2.06e-07	3.48963
Rrm2	Ribonucleoside-diphosphate reductase subunit M2 OS=Mus musculus GN=Rrm2 PE=1 SV=1	RIR2	1.15e-06	2.05e-07	16.1793
Gnl3	Guanine nucleotide-binding protein-like 3 OS=Mus musculus GN=Gnl3 PE=1 SV=2	GNL3	1.17e-06	2.08e-07	51.9573
Grsf1	G-rich sequence factor 1 OS=Mus musculus GN=Grsf1 PE=1 SV=2	GRSF1	1.18e-06	2.1e-07	7.48724
Psma2	Proteasome subunit alpha type-2 OS=Mus musculus GN=Psma2 PE=1 SV=3	PSA2	1.24e-06	2.19e-07	4.09299
Blvrb	Flavin reductase (NADPH) OS=Mus musculus GN=Blvrb PE=1 SV=3	BLVRB	1.24e-06	2.19e-07	3.27957
env	Truncated env OS=Mus musculus GN=env PE=4 SV=2	Q62366	1.26e-06	2.22e-07	152.491
Slc30a7	Zinc transporter 7 OS=Mus musculus GN=Slc30a7 PE=1 SV=1	ZNT7	1.26e-06	2.23e-07	5.68212
Serpina1d	Alpha-1-antitrypsin 1-4 OS=Mus musculus GN=Serpina1d PE=1 SV=1	A1AT4	1.27e-06	2.24e-07	27.2631
Dhcr7	7-dehydrocholesterol reductase OS=Mus musculus GN=Dhcr7 PE=1 SV=1	A0A140LIT2	1.29e-06	2.27e-07	2.4488
Serpina3k	MCG1051009 OS=Mus musculus GN=Serpina3k PE=1 SV=1	A0A0R4J0I1	1.32e-06	2.32e-07	7.15423
Hnrnpa0	Heterogeneous nuclear ribonucleoprotein A0 OS=Mus musculus GN=Hnrnpa0 PE=1 SV=1	ROA0	1.33e-06	2.34e-07	2.28069
Gbp5	Guanylate-binding protein 5 OS=Mus musculus GN=Gbp5 PE=1 SV=2	GBP5	1.33e-06	2.34e-07	132.956
Fasn	Fatty acid synthase OS=Mus musculus GN=Fasn PE=1 SV=2	FAS	1.34e-06	2.35e-07	1.91525
Hspa1l	Heat shock 70 kDa protein 1-like OS=Mus musculus GN=Hspa1l PE=1 SV=4	HS71L	1.36e-06	2.38e-07	1.87726
Prkar1a	cAMP-dependent protein kinase type I-alpha regulatory subunit OS=Mus musculus GN=Prkar1a PE=1 SV=3	KAP0	1.38e-06	2.42e-07	1.7962
Zfp326	Zinc finger protein 326 OS=Mus musculus GN=Zfp326 PE=1 SV=1	A0A0R4J098	1.4e-06	2.45e-07	3.4598
Lta4h	Leukotriene A-4 hydrolase OS=Mus musculus GN=Lta4h PE=1 SV=4	LKHA4	1.4e-06	2.45e-07	2.58109
Ccdc6	Coiled-coil domain-containing protein 6 OS=Mus musculus GN=Ccdc6 PE=1 SV=1	CCDC6	1.42e-06	2.47e-07	2.45322
Ttr	Transthyretin OS=Mus musculus GN=Ttr PE=1 SV=1	TTHY	1.42e-06	2.47e-07	27.4926
Tap1	Transporter 1 ATP-binding cassette sub-family B OS=Mus musculus GN=Tap1 PE=2 SV=1	A0A068BER1	1.44e-06	2.5e-07	33.74
Smc1a	Structural maintenance of chromosomes protein 1A OS=Mus musculus GN=Smc1a PE=1 SV=4	SMC1A	1.44e-06	2.5e-07	7.42003
Numa1	Nuclear mitotic apparatus protein 1 (Fragment) OS=Mus musculus GN=Numa1 PE=1 SV=1	F6ZQA3	1.46e-06	2.53e-07	14.8312
Khdrbs1	KH domain-containing, RNA-binding, signal transduction-associated protein 1 OS=Mus musculus GN=Khdrbs1 PE=1 SV=2	KHDR1	1.47e-06	2.54e-07	3.65903
Tpr	Nucleoprotein TPR OS=Mus musculus GN=Tpr PE=1 SV=1	TPR	1.48e-06	2.56e-07	3.34419
Ufc1	Ubiquitin-fold modifier conjugating enzyme 1, isoform CRA_c OS=Mus musculus GN=Ufc1 PE=1 SV=1	M0QWS4	1.48e-06	2.57e-07	2.85136
Sars	Serine--tRNA ligase, cytoplasmic OS=Mus musculus GN=Sars PE=1 SV=3	SYSC	1.53e-06	2.64e-07	2.88479
Arpc5	Actin-related protein 2/3 complex subunit 5 OS=Mus musculus GN=Arpc5 PE=2 SV=1	Q3TKM9	1.54e-06	2.66e-07	2.3188
Sri	Sorcin OS=Mus musculus GN=Sri PE=1 SV=1	SORCN	1.58e-06	2.71e-07	2.09368
Snap23	Synaptosomal-associated protein 23 OS=Mus musculus GN=Snap23 PE=1 SV=1	SNP23	1.59e-06	2.74e-07	30.071
Pes1	Pescadillo homolog OS=Mus musculus GN=Pes1 PE=1 SV=1	PESC	1.65e-06	2.84e-07	791.275
Ncl	Nucleolin OS=Mus musculus GN=Ncl PE=1 SV=2	NUCL	1.68e-06	2.88e-07	11.321
Aldh9a1	Uncharacterized protein OS=Mus musculus GN=Aldh9a1 PE=2 SV=1	Q3TG52	1.7e-06	2.91e-07	2.528
Tdrkh	Tudor and KH domain-containing protein OS=Mus musculus GN=Tdrkh PE=1 SV=1	A0A0G2JE08	1.71e-06	2.92e-07	7.92661
Mbnl2	Muscleblind-like 2 isoform 3 OS=Mus musculus GN=Mbnl2 PE=2 SV=1	D0EX61	1.72e-06	2.94e-07	8.21434
Dnah11	Dynein, axonemal, heavy chain 11 OS=Mus musculus GN=Dnah11 PE=1 SV=2	E9Q7N9	1.72e-06	2.93e-07	42.5188
Hspa8	Uncharacterized protein OS=Mus musculus GN=Hspa8 PE=2 SV=1		1.76e-06	3.01e-07	1.91538
Cul4b	Cullin-4B OS=Mus musculus GN=Cul4b PE=1 SV=1	CUL4B	1.77e-06	3.01e-07	4.07044
Mydgf	Myeloid-derived growth factor OS=Mus musculus GN=Mydgf PE=1 SV=1	MYDGF	1.78e-06	3.04e-07	7.74408
Fyn	Tyrosine-protein kinase Fyn OS=Mus musculus GN=Fyn PE=1 SV=4	FYN	1.79e-06	3.04e-07	2.30207
Cacybp	Calcyclin-binding protein OS=Mus musculus GN=Cacybp PE=1 SV=1	CYBP	1.88e-06	3.19e-07	7.07804
Ifit1	Interferon-induced protein with tetratricopeptide repeats 1 OS=Mus musculus GN=Ifit1 PE=1 SV=2	IFIT1	1.9e-06	3.22e-07	13.2002
Krr1	KRR1 small subunit processome component homolog OS=Mus musculus GN=Krr1 PE=2 SV=1	KRR1	1.9e-06	3.22e-07	30.3356
Ddx24	Uncharacterized protein OS=Mus musculus GN=Ddx24 PE=2 SV=1	Q3U7R4	1.91e-06	3.23e-07	34.8582
Psmc5	26S proteasome regulatory subunit 8 OS=Mus musculus GN=Psmc5 PE=1 SV=1	PRS8	1.91e-06	3.23e-07	4.59304
Hnrnpa3	Heterogeneous nuclear ribonucleoprotein A3 OS=Mus musculus GN=Hnrnpa3 PE=1 SV=1	ROA3	1.92e-06	3.24e-07	2.51975
Fermt3	Fermitin family homolog 3 OS=Mus musculus GN=Fermt3 PE=1 SV=1	URP2	1.97e-06	3.32e-07	7.48582
Kif5b	Kinesin-1 heavy chain OS=Mus musculus GN=Kif5b PE=1 SV=3	KINH	1.98e-06	3.34e-07	2.70461
Lum	Lumican OS=Mus musculus GN=Lum PE=1 SV=2	LUM	2.03e-06	3.41e-07	12.6746
Ncstn	Nicastrin OS=Mus musculus GN=Ncstn PE=1 SV=3	NICA	2.08e-06	3.48e-07	3.32612
Aimp1	Aminoacyl tRNA synthase complex-interacting multifunctional protein 1 OS=Mus musculus GN=Aimp1 PE=1 SV=2	AIMP1	2.08e-06	3.48e-07	8.01162
Trap1	Heat shock protein 75 kDa, mitochondrial OS=Mus musculus GN=Trap1 PE=1 SV=1	TRAP1	2.08e-06	3.48e-07	3.87544
Anp32e	Uncharacterized protein OS=Mus musculus GN=Anp32e PE=2 SV=1	Q3TX26	2.09e-06	3.49e-07	7.32211
Anxa5	Annexin A5 OS=Mus musculus GN=Anxa5 PE=1 SV=1	ANXA5	2.1e-06	3.5e-07	3.3193
Ezr	Ezrin OS=Mus musculus GN=Ezr PE=1 SV=3	EZRI	2.12e-06	3.54e-07	3.49773
Chmp4b	Charged multivesicular body protein 4b OS=Mus musculus GN=Chmp4b PE=1 SV=2	CHM4B	2.13e-06	3.56e-07	1.84837
Pgd	6-phosphogluconate dehydrogenase, decarboxylating OS=Mus musculus GN=Pgd PE=2 SV=1	Q3UAG2	2.16e-06	3.59e-07	3.66101
Zfr	Zinc finger RNA-binding protein OS=Mus musculus GN=Zfr PE=1 SV=2	ZFR	2.17e-06	3.61e-07	4.81391
Serbp1	Plasminogen activator inhibitor 1 RNA-binding protein OS=Mus musculus GN=Serbp1 PE=1 SV=1	A0A0N4SV32	2.17e-06	3.61e-07	19.7348
Ociad1	OCIA domain-containing protein 1 (Fragment) OS=Mus musculus GN=Ociad1 PE=1 SV=1	A0A0J9YUB6	2.18e-06	3.62e-07	3.37925
Phb2	Prohibitin-2 OS=Mus musculus GN=Phb2 PE=1 SV=1	PHB2	2.19e-06	3.63e-07	1.76103
Usp14	Ubiquitin carboxyl-terminal hydrolase 14 OS=Mus musculus GN=Usp14 PE=1 SV=1	E9PYI8	2.24e-06	3.71e-07	5.47123
Dnajb11	DnaJ homolog subfamily B member 11 OS=Mus musculus GN=Dnajb11 PE=1 SV=1	DJB11	2.26e-06	3.74e-07	8.74757
Col18a1	Collagen alpha-1(XVIII) chain OS=Mus musculus GN=Col18a1 PE=1 SV=4	COIA1	2.28e-06	3.77e-07	16.8334
Rsrc2	Arginine/serine-rich coiled-coil protein 2 OS=Mus musculus GN=Rsrc2 PE=2 SV=1	RSRC2	2.29e-06	3.78e-07	8.24994
Prorsd1	Prolyl-tRNA synthetase-associated domain-containing protein 1 OS=Mus musculus GN=Prorsd1 PE=1 SV=1	A0A0A0MQH9	2.33e-06	3.85e-07	22.8945
Uhrf1	E3 ubiquitin-protein ligase UHRF1 OS=Mus musculus GN=Uhrf1 PE=1 SV=2	UHRF1	2.35e-06	3.87e-07	551.885
Akap12	A kinase (PRKA) anchor protein (Gravin) 12 OS=Mus musculus GN=Akap12 PE=2 SV=1	B2RRE0	2.35e-06	3.87e-07	5.11009
Ctss	Cathepsin S OS=Mus musculus GN=Ctss PE=1 SV=2	CATS	2.35e-06	3.87e-07	11.6937
Cpsf3	Uncharacterized protein OS=Mus musculus GN=Cpsf3 PE=2 SV=1	Q3TC91	2.37e-06	3.89e-07	9.76502
Iqgap1	Ras GTPase-activating-like protein IQGAP1 OS=Mus musculus GN=Iqgap1 PE=1 SV=2	IQGA1	2.4e-06	3.94e-07	3.07043
Tapbpl	Tapasin-related protein OS=Mus musculus GN=Tapbpl PE=1 SV=2	TPSNR	2.4e-06	3.94e-07	658.419
Spart	Spartin OS=Mus musculus GN=Spart PE=1 SV=1	SPART	2.4e-06	3.94e-07	7.61723
Hsd17b11	Estradiol 17-beta-dehydrogenase 11 OS=Mus musculus GN=Hsd17b11 PE=1 SV=1	DHB11	2.41e-06	3.94e-07	3.17721
Gcn1	eIF-2-alpha kinase activator GCN1 OS=Mus musculus GN=Gcn1 PE=1 SV=1	GCN1	2.55e-06	4.16e-07	12.9552
Tcof1	Treacle protein OS=Mus musculus GN=Tcof1 PE=1 SV=1	TCOF	2.55e-06	4.16e-07	17.9509
Pdcd11	Protein RRP5 homolog OS=Mus musculus GN=Pdcd11 PE=1 SV=2	RRP5	2.56e-06	4.17e-07	15.4488
Sar1b	GTP-binding protein SAR1b OS=Mus musculus GN=Sar1b PE=1 SV=1	SAR1B	2.66e-06	4.31e-07	4.19356
Plod3	Procollagen-lysine,2-oxoglutarate 5-dioxygenase 3 OS=Mus musculus GN=Plod3 PE=1 SV=1	PLOD3	2.66e-06	4.31e-07	6.53204
Srp54	Signal recognition particle 54 kDa protein OS=Mus musculus GN=Srp54 PE=1 SV=2	SRP54	2.72e-06	4.41e-07	13.5428
Tpd52	Tumor protein D52 (Fragment) OS=Mus musculus GN=Tpd52 PE=1 SV=1	D3Z7X7	2.72e-06	4.41e-07	5.63371
Psmd11	Uncharacterized protein OS=Mus musculus GN=Psmd11 PE=2 SV=1	Q3THG2	2.76e-06	4.45e-07	5.07849
Ddx18	RNA helicase OS=Mus musculus GN=Ddx18 PE=1 SV=1	B2RUM8	2.82e-06	4.54e-07	23.1986
Dnajb1	DnaJ homolog subfamily B member 1 OS=Mus musculus GN=Dnajb1 PE=1 SV=3	DNJB1	2.87e-06	4.63e-07	2.34148
Psap	Prosaposin OS=Mus musculus GN=Psap PE=1 SV=2	SAP	2.9e-06	4.66e-07	4.54532
Ddx1	ATP-dependent RNA helicase DDX1 OS=Mus musculus GN=Ddx1 PE=1 SV=1	DDX1	2.91e-06	4.67e-07	2.42486
Sh3kbp1	SH3 domain-containing kinase-binding protein 1 (Fragment) OS=Mus musculus GN=Sh3kbp1 PE=1 SV=1	B0R0Y8	2.95e-06	4.74e-07	2.09054
Manf	Arginine-rich, mutated in early stage tumors, isoform CRA_b OS=Mus musculus GN=Manf PE=1 SV=1	Q3TMX5	2.99e-06	4.8e-07	7.10599
Caprin1	Caprin-1 OS=Mus musculus GN=Caprin1 PE=1 SV=2	CAPR1	3.01e-06	4.83e-07	2.62433
Puf60	Puf60 protein (Fragment) OS=Mus musculus GN=Puf60 PE=2 SV=1	Q0VDY2	3.01e-06	4.82e-07	6.09927
Ssr1	Translocon-associated protein subunit alpha OS=Mus musculus GN=Ssr1 PE=1 SV=1	A0A286YCG8	3.05e-06	4.88e-07	4.72297
Nedd4	E3 ubiquitin-protein ligase OS=Mus musculus GN=Nedd4 PE=1 SV=1	B2RSC8	3.1e-06	4.95e-07	11.8934
Xpo1	Exportin-1 OS=Mus musculus GN=Xpo1 PE=1 SV=1	XPO1	3.17e-06	5.06e-07	6.01222
Psmd5	26S proteasome non-ATPase regulatory subunit 5 OS=Mus musculus GN=Psmd5 PE=1 SV=4	PSMD5	3.17e-06	5.06e-07	2.37006
Ptrh2	Peptidyl-tRNA hydrolase 2, mitochondrial OS=Mus musculus GN=Ptrh2 PE=1 SV=1	PTH2	3.19e-06	5.08e-07	19.0311
Trim25	Uncharacterized protein OS=Mus musculus GN=Trim25 PE=2 SV=1	Q3TU94	3.22e-06	5.12e-07	2.60773
Lamp2	Lysosome-associated membrane glycoprotein 2 OS=Mus musculus GN=Lamp2 PE=1 SV=2	LAMP2	3.24e-06	5.15e-07	957.686
Cstf2	Cleavage stimulation factor subunit 2 (Fragment) OS=Mus musculus GN=Cstf2 PE=1 SV=1	A2AEJ8	3.27e-06	5.2e-07	7.61309
Tor3a	Torsin-3A OS=Mus musculus GN=Tor3a PE=1 SV=2	TOR3A	3.29e-06	5.22e-07	23.9086
Cnn3	Calponin OS=Mus musculus GN=Cnn3 PE=1 SV=1	A0A0G2JDV8	3.33e-06	5.28e-07	4.6158
Kpna2	Importin subunit alpha-1 OS=Mus musculus GN=Kpna2 PE=1 SV=2	IMA1	3.36e-06	5.32e-07	94.8469
Cars	Cysteine--tRNA ligase, cytoplasmic OS=Mus musculus GN=Cars PE=1 SV=2	SYCC	3.36e-06	5.32e-07	3.04101
Csnk1a1	Casein kinase I isoform alpha OS=Mus musculus GN=Csnk1a1 PE=1 SV=2	KC1A	3.4e-06	5.37e-07	2.48039
Apex1	DNA-(apurinic or apyrimidinic site) lyase OS=Mus musculus GN=Apex1 PE=1 SV=2	APEX1	3.51e-06	5.52e-07	4.46269
Tmed2	Transmembrane emp24 domain trafficking protein 2 OS=Mus musculus GN=Tmed2 PE=1 SV=1	A2RS53	3.52e-06	5.53e-07	6.46722
Lmnb1	Lamin-B1 OS=Mus musculus GN=Lmnb1 PE=1 SV=3	LMNB1	3.55e-06	5.56e-07	4.56751
Paics	Multifunctional protein ADE2 OS=Mus musculus GN=Paics PE=1 SV=4	PUR6	3.55e-06	5.56e-07	3.10633
Ccdc88a	Girdin OS=Mus musculus GN=Ccdc88a PE=1 SV=2	GRDN	3.58e-06	5.6e-07	2.8047
Tbl3	Transducin beta-like protein 3 OS=Mus musculus GN=Tbl3 PE=2 SV=1	TBL3	3.67e-06	5.74e-07	793.411
Ppat	Uncharacterized protein (Fragment) OS=Mus musculus GN=Ppat PE=2 SV=1	Q3TKC5	3.72e-06	5.79e-07	12.7222
Eci1	Enoyl-CoA delta isomerase 1, mitochondrial OS=Mus musculus GN=Eci1 PE=1 SV=2	ECI1	3.73e-06	5.81e-07	3.36355
Prkcsh	Glucosidase 2 subunit beta OS=Mus musculus GN=Prkcsh PE=1 SV=1	GLU2B	3.76e-06	5.85e-07	7.42205
Hnrnph2	Heterogeneous nuclear ribonucleoprotein H2 OS=Mus musculus GN=Hnrnph2 PE=1 SV=1	HNRH2	3.76e-06	5.85e-07	1.92741
Hnrnph1	Heterogeneous nuclear ribonucleoprotein H OS=Mus musculus GN=Hnrnph1 PE=1 SV=3	HNRH1	3.76e-06	5.85e-07	1.92741
Mrpl37	39S ribosomal protein L37, mitochondrial OS=Mus musculus GN=Mrpl37 PE=1 SV=1	RM37	3.77e-06	5.85e-07	3.89724
Thrap3	Thyroid hormone receptor-associated protein 3 OS=Mus musculus GN=Thrap3 PE=1 SV=1	Q8BZN7	4e-06	6.19e-07	5.61889
Rps11	MCG23457 OS=Mus musculus GN=Rps11 PE=1 SV=1	Q3UC02	4.08e-06	6.3e-07	3.7415
Mthfd1l	Monofunctional C1-tetrahydrofolate synthase, mitochondrial OS=Mus musculus GN=Mthfd1l PE=1 SV=2	C1TM	4.1e-06	6.33e-07	3.13161
Ap3b1	AP-3 complex subunit beta-1 OS=Mus musculus GN=Ap3b1 PE=1 SV=2	AP3B1	4.17e-06	6.42e-07	5.33292
Gart	Trifunctional purine biosynthetic protein adenosine-3 OS=Mus musculus GN=Gart PE=1 SV=3	PUR2	4.22e-06	6.49e-07	28.4551
Rhoa	Transforming protein RhoA OS=Mus musculus GN=Rhoa PE=1 SV=1	RHOA	4.22e-06	6.49e-07	2.08519
Phb	Prohibitin OS=Mus musculus GN=Phb PE=1 SV=1	PHB	4.35e-06	6.68e-07	1.79862
Lonp1	Lon protease homolog, mitochondrial OS=Mus musculus GN=Lonp1 PE=1 SV=2	LONM	4.38e-06	6.71e-07	1.75937
Gar1	H/ACA ribonucleoprotein complex subunit 1 OS=Mus musculus GN=Gar1 PE=1 SV=1	GAR1	4.41e-06	6.74e-07	12.9779
Rps6	40S ribosomal protein S6 OS=Mus musculus GN=Rps6 PE=1 SV=1	Q5BLK1	4.52e-06	6.9e-07	2.61842
Thyn1	Thymocyte nuclear protein 1 OS=Mus musculus GN=Thyn1 PE=1 SV=1	THYN1	4.56e-06	6.94e-07	303.353
Hcfc1	Host cell factor 1 OS=Mus musculus GN=Hcfc1 PE=1 SV=1	B1AUX2	4.56e-06	6.94e-07	6.74662
Gpaa1	Glycosylphosphatidylinositol anchor attachment 1 protein OS=Mus musculus GN=Gpaa1 PE=1 SV=3	GPAA1	4.71e-06	7.16e-07	5.31121
Hmga2	High mobility group protein HMGI-C OS=Mus musculus GN=Hmga2 PE=1 SV=1	HMGA2	4.88e-06	7.41e-07	1625.88
Col12a1	Collagen alpha-1(XII) chain OS=Mus musculus GN=Col12a1 PE=2 SV=3	COCA1	4.9e-06	7.42e-07	55.8269
Ctnnd1	Catenin delta-1 OS=Mus musculus GN=Ctnnd1 PE=1 SV=2	CTND1	4.9e-06	7.42e-07	2.22012
Stoml2	Stomatin-like protein 2, mitochondrial OS=Mus musculus GN=Stoml2 PE=1 SV=1	STML2	4.92e-06	7.45e-07	4.63973
Phax	Phax protein (Fragment) OS=Mus musculus GN=Phax PE=2 SV=1	A0PJ63	4.94e-06	7.47e-07	703.676
Sec22b	Vesicle-trafficking protein SEC22b OS=Mus musculus GN=Sec22b PE=1 SV=3	SC22B	5.03e-06	7.58e-07	1.48142
Ssu72	RNA polymerase II subunit A C-terminal domain phosphatase SSU72 OS=Mus musculus GN=Ssu72 PE=1 SV=1	SSU72	5.11e-06	7.7e-07	3.70666
Calr	Calreticulin OS=Mus musculus GN=Calr PE=1 SV=1	CALR	5.33e-06	8.02e-07	9.11823
Ddb1	DNA damage-binding protein 1 OS=Mus musculus GN=Ddb1 PE=1 SV=2	DDB1	5.46e-06	8.19e-07	4.05693
Ighg1	Ig gamma-1 chain C region secreted form (Fragment) OS=Mus musculus GN=Ighg1 PE=1 SV=1	A0A075B5P4	5.51e-06	8.26e-07	14.3763
Tmx1	Thioredoxin-related transmembrane protein 1 OS=Mus musculus GN=Tmx1 PE=1 SV=1	TMX1	5.55e-06	8.31e-07	5.3069
Nop2	Probable 28S rRNA (cytosine-C(5))-methyltransferase OS=Mus musculus GN=Nop2 PE=1 SV=1	NOP2	5.69e-06	8.51e-07	34.1198
Tfg	Trk-fused OS=Mus musculus GN=Tfg PE=2 SV=1	Q8C2C6	5.7e-06	8.51e-07	5.15826
Gpt2	Alanine aminotransferase 2 OS=Mus musculus GN=Gpt2 PE=1 SV=1	ALAT2	5.75e-06	8.57e-07	46.9742
Capn1	Calpain-1 catalytic subunit OS=Mus musculus GN=Capn1 PE=1 SV=1	CAN1	5.79e-06	8.63e-07	8.68089
H1fx	H1 histone family, member X OS=Mus musculus GN=H1fx PE=1 SV=1	Q80ZM5	5.79e-06	8.63e-07	5.21228
Lman2	Vesicular integral-membrane protein VIP36 OS=Mus musculus GN=Lman2 PE=1 SV=2	LMAN2	5.88e-06	8.76e-07	6.96913
Tkt	Transketolase OS=Mus musculus GN=Tkt PE=1 SV=1	TKT	5.9e-06	8.77e-07	1.63008
Hypk	Huntingtin-interacting protein K OS=Mus musculus GN=Hypk PE=1 SV=2	HYPK	5.92e-06	8.79e-07	8.14407
Banf1	Barrier-to-autointegration factor OS=Mus musculus GN=Banf1 PE=1 SV=1	BAF	5.92e-06	8.8e-07	4.23264
Srsf4	Serine/arginine-rich-splicing factor 4 OS=Mus musculus GN=Srsf4 PE=1 SV=1	Q542V3	6.09e-06	9.04e-07	4.01879
Srsf11	Serine/arginine-rich-splicing factor 11 OS=Mus musculus GN=Srsf11 PE=1 SV=1	Q3UIX4	6.23e-06	9.23e-07	12.2071
Psmd6	26S proteasome non-ATPase regulatory subunit 6 OS=Mus musculus GN=Psmd6 PE=1 SV=1	PSMD6	6.38e-06	9.44e-07	3.46705
Cyb5r3	NADH-cytochrome b5 reductase OS=Mus musculus GN=Cyb5r3 PE=1 SV=1	F2Z456	6.41e-06	9.46e-07	2.25566
Gm16286	MCG141091, isoform CRA_a OS=Mus musculus GN=Gm16286 PE=1 SV=1	Q9CQX6	6.46e-06	9.53e-07	19.3034
Marcksl1	MARCKS-related protein OS=Mus musculus GN=Marcksl1 PE=1 SV=2	MRP	6.6e-06	9.73e-07	8.45839
Tubb6	Tubulin beta-6 chain OS=Mus musculus GN=Tubb6 PE=1 SV=1	TBB6	6.63e-06	9.76e-07	2.21943
Snx12	Sorting nexin-12 OS=Mus musculus GN=Snx12 PE=1 SV=1	SNX12	6.85e-06	1.01e-06	1.88853
Tomm34	Mitochondrial import receptor subunit TOM34 OS=Mus musculus GN=Tomm34 PE=1 SV=1	TOM34	6.88e-06	1.01e-06	2.1773
Bub3	Mitotic checkpoint protein BUB3 OS=Mus musculus GN=Bub3 PE=1 SV=1	A0A140LHA2	6.88e-06	1.01e-06	2.3097
Copb1	Coatomer subunit beta OS=Mus musculus GN=Copb1 PE=1 SV=1	COPB	6.95e-06	1.02e-06	8.44248
Cspg4	Chondroitin sulfate proteoglycan 4 OS=Mus musculus GN=Cspg4 PE=1 SV=3	CSPG4	6.99e-06	1.02e-06	7.79792
Csk	Tyrosine-protein kinase CSK OS=Mus musculus GN=Csk PE=1 SV=2	CSK	7.04e-06	1.03e-06	6.76742
Ighm	Ig mu chain C region (Fragment) OS=Mus musculus GN=Ighm PE=1 SV=1	A0A075B5P6	7.12e-06	1.04e-06	20.6533
Efl1	Elongation factor-like GTPase 1 OS=Mus musculus GN=Efl1 PE=1 SV=1	EFL1	7.15e-06	1.04e-06	7.58512
F13a1	Uncharacterized protein OS=Mus musculus GN=F13a1 PE=2 SV=1	Q3V3W7	7.17e-06	1.05e-06	16.1675
Tspan2	Tetraspanin-2 (Fragment) OS=Mus musculus GN=Tspan2 PE=1 SV=1	A0A0G2JDX4	7.27e-06	1.06e-06	2.16296
Srsf5	Serine/arginine-rich splicing factor 5 OS=Mus musculus GN=Srsf5 PE=1 SV=2	SRSF5	7.28e-06	1.06e-06	4.93846
Psmc6	26S proteasome regulatory subunit 10B OS=Mus musculus GN=Psmc6 PE=1 SV=1	PRS10	7.47e-06	1.09e-06	2.44522
Eif5	Uncharacterized protein (Fragment) OS=Mus musculus GN=Eif5 PE=2 SV=1	Q3TKY2	7.62e-06	1.11e-06	4.82447
Umps	Uridine 5'-monophosphate synthase OS=Mus musculus GN=Umps PE=1 SV=3	UMPS	7.62e-06	1.11e-06	6.0275
HBB1	Hemoglobin beta chain subunit OS=Mus musculus GN=HBB1 PE=2 SV=1	B1Q450	7.7e-06	1.12e-06	16.36
Srsf7	MCG17902, isoform CRA_a OS=Mus musculus GN=Srsf7 PE=2 SV=1	Q3THA6	7.73e-06	1.12e-06	3.5071
Ccdc124	Coiled-coil domain-containing protein 124 OS=Mus musculus GN=Ccdc124 PE=1 SV=1	CC124	7.84e-06	1.14e-06	5.06626
Psmd3	26S proteasome non-ATPase regulatory subunit 3 OS=Mus musculus GN=Psmd3 PE=1 SV=3	PSMD3	7.87e-06	1.14e-06	3.51916
Psmb1	Proteasome subunit beta type-1 OS=Mus musculus GN=Psmb1 PE=1 SV=1	PSB1	7.91e-06	1.14e-06	2.57764
Rpf2	Ribosome production factor 2 homolog OS=Mus musculus GN=Rpf2 PE=2 SV=2	RPF2	8.09e-06	1.17e-06	101.221
Golga3	Golgin subfamily A member 3 OS=Mus musculus GN=Golga3 PE=1 SV=1	A0A0R4J1H6	8.14e-06	1.17e-06	9.88898
Blvra	Biliverdin reductase A OS=Mus musculus GN=Blvra PE=1 SV=1	BIEA	8.3e-06	1.2e-06	1.42342
Sec62	Sec62 protein (Fragment) OS=Mus musculus GN=Sec62 PE=2 SV=1	Q05DA2	8.36e-06	1.2e-06	11.0799
Fxr2	Uncharacterized protein (Fragment) OS=Mus musculus GN=Fxr2 PE=2 SV=1	Q3TA75	8.49e-06	1.22e-06	3.47904
Mrps21	28S ribosomal protein S21, mitochondrial (Fragment) OS=Mus musculus GN=Mrps21 PE=1 SV=1	D3YVZ9	8.5e-06	1.22e-06	2.89832
Fam129b	Niban-like protein 1 OS=Mus musculus GN=Fam129b PE=1 SV=2	NIBL1	8.68e-06	1.24e-06	4.00865
Rsu1	Ras suppressor protein 1 OS=Mus musculus GN=Rsu1 PE=1 SV=3	RSU1	8.83e-06	1.27e-06	4.52604
Nsfl1c	NSFL1 cofactor p47 OS=Mus musculus GN=Nsfl1c PE=1 SV=1	NSF1C	8.91e-06	1.28e-06	2.01045
Ube3a	Ubiquitin-protein ligase E3A OS=Mus musculus GN=Ube3a PE=1 SV=2	UBE3A	9.08e-06	1.3e-06	2.84071
Dhrs1	Dehydrogenase/reductase SDR family member 1 OS=Mus musculus GN=Dhrs1 PE=1 SV=1	DHRS1	9.13e-06	1.3e-06	2.43671
U2surp	U2 snRNP-associated SURP motif-containing protein OS=Mus musculus GN=U2surp PE=1 SV=3	SR140	9.22e-06	1.32e-06	3.38306
Smarcc1	SWI/SNF complex subunit SMARCC1 OS=Mus musculus GN=Smarcc1 PE=1 SV=2	SMRC1	9.27e-06	1.32e-06	3.57384
Exosc10	Exosome component 10 OS=Mus musculus GN=Exosc10 PE=1 SV=2	EXOSX	9.36e-06	1.33e-06	411.416
Nolc1	Nucleolar and coiled-body phosphoprotein 1 (Fragment) OS=Mus musculus GN=Nolc1 PE=1 SV=1	A0A286YDV7	9.67e-06	1.37e-06	21.762
Dcps	m7GpppX diphosphatase OS=Mus musculus GN=Dcps PE=1 SV=1	DCPS	9.86e-06	1.4e-06	4.53575
Noc2l	Nucleolar complex protein 2 homolog OS=Mus musculus GN=Noc2l PE=1 SV=2	NOC2L	9.95e-06	1.41e-06	793.657
Cdc37	Hsp90 co-chaperone Cdc37 OS=Mus musculus GN=Cdc37 PE=1 SV=1	CDC37	1.01e-05	1.43e-06	2.83194
Cpne3	Copine-3 OS=Mus musculus GN=Cpne3 PE=1 SV=2	CPNE3	1.01e-05	1.42e-06	3.39834
Igh	Igh protein OS=Mus musculus GN=Igh PE=2 SV=1	Q58E56	1.04e-05	1.47e-06	10.7467
Brox	BRO1 domain-containing protein BROX OS=Mus musculus GN=Brox PE=1 SV=1	BROX	1.05e-05	1.48e-06	4.55674
Polr2h	DNA-directed RNA polymerases I, II, and III subunit RPABC3 OS=Mus musculus GN=Polr2h PE=1 SV=3	RPAB3	1.06e-05	1.48e-06	3.24746
Srp68	Signal recognition particle subunit SRP68 OS=Mus musculus GN=Srp68 PE=1 SV=1	A2AAN2	1.07e-05	1.5e-06	8.20041
Hsp90aa1	Heat shock protein HSP 90-alpha OS=Mus musculus GN=Hsp90aa1 PE=1 SV=4	HS90A	1.07e-05	1.51e-06	2.44754
Fkbp2	Peptidyl-prolyl cis-trans isomerase FKBP2 OS=Mus musculus GN=Fkbp2 PE=1 SV=1	FKBP2	1.08e-05	1.51e-06	3.05582
Prdx1	Peroxiredoxin-1 (Fragment) OS=Mus musculus GN=Prdx1 PE=1 SV=8	B1AXW5	1.08e-05	1.52e-06	2.42032
Hip1	Huntingtin-interacting protein 1 OS=Mus musculus GN=Hip1 PE=1 SV=2	HIP1	1.11e-05	1.55e-06	4.95805
Apeh	Acylamino-acid-releasing enzyme (Fragment) OS=Mus musculus GN=Apeh PE=1 SV=1	A0A0R4J107	1.12e-05	1.56e-06	3.84392
Supt4h1a	Transcription elongation factor SPT4-A OS=Mus musculus GN=Supt4h1a PE=2 SV=1	SPT4A	1.12e-05	1.56e-06	7.86471
Rsl24d1	MCG1025618 OS=Mus musculus GN=Rsl24d1 PE=2 SV=1	Q5EBK7	1.13e-05	1.57e-06	9.8827
Tmlhe	Trimethyllysine dioxygenase, mitochondrial OS=Mus musculus GN=Tmlhe PE=1 SV=2	TMLH	1.14e-05	1.59e-06	19.9982
Strap	Serine-threonine kinase receptor-associated protein OS=Mus musculus GN=Strap PE=1 SV=2	STRAP	1.16e-05	1.61e-06	3.32589
Rbm17	Splicing factor 45 OS=Mus musculus GN=Rbm17 PE=1 SV=1	SPF45	1.16e-05	1.61e-06	14.8348
Acot9	Acyl-coenzyme A thioesterase 9, mitochondrial OS=Mus musculus GN=Acot9 PE=1 SV=1	ACOT9	1.17e-05	1.63e-06	3.293
Ubap2	Ubiquitin-associated protein 2 OS=Mus musculus GN=Ubap2 PE=1 SV=1	A2AMY5	1.18e-05	1.64e-06	6.1932
Myl6	Myosin light polypeptide 6 OS=Mus musculus GN=Myl6 PE=1 SV=1	A0A1W2P6F6	1.19e-05	1.65e-06	2.30743
Myl12a	MCG5400 OS=Mus musculus GN=Myl12a PE=1 SV=1	Q6ZWQ9	1.21e-05	1.67e-06	2.16741
Rnf213	E3 ubiquitin-protein ligase RNF213 OS=Mus musculus GN=Rnf213 PE=1 SV=1	A0A171EBL2	1.21e-05	1.67e-06	387.397
Gspt1	Eukaryotic peptide chain release factor GTP-binding subunit ERF3A OS=Mus musculus GN=Gspt1 PE=1 SV=2	ERF3A	1.22e-05	1.68e-06	2.6834
Bysl	Bystin OS=Mus musculus GN=Bysl PE=1 SV=3	BYST	1.23e-05	1.69e-06	183.964
Nop53	Ribosome biogenesis protein NOP53 OS=Mus musculus GN=Nop53 PE=1 SV=1	NOP53	1.26e-05	1.74e-06	19.4432
Utp3	Something about silencing protein 10 OS=Mus musculus GN=Utp3 PE=1 SV=1	SAS10	1.28e-05	1.76e-06	17.8847
Csnk2a1	Casein kinase II subunit alpha OS=Mus musculus GN=Csnk2a1 PE=1 SV=2	CSK21	1.29e-05	1.77e-06	2.47157
Elp3	Elongator complex protein 3 OS=Mus musculus GN=Elp3 PE=1 SV=1	ELP3	1.3e-05	1.78e-06	13.1173
Psmd12	26S proteasome non-ATPase regulatory subunit 12 OS=Mus musculus GN=Psmd12 PE=1 SV=1	B1AT36	1.32e-05	1.81e-06	4.19377
Ifit2	Interferon-induced protein with tetratricopeptide repeats 2 OS=Mus musculus GN=Ifit2 PE=1 SV=1	IFIT2	1.34e-05	1.83e-06	291.102
Rnmt	mRNA cap guanine-N7 methyltransferase OS=Mus musculus GN=Rnmt PE=1 SV=1	MCES	1.34e-05	1.83e-06	2.85336
Nfkb2	Nuclear factor NF-kappa-B p100 subunit OS=Mus musculus GN=Nfkb2 PE=1 SV=1	NFKB2	1.34e-05	1.83e-06	155.454
Ctsd	Cathepsin D OS=Mus musculus GN=Ctsd PE=1 SV=1	CATD	1.39e-05	1.9e-06	4.06625
Sfpq	Splicing factor, proline- and glutamine-rich OS=Mus musculus GN=Sfpq PE=1 SV=1	SFPQ	1.4e-05	1.91e-06	2.84664
Zc3h7b	Uncharacterized protein OS=Mus musculus GN=Zc3h7b PE=2 SV=1	Q3TAC6	1.42e-05	1.94e-06	4.00765
RTRAF	RNA transcription, translation and transport factor protein OS=Mus musculus GN=RTRAF PE=1 SV=1	RTRAF	1.47e-05	2.01e-06	3.73344
Snrpe	Small nuclear ribonucleoprotein E OS=Mus musculus GN=Snrpe PE=1 SV=1	E9Q0W8	1.49e-05	2.02e-06	5.69906
Ebna1bp2	Probable rRNA-processing protein EBP2 OS=Mus musculus GN=Ebna1bp2 PE=2 SV=1	EBP2	1.53e-05	2.07e-06	25.8281
Stx8	Syntaxin-8 OS=Mus musculus GN=Stx8 PE=1 SV=1	STX8	1.55e-05	2.11e-06	2.61557
Emc2	ER membrane protein complex subunit 2 OS=Mus musculus GN=Emc2 PE=1 SV=1	EMC2	1.56e-05	2.12e-06	1.96689
Pgls	6-phosphogluconolactonase OS=Mus musculus GN=Pgls PE=1 SV=1	6PGL	1.6e-05	2.17e-06	2.43937
Oat	Ornithine aminotransferase, mitochondrial OS=Mus musculus GN=Oat PE=1 SV=1	OAT	1.63e-05	2.2e-06	5.62887
Cep162	Uncharacterized protein OS=Mus musculus GN=Cep162 PE=2 SV=1	B9EKT8	1.63e-05	2.2e-06	2.77329
Hsd17b12	Hydroxysteroid (17-beta) dehydrogenase 12 OS=Mus musculus GN=Hsd17b12 PE=2 SV=1	Q0VGQ1	1.65e-05	2.23e-06	5.18462
Ly6c1	Lymphocyte antigen 6C1 OS=Mus musculus GN=Ly6c1 PE=1 SV=1	A0A087WNZ5	1.67e-05	2.25e-06	4.37222
Tpp1	Tripeptidyl-peptidase 1 OS=Mus musculus GN=Tpp1 PE=1 SV=2	TPP1	1.67e-05	2.25e-06	2.98113
Ola1	Obg-like ATPase 1 OS=Mus musculus GN=Ola1 PE=1 SV=1	OLA1	1.69e-05	2.28e-06	2.18682
Brix1	Ribosome biogenesis protein BRX1 homolog OS=Mus musculus GN=Brix1 PE=1 SV=3	BRX1	1.71e-05	2.3e-06	768.617
Nek7	Serine/threonine-protein kinase Nek7 OS=Mus musculus GN=Nek7 PE=1 SV=1	Q3TN15	1.71e-05	2.3e-06	5.06074
Tcea1	Transcription elongation factor A protein 1 OS=Mus musculus GN=Tcea1 PE=1 SV=2	TCEA1	1.71e-05	2.3e-06	5.12933
Lsm2	U6 snRNA-associated Sm-like protein LSm2 OS=Mus musculus GN=Lsm2 PE=1 SV=1	LSM2	1.77e-05	2.37e-06	6.13498
Smu1	WD40 repeat-containing protein SMU1 OS=Mus musculus GN=Smu1 PE=2 SV=2	SMU1	1.79e-05	2.4e-06	164.813
H2afy	Core histone macro-H2A.1 OS=Mus musculus GN=H2afy PE=1 SV=3	H2AY	1.91e-05	2.55e-06	2.03228
Stt3b	Dolichyl-diphosphooligosaccharide--protein glycosyltransferase subunit STT3B OS=Mus musculus GN=Stt3b PE=1 SV=1	A0A0R4J0D3	1.91e-05	2.54e-06	6.31571
Hadha	Trifunctional enzyme subunit alpha, mitochondrial OS=Mus musculus GN=Hadha PE=1 SV=1	ECHA	1.97e-05	2.62e-06	1.99105
Rsl1d1	PBK1 OS=Mus musculus domesticus GN=Rsl1d1 PE=2 SV=1	Q1PG84	1.99e-05	2.64e-06	722.978
S100a11	Protein S100-A11 OS=Mus musculus GN=S100a11 PE=1 SV=1	S10AB	2.06e-05	2.73e-06	10.8325
Trnt1	CCA tRNA nucleotidyltransferase 1, mitochondrial OS=Mus musculus GN=Trnt1 PE=1 SV=1	TRNT1	2.07e-05	2.74e-06	8.45052
Clint1	Uncharacterized protein OS=Mus musculus GN=Clint1 PE=2 SV=1	Q3UGL3	2.08e-05	2.76e-06	4.39369
Vat1	Synaptic vesicle membrane protein VAT-1 homolog OS=Mus musculus GN=Vat1 PE=1 SV=3	VAT1	2.12e-05	2.8e-06	2.27687
Prg2	Bone marrow proteoglycan OS=Mus musculus GN=Prg2 PE=1 SV=1	PRG2	2.13e-05	2.82e-06	97.5597
Psph	Phosphoserine phosphatase (Fragment) OS=Mus musculus GN=Psph PE=1 SV=1	A0A0J9YVH9	2.14e-05	2.83e-06	15.5925
Serpina3n	Serine protease inhibitor A3N OS=Mus musculus GN=Serpina3n PE=1 SV=1	SPA3N	2.21e-05	2.9e-06	5.07661
Vcl	Vinculin OS=Mus musculus GN=Vcl PE=1 SV=4	VINC	2.21e-05	2.91e-06	2.65524
Plxnb2	Plexin-B2 OS=Mus musculus GN=Plxnb2 PE=1 SV=1	PLXB2	2.23e-05	2.92e-06	2.99678
Abcf1	ATP-binding cassette sub-family F member 1 OS=Mus musculus GN=Abcf1 PE=1 SV=1	ABCF1	2.26e-05	2.96e-06	24.1941
Fgb	Fibrinogen beta chain OS=Mus musculus GN=Fgb PE=1 SV=1	FIBB	2.26e-05	2.96e-06	5.9204
U2af1	Splicing factor U2AF 35 kDa subunit OS=Mus musculus GN=U2af1 PE=1 SV=4	U2AF1	2.28e-05	2.98e-06	4.66272
Eprs	Glutamyl-prolyl-tRNA synthetase OS=Mus musculus GN=Eprs PE=2 SV=1	B9EIU1	2.3e-05	3e-06	3.86817
Wasf2	Wiskott-Aldrich syndrome protein family member 2 OS=Mus musculus GN=Wasf2 PE=1 SV=1	WASF2	2.37e-05	3.1e-06	6.60638
Cnot1	CCR4-NOT transcription complex subunit 1 OS=Mus musculus GN=Cnot1 PE=1 SV=1	A0A1D5RMJ8	2.38e-05	3.1e-06	3.67955
Pgm3	Phosphoacetylglucosamine mutase OS=Mus musculus GN=Pgm3 PE=1 SV=1	AGM1	2.45e-05	3.19e-06	2.26515
Pgam5	Serine/threonine-protein phosphatase PGAM5, mitochondrial (Fragment) OS=Mus musculus GN=Pgam5 PE=1 SV=1	A0A0G2JG95	2.46e-05	3.19e-06	1.99755
Tcerg1	Transcription elongation regulator 1 OS=Mus musculus GN=Tcerg1 PE=1 SV=2	TCRG1	2.48e-05	3.22e-06	9.64057
Sf3b1	Splicing factor 3B subunit 1 OS=Mus musculus GN=Sf3b1 PE=1 SV=1	SF3B1	2.55e-05	3.31e-06	9.02722
Cd63	Tetraspanin (Fragment) OS=Mus musculus GN=Cd63 PE=1 SV=1	A0A1W2P8C6	2.62e-05	3.4e-06	283.544
Cpne1	Copine-1 OS=Mus musculus GN=Cpne1 PE=1 SV=1	CPNE1	2.67e-05	3.45e-06	2.46255
Zbp1	Z-DNA-binding protein 1 OS=Mus musculus GN=Zbp1 PE=1 SV=1	ZBP1	2.67e-05	3.45e-06	259.075
Mthfd1	C-1-tetrahydrofolate synthase, cytoplasmic OS=Mus musculus GN=Mthfd1 PE=1 SV=1	A0A1W2P733	2.71e-05	3.49e-06	5.74049
Chmp2a	Charged multivesicular body protein 2a OS=Mus musculus GN=Chmp2a PE=1 SV=1	A0A1B0GR63	2.75e-05	3.54e-06	3.33497
Psmd1	26S proteasome non-ATPase regulatory subunit 1 OS=Mus musculus GN=Psmd1 PE=1 SV=1	PSMD1	2.77e-05	3.56e-06	3.36718
Nop56	Uncharacterized protein (Fragment) OS=Mus musculus GN=Nop56 PE=2 SV=1	Q3USZ5	2.8e-05	3.6e-06	12.0656
Cmas	Cytidine monophospho-N-acetylneuraminic acid synthetase OS=Mus musculus GN=Cmas PE=1 SV=1	A0A0R4J0B4	2.81e-05	3.61e-06	2.38245
Shmt1	Serine hydroxymethyltransferase, cytosolic OS=Mus musculus GN=Shmt1 PE=1 SV=3	GLYC	2.89e-05	3.7e-06	23.2028
Ubtf	Nucleolar transcription factor 1 OS=Mus musculus GN=Ubtf PE=1 SV=1	UBF1	2.91e-05	3.73e-06	11.7518
Impdh1	Inosine-5'-monophosphate dehydrogenase OS=Mus musculus GN=Impdh1 PE=1 SV=1	E0CYE2	2.97e-05	3.8e-06	2.97195
Ddx50	DEAD (Asp-Glu-Ala-Asp) box polypeptide 50 OS=Mus musculus GN=Ddx50 PE=2 SV=1	Q5BKP5	3e-05	3.84e-06	3.04427
Tpd52l2	Tumor protein D54 OS=Mus musculus GN=Tpd52l2 PE=1 SV=1	A2AUD5	3.05e-05	3.9e-06	1.80517
Cat	Catalase OS=Mus musculus GN=Cat PE=1 SV=4	CATA	3.07e-05	3.92e-06	3.05817
Sltm	SAFB-like transcription modulator OS=Mus musculus GN=Sltm PE=1 SV=1	SLTM	3.14e-05	4e-06	2.38435
Supt16	Suppressor of Ty 16 OS=Mus musculus GN=Supt16 PE=1 SV=1	G3X956	3.18e-05	4.04e-06	8.65747
Spcs1	Signal peptidase complex subunit 1 OS=Mus musculus GN=Spcs1 PE=2 SV=3	SPCS1	3.2e-05	4.06e-06	6.12303
Mcm4	DNA replication licensing factor MCM4 OS=Mus musculus GN=Mcm4 PE=1 SV=1	MCM4	3.29e-05	4.16e-06	42.2644
Ppig	Peptidyl-prolyl cis-trans isomerase G OS=Mus musculus GN=Ppig PE=1 SV=1	PPIG	3.45e-05	4.35e-06	6.66465
Ipo4	Importin-4 OS=Mus musculus GN=Ipo4 PE=1 SV=1	IPO4	3.48e-05	4.39e-06	6.12204
Erp29	Endoplasmic reticulum resident protein 29 OS=Mus musculus GN=Erp29 PE=1 SV=2	ERP29	3.49e-05	4.4e-06	5.89393
Ctsb	Cathepsin B OS=Mus musculus GN=Ctsb PE=1 SV=2	CATB	3.53e-05	4.45e-06	4.4716
Nop58	Nucleolar protein 58 OS=Mus musculus GN=Nop58 PE=1 SV=1	A0A0A0MQ76	3.53e-05	4.44e-06	22.5063
Ergic1	Endoplasmic reticulum-Golgi intermediate compartment protein 1 OS=Mus musculus GN=Ergic1 PE=1 SV=1	ERGI1	3.68e-05	4.63e-06	2.15296
Nup155	Uncharacterized protein OS=Mus musculus GN=Nup155 PE=2 SV=1	Q3UL43	3.74e-05	4.69e-06	44.6061
Tln1	Talin-1 OS=Mus musculus GN=Tln1 PE=1 SV=2	TLN1	3.77e-05	4.73e-06	4.91748
Faf2	FAS-associated factor 2 OS=Mus musculus GN=Faf2 PE=1 SV=2	FAF2	3.79e-05	4.75e-06	5.2288
Pnn	Pinin OS=Mus musculus GN=Pnn PE=1 SV=4	PININ	3.82e-05	4.79e-06	14.4421
Nsun2	Uncharacterized protein OS=Mus musculus GN=Nsun2 PE=2 SV=1	A0A1S6GWH4	3.87e-05	4.84e-06	3.44851
Lsm12	Protein LSM12 homolog OS=Mus musculus GN=Lsm12 PE=1 SV=1	LSM12	3.88e-05	4.85e-06	2.94675
Grwd1	Glutamate-rich WD repeat-containing protein 1 OS=Mus musculus GN=Grwd1 PE=1 SV=2	GRWD1	3.89e-05	4.86e-06	10.1077
Kpnb1	Importin subunit beta-1 OS=Mus musculus GN=Kpnb1 PE=1 SV=2	IMB1	3.89e-05	4.86e-06	3.21632
Nucb1	Nucleobindin 1, isoform CRA_b OS=Mus musculus GN=Nucb1 PE=1 SV=1	A0A1C7CYU3	3.9e-05	4.88e-06	61.9797
Tubgcp2	Gamma-tubulin complex component OS=Mus musculus GN=Tubgcp2 PE=2 SV=1	Q3TIB7	3.94e-05	4.91e-06	4.13042
Glb1	Beta-galactosidase OS=Mus musculus GN=Glb1 PE=1 SV=1	BGAL	4.03e-05	5.02e-06	85.5095
Flii	Protein flightless-1 homolog OS=Mus musculus GN=Flii PE=1 SV=1	FLII	4.08e-05	5.08e-06	6.14
Kifc1	Kinesin-like protein OS=Mus musculus GN=Kifc1 PE=2 SV=1	A0A068BFR6	4.1e-05	5.1e-06	27.1798
Prps2	Ribose-phosphate pyrophosphokinase 2 OS=Mus musculus GN=Prps2 PE=1 SV=4	PRPS2	4.1e-05	5.1e-06	1.98457
Rab5c	RAB5C, member RAS oncogene family, isoform CRA_a OS=Mus musculus GN=Rab5c PE=1 SV=1	Q3TJ39	4.17e-05	5.18e-06	2.39714
Aaas	Aladin OS=Mus musculus GN=Aaas PE=1 SV=1	AAAS	4.2e-05	5.21e-06	75.0891
Aldh2	Aldehyde dehydrogenase, mitochondrial OS=Mus musculus GN=Aldh2 PE=1 SV=1	ALDH2	4.45e-05	5.51e-06	1.55277
Hp1bp3	Heterochromatin protein 1-binding protein 3 OS=Mus musculus GN=Hp1bp3 PE=1 SV=1	HP1B3	4.56e-05	5.63e-06	2.03111
Hba	Hemoglobin subunit alpha OS=Mus musculus GN=Hba PE=1 SV=2	HBA	4.64e-05	5.73e-06	17.0177
H2-DMa	MHC class II H2-M alpha chain OS=Mus musculus GN=H2-DMa PE=2 SV=1	Q31107	4.69e-05	5.77e-06	98.0961
Erap1	Endoplasmic reticulum aminopeptidase 1 OS=Mus musculus GN=Erap1 PE=1 SV=2	ERAP1	4.7e-05	5.78e-06	543.845
Txn	Thioredoxin OS=Mus musculus GN=Txn PE=1 SV=3	THIO	4.76e-05	5.86e-06	3.41802
Psmd13	Proteasome (Prosome, macropain) 26S subunit, non-ATPase, 13 OS=Mus musculus GN=Psmd13 PE=1 SV=1	B2RT97	4.77e-05	5.86e-06	4.75244
Psmd9	Uncharacterized protein OS=Mus musculus GN=Psmd9 PE=2 SV=1	Q3ULI3	4.96e-05	6.09e-06	1.75488
Hnrnph3	Heterogeneous nuclear ribonucleoprotein H3 OS=Mus musculus GN=Hnrnph3 PE=1 SV=1	D3YWT1	5.01e-05	6.14e-06	1.48204
Hspg2	Basement membrane-specific heparan sulfate proteoglycan core protein OS=Mus musculus GN=Hspg2 PE=1 SV=1	B1B0C7	5.01e-05	6.14e-06	6.24016
G6pdx	Glucose-6-phosphate 1-dehydrogenase OS=Mus musculus GN=G6pdx PE=2 SV=1	Q3TNL1	5.12e-05	6.26e-06	4.55072
Aatf	Protein AATF OS=Mus musculus GN=Aatf PE=1 SV=1	AATF	5.15e-05	6.29e-06	87.8946
Cops8	COP9 signalosome complex subunit 8 OS=Mus musculus GN=Cops8 PE=1 SV=1	CSN8	5.16e-05	6.3e-06	1.72169
Hbb-bs	Beta-globin OS=Mus musculus GN=Hbb-bs PE=1 SV=1	A8DUK4	5.21e-05	6.36e-06	13.9968
Psma7	Proteasome subunit alpha type OS=Mus musculus GN=Psma7 PE=2 SV=1	Q3TN31	5.26e-05	6.41e-06	3.88656
Hspa2	Heat shock-related 70 kDa protein 2 OS=Mus musculus GN=Hspa2 PE=1 SV=2	HSP72	5.3e-05	6.45e-06	1.42915
Sf3a3	Splicing factor 3A subunit 3 OS=Mus musculus GN=Sf3a3 PE=1 SV=2	SF3A3	5.4e-05	6.57e-06	2.78802
Drg2	Developmentally-regulated GTP-binding protein 2 OS=Mus musculus GN=Drg2 PE=1 SV=1	DRG2	5.72e-05	6.94e-06	15.3344
Idh2	Isocitrate dehydrogenase [NADP], mitochondrial OS=Mus musculus GN=Idh2 PE=1 SV=3	IDHP	5.81e-05	7.04e-06	1.64312
Etv6	Uncharacterized protein OS=Mus musculus GN=Etv6 PE=2 SV=1	Q3U037	5.88e-05	7.12e-06	195.962
Dnaja2	DnaJ homolog subfamily A member 2 OS=Mus musculus GN=Dnaja2 PE=1 SV=1	DNJA2	5.92e-05	7.17e-06	1.92006
Gm45927	Secretory carrier-associated membrane protein OS=Mus musculus GN=Gm45927 PE=2 SV=1	B2M0S2	6.04e-05	7.31e-06	2.43511
Ipo7	Importin-7 OS=Mus musculus GN=Ipo7 PE=1 SV=2	IPO7	6.1e-05	7.37e-06	3.57296
Usp10	Ubiquitin-specific peptidase 10 (Fragment) OS=Mus musculus domesticus GN=Usp10 PE=4 SV=1	G8DZ23	6.11e-05	7.38e-06	3.6806
Exosc9	Exosome complex component RRP45 (Fragment) OS=Mus musculus GN=Exosc9 PE=1 SV=1	A0A0G2JFV9	6.17e-05	7.44e-06	7.15115
Hmg20a	High mobility group protein 20A OS=Mus musculus GN=Hmg20a PE=1 SV=1	HM20A	6.28e-05	7.57e-06	3.8043
Canx	Calnexin OS=Mus musculus GN=Canx PE=1 SV=1	CALX	6.42e-05	7.73e-06	2.04123
Dimt1	Probable dimethyladenosine transferase OS=Mus musculus GN=Dimt1 PE=2 SV=1	DIM1	6.5e-05	7.81e-06	181.789
Ppid	Peptidyl-prolyl cis-trans isomerase D OS=Mus musculus GN=Ppid PE=1 SV=3	PPID	6.66e-05	7.98e-06	2.45858
Taldo1	Transaldolase OS=Mus musculus GN=Taldo1 PE=1 SV=1	A0A1B0GR11	6.66e-05	7.98e-06	2.74319
Pcbp4	Poly(rC)-binding protein 4 (Fragment) OS=Mus musculus GN=Pcbp4 PE=1 SV=1	A0A087WRH3	6.74e-05	8.07e-06	130.453
Selenoh	Selenoprotein H OS=Mus musculus GN=Selenoh PE=1 SV=1	A0A087WPM0	6.76e-05	8.09e-06	342.156
Vps26a	Vacuolar protein sorting-associated protein 26A (Fragment) OS=Mus musculus GN=Vps26a PE=1 SV=1	A0A1W2P7Z9	6.79e-05	8.12e-06	2.7849
Ist1	IST1 homolog OS=Mus musculus GN=Ist1 PE=1 SV=1	IST1	7.22e-05	8.62e-06	2.46668
Ptprc	Receptor-type tyrosine-protein phosphatase C OS=Mus musculus GN=Ptprc PE=1 SV=3	PTPRC	7.27e-05	8.67e-06	52.2824
Prune1	Exopolyphosphatase PRUNE1 OS=Mus musculus GN=Prune1 PE=1 SV=1	PRUN1	7.4e-05	8.81e-06	2.50339
Lnpep	Leucyl-cystinyl aminopeptidase OS=Mus musculus GN=Lnpep PE=1 SV=1	LCAP	7.4e-05	8.81e-06	6.70272
Gmps	GMP synthase [glutamine-hydrolyzing] OS=Mus musculus GN=Gmps PE=1 SV=2	GUAA	7.46e-05	8.86e-06	1.89746
Gc	Vitamin D-binding protein (Fragment) OS=Mus musculus GN=Gc PE=1 SV=1	A0A0G2JGM6	7.64e-05	9.05e-06	275.067
Pdcd5	Programmed cell death protein 5 OS=Mus musculus GN=Pdcd5 PE=1 SV=3	PDCD5	8e-05	9.47e-06	2.34104
Sar1a	Uncharacterized protein OS=Mus musculus GN=Sar1a PE=2 SV=1	Q3TXJ4	8.05e-05	9.52e-06	3.85296
Prim1	DNA primase small subunit OS=Mus musculus GN=Prim1 PE=1 SV=1	PRI1	8.23e-05	9.71e-06	136.579
Mcm7	DNA helicase OS=Mus musculus GN=Mcm7 PE=1 SV=1	Q3U4T8	8.48e-05	9.99e-06	354.612
	Uncharacterized protein OS=Mus musculus PE=2 SV=1	Q9CWS5	8.7e-05	1.02e-05	11.9992
Erlin2	Erlin-2 OS=Mus musculus GN=Erlin2 PE=1 SV=1	ERLN2	8.83e-05	1.04e-05	2.38214
Aip	AH receptor-interacting protein OS=Mus musculus GN=Aip PE=1 SV=1	AIP	9.15e-05	1.07e-05	1.73189
Thop1	Thimet oligopeptidase OS=Mus musculus GN=Thop1 PE=1 SV=1	A0A0R4IZY0	0.000101749	1.19e-05	3.32977
Ehd4	EH domain-containing protein 4 OS=Mus musculus GN=Ehd4 PE=1 SV=1	EHD4	0.000104211	1.22e-05	2.3533
Acadl	Long-chain-specific acyl-CoA dehydrogenase, mitochondrial OS=Mus musculus GN=Acadl PE=1 SV=1	A0A0R4J083	0.00010694	1.25e-05	2.22893
Ubap2l	Ubiquitin associated protein 2-like, isoform CRA_g OS=Mus musculus GN=Ubap2l PE=1 SV=1	A0A0G2JDV6	0.000110868	1.29e-05	4.75188
Tsr1	Pre-rRNA-processing protein TSR1 homolog OS=Mus musculus GN=Tsr1 PE=1 SV=1	TSR1	0.000111116	1.29e-05	24.4739
Mlkl	Mixed lineage kinase domain-like protein OS=Mus musculus GN=Mlkl PE=1 SV=1	MLKL	0.000111786	1.3e-05	142.406
Fubp3	Far upstream element (FUSE)-binding protein 3 OS=Mus musculus GN=Fubp3 PE=1 SV=1	A2AJ72	0.000112946	1.31e-05	6.55817
Nmt1	Glycylpeptide N-tetradecanoyltransferase 1 OS=Mus musculus GN=Nmt1 PE=1 SV=1	NMT1	0.000113221	1.31e-05	2.56711
Tfrc	Transferrin receptor protein 1 OS=Mus musculus GN=Tfrc PE=1 SV=1	TFR1	0.00011596	1.34e-05	2.59399
Ear1	Eosinophil cationic protein 1 OS=Mus musculus GN=Ear1 PE=2 SV=1	ECP1	0.000116349	1.35e-05	143.201
Rtn4	Reticulon-4 OS=Mus musculus GN=Rtn4 PE=1 SV=2	RTN4	0.000116727	1.35e-05	6.21151
Alad	Delta-aminolevulinic acid dehydratase OS=Mus musculus GN=Alad PE=1 SV=1	HEM2	0.000118609	1.37e-05	1.98614
Thoc1	THO complex subunit 1 OS=Mus musculus GN=Thoc1 PE=1 SV=1	THOC1	0.000119724	1.38e-05	128.308
Psmb3	Proteasome subunit beta type-3 OS=Mus musculus GN=Psmb3 PE=1 SV=1	PSB3	0.000119948	1.38e-05	2.2351
Btf3l4	Transcription factor BTF3 OS=Mus musculus GN=Btf3l4 PE=1 SV=1	A2A7Z4	0.000120899	1.39e-05	1.61171
Ube2m	NEDD8-conjugating enzyme Ubc12 OS=Mus musculus GN=Ube2m PE=1 SV=1	UBC12	0.000122205	1.41e-05	1.49147
Pcyox1l	Prenylcysteine oxidase-like OS=Mus musculus GN=Pcyox1l PE=1 SV=1	PCYXL	0.000123689	1.42e-05	3.70815
Imp4	U3 small nucleolar ribonucleoprotein protein IMP4 OS=Mus musculus GN=Imp4 PE=2 SV=1	IMP4	0.000124391	1.43e-05	26.7465
Mat2b	Methionine adenosyltransferase 2 subunit beta OS=Mus musculus GN=Mat2b PE=1 SV=1	MAT2B	0.000126991	1.46e-05	2.29341
Anxa11	Annexin A11 OS=Mus musculus GN=Anxa11 PE=1 SV=2	ANX11	0.00013876	1.59e-05	1.92242
Ear6	Ear6 protein OS=Mus musculus GN=Ear6 PE=1 SV=1	Q923L7	0.000138884	1.59e-05	22.1141
Nup133	Uncharacterized protein OS=Mus musculus GN=Nup133 PE=2 SV=1	Q8CDZ5	0.00013896	1.59e-05	24.428
Xpo4	Exportin-4 OS=Mus musculus GN=Xpo4 PE=1 SV=1	A0A0R4J254	0.00014265	1.63e-05	55.8694
Pmpcb	Mitochondrial-processing peptidase subunit beta OS=Mus musculus GN=Pmpcb PE=1 SV=1	MPPB	0.000144285	1.65e-05	2.46799
Epx	Eosinophil peroxidase OS=Mus musculus GN=Epx PE=1 SV=2	PERE	0.0001482	1.69e-05	60.0912
Acot1	Acyl-coenzyme A thioesterase 1 OS=Mus musculus GN=Acot1 PE=1 SV=1	ACOT1	0.000152534	1.74e-05	8.22889
Csnk2b	Casein kinase II subunit beta OS=Mus musculus GN=Csnk2b PE=2 SV=1	N0E4C0	0.000153722	1.75e-05	1.99534
Pak2	Serine/threonine-protein kinase PAK 2 OS=Mus musculus GN=Pak2 PE=1 SV=1	PAK2	0.00015896	1.8e-05	4.5796
Gfm1	Elongation factor G, mitochondrial OS=Mus musculus GN=Gfm1 PE=1 SV=1	EFGM	0.000159119	1.81e-05	3.40545
Asah1	Acid ceramidase OS=Mus musculus GN=Asah1 PE=1 SV=1	ASAH1	0.000160866	1.82e-05	3.48502
Nup107	Nuclear pore complex protein Nup107 OS=Mus musculus GN=Nup107 PE=1 SV=1	NU107	0.000161889	1.83e-05	181.032
	Pyrin and HIN domain-containing protein 1-like OS=Mus musculus PE=2 SV=1	IFIXL	0.000167157	1.89e-05	77.3748
Itih5	Inter-alpha-trypsin inhibitor heavy chain H5 OS=Mus musculus GN=Itih5 PE=1 SV=1	ITIH5	0.000171134	1.94e-05	7.26438
Csde1	Cold shock domain-containing protein E1 OS=Mus musculus GN=Csde1 PE=1 SV=1	A0A0G2JF72	0.00017795	2.01e-05	1.79528
Cttnbp2nl	CTTNBP2 N-terminal-like protein OS=Mus musculus GN=Cttnbp2nl PE=1 SV=1	CT2NL	0.000178445	2.02e-05	21.5596
Tubg1	Tubulin gamma-1 chain OS=Mus musculus GN=Tubg1 PE=1 SV=1	TBG1	0.000180283	2.03e-05	5.84833
Apoa2	Apolipoprotein A-II OS=Mus musculus GN=Apoa2 PE=1 SV=2	APOA2	0.000182302	2.06e-05	5.1541
Stx7	Syntaxin-7 OS=Mus musculus GN=Stx7 PE=1 SV=1	Q8BH40	0.000183353	2.07e-05	1.53292
Pacsin2	Protein kinase C and casein kinase substrate in neurons protein 2 OS=Mus musculus GN=Pacsin2 PE=1 SV=1	PACN2	0.000189894	2.14e-05	3.29502
Adpgk	ADP-dependent glucokinase OS=Mus musculus GN=Adpgk PE=1 SV=1	A0A1L1SSF2	0.000200975	2.26e-05	99.7752
Ckap5	Cytoskeleton-associated protein 5 OS=Mus musculus GN=Ckap5 PE=1 SV=1	A0A0R4J0K2	0.000201297	2.26e-05	1.67894
Osbp	Oxysterol-binding protein 1 OS=Mus musculus GN=Osbp PE=1 SV=3	OSBP1	0.000201971	2.27e-05	1.58195
Eral1	GTPase Era, mitochondrial OS=Mus musculus GN=Eral1 PE=2 SV=1	ERAL1	0.000205868	2.31e-05	2.36494
Ube2k	Ubiquitin-conjugating enzyme E2 K OS=Mus musculus GN=Ube2k PE=1 SV=1	A0A0J9YUI1	0.000210117	2.35e-05	4.1613
Arl1	ADP-ribosylation factor-like protein 1 OS=Mus musculus GN=Arl1 PE=1 SV=1	ARL1	0.00021472	2.4e-05	7.5181
G3bp2	Ras GTPase-activating protein-binding protein 2 OS=Mus musculus GN=G3bp2 PE=1 SV=2	G3BP2	0.000216453	2.42e-05	2.24982
Utp20	Small subunit processome component 20 homolog OS=Mus musculus GN=Utp20 PE=1 SV=1	E9QK83	0.000217233	2.42e-05	84.7506
Coil	Coilin OS=Mus musculus GN=Coil PE=1 SV=1	COIL	0.000236659	2.63e-05	9.12994
Stip1	Stress-induced-phosphoprotein 1 OS=Mus musculus GN=Stip1 PE=1 SV=1	STIP1	0.000237529	2.64e-05	1.81984
Srpra	Signal recognition particle receptor subunit alpha OS=Mus musculus GN=Srpra PE=1 SV=1	SRPRA	0.000237799	2.64e-05	25.6225
Fkbp8	Peptidyl-prolyl cis-trans isomerase FKBP8 OS=Mus musculus GN=Fkbp8 PE=1 SV=2	FKBP8	0.000240316	2.67e-05	1.77118
Emc8	ER membrane protein complex subunit 8 (Fragment) OS=Mus musculus GN=Emc8 PE=1 SV=1	M0QWP2	0.000244633	2.71e-05	2.07996
Mrpl39	Uncharacterized protein OS=Mus musculus GN=Mrpl39 PE=2 SV=1	Q8CCX9	0.00024564	2.72e-05	3.89766
Ncln	Nicalin OS=Mus musculus GN=Ncln PE=1 SV=2	NCLN	0.000247705	2.74e-05	6.42481
Fga	Fibrinogen alpha chain OS=Mus musculus GN=Fga PE=1 SV=1	FIBA	0.000252583	2.8e-05	4.58468
Acadvl	Very long-chain specific acyl-CoA dehydrogenase, mitochondrial OS=Mus musculus GN=Acadvl PE=1 SV=3	ACADV	0.000254955	2.82e-05	2.00957
Atxn10	Uncharacterized protein OS=Mus musculus GN=Atxn10 PE=2 SV=1	Q3TCF4	0.000257265	2.84e-05	2.62481
Yif1b	Protein YIF1B (Fragment) OS=Mus musculus GN=Yif1b PE=1 SV=1	A0A140LHN0	0.000259885	2.87e-05	5.31394
Ngdn	Neuroguidin OS=Mus musculus GN=Ngdn PE=1 SV=1	NGDN	0.000273528	3.01e-05	6.84096
Cops7a	COP9 signalosome complex subunit 7a (Fragment) OS=Mus musculus GN=Cops7a PE=1 SV=8	D3Z440	0.000286123	3.15e-05	3.76751
St13	Uncharacterized protein OS=Mus musculus GN=St13 PE=2 SV=1	Q3U3N7	0.000323851	3.55e-05	2.41703
Atxn2l	Ataxin-2-like protein OS=Mus musculus GN=Atxn2l PE=1 SV=1	A0A0U1RPL0	0.000328897	3.6e-05	3.66871
Naa50	N-alpha-acetyltransferase 50 OS=Mus musculus GN=Naa50 PE=1 SV=1	NAA50	0.000339186	3.71e-05	62.8651
Rbm14	Uncharacterized protein OS=Mus musculus GN=Rbm14 PE=2 SV=1	Q3U6A2	0.000345206	3.78e-05	2.97475
Cpsf7	Cleavage and polyadenylation specificity factor subunit 7 OS=Mus musculus GN=Cpsf7 PE=1 SV=2	CPSF7	0.000347829	3.8e-05	1.49399
Ddx10	RNA helicase OS=Mus musculus GN=Ddx10 PE=2 SV=1	Q66JW6	0.000352117	3.85e-05	35.7477
Hnrnpdl	Heterogeneous nuclear ribonucleoprotein D-like OS=Mus musculus GN=Hnrnpdl PE=1 SV=1	HNRDL	0.000357005	3.9e-05	1.33507
Mrpl3	39S ribosomal protein L3, mitochondrial (Fragment) OS=Mus musculus GN=Mrpl3 PE=1 SV=1	A0A1L1SU47	0.000360488	3.93e-05	6.3017
Prpsap1	Phosphoribosyl pyrophosphate synthase-associated protein 1 (Fragment) OS=Mus musculus GN=Prpsap1 PE=1 SV=1	B1AT84	0.000367327	4e-05	2.30208
Zc3h18	RIKEN cDNA 5830416A07, isoform CRA_c OS=Mus musculus GN=Zc3h18 PE=1 SV=1	G3X8T2	0.000379446	4.12e-05	7.65656
Hnrnpk	Heterogeneous nuclear ribonucleoprotein K OS=Mus musculus GN=Hnrnpk PE=1 SV=1	B2M1R6	0.000382493	4.15e-05	1.75894
Hsd17b10	17beta-hydroxysteroid dehydrogenase type 10/short chain L-3-hydroxyacyl-CoA dehydrogenase OS=Mus musculus GN=Hsd17b10 PE=1 SV=1	Q99N15	0.00039621	4.29e-05	1.2576
Ppp1r12a	Protein phosphatase 1 regulatory subunit 12A OS=Mus musculus GN=Ppp1r12a PE=1 SV=2	MYPT1	0.000402076	4.35e-05	1.98986
Psmb2	Proteasome subunit beta type-2 OS=Mus musculus GN=Psmb2 PE=1 SV=1	PSB2	0.00042576	4.59e-05	2.71748
Hrg	Histidine-rich glycoprotein OS=Mus musculus GN=Hrg PE=1 SV=1	A0A0R4J039	0.000432665	4.66e-05	4.32924
Ctsh	Pro-cathepsin H OS=Mus musculus GN=Ctsh PE=1 SV=2	CATH	0.000441524	4.75e-05	59.0688
Ech1	Delta(3,5)-Delta(2,4)-dienoyl-CoA isomerase, mitochondrial OS=Mus musculus GN=Ech1 PE=1 SV=1	ECH1	0.000443661	4.77e-05	1.80604
Aco1	Cytoplasmic aconitate hydratase OS=Mus musculus GN=Aco1 PE=1 SV=3	ACOC	0.000443975	4.77e-05	4.00332
Emc1	C230096C10Rik protein OS=Mus musculus GN=Emc1 PE=2 SV=1	A1L2Z3	0.000452761	4.86e-05	2.53474
Clic4	Chloride intracellular channel protein 4 OS=Mus musculus GN=Clic4 PE=1 SV=3	CLIC4	0.000453454	4.87e-05	4.55037
Eif2b5	Translation initiation factor eIF-2B subunit epsilon OS=Mus musculus GN=Eif2b5 PE=1 SV=1	EI2BE	0.000466249	5e-05	2.91489
Sec24c	Sec24 related gene family, member C (S. cerevisiae) OS=Mus musculus GN=Sec24c PE=1 SV=1	A0A286YDI8	0.0004696	5.03e-05	1.8779
Ahsa1	Activator of 90 kDa heat shock protein ATPase homolog 1 OS=Mus musculus GN=Ahsa1 PE=1 SV=2	AHSA1	0.000485311	5.19e-05	2.25545
Prpf19	Pre-mRNA-processing factor 19 OS=Mus musculus GN=Prpf19 PE=1 SV=1	PRP19	0.000487362	5.21e-05	1.74765
Rpl37a	Uncharacterized protein OS=Mus musculus GN=Rpl37a PE=2 SV=1	Q3U8M3	0.00048758	5.21e-05	90.4692
Tmem33	Transmembrane protein 33 OS=Mus musculus GN=Tmem33 PE=1 SV=1	A0A0R4J1Z3	0.000491925	5.25e-05	3.12666
Mrps24	28S ribosomal protein S24, mitochondrial OS=Mus musculus GN=Mrps24 PE=1 SV=1	RT24	0.000515864	5.49e-05	2.39618
Nhp2	H/ACA ribonucleoprotein complex subunit 2 OS=Mus musculus GN=Nhp2 PE=1 SV=1	NHP2	0.000517753	5.51e-05	147.685
Heatr1	HEAT repeat-containing 1 OS=Mus musculus GN=Heatr1 PE=1 SV=1	G3X9B1	0.00053941	5.74e-05	26.6416
Aprt	Adenine phosphoribosyltransferase OS=Mus musculus GN=Aprt PE=1 SV=1	A0A1D5RLR6	0.000563519	5.99e-05	Infinity
Nvl	Nuclear valosin-containing protein-like OS=Mus musculus GN=Nvl PE=1 SV=1	NVL	0.00056472	6e-05	15.6304
Matn2	Matrilin-2 OS=Mus musculus GN=Matn2 PE=1 SV=1	A0A0A0MQM7	0.000565946	6.01e-05	57.3574
Cotl1	Coactosin-like protein OS=Mus musculus GN=Cotl1 PE=1 SV=3	COTL1	0.00057455	6.09e-05	1.52549
Gfpt1	Glutamine--fructose-6-phosphate aminotransferase [isomerizing] 1 OS=Mus musculus GN=Gfpt1 PE=1 SV=3	GFPT1	0.000582582	6.17e-05	110.299
Tnc	Tenascin OS=Mus musculus GN=Tnc PE=1 SV=1	TENA	0.00059063	6.25e-05	97.8948
Igf2bp3	Insulin-like growth factor 2 mRNA-binding protein 3 OS=Mus musculus GN=Igf2bp3 PE=1 SV=1	IF2B3	0.00061554	6.49e-05	86.8503
Acaa1b	3-ketoacyl-CoA thiolase B, peroxisomal OS=Mus musculus GN=Acaa1b PE=1 SV=1	THIKB	0.000659227	6.93e-05	1.69657
Cenpv	Centromere protein V OS=Mus musculus GN=Cenpv PE=1 SV=2	CENPV	0.000695806	7.3e-05	2.6367
Rlbp1	Retinaldehyde-binding protein 1 (Fragment) OS=Mus musculus GN=Rlbp1 PE=1 SV=1	A0A0U1RNL2	0.000744018	7.79e-05	51.4106
Pmpca	Mitochondrial-processing peptidase subunit alpha OS=Mus musculus GN=Pmpca PE=1 SV=1	MPPA	0.000760296	7.94e-05	1.90638
Mapre1	Microtubule-associated protein RP/EB family member 1 OS=Mus musculus GN=Mapre1 PE=1 SV=3	MARE1	0.000762713	7.97e-05	2.05801
Alkbh5	RNA demethylase ALKBH5 OS=Mus musculus GN=Alkbh5 PE=1 SV=2	ALKB5	0.000803577	8.38e-05	46.8271
Papss1	Bifunctional 3'-phosphoadenosine 5'-phosphosulfate synthase 1 OS=Mus musculus GN=Papss1 PE=1 SV=1	PAPS1	0.00083838	8.73e-05	62.1628
Wdr46	WD repeat domain 46 OS=Mus musculus GN=Wdr46 PE=2 SV=1	A0A068BFS0	0.000854979	8.89e-05	Infinity
Utp4	Uncharacterized protein OS=Mus musculus GN=Utp4 PE=2 SV=1	Q3UJY3	0.000905265	9.38e-05	53.5507
Hat1	Histone acetyltransferase type B catalytic subunit OS=Mus musculus GN=Hat1 PE=1 SV=1	HAT1	0.000925023	9.57e-05	62.0961
Flnc	Filamin-C OS=Mus musculus GN=Flnc PE=1 SV=3	FLNC	0.000941314	9.72e-05	4.18658
Cpsf1	Cleavage and polyadenylation specificity factor subunit 1 OS=Mus musculus GN=Cpsf1 PE=1 SV=1	CPSF1	0.000956112	9.86e-05	24.7108
Cep170	Centrosomal protein of 170 kDa OS=Mus musculus GN=Cep170 PE=1 SV=1	H7BX26	0.000960616	9.9e-05	1.4131
Acsf2	Acyl-CoA synthetase family member 2, mitochondrial OS=Mus musculus GN=Acsf2 PE=1 SV=1	ACSF2	0.000973951	0.000100219	1.38358
Rab18	RAB18, member RAS oncogene family, isoform CRA_a OS=Mus musculus GN=Rab18 PE=1 SV=1	Q0PD38	0.00101171	0.00010395	2.87863
Ptbp2	Polypyrimidine tract-binding protein 2 OS=Mus musculus GN=Ptbp2 PE=1 SV=2	PTBP2	0.00101689	0.00010438	1.83293
Rbm28	RNA-binding protein 28 OS=Mus musculus GN=Rbm28 PE=1 SV=4	RBM28	0.00105433	0.000108011	Infinity
Bcat2	Branched-chain-amino-acid aminotransferase OS=Mus musculus GN=Bcat2 PE=1 SV=1	A0A1B0GX27	0.00112384	0.000114907	4.20506
Hspa4	Heat shock 70 kDa protein 4 OS=Mus musculus GN=Hspa4 PE=1 SV=1	Q3U2G2	0.0011375	0.00011619	1.712
Rprd1b	Regulation of nuclear pre-mRNA domain-containing protein 1B (Fragment) OS=Mus musculus GN=Rprd1b PE=1 SV=1	F6YB25	0.00115493	0.000117913	48.1802
Sec31a	Protein transport protein Sec31A (Fragment) OS=Mus musculus GN=Sec31a PE=1 SV=1	S4R2A9	0.00118197	0.000120614	1.50103
	Protease serine 34 OS=Mus musculus PE=3 SV=1	E2FHV9	0.00121464	0.000123888	128.744
Sugt1	Protein SGT1 homolog OS=Mus musculus GN=Sugt1 PE=1 SV=3	SGT1	0.00122171	0.000124548	1.83187
Memo1	Protein MEMO1 OS=Mus musculus GN=Memo1 PE=1 SV=1	MEMO1	0.00123009	0.000125341	8.43973
Nt5dc2	5'-nucleotidase domain-containing 2 OS=Mus musculus GN=Nt5dc2 PE=1 SV=1	Q91X76	0.00128437	0.000130681	43.6692
Krt12	Keratin, type I cytoskeletal 12 OS=Mus musculus GN=Krt12 PE=1 SV=2	K1C12	0.00130134	0.000132279	3.09296
Dync1i2	Cytoplasmic dynein 1 intermediate chain 2 OS=Mus musculus GN=Dync1i2 PE=1 SV=1	DC1I2	0.00132574	0.000134694	1.99571
Pcmt1	Protein-L-isoaspartate O-methyltransferase OS=Mus musculus GN=Pcmt1 PE=1 SV=1	E0CYV0	0.00134125	0.000136137	1.52833
Ranbp1	Ran-specific GTPase-activating protein OS=Mus musculus GN=Ranbp1 PE=1 SV=2	RANG	0.00135778	0.000137747	12.4432
C1qbp	Complement component 1 Q subcomponent-binding protein, mitochondrial OS=Mus musculus GN=C1qbp PE=1 SV=1	C1QBP	0.00137712	0.000139574	2.44729
Ces1c	Carboxylesterase 1C OS=Mus musculus GN=Ces1c PE=1 SV=4	EST1C	0.00138487	0.000140292	4.8076
Bag6	Large proline-rich protein BAG6 (Fragment) OS=Mus musculus GN=Bag6 PE=1 SV=1	A0A1B0GX81	0.00142083	0.000143795	3.04685
Fkbp9	Peptidyl-prolyl cis-trans isomerase FKBP9 OS=Mus musculus GN=Fkbp9 PE=1 SV=1	FKBP9	0.00144085	0.00014554	52.3852
Fanci	Fanconi anemia group I protein homolog OS=Mus musculus GN=Fanci PE=1 SV=2	FANCI	0.00145735	0.000147135	2.19533
Arhgef2	Rho guanine nucleotide exchange factor 2 OS=Mus musculus GN=Arhgef2 PE=1 SV=4	ARHG2	0.00146208	0.000147542	2.31243
Rrp12	Uncharacterized protein OS=Mus musculus GN=Rrp12 PE=1 SV=1	Q3UJA1	0.00156029	0.000156997	49.6562
Lsm3	U6 snRNA-associated Sm-like protein LSm3 OS=Mus musculus GN=Lsm3 PE=1 SV=2	LSM3	0.00160211	0.000161128	57.2627
Gga1	ADP-ribosylation factor-binding protein GGA1 OS=Mus musculus GN=Gga1 PE=1 SV=1	GGA1	0.00163136	0.000163991	4.22103
Mmgt1	Membrane magnesium transporter 1 OS=Mus musculus GN=Mmgt1 PE=1 SV=1	MMGT1	0.00164769	0.000165313	2.46252
Ppm1g	Protein phosphatase 1G OS=Mus musculus GN=Ppm1g PE=1 SV=1	A0A0J9YVG0	0.00167989	0.000168302	36.0715
Ighg3	Immunoglobulin heavy constant gamma 3 (Fragment) OS=Mus musculus GN=Ighg3 PE=4 SV=1	A0A075B5P5	0.00175175	0.000175249	20.2144
Pdcd6ip	Programmed cell death 6-interacting protein OS=Mus musculus GN=Pdcd6ip PE=1 SV=3	PDC6I	0.00176245	0.000176151	1.94359
Safb	Scaffold attachment factor B1 OS=Mus musculus GN=Safb PE=1 SV=2	SAFB1	0.00182215	0.000181857	3.45862
Hspe1	Heat shock protein 1 (Chaperonin 10) OS=Mus musculus GN=Hspe1 PE=1 SV=1	Q4KL76	0.00185572	0.000185119	2.04701
Tmem263	Transmembrane protein 263 OS=Mus musculus GN=Tmem263 PE=1 SV=1	TM263	0.00187689	0.000187142	1.80723
Coro1b	Coronin-1B OS=Mus musculus GN=Coro1b PE=1 SV=1	COR1B	0.00191773	0.000191122	1.75576
Rpap3	RNA polymerase II-associated protein 3 OS=Mus musculus GN=Rpap3 PE=1 SV=1	RPAP3	0.00195581	0.000194639	35.5386
Bms1	Uncharacterized protein (Fragment) OS=Mus musculus GN=Bms1 PE=2 SV=1	Q3V0N4	0.0020923	0.000207629	23.8047
	Uncharacterized protein OS=Mus musculus PE=4 SV=1	A0A1W2P6Q8	0.00210164	0.000208457	45.228
Nubp2	Cytosolic Fe-S cluster assembly factor NUBP2 OS=Mus musculus GN=Nubp2 PE=1 SV=1	NUBP2	0.00213974	0.000212135	49.3485
Lsm14a	Protein LSM14 homolog A (Fragment) OS=Mus musculus GN=Lsm14a PE=1 SV=1	A0A0U1RP30	0.00214496	0.000212552	6.48853
Tsn	Translin OS=Mus musculus GN=Tsn PE=1 SV=1	TSN	0.00216999	0.000214829	2.58748
Ctps1	CTP synthase 1 OS=Mus musculus GN=Ctps1 PE=1 SV=2	PYRG1	0.00223207	0.00022087	43.4483
G3bp1	Ras GTPase-activating protein-binding protein 1 OS=Mus musculus GN=G3bp1 PE=1 SV=1	G3BP1	0.00226133	0.000223553	32.5729
Sdad1	Protein SDA1 homolog OS=Mus musculus GN=Sdad1 PE=1 SV=1	A0A0J9YV20	0.00226434	0.000223746	18.7442
Ppia	Peptidyl-prolyl cis-trans isomerase A OS=Mus musculus GN=Ppia PE=1 SV=2	PPIA	0.00231913	0.000228835	1.9085
Snrpf	Small nuclear ribonucleoprotein F OS=Mus musculus GN=Snrpf PE=1 SV=1	RUXF	0.00232279	0.000229087	41.499
Gsto1	Glutathione S-transferase omega-1 OS=Mus musculus GN=Gsto1 PE=1 SV=2	GSTO1	0.00232692	0.000229279	3.67701
Coq7	5-demethoxyubiquinone hydroxylase, mitochondrial OS=Mus musculus GN=Coq7 PE=1 SV=1	A0A140LIF0	0.00234379	0.000230832	3.43444
Xpnpep1	Xaa-Pro aminopeptidase 1 OS=Mus musculus GN=Xpnpep1 PE=1 SV=1	XPP1	0.00240784	0.000236805	2.20833
Ctdspl2	CTD small phosphatase-like protein 2 OS=Mus musculus GN=Ctdspl2 PE=1 SV=1	CTSL2	0.00242464	0.000238345	27.4041
Gns	N-acetylglucosamine-6-sulfatase OS=Mus musculus GN=Gns PE=1 SV=1	GNS	0.00246369	0.000241956	39.0434
Rad23b	Uncharacterized protein OS=Mus musculus GN=Rad23b PE=2 SV=1	Q3TJ52	0.00246648	0.000242116	3.4898
Sh3glb1	Endophilin-B1 OS=Mus musculus GN=Sh3glb1 PE=1 SV=1	A0A0G2JEC4	0.00250087	0.000245262	2.539
Rcn1	Reticulocalbin-1 OS=Mus musculus GN=Rcn1 PE=1 SV=1	RCN1	0.00252209	0.000247227	5.61884
Prps1	Ribose-phosphate pyrophosphokinase 1 OS=Mus musculus GN=Prps1 PE=1 SV=4	PRPS1	0.00255113	0.000249839	1.51822
Cstb	Cystatin-B OS=Mus musculus GN=Cstb PE=1 SV=1	CYTB	0.00265815	0.000259955	13.1564
Exosc6	Exosome complex component MTR3 OS=Mus musculus GN=Exosc6 PE=1 SV=1	EXOS6	0.00266547	0.000260549	13.8471
Prmt5	Protein arginine N-methyltransferase 5 OS=Mus musculus GN=Prmt5 PE=1 SV=1	A0A0R4J049	0.00267026	0.000260894	3.30696
H2-Q10	H-2 class I histocompatibility antigen, Q10 alpha chain OS=Mus musculus GN=H2-Q10 PE=1 SV=3	HA10	0.00272026	0.000265656	38.3796
Sgta	Small glutamine-rich tetratricopeptide repeat-containing protein alpha (Fragment) OS=Mus musculus GN=Sgta PE=1 SV=1	A0A1W2P6P1	0.00279018	0.000271848	2.6185
Pkn1	Serine/threonine-protein kinase N1 OS=Mus musculus GN=Pkn1 PE=1 SV=3	PKN1	0.00299661	0.000291283	5.38334
Grb2	Growth factor receptor-bound protein 2 OS=Mus musculus GN=Grb2 PE=1 SV=1	B1AT92	0.00301503	0.000292801	1.30853
Thumpd1	THUMP domain-containing protein 1 OS=Mus musculus GN=Thumpd1 PE=1 SV=1	THUM1	0.00316953	0.000307091	4.93785
Ahsa2	Activator of 90 kDa heat shock protein ATPase homolog 2 (Fragment) OS=Mus musculus GN=Ahsa2 PE=1 SV=1	F6S1R2	0.00317399	0.000307381	32.908
Dis3	Exosome complex exonuclease RRP44 OS=Mus musculus GN=Dis3 PE=1 SV=4	RRP44	0.00325258	0.000314846	36.2728
Ccar1	Cell division cycle and apoptosis regulator protein 1 OS=Mus musculus GN=Ccar1 PE=1 SV=1	CCAR1	0.00334118	0.000323123	32.9214
Dhrs7b	Dehydrogenase/reductase SDR family member 7B OS=Mus musculus GN=Dhrs7b PE=1 SV=1	Z4YKT6	0.00336352	0.000325133	4.16679
Glod4	Glyoxalase domain-containing protein 4 OS=Mus musculus GN=Glod4 PE=1 SV=1	GLOD4	0.00336601	0.000325224	1.97035
Prc1	Protein regulator of cytokinesis 1 OS=Mus musculus GN=Prc1 PE=1 SV=2	PRC1	0.00343187	0.000331128	20.5531
Tmx3	Protein disulfide-isomerase TMX3 OS=Mus musculus GN=Tmx3 PE=1 SV=2	TMX3	0.003495	0.000337063	3.00534
Lrrc47	Leucine-rich repeat-containing protein 47 (Fragment) OS=Mus musculus GN=Lrrc47 PE=1 SV=1	F6YT33	0.00350167	0.000337551	1.99572
Mrpl53	39S ribosomal protein L53, mitochondrial OS=Mus musculus GN=Mrpl53 PE=1 SV=1	RM53	0.00353433	0.000340541	4.99441
Col1a1	Collagen alpha-1(I) chain OS=Mus musculus GN=Col1a1 PE=1 SV=4	CO1A1	0.00354649	0.000341555	18.1726
Ubr4	E3 ubiquitin-protein ligase UBR4 OS=Mus musculus GN=Ubr4 PE=1 SV=1	UBR4	0.0036205	0.000348202	2.73009
Nup85	Nuclear pore complex protein Nup85 OS=Mus musculus GN=Nup85 PE=1 SV=1	NUP85	0.00368496	0.000354076	21.0913
Col6a3	Collagen, type VI, alpha 3 OS=Mus musculus GN=Col6a3 PE=1 SV=1	A0A087WS16	0.00376292	0.0003614	4.05134
Rheb	GTP-binding protein Rheb OS=Mus musculus GN=Rheb PE=1 SV=1	RHEB	0.00377609	0.000362499	1.28945
H1f0	Uncharacterized protein OS=Mus musculus GN=H1f0 PE=2 SV=1	Q3U4Y0	0.00378966	0.000363635	1.61615
Smc4	Structural maintenance of chromosomes protein 4 OS=Mus musculus GN=Smc4 PE=1 SV=1	SMC4	0.00382862	0.000367205	29.4644
Adss	Adenylosuccinate synthetase isozyme 2 OS=Mus musculus GN=Adss PE=1 SV=2	PURA2	0.00385141	0.000369221	1.87052
Etfb	Electron transfer flavoprotein subunit beta OS=Mus musculus GN=Etfb PE=1 SV=3	ETFB	0.00386099	0.000369969	1.27884
Nudt5	ADP-sugar pyrophosphatase OS=Mus musculus GN=Nudt5 PE=1 SV=1	NUDT5	0.00388998	0.000372406	23.0737
Timm21	RIKEN cDNA 1700034H14, isoform CRA_c OS=Mus musculus GN=Timm21 PE=2 SV=1	Q3THX0	0.00390337	0.000373516	3.246
Ctsc	Dipeptidyl peptidase 1 OS=Mus musculus GN=Ctsc PE=1 SV=1	CATC	0.00403168	0.000385618	489.215
Rac2	Ras-related C3 botulinum toxin substrate 2 OS=Mus musculus GN=Rac2 PE=1 SV=1	RAC2	0.00407662	0.000389738	2.24612
Lrpap1	Uncharacterized protein OS=Mus musculus GN=Lrpap1 PE=2 SV=1	A0A1S6GWI9	0.00414207	0.000395686	16.6948
Lmf1	Lipase maturation factor 1 OS=Mus musculus GN=Lmf1 PE=1 SV=1	LMF1	0.00414262	0.000395686	35.1235
Ptpn6	Tyrosine-protein phosphatase (Fragment) OS=Mus musculus GN=Ptpn6 PE=1 SV=1	G3UXM2	0.00419524	0.000400346	1.83358
Vav1	Uncharacterized protein OS=Mus musculus GN=Vav1 PE=2 SV=1	Q3UAV5	0.00421448	0.000401999	21.5539
Scarb2	Lysosome membrane protein 2 OS=Mus musculus GN=Scarb2 PE=1 SV=3	SCRB2	0.00429582	0.00040957	1.66195
Txndc5	Thioredoxin domain-containing protein 5 OS=Mus musculus GN=Txndc5 PE=1 SV=1	A0A0R4J1Y7	0.00437193	0.000416446	31.7709
Abracl	Costars family protein ABRACL (Fragment) OS=Mus musculus GN=Abracl PE=1 SV=1	A0A1W2P7X0	0.00442804	0.000421599	25.7678
Myef2	Myelin expression factor 2 OS=Mus musculus GN=Myef2 PE=1 SV=1	MYEF2	0.00444189	0.000422533	1.55496
Soga3	Protein SOGA3 OS=Mus musculus GN=Soga3 PE=1 SV=2	SOGA3	0.00452927	0.000430648	1.29709
Nxf1	Nuclear RNA export factor 1 OS=Mus musculus GN=Nxf1 PE=1 SV=3	NXF1	0.00482217	0.000456628	17.8592
Psmd8	26S proteasome non-ATPase regulatory subunit 8 OS=Mus musculus GN=Psmd8 PE=1 SV=1	Q3TG45	0.00483073	0.000457232	2.19748
Rab7	MCG130610 OS=Mus musculus GN=Rab7 PE=1 SV=1	Q4FJQ0	0.00496917	0.000469697	1.35148
Psip1	PC4 and SFRS1-interacting protein OS=Mus musculus GN=Psip1 PE=1 SV=1	PSIP1	0.00500747	0.000473104	1.91466
Cd2bp2	CD2 antigen cytoplasmic tail-binding protein 2 (Fragment) OS=Mus musculus GN=Cd2bp2 PE=1 SV=1	A0A0U1RNG1	0.00501274	0.000473387	23.6988
Ube2n	MCG4297 OS=Mus musculus GN=Ube2n PE=1 SV=1	A2RTT4	0.00521613	0.000491706	1.41631
Gss	Glutathione synthetase OS=Mus musculus GN=Gss PE=1 SV=1	GSHB	0.00534898	0.000503321	1.9961
Sec23a	Uncharacterized protein OS=Mus musculus GN=Sec23a PE=2 SV=1	Q8C1E4	0.00561002	0.000527409	1.57565
Tbc1d15	TBC1 domain family member 15 OS=Mus musculus GN=Tbc1d15 PE=2 SV=1	Q4TVN0	0.00567129	0.00053269	17.3276
Eif5b	Eukaryotic translation initiation factor 5B OS=Mus musculus GN=Eif5b PE=1 SV=2	IF2P	0.0059408	0.000557002	28.5419
Rgs8	Regulator of G-protein-signaling 8 (Fragment) OS=Mus musculus GN=Rgs8 PE=1 SV=8	D3Z1V2	0.00595429	0.000558018	1.45798
Tmem14c	Transmembrane protein 14C, isoform CRA_b OS=Mus musculus GN=Tmem14c PE=2 SV=1	Q8C297	0.00597365	0.000559581	3.30046
Nup35	Nucleoporin NUP53 (Fragment) OS=Mus musculus GN=Nup35 PE=1 SV=1	A2ATJ2	0.00607025	0.000568121	20.8528
Grpel1	GrpE protein homolog 1, mitochondrial OS=Mus musculus GN=Grpel1 PE=1 SV=1	GRPE1	0.00634693	0.000592953	3.36886
Ptpn11	Tyrosine-protein phosphatase non-receptor type 11 OS=Mus musculus GN=Ptpn11 PE=1 SV=2	PTN11	0.00652812	0.000609335	1.21997
Ube2l3	Ubiquitin-conjugating enzyme E2 L3 OS=Mus musculus GN=Ube2l3 PE=1 SV=1	UB2L3	0.00654427	0.00061057	4.26584
Rfc1	Replication factor C subunit 1 OS=Mus musculus GN=Rfc1 PE=1 SV=1	A0A0N5E9G7	0.00681258	0.000634753	18.3803
Dnph1	2'-deoxynucleoside 5'-phosphate N-hydrolase 1 OS=Mus musculus GN=Dnph1 PE=1 SV=2	DNPH1	0.00691452	0.000643964	18.3863
Rras	Ras-related protein R-Ras OS=Mus musculus GN=Rras PE=1 SV=1	RRAS	0.00694236	0.000646269	2.02858
mKIAA0531	Kinesin-like protein (Fragment) OS=Mus musculus GN=mKIAA0531 PE=2 SV=1	Q8CHF1	0.00700242	0.000651569	1.3106
Vcp	Transitional endoplasmic reticulum ATPase OS=Mus musculus GN=Vcp PE=1 SV=4	TERA	0.00719906	0.000669569	1.43171
H2-Eb1	H-2 class II histocompatibility antigen, E-S beta chain (Fragment) OS=Mus musculus GN=H2-Eb1 PE=1 SV=1	HB23	0.00734735	0.00068245	26.6709
Timm44	Timm44 protein (Fragment) OS=Mus musculus GN=Timm44 PE=2 SV=1	Q8R3X4	0.00758606	0.000703684	1.84
Cpeb3	Cytoplasmic polyadenylation element-binding protein 3 OS=Mus musculus GN=Cpeb3 PE=1 SV=1	A0A0R4J102	0.00776037	0.000718896	1.99552
Ptms	Ptms protein OS=Mus musculus GN=Ptms PE=2 SV=1	Q66JR8	0.00814648	0.000753995	1.39181
Col1a2	Collagen alpha-2(I) chain OS=Mus musculus GN=Col1a2 PE=1 SV=2	CO1A2	0.00820218	0.000758479	41.4397
Nufip2	Nuclear fragile X mental retardation-interacting protein 2 OS=Mus musculus GN=Nufip2 PE=1 SV=1	NUFP2	0.00837751	0.000774349	20.0759
Chmp2b	Charged multivesicular body protein 2b OS=Mus musculus GN=Chmp2b PE=1 SV=1	CHM2B	0.00842881	0.000778746	2.6394
Gpld1	Phosphatidylinositol-glycan-specific phospholipase D OS=Mus musculus GN=Gpld1 PE=1 SV=1	PHLD	0.00871148	0.000803797	17.4854
Vapa	Vesicle-associated membrane protein-associated protein A OS=Mus musculus GN=Vapa PE=1 SV=2	VAPA	0.00885503	0.000816681	1.37551
Copz1	Coatomer subunit zeta-1 OS=Mus musculus GN=Copz1 PE=1 SV=1	COPZ1	0.00911397	0.000839451	12.6364
Ifi205	Ifi205 OS=Mus musculus domesticus GN=Ifi205 PE=4 SV=1	A0A1Z3MI21	0.00917825	0.000844834	19.8268
Txlna	Alpha-taxilin OS=Mus musculus GN=Txlna PE=1 SV=1	TXLNA	0.00918049	0.000844834	17.3791
Itgav	Alpha v integrin OS=Mus musculus GN=Itgav PE=2 SV=1	A0A0F7IQ06	0.0094224	0.000866333	2.61954
Rrp8	Ribosomal RNA-processing protein 8 OS=Mus musculus GN=Rrp8 PE=1 SV=1	RRP8	0.00948785	0.000871966	19.9067
Alox15	Arachidonate 15-lipoxygenase OS=Mus musculus GN=Alox15 PE=1 SV=1	A2CF88	0.00969467	0.000889801	48.5169
Pam16	Mitochondrial import inner membrane translocase subunit TIM16 OS=Mus musculus GN=Pam16 PE=1 SV=1	TIM16	0.00976212	0.000895598	1.6925
Ncapd2	Condensin complex subunit 1 OS=Mus musculus GN=Ncapd2 PE=1 SV=1	A0A0R4J0H7	0.0100221	0.000918238	16.7598
Ecm1	Extracellular matrix protein 1 OS=Mus musculus GN=Ecm1 PE=1 SV=2	ECM1	0.0103586	0.000948243	18.7502
Mif	Macrophage migration inhibitory factor OS=Mus musculus GN=Mif PE=1 SV=2	MIF	0.0107752	0.000985509	2.17302
Fth1	Ferritin heavy chain OS=Mus musculus GN=Fth1 PE=1 SV=2	FRIH	0.0109375	0.000999918	1.74924
Ptk2	Focal adhesion kinase 1 OS=Mus musculus GN=Ptk2 PE=1 SV=3	FAK1	0.0110557	0.00101028	1.24943
Tmem201	Transmembrane protein 201 OS=Mus musculus GN=Tmem201 PE=1 SV=1	TM201	0.011495	0.00104814	Infinity
Col6a1	Collagen alpha-1(VI) chain OS=Mus musculus GN=Col6a1 PE=1 SV=1	CO6A1	0.011718	0.00106753	24.7898
Pds5b	Sister chromatid cohesion protein PDS5 homolog B OS=Mus musculus GN=Pds5b PE=1 SV=1	PDS5B	0.0121097	0.00110274	15.785
Mpst	3-mercaptopyruvate sulfurtransferase OS=Mus musculus GN=Mpst PE=1 SV=3	THTM	0.0122239	0.00111265	1.74179
Dync1li1	Cytoplasmic dynein 1 light intermediate chain 1 OS=Mus musculus GN=Dync1li1 PE=1 SV=1	DC1L1	0.0125312	0.00113963	1.35563
Sf3b4	Splicing factor 3B subunit 4 OS=Mus musculus GN=Sf3b4 PE=1 SV=1	SF3B4	0.0126458	0.00114955	22.3395
Gm17087	Predicted gene 17087 OS=Mus musculus GN=Gm17087 PE=1 SV=1	V9GXQ2	0.0128243	0.00116528	1.38599
Mcpt8	Mast cell protease 8 OS=Mus musculus GN=Mcpt8 PE=2 SV=1	Q3UWB6	0.0129081	0.00117238	12.2854
Isoc1	Isochorismatase domain-containing protein 1 OS=Mus musculus GN=Isoc1 PE=1 SV=1	ISOC1	0.0130264	0.0011821	16.4028
Tfam	Transcription factor A, mitochondrial OS=Mus musculus GN=Tfam PE=1 SV=1	A0A0R4J1N9	0.0130995	0.00118822	2.82446
Stx4	Syntaxin-4 OS=Mus musculus GN=Stx4 PE=1 SV=1	STX4	0.0131199	0.00118955	1.41252
Vps29	Vacuolar protein sorting-associated protein 29 (Fragment) OS=Mus musculus GN=Vps29 PE=1 SV=1	D3YYD5	0.0133724	0.00121192	1.48015
Lnpk	Endoplasmic reticulum junction formation protein lunapark OS=Mus musculus GN=Lnpk PE=1 SV=1	LNP	0.0135543	0.00122787	1.22698
Adam10	Disintegrin and metalloproteinase domain-containing protein 10 (Fragment) OS=Mus musculus GN=Adam10 PE=1 SV=8	D3Z1E6	0.0138822	0.00125648	1.51783
Uso1	General vesicular transport factor p115 OS=Mus musculus GN=Uso1 PE=1 SV=2	USO1	0.0139972	0.00126635	3.56026
Man2b1	Lysosomal alpha-mannosidase OS=Mus musculus GN=Man2b1 PE=1 SV=4	MA2B1	0.0141721	0.00128161	12.2056
Fam162a	Protein FAM162A OS=Mus musculus GN=Fam162a PE=1 SV=1	F162A	0.0144991	0.00131005	1.24229
Rad50	DNA repair protein RAD50 OS=Mus musculus GN=Rad50 PE=1 SV=1	Q5SV02	0.0145351	0.00131274	12.1226
Bud31	Protein BUD31 homolog OS=Mus musculus GN=Bud31 PE=1 SV=1	E0CX20	0.0145834	0.00131653	11.8646
Echs1	Enoyl-CoA hydratase, mitochondrial OS=Mus musculus GN=Echs1 PE=1 SV=1	ECHM	0.0153352	0.00138321	1.33258
Ide	Insulin-degrading enzyme OS=Mus musculus GN=Ide PE=1 SV=1	IDE	0.0160315	0.00144476	9.75821
Lamtor1	Ragulator complex protein LAMTOR1 OS=Mus musculus GN=Lamtor1 PE=1 SV=1	A0A0A6YX02	0.0161498	0.00145479	1.73042
Ptpn9	Protein tyrosine phosphatase, non-receptor type 9 OS=Mus musculus GN=Ptpn9 PE=1 SV=1	Q2M4G8	0.0168728	0.00151731	1.99521
Hadh	Hydroxyacyl-coenzyme A dehydrogenase, mitochondrial OS=Mus musculus GN=Hadh PE=1 SV=2	HCDH	0.0169845	0.00152604	1.79889
Rbm10	RNA-binding protein 10 OS=Mus musculus GN=Rbm10 PE=1 SV=1	RBM10	0.0170729	0.00153332	11.935
Mob1a	MOB kinase activator 1A OS=Mus musculus GN=Mob1a PE=2 SV=3	MOB1A	0.0172779	0.00155107	13.9052
Hmgn3	High mobility group nucleosome-binding domain-containing protein 3 OS=Mus musculus GN=Hmgn3 PE=1 SV=1	A0A087WSB8	0.0173345	0.00155548	1.49542
Glrx3	Glutaredoxin-3 OS=Mus musculus GN=Glrx3 PE=1 SV=1	GLRX3	0.0185045	0.00165905	6.64489
Acp1	Low molecular weight phosphotyrosine protein phosphatase OS=Mus musculus GN=Acp1 PE=1 SV=3	PPAC	0.0185154	0.00165931	1.43274
FAM120A	Constitutive coactivator of PPAR-gamma-like protein 1 OS=Mus musculus GN=FAM120A PE=1 SV=2	F120A	0.01928	0.00172413	1.41409
Tbcb	Tubulin-folding cofactor B OS=Mus musculus GN=Tbcb PE=1 SV=2	TBCB	0.0192949	0.00172472	1.55249
Uchl5	Ubiquitin carboxyl-terminal hydrolase isozyme L5 (Fragment) OS=Mus musculus GN=Uchl5 PE=1 SV=1	A0A087WP81	0.0196633	0.00175691	8.12515
Lmna	Prelamin-A/C OS=Mus musculus GN=Lmna PE=1 SV=2	LMNA	0.0197473	0.00176299	1.68204
Glg1	Golgi apparatus protein 1 OS=Mus musculus GN=Glg1 PE=1 SV=1	GSLG1	0.0204873	0.00182741	1.63563
Nadk2	NAD kinase 2, mitochondrial OS=Mus musculus GN=Nadk2 PE=1 SV=2	NAKD2	0.021063	0.00187635	1.24465
Hsph1	Heat shock protein 105 kDa OS=Mus musculus GN=Hsph1 PE=1 SV=2	HS105	0.0211696	0.00188505	1.45876
Kdm1a	Lysine-specific histone demethylase 1A OS=Mus musculus GN=Kdm1a PE=1 SV=2	KDM1A	0.0217686	0.00193509	8.9755
Anp32a	Acidic leucine-rich nuclear phosphoprotein 32 family member A OS=Mus musculus GN=Anp32a PE=1 SV=1	AN32A	0.0220679	0.00196086	1.21036
Matr3	Matrin-3 OS=Mus musculus GN=Matr3 PE=1 SV=1	MATR3	0.0226486	0.00200989	1.3911
Pdcd10	Programmed cell death protein 10 (Fragment) OS=Mus musculus GN=Pdcd10 PE=1 SV=1	E0CY82	0.0229692	0.00203748	1.36745
Psmd7	Proteasome (Prosome, macropain) 26S subunit, non-ATPase, 7 OS=Mus musculus GN=Psmd7 PE=1 SV=1	A1L3B8	0.0237025	0.00210163	10.3841
Atad3	ATPase family AAA domain-containing protein 3 OS=Mus musculus GN=Atad3 PE=1 SV=1	ATAD3	0.0247818	0.00219547	1.37364
Nmral1	NmrA-like family domain-containing protein 1 OS=Mus musculus GN=Nmral1 PE=1 SV=1	NMRL1	0.0255782	0.00226411	1.2947
Vps35	Vacuolar protein sorting-associated protein 35 OS=Mus musculus GN=Vps35 PE=2 SV=1	Q3TJ43	0.0276924	0.00245021	1.62519
Aimp2	Aminoacyl tRNA synthase complex-interacting multifunctional protein 2 OS=Mus musculus GN=Aimp2 PE=1 SV=2	AIMP2	0.028114	0.00248646	9.23066
Spcs2	Signal peptidase complex subunit 2 OS=Mus musculus GN=Spcs2 PE=1 SV=1	A0A140LHG8	0.0286247	0.00252949	10.725
Ltf	Lactotransferrin OS=Mus musculus GN=Ltf PE=1 SV=4	TRFL	0.0303756	0.00267967	16.8109
Wdr1	WD repeat domain 1 (Fragment) OS=Mus musculus GN=Wdr1 PE=2 SV=1	Q80ZI9	0.0311217	0.00274087	1.40237
Gdi2	Rab GDP dissociation inhibitor beta OS=Mus musculus GN=Gdi2 PE=1 SV=1	GDIB	0.0315881	0.00277843	1.17768
Ldha	L-lactate dehydrogenase A chain OS=Mus musculus GN=Ldha PE=1 SV=3	LDHA	0.0317317	0.00278988	1.32435
Bcl2l1	Bcl-2-like protein 1 (Fragment) OS=Mus musculus GN=Bcl2l1 PE=1 SV=1	A2AHX7	0.0334522	0.00293868	1.25822
	Anti-dectin-1 15E2 light chain OS=Mus musculus PE=2 SV=1	A0A097PUD0	0.033528	0.0029441	2.86696
Ap1m1	AP-1 complex subunit mu-1 OS=Mus musculus GN=Ap1m1 PE=1 SV=3	AP1M1	0.0335877	0.00294811	1.1562
Marc2	Mitochondrial amidoxime reducing component 2 OS=Mus musculus GN=Marc2 PE=1 SV=1	MARC2	0.0340473	0.00298344	1.56803
Lyz1	Lysozyme C-1 OS=Mus musculus GN=Lyz1 PE=1 SV=1	LYZ1	0.0359449	0.00314708	6.7438
Scp2	Non-specific lipid-transfer protein OS=Mus musculus GN=Scp2 PE=1 SV=3	NLTP	0.0362175	0.00316961	1.49892
Acox3	Peroxisomal acyl-coenzyme A oxidase 3 OS=Mus musculus GN=Acox3 PE=1 SV=2	ACOX3	0.0364023	0.00318353	6.98222
Galk2	N-acetylgalactosamine kinase OS=Mus musculus GN=Galk2 PE=1 SV=1	GALK2	0.036407	0.00318353	6.14144
Cdkn2a	Cyclin-dependent kinase inhibitor 2A OS=Mus musculus GN=Cdkn2a PE=1 SV=2	CDN2A	0.0372026	0.00325174	2.07375
Gfap	Glial fibrillary acidic protein OS=Mus musculus GN=Gfap PE=1 SV=4	GFAP	0.0380844	0.00332603	3.10977
Pfdn4	Prefoldin subunit 4 OS=Mus musculus GN=Pfdn4 PE=1 SV=1	Q3UWL8	0.0385472	0.00336364	7.32985
Coa3	Cytochrome c oxidase assembly factor 3 homolog, mitochondrial OS=Mus musculus GN=Coa3 PE=1 SV=1	COA3	0.0395815	0.00344958	1.51502
Clpx	ATP-dependent Clp protease ATP-binding subunit clpX-like, mitochondrial OS=Mus musculus GN=Clpx PE=1 SV=2	CLPX	0.0414169	0.00360052	7.45707
Celf1	CUGBP Elav-like family member 1 OS=Mus musculus GN=Celf1 PE=1 SV=2	CELF1	0.041582	0.00361337	1.27889
Glipr2	Golgi-associated plant pathogenesis-related protein 1 OS=Mus musculus GN=Glipr2 PE=1 SV=3	GAPR1	0.0426934	0.00370226	7.93156
Dbnl	Drebrin-like protein OS=Mus musculus GN=Dbnl PE=1 SV=2	DBNL	0.0442579	0.00383474	1.61538
Pgm1	Phosphoglucomutase-1 OS=Mus musculus GN=Pgm1 PE=1 SV=4	PGM1	0.0461116	0.00398874	1.36155
Tgm1	Protein-glutamine gamma-glutamyltransferase K OS=Mus musculus GN=Tgm1 PE=1 SV=1	A0A0R4J293	0.04685	0.00405094	2.47724
Cul1	Cullin-1 OS=Mus musculus GN=Cul1 PE=1 SV=1	CUL1	0.047851	0.00413407	2.30782
Ppt1	Palmitoyl-protein thioesterase 1 OS=Mus musculus GN=Ppt1 PE=1 SV=2	PPT1	0.0490686	0.00423401	1.74947
Mtx1	Metaxin-1 OS=Mus musculus GN=Mtx1 PE=1 SV=2	D3YVW0	0.0492213	0.00424544	1.42845
DOWNREGULATED (n = 1010)
Trim9	E3 ubiquitin-protein ligase TRIM9 (Fragment) OS=Mus musculus GN=Trim9 PE=1 SV=1	A0A1Y7VJX8	0	0	Infinity
Dagla	Sn1-specific diacylglycerol lipase alpha OS=Mus musculus GN=Dagla PE=1 SV=2	DGLA	0	0	Infinity
Gucy1a2	Uncharacterized protein OS=Mus musculus GN=Gucy1a2 PE=2 SV=1	Q3UH83	1.11e-15	1.93e-14	Infinity
Slc1a2	Amino acid transporter OS=Mus musculus GN=Slc1a2 PE=3 SV=1	A2APL8	1.35e-14	1.89e-13	23.9389
Gprin3	GPRIN family member 3 OS=Mus musculus GN=Gprin3 PE=1 SV=1	B2RQZ6	2.12e-14	2.77e-13	Infinity
Cep170b	AW555464 protein OS=Mus musculus GN=Cep170b PE=1 SV=1	B9EIX2	2.34e-14	2.88e-13	Infinity
Prr7	Proline rich 7 (Synaptic) OS=Mus musculus GN=Prr7 PE=1 SV=1	B2RSG4	2.68e-14	3.11e-13	Infinity
Syngr3	Synaptogyrin-3 OS=Mus musculus GN=Syngr3 PE=1 SV=1	SNG3	2.12e-13	1.71e-12	29.3418
Phf24	PHD finger protein 24 OS=Mus musculus GN=Phf24 PE=1 SV=2	PHF24	1.06e-12	7.41e-12	16.6618
Fgf12	Fibroblast growth factor 12 OS=Mus musculus GN=Fgf12 PE=1 SV=1	FGF12	1.27e-12	8.57e-12	Infinity
Cadm2	Cell adhesion molecule 2 OS=Mus musculus GN=Cadm2 PE=1 SV=2	CADM2	1.95e-12	1.2e-11	15.8273
Syt7	Synaptotagmin-7 OS=Mus musculus GN=Syt7 PE=1 SV=1	A0A2C9F2C1	3.48e-12	1.78e-11	Infinity
Nsf	Vesicle-fusing ATPase OS=Mus musculus GN=Nsf PE=1 SV=2	NSF	4.58e-12	2.13e-11	10.8189
Alcam	CD166 antigen OS=Mus musculus GN=Alcam PE=1 SV=1	E9Q3Q6	5.45e-12	2.37e-11	13.231
Phactr1	Phosphatase and actin regulator 1 OS=Mus musculus GN=Phactr1 PE=1 SV=1	PHAR1	6.16e-12	2.57e-11	7.06262
Ndufb4	NADH dehydrogenase [ubiquinone] 1 beta subcomplex subunit 4 OS=Mus musculus GN=Ndufb4 PE=1 SV=3	NDUB4	7.92e-12	3.25e-11	3.75397
Gnb1	Guanine nucleotide-binding protein G(I)/G(S)/G(T) subunit beta-1 OS=Mus musculus GN=Gnb1 PE=1 SV=3	GBB1	8.98e-12	3.61e-11	8.0792
Atp2b1	Plasma membrane calcium-transporting ATPase 1 OS=Mus musculus GN=Atp2b1 PE=1 SV=1	AT2B1	9.84e-12	3.88e-11	8.67919
Abat	4-aminobutyrate aminotransferase, mitochondrial OS=Mus musculus GN=Abat PE=1 SV=1	GABT	1.06e-11	4.11e-11	12.8785
Dlg4	Disks large homolog 4 OS=Mus musculus GN=Dlg4 PE=1 SV=1	DLG4	1.14e-11	4.3e-11	8.37424
Atp6v1e1	V-type proton ATPase subunit E 1 OS=Mus musculus GN=Atp6v1e1 PE=1 SV=2	VATE1	1.37e-11	4.69e-11	6.00472
Shank3	SH3 and multiple ankyrin repeat domains protein 3 OS=Mus musculus GN=Shank3 PE=1 SV=1	A0A0A0MQD5	1.73e-11	5.05e-11	33.2298
Kctd8	BTB/POZ domain-containing protein KCTD8 OS=Mus musculus GN=Kctd8 PE=1 SV=1	KCTD8	1.75e-11	5.05e-11	Infinity
Sgip1	SH3-containing GRB2-like protein 3-interacting protein 1 OS=Mus musculus GN=Sgip1 PE=1 SV=1	SGIP1	2.65e-11	7.28e-11	28.4054
Rph3a	Rabphilin-3A OS=Mus musculus GN=Rph3a PE=1 SV=2	RP3A	2.94e-11	7.78e-11	35.9177
Nptn	Neuroplastin OS=Mus musculus GN=Nptn PE=1 SV=3	NPTN	3.15e-11	8.13e-11	12.1231
Gnaz	Guanine nucleotide-binding protein G(z) subunit alpha OS=Mus musculus GN=Gnaz PE=1 SV=4	GNAZ	3.2e-11	8.15e-11	8.23946
Epb41l3	Erythrocyte protein band 4.1-like 3 isoform B OS=Mus musculus GN=Epb41l3 PE=2 SV=1	D0VYV6	3.59e-11	8.79e-11	6.48683
Epb41l3	Band 4.1-like protein 3 OS=Mus musculus GN=Epb41l3 PE=1 SV=1	E41L3	3.59e-11	8.79e-11	6.48683
Atp6v1b2	Uncharacterized protein OS=Mus musculus GN=Atp6v1b2 PE=2 SV=1	A0A1S6GWG6	3.89e-11	9.2e-11	6.1346
Ttyh1	Protein tweety homolog OS=Mus musculus GN=Ttyh1 PE=1 SV=1	A0A0U1RPU8	3.92e-11	9.2e-11	9.18976
Rgs20	Regulator of G-protein signaling 20 OS=Mus musculus GN=Rgs20 PE=1 SV=1	RGS20	4e-11	9.2e-11	Infinity
Uqcrfs1	Cytochrome b-c1 complex subunit Rieske, mitochondrial OS=Mus musculus GN=Uqcrfs1 PE=1 SV=1	UCRI	4.11e-11	9.35e-11	2.82678
Dnm1	Dynamin-1 OS=Mus musculus GN=Dnm1 PE=1 SV=1	A0A0J9YUN4	4.32e-11	9.57e-11	12.7379
Auh	Methylglutaconyl-CoA hydratase, mitochondrial OS=Mus musculus GN=Auh PE=1 SV=1	A0A0R4J023	4.39e-11	9.57e-11	5.82238
Dpysl5	Dihydropyrimidinase-related protein 5 OS=Mus musculus GN=Dpysl5 PE=1 SV=1	DPYL5	5.6e-11	1.16e-10	8.80778
Ogdhl	Ogdhl protein OS=Mus musculus GN=Ogdhl PE=2 SV=1	B2RXT3	5.89e-11	1.21e-10	3.99207
Palm	Paralemmin-1 OS=Mus musculus GN=Palm PE=1 SV=1	PALM	6.67e-11	1.33e-10	3.34367
Gnb5	Uncharacterized protein OS=Mus musculus GN=Gnb5 PE=2 SV=1	Q3UG14	7.59e-11	1.44e-10	58.6652
Dlg2	Disks large homolog 2 OS=Mus musculus GN=Dlg2 PE=1 SV=2	DLG2	8.03e-11	1.47e-10	11.8584
Add1	Alpha-adducin OS=Mus musculus GN=Add1 PE=1 SV=1	F8WGR0	9.11e-11	1.63e-10	6.43445
Ndufa9	NADH dehydrogenase [ubiquinone] 1 alpha subcomplex subunit 9, mitochondrial OS=Mus musculus GN=Ndufa9 PE=1 SV=1	A0A0R3P9C8	9.75e-11	1.71e-10	3.07307
Cplx2	Complexin-2 OS=Mus musculus GN=Cplx2 PE=1 SV=1	CPLX2	1.29e-10	2e-10	21.6508
Ap2m1	AP-2 complex subunit mu OS=Mus musculus GN=Ap2m1 PE=1 SV=1	AP2M1	1.3e-10	2e-10	5.0064
Crmp1	Uncharacterized protein (Fragment) OS=Mus musculus GN=Crmp1 PE=2 SV=1	Q3TXY0	1.35e-10	2.02e-10	6.53871
Ptprd	Receptor-type tyrosine-protein phosphatase delta OS=Mus musculus GN=Ptprd PE=1 SV=1	G3UX60	1.47e-10	2.17e-10	7.26736
Dnm1	Dynamin-1 OS=Mus musculus GN=Dnm1 PE=1 SV=2	DYN1	1.57e-10	2.25e-10	15.1509
Cyc1	Cytochrome c1, heme protein, mitochondrial OS=Mus musculus GN=Cyc1 PE=1 SV=1	CY1	1.57e-10	2.25e-10	3.45744
Stx1a	Syntaxin-1A OS=Mus musculus GN=Stx1a PE=1 SV=3	STX1A	1.62e-10	2.28e-10	11.1289
Cnrip1	CB1 cannabinoid receptor-interacting protein 1 OS=Mus musculus GN=Cnrip1 PE=1 SV=1	CNRP1	1.64e-10	2.28e-10	17.4738
Ppp1r1b	Protein phosphatase 1 regulatory subunit 1B OS=Mus musculus GN=Ppp1r1b PE=1 SV=2	PPR1B	1.73e-10	2.35e-10	26.2951
Baiap2	Brain-specific angiogenesis inhibitor 1-associated protein 2 OS=Mus musculus GN=Baiap2 PE=1 SV=1	B1AZ46	1.74e-10	2.35e-10	8.9149
Ndufa13	NADH dehydrogenase [ubiquinone] 1 alpha subcomplex subunit 13 OS=Mus musculus GN=Ndufa13 PE=1 SV=3	NDUAD	1.75e-10	2.35e-10	3.81974
Ckmt1	Creatine kinase U-type, mitochondrial OS=Mus musculus GN=Ckmt1 PE=1 SV=1	KCRU	1.77e-10	2.37e-10	8.31376
Ahcyl2	Putative adenosylhomocysteinase 3 OS=Mus musculus GN=Ahcyl2 PE=1 SV=1	SAHH3	1.88e-10	2.47e-10	3.22529
Amph	Amphiphysin OS=Mus musculus GN=Amph PE=1 SV=1	AMPH	1.88e-10	2.47e-10	12.2785
Napg	Gamma-soluble NSF attachment protein OS=Mus musculus GN=Napg PE=1 SV=1	SNAG	2.6e-10	3.25e-10	8.45542
Aco2	Aconitate hydratase, mitochondrial OS=Mus musculus GN=Aco2 PE=1 SV=1	ACON	2.78e-10	3.44e-10	2.5312
Frrs1l	DOMON domain-containing protein FRRS1L OS=Mus musculus GN=Frrs1l PE=1 SV=1	FRS1L	2.84e-10	3.44e-10	25.6163
Map1b	Microtubule-associated protein 1B OS=Mus musculus GN=Map1b PE=1 SV=2	MAP1B	2.9e-10	3.47e-10	3.36
Atp6v1a	V-type proton ATPase catalytic subunit A OS=Mus musculus GN=Atp6v1a PE=1 SV=2	VATA	2.93e-10	3.48e-10	4.67944
Gnb2	Guanine nucleotide-binding protein G(I)/G(S)/G(T) subunit beta-2 OS=Mus musculus GN=Gnb2 PE=1 SV=3	GBB2	3.3e-10	3.77e-10	3.76714
Add2	Beta-adducin OS=Mus musculus GN=Add2 PE=1 SV=4	ADDB	3.43e-10	3.87e-10	8.62073
Ap2a1	AP-2 complex subunit alpha-1 OS=Mus musculus GN=Ap2a1 PE=1 SV=1	AP2A1	3.53e-10	3.97e-10	3.02288
Synpo	Synaptopodin OS=Mus musculus GN=Synpo PE=1 SV=2	SYNPO	3.66e-10	4.05e-10	13.3845
Atp2b3	Calcium-transporting ATPase OS=Mus musculus GN=Atp2b3 PE=1 SV=1	A2ALL9	3.7e-10	4.05e-10	16.1917
Epb41l1	Band 4.1-like protein 1 OS=Mus musculus GN=Epb41l1 PE=1 SV=2	E41L1	3.83e-10	4.13e-10	10.7281
Ndufs7	NADH dehydrogenase [ubiquinone] iron-sulfur protein 7, mitochondrial OS=Mus musculus GN=Ndufs7 PE=1 SV=1	NDUS7	3.99e-10	4.24e-10	2.87953
Prkcg	Protein kinase C gamma type OS=Mus musculus GN=Prkcg PE=1 SV=1	KPCG	4.16e-10	4.34e-10	6.96323
Nfasc	Neurofascin OS=Mus musculus GN=Nfasc PE=1 SV=1	NFASC	4.34e-10	4.49e-10	9.61309
Syn3	Synapsin-3 OS=Mus musculus GN=Syn3 PE=1 SV=2	SYN3	4.92e-10	4.81e-10	13.9029
Hk1	Hexokinase-1 OS=Mus musculus GN=Hk1 PE=1 SV=3	HXK1	5.08e-10	4.91e-10	4.42819
Stx1b	Syntaxin-1B OS=Mus musculus GN=Stx1b PE=1 SV=1	STX1B	5.1e-10	4.92e-10	12.3343
Cend1	Cell cycle exit and neuronal differentiation protein 1 OS=Mus musculus GN=Cend1 PE=1 SV=1	CEND	5.42e-10	5.11e-10	14.1918
Rims1	Regulating synaptic membrane exocytosis protein 1 (Fragment) OS=Mus musculus GN=Rims1 PE=1 SV=3	E9PWP6	5.48e-10	5.11e-10	22.3749
Cadm4	Cell adhesion molecule 4 OS=Mus musculus GN=Cadm4 PE=1 SV=1	CADM4	5.5e-10	5.11e-10	4.13588
Ndufs1	NADH-ubiquinone oxidoreductase 75 kDa subunit, mitochondrial OS=Mus musculus GN=Ndufs1 PE=1 SV=2	NDUS1	6.47e-10	5.6e-10	4.9697
Wasf1	Wiskott-Aldrich syndrome protein family member 1 OS=Mus musculus GN=Wasf1 PE=1 SV=2	WASF1	6.54e-10	5.62e-10	7.42139
Syn2	Synapsin-2 OS=Mus musculus GN=Syn2 PE=1 SV=2	SYN2	6.61e-10	5.67e-10	19.2758
Ndufs6	NADH dehydrogenase [ubiquinone] iron-sulfur protein 6, mitochondrial OS=Mus musculus GN=Ndufs6 PE=1 SV=2	NDUS6	6.92e-10	5.84e-10	3.63109
Adap1	ArfGAP with dual PH domains 1 OS=Mus musculus GN=Adap1 PE=1 SV=1	E9PY16	6.96e-10	5.84e-10	17.5476
Cltc	Clathrin heavy chain OS=Mus musculus GN=Cltc PE=1 SV=1	Q5SXR6	7.92e-10	6.49e-10	3.02519
Ndufa2	NADH dehydrogenase [ubiquinone] 1 alpha subcomplex subunit 2 OS=Mus musculus GN=Ndufa2 PE=1 SV=3	NDUA2	8.62e-10	6.78e-10	4.66945
Stxbp1	Syntaxin-binding protein 1 OS=Mus musculus GN=Stxbp1 PE=1 SV=2	STXB1	8.78e-10	6.87e-10	17.0413
Mdh2	Malate dehydrogenase, mitochondrial OS=Mus musculus GN=Mdh2 PE=1 SV=3	MDHM	8.9e-10	6.94e-10	3.07829
Nfasc	Neurofascin OS=Mus musculus GN=Nfasc PE=1 SV=1	A0A087WPX3	1.04e-09	7.85e-10	5.75152
45542	Septin-7 OS=Mus musculus GN=Sept7 PE=1 SV=1	SEPT7	1.05e-09	7.89e-10	3.03538
Vamp2	Vesicle-associated membrane protein 2 OS=Mus musculus GN=Vamp2 PE=1 SV=1	B0QZN5	1.06e-09	7.93e-10	6.46967
Tuba4a	Tubulin alpha-4A chain OS=Mus musculus GN=Tuba4a PE=1 SV=1	TBA4A	1.08e-09	8e-10	15.2415
Prkar2b	cAMP-dependent protein kinase type II-beta regulatory subunit OS=Mus musculus GN=Prkar2b PE=1 SV=3	KAP3	1.09e-09	8.01e-10	12.2353
Camk2a	Calcium/calmodulin-dependent protein kinase type II subunit alpha OS=Mus musculus GN=Camk2a PE=1 SV=2	KCC2A	1.09e-09	8.01e-10	14.6034
Pfn2	Profilin-2 OS=Mus musculus GN=Pfn2 PE=1 SV=3	PROF2	1.18e-09	8.45e-10	4.66405
Cox4i1	Cytochrome c oxidase subunit IV isoform 1 OS=Mus musculus GN=Cox4i1 PE=1 SV=1	A2RSV8	1.29e-09	9.01e-10	2.75197
Anks1b	Ankyrin repeat and sterile alpha motif domain-containing protein 1B OS=Mus musculus GN=Anks1b PE=1 SV=1	S4R1Q0	1.42e-09	9.75e-10	21.5301
Camk2b	Calcium/calmodulin-dependent protein kinase type II subunit beta OS=Mus musculus GN=Camk2b PE=1 SV=2	KCC2B	1.46e-09	9.96e-10	20.7137
Mpp6	Membrane protein, palmitoylated 6 (MAGUK p55 subfamily member 6), isoform CRA_b OS=Mus musculus GN=Mpp6 PE=2 SV=1	Q3UN60	1.51e-09	1.02e-09	3.25176
Syp	Synaptophysin OS=Mus musculus GN=Syp PE=1 SV=2	SYPH	1.57e-09	1.05e-09	9.75175
Pygb	Glycogen phosphorylase, brain form OS=Mus musculus GN=Pygb PE=1 SV=3	PYGB	1.61e-09	1.06e-09	2.98179
Synj1	Synaptojanin-1 (Fragment) OS=Mus musculus GN=Synj1 PE=1 SV=1	F7BQW7	1.68e-09	1.1e-09	27.5026
Igsf5	Immunoglobulin superfamily member 5 OS=Mus musculus GN=Igsf5 PE=4 SV=1	D3YXH0	1.68e-09	1.1e-09	28.8877
Rala	Ras-related protein Ral-A OS=Mus musculus GN=Rala PE=1 SV=1	RALA	1.77e-09	1.14e-09	3.31329
Pde10a	Phosphodiesterase (Fragment) OS=Mus musculus GN=Pde10a Mus musculus PE=3 SV=1	Q7TPG1	1.8e-09	1.15e-09	9.11512
Prkar2a	cAMP-dependent protein kinase type II-alpha regulatory subunit OS=Mus musculus GN=Prkar2a PE=1 SV=2	KAP2	1.8e-09	1.15e-09	5.64752
Cntn1	Contactin-1 OS=Mus musculus GN=Cntn1 PE=1 SV=1	CNTN1	1.86e-09	1.18e-09	9.27303
Cntn2	Contactin-2 OS=Mus musculus GN=Cntn2 PE=1 SV=2	CNTN2	1.94e-09	1.21e-09	24.7432
Ahcyl1	S-adenosylhomocysteine hydrolase-like protein 1 OS=Mus musculus GN=Ahcyl1 PE=1 SV=1	SAHH2	2.04e-09	1.26e-09	5.12912
Tnr	Tenascin-R OS=Mus musculus GN=Tnr PE=1 SV=2	TENR	2.09e-09	1.29e-09	4.03803
Pc	Pyruvate carboxylase, mitochondrial OS=Mus musculus GN=Pc PE=1 SV=1	PYC	2.23e-09	1.35e-09	8.45628
Dnm3	Dynamin-3 OS=Mus musculus GN=Dnm3 PE=1 SV=1	DYN3	2.25e-09	1.35e-09	25.0701
Kcnd2	Potassium voltage-gated channel subfamily D member 2 OS=Mus musculus GN=Kcnd2 PE=1 SV=1	KCND2	2.27e-09	1.36e-09	6175.07
Caskin1	Caskin-1 OS=Mus musculus GN=Caskin1 PE=1 SV=2	CSKI1	2.31e-09	1.37e-09	12.8387
Tubb4a	Tubulin beta-4A chain OS=Mus musculus GN=Tubb4a PE=1 SV=3	TBB4A	2.33e-09	1.37e-09	4.68849
Adcy5	Adenylate cyclase type 5 OS=Mus musculus GN=Adcy5 PE=1 SV=2	ADCY5	2.36e-09	1.38e-09	47.4673
Agap2	Arf-GAP with GTPase, ANK repeat and PH domain-containing protein 2 OS=Mus musculus GN=Agap2 PE=1 SV=1	AGAP2	2.49e-09	1.44e-09	15.1191
Sv2b	Synaptic vesicle glycoprotein 2B OS=Mus musculus GN=Sv2b PE=1 SV=1	SV2B	2.51e-09	1.44e-09	7.54652
Snap91	Uncharacterized protein OS=Mus musculus GN=Snap91 PE=2 SV=1	Q3UI39	2.53e-09	1.45e-09	11.1535
Cntnap2	Contactin-associated protein-like 2 OS=Mus musculus GN=Cntnap2 PE=1 SV=2	CNTP2	2.56e-09	1.45e-09	6.09361
Opa1	Dynamin-like 120 kDa protein, mitochondrial OS=Mus musculus GN=Opa1 PE=1 SV=1	OPA1	2.63e-09	1.48e-09	2.82542
Brsk1	Serine/threonine-protein kinase BRSK1 OS=Mus musculus GN=Brsk1 PE=1 SV=1	BRSK1	2.71e-09	1.51e-09	6.11429
Aak1	AP2-associated protein kinase 1 OS=Mus musculus GN=Aak1 PE=1 SV=2	AAK1	2.88e-09	1.59e-09	3.54479
Cntnap1	Contactin-associated protein 1 OS=Mus musculus GN=Cntnap1 PE=1 SV=2	CNTP1	2.92e-09	1.61e-09	7.56032
Necap1	NECAP endocytosis associated 1 OS=Mus musculus GN=Necap1 PE=1 SV=1	Q0VB06	3.15e-09	1.69e-09	9.45905
mKIAA1087	MKIAA1087 protein (Fragment) OS=Mus musculus GN=mKIAA1087 PE=2 SV=1	Q6ZPY3	3.15e-09	1.69e-09	43.4586
Slc2a3	Solute carrier family 2, facilitated glucose transporter member 3 OS=Mus musculus GN=Slc2a3 PE=1 SV=1	GTR3	3.17e-09	1.69e-09	5.69236
Sh3gl2	Endophilin-A1 OS=Mus musculus GN=Sh3gl2 PE=1 SV=1	A2ALV3	3.2e-09	1.7e-09	9.1296
Ank2	Ankyrin-2 OS=Mus musculus GN=Ank2 PE=1 SV=3	S4R2F3	3.31e-09	1.74e-09	5.12995
Gria2	Glutamate receptor 2 OS=Mus musculus GN=Gria2 PE=1 SV=1	G5E8H1	3.44e-09	1.79e-09	6.41522
Sncb	Beta-synuclein OS=Mus musculus GN=Sncb PE=1 SV=1	SYUB	3.47e-09	1.79e-09	23.1543
Sh3glb2	Endophilin-B2 OS=Mus musculus GN=Sh3glb2 PE=1 SV=1	A2AWI7	3.66e-09	1.87e-09	8.1897
Rgs9	Regulator of G-protein signaling 9 OS=Mus musculus GN=Rgs9 PE=1 SV=3	RGS9	3.71e-09	1.89e-09	47.856
Sirpa	Tyrosine-protein phosphatase non-receptor type substrate 1 OS=Mus musculus GN=Sirpa PE=1 SV=1	E0CYM8	3.79e-09	1.92e-09	15.9495
Acsl6	Uncharacterized protein OS=Mus musculus GN=Acsl6 PE=2 SV=1	Q5F2D0	3.87e-09	1.96e-09	16.153
Pcdhac2	Protocadherin alpha C2 OS=Mus musculus GN=Pcdhac2 PE=1 SV=1	Q91Y09	4.03e-09	2.02e-09	3.80227
Dmxl2	DmX-like protein 2 OS=Mus musculus GN=Dmxl2 PE=1 SV=1	B0V2P5	4.31e-09	2.14e-09	13.6364
Nipsnap1	Protein NipSnap homolog 1 OS=Mus musculus GN=Nipsnap1 PE=1 SV=1	NIPS1	4.54e-09	2.23e-09	3.98012
Cnksr2	Connector enhancer of kinase suppressor of ras 2 OS=Mus musculus GN=Cnksr2 PE=1 SV=1	A2AI78	4.57e-09	2.24e-09	7.08572
Mapt	Microtubule-associated protein OS=Mus musculus GN=Mapt PE=1 SV=1	B1AQW2	4.58e-09	2.24e-09	11.7695
Ptprs	Receptor-type tyrosine-protein phosphatase S OS=Mus musculus GN=Ptprs PE=1 SV=1	PTPRS	4.59e-09	2.24e-09	24.0785
Sfxn3	Sideroflexin-3 OS=Mus musculus GN=Sfxn3 PE=1 SV=1	SFXN3	4.71e-09	2.28e-09	6.31892
Gnao1	Guanine nucleotide-binding protein G(o) subunit alpha OS=Mus musculus GN=Gnao1 PE=1 SV=3	GNAO	4.82e-09	2.31e-09	7.34487
Atp1a3	Sodium/potassium-transporting ATPase subunit alpha OS=Mus musculus GN=Atp1a3 PE=1 SV=1	A0A0G2JGX4	4.82e-09	2.31e-09	7.70567
Atp2b2	Plasma membrane calcium-transporting ATPase 2 OS=Mus musculus GN=Atp2b2 PE=1 SV=2	AT2B2	4.82e-09	2.31e-09	8.90933
Atp2b2	Calcium-transporting ATPase OS=Mus musculus GN=Atp2b2 PE=1 SV=1	S4R1C4	4.82e-09	2.31e-09	8.90933
Grin1	Glutamate receptor ionotropic, NMDA 1 OS=Mus musculus GN=Grin1 PE=1 SV=1	NMDZ1	4.88e-09	2.33e-09	32.4731
Sptan1	Spectrin alpha chain, non-erythrocytic 1 OS=Mus musculus GN=Sptan1 PE=1 SV=1	A3KGU7	5.14e-09	2.42e-09	5.25591
Ndufb8	NADH dehydrogenase [ubiquinone] 1 beta subcomplex subunit 8, mitochondrial OS=Mus musculus GN=Ndufb8 PE=1 SV=1	NDUB8	5.31e-09	2.47e-09	3.81943
Pip4k2b	Phosphatidylinositol-4-phosphate 5-kinase, type II, beta OS=Mus musculus GN=Pip4k2b PE=1 SV=1	Q3UJ95	5.49e-09	2.53e-09	2.49575
Ndufs3	NADH dehydrogenase [ubiquinone] iron-sulfur protein 3, mitochondrial OS=Mus musculus GN=Ndufs3 PE=1 SV=2	NDUS3	5.57e-09	2.56e-09	4.45831
Slc12a5	KCC2a-S25 variant 1 OS=Mus musculus GN=Slc12a5 PE=1 SV=1	A0A076FR46	5.71e-09	2.61e-09	28.139
Gnai1	Guanine nucleotide-binding protein G(i) subunit alpha-1 OS=Mus musculus GN=Gnai1 PE=1 SV=1	GNAI1	5.87e-09	2.67e-09	7.74466
Dpp10	Inactive dipeptidyl peptidase 10 OS=Mus musculus GN=Dpp10 PE=1 SV=1	DPP10	5.9e-09	2.68e-09	3.38258
Map1lc3a	Microtubule-associated proteins 1A/1B light chain 3A OS=Mus musculus GN=Map1lc3a PE=1 SV=1	MLP3A	6.1e-09	2.76e-09	8.40913
Phyhipl	Phytanoyl-CoA hydroxylase-interacting protein-like OS=Mus musculus GN=Phyhipl PE=1 SV=1	F7D3N3	6.17e-09	2.77e-09	14.0266
Abr	Active breakpoint cluster region-related protein OS=Mus musculus GN=Abr PE=1 SV=1	ABR	6.31e-09	2.82e-09	3.52273
Adam22	Disintegrin and metalloproteinase domain-containing protein 22 OS=Mus musculus GN=Adam22 PE=1 SV=1	D3YUP9	6.32e-09	2.82e-09	18.5169
Thy1	Thy-1 membrane glycoprotein (Fragment) OS=Mus musculus GN=Thy1 PE=1 SV=1	A0A1L1SUX8	6.52e-09	2.87e-09	13.5921
Ppp3cb	Serine/threonine-protein phosphatase 2B catalytic subunit beta isoform OS=Mus musculus GN=Ppp3cb PE=1 SV=2	PP2BB	6.6e-09	2.9e-09	13.7518
Mapre3	Microtubule-associated protein RP/EB family member 3 OS=Mus musculus GN=Mapre3 PE=1 SV=1	D3Z6G3	6.62e-09	2.91e-09	19.4902
Pdxp	Pyridoxal phosphate phosphatase OS=Mus musculus GN=Pdxp PE=1 SV=1	PLPP	6.88e-09	3.01e-09	3.96145
Rasal1	RasGAP-activating-like protein 1 OS=Mus musculus GN=Rasal1 PE=1 SV=2	RASL1	7.15e-09	3.11e-09	6.17177
Nrn1	Neuritin OS=Mus musculus GN=Nrn1 PE=1 SV=1	D3Z4E2	7.42e-09	3.2e-09	12.8679
Pfkm	ATP-dependent 6-phosphofructokinase, muscle type OS=Mus musculus GN=Pfkm PE=1 SV=3	PFKAM	7.66e-09	3.29e-09	4.60652
Atcay	Caytaxin OS=Mus musculus GN=Atcay PE=1 SV=1	ATCAY	7.68e-09	3.29e-09	8.53806
Atp6v0a1	V-type proton ATPase subunit a OS=Mus musculus GN=Atp6v0a1 PE=1 SV=1	K3W4T3	7.68e-09	3.29e-09	4.40331
Atp6v1d	V-type proton ATPase subunit D OS=Mus musculus GN=Atp6v1d PE=1 SV=1	VATD	7.94e-09	3.37e-09	5.46375
Ptpn5	Tyrosine-protein phosphatase non-receptor type 5 OS=Mus musculus GN=Ptpn5 PE=1 SV=2	PTN5	8.04e-09	3.39e-09	30.1344
Brsk2	Serine/threonine-protein kinase BRSK2 OS=Mus musculus GN=Brsk2 PE=1 SV=2	BRSK2	8.53e-09	3.55e-09	11.7173
Slc25a12	Calcium-binding mitochondrial carrier protein Aralar1 OS=Mus musculus GN=Slc25a12 PE=1 SV=1	CMC1	8.56e-09	3.55e-09	5.23941
Idh3a	Isocitrate dehydrogenase [NAD] subunit, mitochondrial OS=Mus musculus GN=Idh3a PE=1 SV=1	A0A1L1STE6	9.12e-09	3.74e-09	3.28992
Fam92b	Protein FAM92B OS=Mus musculus GN=Fam92b PE=2 SV=2	FA92B	9.16e-09	3.75e-09	19.9871
Cask	Peripheral plasma membrane protein CASK (Fragment) OS=Mus musculus GN=Cask PE=1 SV=1	A0A067XG53	9.37e-09	3.79e-09	3.03566
Atp1a2	Sodium/potassium-transporting ATPase subunit alpha-2 OS=Mus musculus GN=Atp1a2 PE=1 SV=1	AT1A2	9.4e-09	3.79e-09	7.17357
Syt2	Synaptotagmin II OS=Mus musculus GN=Syt2 PE=1 SV=1	A0A0R4J2C2	9.47e-09	3.81e-09	23.8895
Lancl1	LanC-like protein 1 OS=Mus musculus GN=Lancl1 PE=1 SV=1	LANC1	9.74e-09	3.9e-09	2.35285
Akap5	A-kinase anchor protein 5 OS=Mus musculus GN=Akap5 PE=1 SV=1	H3BIV5	9.79e-09	3.91e-09	34.8975
Ctnnb1	Catenin beta-1 OS=Mus musculus GN=Ctnnb1 PE=1 SV=1	CTNB1	9.86e-09	3.93e-09	3.21516
Calm1	Calmodulin-1 OS=Mus musculus GN=Calm1 PE=1 SV=1	CALM1	9.94e-09	3.96e-09	5.26165
Atp1b2	Sodium/potassium-transporting ATPase subunit beta-2 OS=Mus musculus GN=Atp1b2 PE=1 SV=2	AT1B2	1.06e-08	4.19e-09	4.66538
Cap2	Adenylyl cyclase-associated protein 2 OS=Mus musculus GN=Cap2 PE=1 SV=1	CAP2	1.08e-08	4.25e-09	12.2808
Ppp3ca	Serine/threonine-protein phosphatase OS=Mus musculus GN=Ppp3ca PE=2 SV=1	B2RRX2	1.12e-08	4.39e-09	11.1584
Olfm1	Noelin OS=Mus musculus GN=Olfm1 PE=1 SV=1	NOE1	1.14e-08	4.42e-09	4.2287
Tubb5	Tubulin beta-5 chain OS=Mus musculus GN=Tubb5 PE=1 SV=1	TBB5	1.18e-08	4.53e-09	2.06604
Sptbn1	Spectrin beta chain, non-erythrocytic 1 OS=Mus musculus GN=Sptbn1 PE=1 SV=2	SPTB2	1.18e-08	4.53e-09	5.26116
Atp1a1	Sodium/potassium-transporting ATPase subunit alpha-1 OS=Mus musculus GN=Atp1a1 PE=1 SV=1	AT1A1	1.2e-08	4.58e-09	4.87922
Adam11	Uncharacterized protein (Fragment) OS=Mus musculus GN=Adam11 PE=2 SV=1	Q3TZE2	1.3e-08	4.92e-09	7.55707
Tubb4b	Tubulin beta-4B chain OS=Mus musculus GN=Tubb4b PE=1 SV=1	TBB4B	1.34e-08	5.02e-09	3.76971
45539	Septin-4 OS=Mus musculus GN=Sept4 PE=1 SV=1	SEPT4	1.4e-08	5.19e-09	3.2689
Crip2	Cysteine-rich protein 2 OS=Mus musculus GN=Crip2 PE=1 SV=1	CRIP2	1.4e-08	5.2e-09	42.7789
Atp2b4	Calcium-transporting ATPase OS=Mus musculus GN=Atp2b4 PE=2 SV=2	D1FNM8	1.4e-08	5.19e-09	6.94375
Gpm6a	Neuronal membrane glycoprotein M6-a OS=Mus musculus GN=Gpm6a PE=1 SV=1	GPM6A	1.47e-08	5.4e-09	16.0698
Got1	Aspartate aminotransferase, cytoplasmic OS=Mus musculus GN=Got1 PE=1 SV=3	AATC	1.49e-08	5.43e-09	4.57265
Uqcrh	Cytochrome b-c1 complex subunit 6, mitochondrial OS=Mus musculus GN=Uqcrh PE=1 SV=2	QCR6	1.51e-08	5.49e-09	3.87953
Ndrg2	Protein NDRG2 OS=Mus musculus GN=Ndrg2 PE=1 SV=1	NDRG2	1.55e-08	5.6e-09	7.28195
Pcdh1	Protocadherin 1 (Fragment) OS=Mus musculus GN=Pcdh1 PE=1 SV=1	F7BJK1	1.59e-08	5.73e-09	5.58614
Homer1	Homer protein homolog 1 OS=Mus musculus GN=Homer1 PE=1 SV=2	HOME1	1.72e-08	6.15e-09	13.6062
Tmod2	Tropomodulin-2 OS=Mus musculus GN=Tmod2 PE=1 SV=2	TMOD2	1.72e-08	6.14e-09	12.4057
45540	Septin-5 OS=Mus musculus GN=Sept5 PE=1 SV=2	SEPT5	1.77e-08	6.27e-09	30.2933
Glud1	Glutamate dehydrogenase 1, mitochondrial OS=Mus musculus GN=Glud1 PE=1 SV=1	DHE3	1.81e-08	6.38e-09	2.23649
Scn2a	Sodium channel protein OS=Mus musculus GN=Scn2a PE=1 SV=1	A0A0J9YTW6	1.92e-08	6.67e-09	8.53101
Kbtbd11	Kelch repeat and BTB domain-containing protein 11 OS=Mus musculus GN=Kbtbd11 PE=1 SV=3	KBTBB	1.93e-08	6.67e-09	5.18153
Rap1gap2	Rap1 GTPase-activating protein 2 OS=Mus musculus GN=Rap1gap2 PE=1 SV=1	RPGP2	1.95e-08	6.7e-09	10.0407
Gpm6b	Glycoprotein m6b, isoform CRA_g OS=Mus musculus GN=Gpm6b PE=1 SV=1	A2AEG6	2.02e-08	6.95e-09	8.34058
Itpka	Inositol-trisphosphate 3-kinase A OS=Mus musculus GN=Itpka PE=1 SV=1	IP3KA	2.03e-08	6.95e-09	4.58756
Ptprz1	Receptor-type tyrosine-protein phosphatase zeta OS=Mus musculus GN=Ptprz1 PE=1 SV=1	A0A0J9YVD2	2.04e-08	6.96e-09	4.33888
Hpca	Neuron-specific calcium-binding protein hippocalcin OS=Mus musculus GN=Hpca PE=1 SV=2	HPCA	2.08e-08	7.04e-09	5.79966
Hpcal1	Hippocalcin-like protein 1 OS=Mus musculus GN=Hpcal1 PE=1 SV=2	HPCL1	2.08e-08	7.04e-09	5.79966
Dnm1	Dynamin-1 (Fragment) OS=Mus musculus GN=Dnm1 PE=1 SV=2	F6RRH9	2.09e-08	7.08e-09	56.4284
Rab3a	Ras-related protein Rab-3A OS=Mus musculus GN=Rab3a PE=1 SV=1	RAB3A	2.15e-08	7.24e-09	6.29283
Gda	Guanine deaminase OS=Mus musculus GN=Gda PE=1 SV=1	GUAD	2.19e-08	7.32e-09	6.21091
Ndufs2	NADH dehydrogenase [ubiquinone] iron-sulfur protein 2, mitochondrial OS=Mus musculus GN=Ndufs2 PE=1 SV=1	NDUS2	2.22e-08	7.42e-09	4.87387
Hras	GTPase HRas OS=Mus musculus GN=Hras PE=1 SV=2	RASH	2.25e-08	7.51e-09	4.4663
Tppp	Tubulin polymerization-promoting protein OS=Mus musculus GN=Tppp PE=1 SV=1	TPPP	2.3e-08	7.66e-09	7.07479
Oxct1	Succinyl-CoA:3-ketoacid-coenzyme A transferase OS=Mus musculus GN=Oxct1 PE=1 SV=1	Q3UJQ9	2.3e-08	7.66e-09	3.75598
Sbf1	Myotubularin-related protein 5 OS=Mus musculus GN=Sbf1 PE=1 SV=2	MTMR5	2.31e-08	7.66e-09	4.03037
Lingo1	Leucine-rich repeat and immunoglobulin-like domain-containing nogo receptor-interacting protein 1 OS=Mus musculus GN=Lingo1 PE=1 SV=1	LIGO1	2.35e-08	7.76e-09	4.98314
Ndufa11	NADH dehydrogenase [ubiquinone] 1 alpha subcomplex subunit 11 OS=Mus musculus GN=Ndufa11 PE=1 SV=2	NDUAB	2.37e-08	7.81e-09	4.59941
Cox5a	Cytochrome c oxidase subunit 5A, mitochondrial OS=Mus musculus GN=Cox5a PE=1 SV=2	COX5A	2.4e-08	7.87e-09	2.79494
Ap2a2	AP-2 complex subunit alpha-2 OS=Mus musculus GN=Ap2a2 PE=1 SV=2	AP2A2	2.47e-08	8.04e-09	2.94436
Slc1a3	Excitatory amino acid transporter 1 OS=Mus musculus GN=Slc1a3 PE=1 SV=2	EAA1	2.57e-08	8.33e-09	15.5096
Sptbn2	Spectrin beta chain OS=Mus musculus GN=Sptbn2 PE=2 SV=1	Q3UGZ4	2.65e-08	8.56e-09	14.5878
Ncam1	Neural cell adhesion molecule 1 OS=Mus musculus GN=Ncam1 PE=1 SV=1	A0A0A6YY47	2.79e-08	8.93e-09	9.70442
Srcin1	SRC kinase-signaling inhibitor 1 OS=Mus musculus GN=Srcin1 PE=1 SV=1	B1AQX9	3.01e-08	9.55e-09	15.992
Pacsin1	Protein kinase C and casein kinase substrate in neurons protein 1 OS=Mus musculus GN=Pacsin1 PE=1 SV=1	PACN1	3.02e-08	9.55e-09	9.16947
Myh10	Myosin-10 OS=Mus musculus GN=Myh10 PE=1 SV=2	MYH10	3.05e-08	9.63e-09	9.12593
Cyfip2	Cytoplasmic FMR1-interacting protein 2 OS=Mus musculus GN=Cyfip2 PE=1 SV=2	CYFP2	3.07e-08	9.69e-09	2.27163
Gnal	Guanine nucleotide-binding protein G(olf) subunit alpha OS=Mus musculus GN=Gnal PE=1 SV=1	GNAL	3.16e-08	9.9e-09	20.7035
Trim3	Tripartite motif protein 3, isoform CRA_a OS=Mus musculus GN=Trim3 PE=1 SV=2	D3YUY7	3.17e-08	9.91e-09	7.39218
Cbr1	Carbonyl reductase [NADPH] 1 OS=Mus musculus GN=Cbr1 PE=1 SV=3	CBR1	3.19e-08	9.96e-09	6.19765
Sh3gl1	Endophilin-A2 OS=Mus musculus GN=Sh3gl1 PE=1 SV=1	SH3G1	3.28e-08	1.02e-08	2.03217
Pitpnm2	Membrane-associated phosphatidylinositol transfer protein 2 OS=Mus musculus GN=Pitpnm2 PE=1 SV=2	PITM2	3.34e-08	1.03e-08	7.52317
Gdi1	Rab GDP dissociation inhibitor alpha OS=Mus musculus GN=Gdi1 PE=1 SV=3	GDIA	3.46e-08	1.07e-08	3.31469
Napb	Beta-soluble NSF attachment protein OS=Mus musculus GN=Napb PE=1 SV=2	SNAB	3.6e-08	1.1e-08	37.285
D10Jhu81e	ES1 protein homolog, mitochondrial OS=Mus musculus GN=D10Jhu81e PE=1 SV=1	ES1	3.74e-08	1.14e-08	2.67816
Inpp4a	Type I inositol 3,4-bisphosphate 4-phosphatase OS=Mus musculus GN=Inpp4a PE=1 SV=1	D3YUL8	3.77e-08	1.15e-08	28.5403
Uchl1	Ubiquitin carboxyl-terminal hydrolase isozyme L1 OS=Mus musculus GN=Uchl1 PE=1 SV=1	UCHL1	3.95e-08	1.2e-08	2.84833
45538	Neuronal-specific septin-3 OS=Mus musculus GN=Sept3 PE=1 SV=2	SEPT3	3.98e-08	1.2e-08	26.5202
Mark1	Serine/threonine-protein kinase MARK1 OS=Mus musculus GN=Mark1 PE=1 SV=2	MARK1	4.02e-08	1.21e-08	18.2705
Rapgef4	Rapgef4 protein OS=Mus musculus GN=Rapgef4 PE=2 SV=1	A2ASW4	4.05e-08	1.21e-08	10.6253
Dclk1	Serine/threonine-protein kinase DCLK1 OS=Mus musculus GN=Dclk1 PE=1 SV=1	A0A0G2JGQ6	4.15e-08	1.24e-08	3.16589
Slc17a7	Vesicular glutamate transporter 1 OS=Mus musculus GN=Slc17a7 PE=1 SV=1	A0A1B0GRU0	4.24e-08	1.26e-08	20.9859
Ncam2	Neural cell adhesion molecule 2 OS=Mus musculus GN=Ncam2 PE=1 SV=1	NCAM2	4.34e-08	1.29e-08	4.76407
Numbl	Numb-like protein OS=Mus musculus GN=Numbl PE=1 SV=3	NUMBL	4.45e-08	1.32e-08	6.28136
Bcan	Brevican core protein OS=Mus musculus GN=Bcan PE=1 SV=2	PGCB	4.49e-08	1.33e-08	5.12634
Ak1	Adenylate kinase isoenzyme 1 OS=Mus musculus GN=Ak1 PE=1 SV=1	KAD1	4.61e-08	1.35e-08	6.15544
Ndufb7	NADH dehydrogenase [ubiquinone] 1 beta subcomplex subunit 7 OS=Mus musculus GN=Ndufb7 PE=1 SV=3	NDUB7	4.62e-08	1.35e-08	4.07376
Grm3	Metabotropic glutamate receptor 3 OS=Mus musculus GN=Grm3 PE=1 SV=1	GRM3	4.8e-08	1.4e-08	13.0619
Mag	Myelin-associated glycoprotein OS=Mus musculus GN=Mag PE=1 SV=2	MAG	4.8e-08	1.4e-08	4.26682
Map1a	Microtubule-associated protein 1A OS=Mus musculus GN=Map1a PE=1 SV=2	MAP1A	4.86e-08	1.42e-08	11.5578
Atpaf1	ATP synthase mitochondrial F1 complex assembly factor 1 OS=Mus musculus GN=Atpaf1 PE=1 SV=1	ATPF1	4.88e-08	1.42e-08	6.67212
Cox6c	Cytochrome c oxidase subunit 6C OS=Mus musculus GN=Cox6c PE=1 SV=3	COX6C	5e-08	1.45e-08	3.36153
Ldhb	L-lactate dehydrogenase B chain OS=Mus musculus GN=Ldhb PE=1 SV=2	LDHB	5.04e-08	1.46e-08	5.5678
Dmtn	Dematin OS=Mus musculus GN=Dmtn PE=1 SV=1	DEMA	5.27e-08	1.52e-08	22.5992
Cacna2d1	Voltage-dependent calcium channel subunit alpha-2/delta-1 OS=Mus musculus GN=Cacna2d1 PE=1 SV=1	CA2D1	5.39e-08	1.54e-08	2.8715
Camk2g	Calcium/calmodulin-dependent protein kinase type II subunit gamma OS=Mus musculus GN=Camk2g PE=1 SV=1	KCC2G	5.41e-08	1.54e-08	9.85514
Fahd2a	Fumarylacetoacetate hydrolase domain-containing 2A OS=Mus musculus GN=Fahd2a PE=1 SV=1	A0A0R4J094	5.46e-08	1.55e-08	3.36877
Syngap1	Ras/Rap GTPase-activating protein SynGAP OS=Mus musculus GN=Syngap1 PE=1 SV=2	SYGP1	5.73e-08	1.63e-08	12.7027
Hepacam	Hepatocyte cell adhesion molecule OS=Mus musculus GN=Hepacam PE=1 SV=2	HECAM	5.77e-08	1.63e-08	65.5156
Atp6v1h	V-type proton ATPase subunit H OS=Mus musculus GN=Atp6v1h PE=1 SV=1	A0A0A6YX18	5.82e-08	1.64e-08	6.73841
Prkce	Protein kinase C epsilon type OS=Mus musculus GN=Prkce PE=1 SV=1	KPCE	5.91e-08	1.65e-08	14.6519
Rufy3	Protein RUFY3 OS=Mus musculus GN=Rufy3 PE=1 SV=1	RUFY3	5.92e-08	1.65e-08	7.37823
Uqcrc1	Cytochrome b-c1 complex subunit 1, mitochondrial OS=Mus musculus GN=Uqcrc1 PE=1 SV=2	QCR1	5.93e-08	1.65e-08	3.19283
Madd	MAP kinase-activating death domain protein OS=Mus musculus GN=Madd PE=1 SV=1	A0A0R4J1F4	5.93e-08	1.65e-08	3.886
Dpp6	Dipeptidyl aminopeptidase-like protein 6 OS=Mus musculus GN=Dpp6 PE=1 SV=1	Q5U4C2	6.12e-08	1.7e-08	3.79878
Tubb2a	Tubulin beta-2A chain OS=Mus musculus GN=Tubb2a PE=1 SV=1	TBB2A	6.22e-08	1.72e-08	2.93425
Dlat	Dihydrolipoyllysine-residue acetyltransferase component of pyruvate dehydrogenase complex, mitochondrial OS=Mus musculus GN=Dlat PE=1 SV=2	ODP2	6.5e-08	1.78e-08	3.77597
Camkv	CaM kinase-like vesicle-associated protein OS=Mus musculus GN=Camkv PE=1 SV=1	A0A0A6YW88	6.63e-08	1.81e-08	8.86254
Fh	Fumarate hydratase, mitochondrial OS=Mus musculus GN=Fh PE=1 SV=3	FUMH	6.7e-08	1.83e-08	2.88867
Dld	Dihydrolipoyl dehydrogenase, mitochondrial OS=Mus musculus GN=Dld PE=1 SV=2	DLDH	6.82e-08	1.85e-08	2.86517
Slc9a3r1	Na(+)/H(+) exchange regulatory cofactor NHE-RF1 OS=Mus musculus GN=Slc9a3r1 PE=1 SV=3	NHRF1	6.85e-08	1.85e-08	2.66652
Scrn1	Secernin-1 OS=Mus musculus GN=Scrn1 PE=1 SV=1	SCRN1	6.88e-08	1.86e-08	10.3399
Dlg3	Discs, large homolog 3 (Drosophila), isoform CRA_c (Fragment) OS=Mus musculus GN=Dlg3 PE=2 SV=1	Q80TH1	6.94e-08	1.87e-08	7.72535
Clta	Clathrin light chain A OS=Mus musculus GN=Clta PE=1 SV=2	CLCA	6.96e-08	1.87e-08	3.40174
Prkcb	Protein kinase C beta type OS=Mus musculus GN=Prkcb PE=1 SV=4	KPCB	7.06e-08	1.89e-08	5.96054
C2cd2l	Phospholipid transfer protein C2CD2L OS=Mus musculus GN=C2cd2l PE=1 SV=3	C2C2L	7.12e-08	1.9e-08	14.3073
Wasf3	Uncharacterized protein OS=Mus musculus GN=Wasf3 PE=2 SV=1	Q3V386	7.18e-08	1.92e-08	15.0891
Cadps	Calcium-dependent secretion activator 1 OS=Mus musculus GN=Cadps PE=1 SV=3	CAPS1	7.21e-08	1.92e-08	5.84599
Ndufs5	MCG5769, isoform CRA_a OS=Mus musculus GN=Ndufs5 PE=2 SV=1	A0A1S6GWI4	7.33e-08	1.95e-08	6.9625
Gripap1	GRIP1-associated protein 1 OS=Mus musculus GN=Gripap1 PE=1 SV=1	A2AEW8	7.69e-08	2.02e-08	8.38697
Dnajc6	Putative tyrosine-protein phosphatase auxilin OS=Mus musculus GN=Dnajc6 PE=1 SV=2	AUXI	7.72e-08	2.03e-08	11.246
Lsamp	Limbic system-associated membrane protein OS=Mus musculus GN=Lsamp PE=1 SV=1	A0A087WP80	7.78e-08	2.04e-08	4.20026
Ndufc2	NADH dehydrogenase [ubiquinone] 1 subunit C2 OS=Mus musculus GN=Ndufc2 PE=1 SV=1	NDUC2	7.94e-08	2.08e-08	2.74481
Lancl2	LanC-like protein 2 (Fragment) OS=Mus musculus GN=Lancl2 PE=1 SV=1	F6RJV6	8.17e-08	2.13e-08	3.19506
Mag	Myelin-associated glycoprotein OS=Mus musculus GN=Mag PE=2 SV=1	Q3T1F6	8.18e-08	2.13e-08	4.56145
45543	Septin-8 OS=Mus musculus GN=Sept8 PE=1 SV=4	SEPT8	8.19e-08	2.13e-08	5.83451
Bcas3	Bcas3 protein OS=Mus musculus GN=Bcas3 PE=1 SV=1	Q0VF62	8.44e-08	2.19e-08	4.21884
Ndufb10	NADH dehydrogenase [ubiquinone] 1 beta subcomplex subunit 10 OS=Mus musculus GN=Ndufb10 PE=1 SV=3	NDUBA	8.57e-08	2.22e-08	2.87534
Coro2b	Coronin-2B OS=Mus musculus GN=Coro2b PE=1 SV=2	COR2B	8.65e-08	2.24e-08	107.371
Oxr1	Oxidation resistance protein 1 OS=Mus musculus GN=Oxr1 PE=1 SV=3	OXR1	8.71e-08	2.25e-08	4.43286
Cacnb3	Voltage-dependent L-type calcium channel subunit beta-3 OS=Mus musculus GN=Cacnb3 PE=1 SV=2	CACB3	8.72e-08	2.25e-08	7.03137
Pdhb	Pyruvate dehydrogenase E1 component subunit beta, mitochondrial OS=Mus musculus GN=Pdhb PE=1 SV=1	ODPB	8.81e-08	2.26e-08	3.16895
Lynx1	Ly-6/neurotoxin-like protein 1 OS=Mus musculus GN=Lynx1 PE=1 SV=1	LYNX1	8.92e-08	2.28e-08	13.0821
Ddah1	N(G),N(G)-dimethylarginine dimethylaminohydrolase 1 OS=Mus musculus GN=Ddah1 PE=1 SV=3	DDAH1	9.52e-08	2.42e-08	3.09962
Tprg1l	Tumor protein p63-regulated gene 1-like protein OS=Mus musculus GN=Tprg1l PE=1 SV=1	TPRGL	9.65e-08	2.45e-08	16.067
Nrcam	Neuronal cell adhesion molecule OS=Mus musculus GN=Nrcam PE=1 SV=1	A0A1W2P7Y9	9.92e-08	2.49e-08	7.10382
Lcmt2	tRNA wybutosine-synthesizing protein 4 OS=Mus musculus GN=Lcmt2 PE=2 SV=4	TYW4	1e-07	2.52e-08	4.36875
Ncan	Neurocan core protein OS=Mus musculus GN=Ncan PE=1 SV=1	A0A0R4IZX5	1.01e-07	2.53e-08	6.18364
Clvs2	Clavesin-2 OS=Mus musculus GN=Clvs2 PE=1 SV=1	A0A1W2P7U8	1.02e-07	2.55e-08	39.0581
Slc30a3	Uncharacterized protein OS=Mus musculus GN=Slc30a3 PE=1 SV=1	Q3TMQ7	1.03e-07	2.56e-08	8.29746
Actr3b	Actin-related protein 3B OS=Mus musculus GN=Actr3b PE=1 SV=1	ARP3B	1.04e-07	2.58e-08	9.01429
Tufm	Elongation factor Tu, mitochondrial OS=Mus musculus GN=Tufm PE=1 SV=1	EFTU	1.07e-07	2.64e-08	1.9847
Lgi1	Leucine-rich glioma-inactivated protein 1 OS=Mus musculus GN=Lgi1 PE=1 SV=1	A0A0G2JGE8	1.11e-07	2.75e-08	7.7615
Rasa4	Ras GTPase-activating protein 4 OS=Mus musculus GN=Rasa4 PE=1 SV=1	RASL2	1.15e-07	2.83e-08	15.4858
Atp1b1	Sodium/potassium-transporting ATPase subunit beta-1 OS=Mus musculus GN=Atp1b1 PE=1 SV=1	AT1B1	1.16e-07	2.84e-08	15.4089
Tmem65	Transmembrane protein 65 OS=Mus musculus GN=Tmem65 PE=1 SV=1	TMM65	1.18e-07	2.88e-08	20.3056
Hspa12a	Heat shock 70 kDa protein 12A OS=Mus musculus GN=Hspa12a PE=1 SV=1	HS12A	1.2e-07	2.93e-08	21.2612
Glrx	Glutaredoxin-1 OS=Mus musculus GN=Glrx PE=1 SV=3	GLRX1	1.24e-07	3.02e-08	2.2457
Plcl2	Inactive phospholipase C-like protein 2 OS=Mus musculus GN=Plcl2 PE=1 SV=2	PLCL2	1.26e-07	3.06e-08	10.1604
Igsf8	Immunoglobulin superfamily member 8 OS=Mus musculus GN=Igsf8 PE=1 SV=1	A0A0R4J117	1.26e-07	3.05e-08	9.06326
Atp1a4	Sodium/potassium-transporting ATPase subunit alpha-4 OS=Mus musculus GN=Atp1a4 PE=1 SV=3	AT1A4	1.31e-07	3.15e-08	5.79415
Syt1	Synaptotagmin-1 OS=Mus musculus GN=Syt1 PE=1 SV=1	SYT1	1.33e-07	3.2e-08	12.2576
Snap25	Synaptosomal-associated protein 25 OS=Mus musculus GN=Snap25 PE=1 SV=1	SNP25	1.37e-07	3.29e-08	12.5077
Exoc8	Exocyst complex component 8 OS=Mus musculus GN=Exoc8 PE=1 SV=1	EXOC8	1.4e-07	3.35e-08	2.97169
Aldh5a1	Succinate-semialdehyde dehydrogenase, mitochondrial OS=Mus musculus GN=Aldh5a1 PE=1 SV=1	SSDH	1.44e-07	3.42e-08	7.99751
Wdr37	Uncharacterized protein OS=Mus musculus GN=Wdr37 PE=2 SV=1	Q3UK24	1.44e-07	3.42e-08	6.09902
Phyhip	Phytanoyl-CoA hydroxylase-interacting protein OS=Mus musculus GN=Phyhip PE=1 SV=1	PHYIP	1.44e-07	3.42e-08	19.6039
COX2	Cytochrome c oxidase subunit 2 OS=Mus musculus musculus GN=COX2 PE=3 SV=1	A0A023J6F3	1.51e-07	3.55e-08	2.87613
Ndufv1	NADH dehydrogenase [ubiquinone] flavoprotein 1, mitochondrial OS=Mus musculus GN=Ndufv1 PE=1 SV=1	NDUV1	1.53e-07	3.59e-08	4.45663
Rtn1	Reticulon (Fragment) OS=Mus musculus GN=Rtn1 PE=1 SV=1	A3QM89	1.55e-07	3.64e-08	8.19364
Pip5k1c	Phosphatidylinositol 4-phosphate 5-kinase type-1 gamma OS=Mus musculus GN=Pip5k1c PE=1 SV=1	F8WHW6	1.56e-07	3.64e-08	5.27287
Mapre3	Microtubule-associated protein OS=Mus musculus GN=Mapre3 PE=1 SV=1	Q2UZW7	1.64e-07	3.8e-08	17.1489
Ppp1r7	Protein phosphatase 1 regulatory subunit 7 OS=Mus musculus GN=Ppp1r7 PE=1 SV=2	PP1R7	1.73e-07	3.96e-08	3.6408
Add3	Gamma-adducin OS=Mus musculus GN=Add3 PE=1 SV=2	ADDG	1.83e-07	4.18e-08	6.47033
Grin2a	Glutamate receptor ionotropic, NMDA 2A OS=Mus musculus GN=Grin2a PE=1 SV=2	NMDE1	1.85e-07	4.2e-08	27.234
Tollip	Toll-interacting protein OS=Mus musculus GN=Tollip PE=1 SV=1	TOLIP	1.9e-07	4.3e-08	3.90869
Pak1	Serine/threonine-protein kinase PAK 1 OS=Mus musculus GN=Pak1 PE=1 SV=1	PAK1	1.97e-07	4.44e-08	6.3771
Glul	Glutamine synthetase OS=Mus musculus GN=Glul PE=1 SV=6	GLNA	1.99e-07	4.47e-08	12.081
Bin1	Myc box-dependent-interacting protein 1 OS=Mus musculus GN=Bin1 PE=1 SV=1	BIN1	2.12e-07	4.73e-08	3.9467
Sorbs2	NArgBP2 OS=Mus musculus GN=Sorbs2 PE=2 SV=1	A0A0S3CWK3	2.12e-07	4.73e-08	3.08281
Dlst	Dihydrolipoyllysine-residue succinyltransferase component of 2-oxoglutarate dehydrogenase complex, mitochondrial OS=Mus musculus GN=Dlst PE=1 SV=1	ODO2	2.13e-07	4.76e-08	2.74249
Slc4a10	Anion exchange protein OS=Mus musculus GN=Slc4a10 PE=1 SV=1	B1AWV9	2.16e-07	4.8e-08	14.4314
Grm2	Metabotropic glutamate receptor 2 OS=Mus musculus GN=Grm2 PE=1 SV=1	A0A0J9YVF0	2.19e-07	4.87e-08	21.4788
Efhd2	EF-hand domain-containing protein D2 OS=Mus musculus GN=Efhd2 PE=1 SV=1	Q8C845	2.21e-07	4.9e-08	1.98772
Ap3b2	AP-3 complex subunit beta-2 OS=Mus musculus GN=Ap3b2 PE=1 SV=2	AP3B2	2.28e-07	5.05e-08	30.2862
Gabrg2	Gamma-aminobutyric acid receptor subunit gamma-2 OS=Mus musculus GN=Gabrg2 PE=1 SV=3	GBRG2	2.29e-07	5.06e-08	34.6027
Prnp	Major prion protein OS=Mus musculus GN=Prnp PE=1 SV=2	PRIO	2.33e-07	5.14e-08	5.13189
Aldh1a1	Retinal dehydrogenase 1 OS=Mus musculus GN=Aldh1a1 PE=1 SV=5	AL1A1	2.34e-07	5.15e-08	7.60092
Sdha	Succinate dehydrogenase [ubiquinone] flavoprotein subunit, mitochondrial OS=Mus musculus GN=Sdha PE=1 SV=1	SDHA	2.36e-07	5.19e-08	1.8652
Ndufa8	NADH dehydrogenase (Ubiquinone) 1 alpha subcomplex, 8 OS=Mus musculus GN=Ndufa8 PE=2 SV=1	A0A1S6GWI0	2.39e-07	5.26e-08	3.25532
Tceal3	Transcription elongation factor A protein-like 3 (Fragment) OS=Mus musculus GN=Tceal3 PE=1 SV=1	A2AEC2	2.4e-07	5.26e-08	5.89215
Bsn	Protein bassoon OS=Mus musculus GN=Bsn PE=1 SV=4	BSN	2.46e-07	5.37e-08	7.67165
Rap1gds1	RAP1, GTP-GDP dissociation stimulator 1 OS=Mus musculus GN=Rap1gds1 PE=1 SV=1	E9Q912	2.47e-07	5.4e-08	3.73455
Ndrg1	Protein NDRG1 OS=Mus musculus GN=Ndrg1 PE=1 SV=1	NDRG1	2.5e-07	5.44e-08	10.2361
Zc3h11a	Uncharacterized protein OS=Mus musculus GN=Zc3h11a PE=2 SV=1	Q3TIV2	2.52e-07	5.47e-08	3.6881
Uqcrq	Cytochrome b-c1 complex subunit 8 OS=Mus musculus GN=Uqcrq PE=1 SV=3	QCR8	2.53e-07	5.5e-08	3.37434
Abcb8	ATP-binding cassette sub-family B member 8, mitochondrial OS=Mus musculus GN=Abcb8 PE=1 SV=1	ABCB8	2.59e-07	5.62e-08	2.85947
Lrrc57	Leucine-rich repeat-containing protein 57 (Fragment) OS=Mus musculus GN=Lrrc57 PE=1 SV=8	A2AKH7	2.61e-07	5.63e-08	3.23407
Aldoc	Fructose-bisphosphate aldolase C OS=Mus musculus GN=Aldoc PE=1 SV=4	ALDOC	2.72e-07	5.85e-08	2.89222
Suclg1	Succinate--CoA ligase [ADP/GDP-forming] subunit alpha, mitochondrial OS=Mus musculus GN=Suclg1 PE=1 SV=4	SUCA	2.74e-07	5.91e-08	2.42822
Hapln1	Hyaluronan and proteoglycan link protein 1 OS=Mus musculus GN=Hapln1 PE=1 SV=1	HPLN1	2.78e-07	5.97e-08	14.6143
Nbea	Neurobeachin OS=Mus musculus GN=Nbea PE=1 SV=1	NBEA	2.78e-07	5.97e-08	5.8729
Mgst3	Microsomal glutathione S-transferase 3 OS=Mus musculus GN=Mgst3 PE=1 SV=1	MGST3	2.82e-07	6.03e-08	5.72496
Mal2	Protein MAL2 OS=Mus musculus GN=Mal2 PE=1 SV=1	MAL2	2.87e-07	6.13e-08	29.9485
Icam5	Intercellular adhesion molecule 5 OS=Mus musculus GN=Icam5 PE=1 SV=2	ICAM5	2.88e-07	6.14e-08	24.7475
Pfkp	ATP-dependent 6-phosphofructokinase, platelet type OS=Mus musculus GN=Pfkp PE=1 SV=1	PFKAP	2.97e-07	6.3e-08	2.65406
Nckipsd	NCK-interacting protein with SH3 domain OS=Mus musculus GN=Nckipsd PE=1 SV=2	SPN90	2.97e-07	6.3e-08	6.1229
Fbxl16	F-box and leucine-rich repeat protein 16 OS=Mus musculus GN=Fbxl16 PE=1 SV=1	B2RPY3	3e-07	6.36e-08	19.1661
Ppm1a	Protein phosphatase 1A OS=Mus musculus GN=Ppm1a PE=1 SV=1	PPM1A	3.09e-07	6.53e-08	2.32726
Dlg1	Disks large homolog 1 OS=Mus musculus GN=Dlg1 PE=1 SV=1	DLG1	3.18e-07	6.68e-08	5.78018
Atp5o	ATP synthase subunit O, mitochondrial OS=Mus musculus GN=Atp5o PE=1 SV=1	ATPO	3.29e-07	6.9e-08	2.01002
Opalin	Opalin OS=Mus musculus GN=Opalin PE=1 SV=1	OPALI	3.34e-07	6.98e-08	4.83392
Rap2b	Ras-related protein Rap-2b OS=Mus musculus GN=Rap2b PE=1 SV=1	RAP2B	3.41e-07	7.11e-08	2.70863
Ccny	Cyclin-Y OS=Mus musculus GN=Ccny PE=1 SV=1	CCNY	3.6e-07	7.46e-08	4.15784
Ndufs4	NADH dehydrogenase [ubiquinone] iron-sulfur protein 4, mitochondrial OS=Mus musculus GN=Ndufs4 PE=1 SV=1	E9QPX3	3.63e-07	7.51e-08	7.16511
Kif21a	Uncharacterized protein OS=Mus musculus GN=Kif21a PE=2 SV=1	Q3UHE7	3.86e-07	7.97e-08	3.9307
Arpc1a	Actin related protein 2/3 complex, subunit 1A, isoform CRA_b OS=Mus musculus GN=Arpc1a PE=1 SV=1	A0A0G2JF52	4.03e-07	8.28e-08	2.83352
6430548M08Rik	RIKEN cDNA 6430548M08 gene OS=Mus musculus GN=6430548M08Rik PE=1 SV=1	Q3TA40	4.04e-07	8.3e-08	24.7695
Elavl3	ELAV-like protein 3 OS=Mus musculus GN=Elavl3 PE=1 SV=1	ELAV3	4.08e-07	8.36e-08	5.84183
Fabp3	Fatty acid-binding protein, heart OS=Mus musculus GN=Fabp3 PE=1 SV=5	FABPH	4.14e-07	8.47e-08	7.92574
Efnb3	Ephrin-B3 OS=Mus musculus GN=Efnb3 PE=1 SV=1	EFNB3	4.18e-07	8.54e-08	12.6696
Vps51	Vacuolar protein sorting-associated protein 51 homolog OS=Mus musculus GN=Vps51 PE=1 SV=2	VPS51	4.26e-07	8.67e-08	2.69519
Gabrb3	Gamma-aminobutyric acid receptor subunit beta-3 OS=Mus musculus GN=Gabrb3 PE=2 SV=1	GBRB3	4.43e-07	8.95e-08	7.4928
Acly	ATP-citrate synthase OS=Mus musculus GN=Acly PE=1 SV=1	ACLY	4.77e-07	9.56e-08	1.56571
Gnaq	Guanine nucleotide-binding protein G(q) subunit alpha OS=Mus musculus GN=Gnaq PE=1 SV=4	GNAQ	4.79e-07	9.61e-08	9.30552
Plxna4	Plexin-A4 OS=Mus musculus GN=Plxna4 PE=1 SV=3	PLXA4	4.84e-07	9.68e-08	9.73651
Flot1	Flotillin-1 OS=Mus musculus GN=Flot1 PE=1 SV=1	FLOT1	4.98e-07	9.95e-08	3.91331
Cisd1	CDGSH iron-sulfur domain-containing protein 1 OS=Mus musculus GN=Cisd1 PE=1 SV=1	CISD1	5e-07	9.97e-08	3.30992
Adgrl1	Adhesion G protein-coupled receptor L1 OS=Mus musculus GN=Adgrl1 PE=1 SV=2	AGRL1	5.09e-07	1.01e-07	9.69122
Ap2s1	AP-2 complex subunit sigma OS=Mus musculus GN=Ap2s1 PE=1 SV=1	AP2S1	5.13e-07	1.02e-07	4.61415
Adam23	Disintegrin and metalloproteinase domain-containing protein 23 OS=Mus musculus GN=Adam23 PE=1 SV=1	ADA23	5.15e-07	1.02e-07	5.33992
Myh2	MCG140437, isoform CRA_d OS=Mus musculus GN=Myh2 PE=1 SV=1	G3UW82	5.19e-07	1.03e-07	2.4487
Pdxk	Pyridoxal kinase OS=Mus musculus GN=Pdxk PE=1 SV=1	PDXK	5.22e-07	1.03e-07	2.76056
Maob	Amine oxidase [flavin-containing] B OS=Mus musculus GN=Maob PE=1 SV=4	AOFB	5.39e-07	1.06e-07	6.84124
Diras2	GTP-binding protein Di-Ras2 OS=Mus musculus GN=Diras2 PE=1 SV=1	DIRA2	5.59e-07	1.1e-07	4.00405
Cyld	Ubiquitin carboxyl-terminal hydrolase CYLD OS=Mus musculus GN=Cyld PE=1 SV=2	CYLD	5.83e-07	1.14e-07	6.97983
Ctnnd2	Catenin delta-2 OS=Mus musculus GN=Ctnnd2 PE=1 SV=1	CTND2	5.91e-07	1.15e-07	7.44884
Mapre2	Microtubule-associated protein RP/EB family member 2 OS=Mus musculus GN=Mapre2 PE=1 SV=1	MARE2	5.92e-07	1.15e-07	7.95819
Opcml	Uncharacterized protein OS=Mus musculus GN=Opcml PE=2 SV=1	Q3TYL3	6.05e-07	1.17e-07	8.97713
Epha4	Ephrin type-A receptor 4 OS=Mus musculus GN=Epha4 PE=1 SV=2	EPHA4	6.18e-07	1.19e-07	2.42108
Gpr158	Probable G-protein coupled receptor 158 OS=Mus musculus GN=Gpr158 PE=1 SV=2	GP158	6.32e-07	1.22e-07	3.20584
mKIAA0743	MKIAA0743 protein (Fragment) OS=Mus musculus GN=mKIAA0743 PE=4 SV=1	Q6ZQ56	6.32e-07	1.22e-07	11.9523
Rab3c	Ras-related protein Rab-3C OS=Mus musculus GN=Rab3c PE=1 SV=1	RAB3C	6.63e-07	1.28e-07	6.14429
Cacng2	Voltage-dependent calcium channel gamma-2 subunit OS=Mus musculus GN=Cacng2 PE=1 SV=1	CCG2	6.64e-07	1.28e-07	3.78673
Syn1	Synapsin-1 OS=Mus musculus GN=Syn1 PE=1 SV=2	SYN1	6.72e-07	1.29e-07	28.9737
Gsk3b	Glycogen synthase kinase-3 beta OS=Mus musculus GN=Gsk3b PE=1 SV=2	GSK3B	6.88e-07	1.32e-07	2.72528
Gphn	Gephyrin OS=Mus musculus GN=Gphn PE=1 SV=1	A0JNY3	7.08e-07	1.35e-07	2.51533
Palm2	Paralemmin-2 OS=Mus musculus GN=Palm2 PE=1 SV=1	PALM2	7.33e-07	1.39e-07	4.35576
Tubb3	Tubulin beta-3 chain OS=Mus musculus GN=Tubb3 PE=1 SV=1	TBB3	7.51e-07	1.42e-07	2.89915
Ap2b1	AP-2 complex subunit beta OS=Mus musculus GN=Ap2b1 PE=1 SV=1	AP2B1	7.75e-07	1.46e-07	2.87959
Klc2	Kinesin light chain 2 OS=Mus musculus GN=Klc2 PE=1 SV=1	D3YXZ3	8.07e-07	1.5e-07	9.01601
Gsk3a	Glycogen synthase kinase-3 alpha OS=Mus musculus GN=Gsk3a PE=1 SV=1	D3Z7E5	8.12e-07	1.51e-07	4.46266
45546	Septin-11 OS=Mus musculus GN=Sept11 PE=1 SV=4	SEP11	8.59e-07	1.59e-07	1.91491
Rims1	Regulating synaptic membrane exocytosis protein 1 OS=Mus musculus GN=Rims1 PE=1 SV=2	RIMS1	8.65e-07	1.6e-07	6.58609
Ndufb9	NADH dehydrogenase [ubiquinone] 1 beta subcomplex subunit 9 OS=Mus musculus GN=Ndufb9 PE=1 SV=3	NDUB9	8.96e-07	1.65e-07	7.33274
Pde1a	Calcium/calmodulin-dependent 3',5'-cyclic nucleotide phosphodiesterase 1A OS=Mus musculus GN=Pde1a PE=1 SV=2	PDE1A	9.05e-07	1.67e-07	4.51757
Gng3	Guanine nucleotide-binding protein G(I)/G(S)/G(O) subunit gamma-3 OS=Mus musculus GN=Gng3 PE=1 SV=1	GBG3	9.24e-07	1.7e-07	3.37725
Vps26b	Vacuolar protein sorting-associated protein 26B OS=Mus musculus GN=Vps26b PE=1 SV=1	VP26B	9.47e-07	1.74e-07	1.64524
Kctd16	BTB/POZ domain-containing protein KCTD16 OS=Mus musculus GN=Kctd16 PE=1 SV=2	KCD16	9.49e-07	1.74e-07	16.3842
Mdh1	Malate dehydrogenase, cytoplasmic OS=Mus musculus GN=Mdh1 PE=1 SV=3	MDHC	9.5e-07	1.74e-07	3.29925
Tecpr1	Tectonin beta-propeller repeat-containing protein 1 OS=Mus musculus GN=Tecpr1 PE=1 SV=1	TCPR1	9.56e-07	1.75e-07	16.8214
Tmod1	Tropomodulin-1 OS=Mus musculus GN=Tmod1 PE=1 SV=2	TMOD1	1.03e-06	1.87e-07	8.5795
Ccdc177	Coiled-coil domain-containing protein 177 OS=Mus musculus GN=Ccdc177 PE=1 SV=1	CC177	1.06e-06	1.91e-07	8.27866
Dbn1	Drebrin OS=Mus musculus GN=Dbn1 PE=1 SV=1	A0A0R4J1E3	1.11e-06	2.01e-07	2.95776
Gls	Glutaminase kidney isoform, mitochondrial OS=Mus musculus GN=Gls PE=1 SV=1	GLSK	1.12e-06	2.01e-07	2.52661
Map6	Microtubule-associated protein 6 OS=Mus musculus GN=Map6 PE=1 SV=2	MAP6	1.12e-06	2.01e-07	17.016
Kalrn	Kalirin OS=Mus musculus GN=Kalrn PE=1 SV=1	KALRN	1.12e-06	2.01e-07	4.87184
Tomm70a	Uncharacterized protein OS=Mus musculus GN=Tomm70a PE=2 SV=1	Q3TSX8	1.13e-06	2.04e-07	2.30357
Kcnab2	Voltage-gated potassium channel subunit beta-2 OS=Mus musculus GN=Kcnab2 PE=1 SV=1	KCAB2	1.14e-06	2.05e-07	8.61142
Kras	Uncharacterized protein OS=Mus musculus GN=Kras PE=2 SV=1	Q3U2W7	1.15e-06	2.06e-07	2.18694
Abi2	Abl interactor 2 OS=Mus musculus GN=Abi2 PE=1 SV=1	ABI2	1.17e-06	2.08e-07	8.3617
Map6d1	MAP6 domain-containing protein 1 OS=Mus musculus GN=Map6d1 PE=1 SV=1	MA6D1	1.18e-06	2.11e-07	14.8765
Dusp3	Dual-specificity protein phosphatase 3 OS=Mus musculus GN=Dusp3 PE=1 SV=1	B1AQF4	1.19e-06	2.12e-07	2.7187
Stmn1	Stathmin OS=Mus musculus GN=Stmn1 PE=2 SV=1	Q8C2H3	1.19e-06	2.11e-07	2.47887
Mblac2	Metallo-beta-lactamase domain-containing protein 2 OS=Mus musculus GN=Mblac2 PE=1 SV=2	MBLC2	1.21e-06	2.14e-07	4.0986
Dnajc5	DnaJ homolog subfamily C member 5 OS=Mus musculus GN=Dnajc5 PE=1 SV=1	DNJC5	1.22e-06	2.16e-07	3.93593
Gabrb2	Gamma-aminobutyric acid receptor subunit beta-2 OS=Mus musculus GN=Gabrb2 PE=1 SV=2	GBRB2	1.22e-06	2.17e-07	17.1577
Dpysl2	Dihydropyrimidinase-related protein 2 OS=Mus musculus GN=Dpysl2 PE=1 SV=2	DPYL2	1.24e-06	2.19e-07	5.24817
Me3	NADP-dependent malic enzyme, mitochondrial OS=Mus musculus GN=Me3 PE=1 SV=2	MAON	1.25e-06	2.21e-07	24.4819
Nlgn3	Neuroligin-3 OS=Mus musculus GN=Nlgn3 PE=1 SV=1	A2AGI2	1.33e-06	2.34e-07	24.4049
Calb1	Calbindin OS=Mus musculus GN=Calb1 PE=1 SV=2	CALB1	1.36e-06	2.38e-07	21.6133
Ndufb3	NADH dehydrogenase [ubiquinone] 1 beta subcomplex subunit 3 OS=Mus musculus GN=Ndufb3 PE=1 SV=1	NDUB3	1.38e-06	2.41e-07	4.97481
Ywhag	14-3-3 protein gamma OS=Mus musculus GN=Ywhag PE=1 SV=2	1433G	1.39e-06	2.43e-07	2.22772
Gstm5	Glutathione S-transferase Mu 5 OS=Mus musculus GN=Gstm5 PE=1 SV=1	GSTM5	1.43e-06	2.49e-07	3.24797
Ctnna2	Catenin alpha-2 OS=Mus musculus GN=Ctnna2 PE=1 SV=1	E0CXB9	1.43e-06	2.48e-07	2.72881
Dpysl4	Dihydropyrimidinase-related protein 4 OS=Mus musculus GN=Dpysl4 PE=1 SV=1	DPYL4	1.55e-06	2.68e-07	5.85593
Ndufv2	NADH dehydrogenase [ubiquinone] flavoprotein 2, mitochondrial OS=Mus musculus GN=Ndufv2 PE=1 SV=2	NDUV2	1.57e-06	2.71e-07	4.48105
Qdpr	Dihydropteridine reductase OS=Mus musculus GN=Qdpr PE=1 SV=2	DHPR	1.57e-06	2.7e-07	2.17963
C2cd4cC2CD4 family	C2 calcium-dependent domain-containing protein 4C OS=Mus musculus GN=C2cd4cC2CD4 family PE=1 SV=1	C2C4C	1.62e-06	2.78e-07	10.3448
Gucy1b3	Guanylate cyclase soluble subunit beta-1 OS=Mus musculus GN=Gucy1b3 PE=1 SV=1	GCYB1	1.68e-06	2.88e-07	4.56189
Cbr3	Carbonyl reductase [NADPH] 3 OS=Mus musculus GN=Cbr3 PE=1 SV=1	CBR3	1.69e-06	2.9e-07	4.18989
Gmpr	GMP reductase 1 OS=Mus musculus GN=Gmpr PE=1 SV=1	GMPR1	1.75e-06	2.99e-07	3.23756
Ndufa5	NADH dehydrogenase [ubiquinone] 1 alpha subcomplex subunit 5 OS=Mus musculus GN=Ndufa5 PE=1 SV=3	NDUA5	1.81e-06	3.07e-07	3.27005
Slc6a1	Transporter OS=Mus musculus GN=Slc6a1 PE=2 SV=1	Q6PCX2	1.84e-06	3.12e-07	16.5869
Akr7a2	Aflatoxin B1 aldehyde reductase member 2 OS=Mus musculus GN=Akr7a2 PE=1 SV=3	ARK72	1.85e-06	3.15e-07	2.02771
Atp6v0c	V-type proton ATPase 16 kDa proteolipid subunit OS=Mus musculus GN=Atp6v0c PE=1 SV=1	VATL	1.97e-06	3.32e-07	4.31929
Calcoco1	Calcium-binding and coiled-coil domain-containing protein 1 OS=Mus musculus GN=Calcoco1 PE=1 SV=2	CACO1	1.98e-06	3.33e-07	5.79577
Skt	Sickle tail protein OS=Mus musculus GN=Skt PE=1 SV=1	SKT	1.99e-06	3.34e-07	5.21722
Stxbp5	Syntaxin-binding protein 5 OS=Mus musculus GN=Stxbp5 PE=1 SV=1	D3Z079	2.01e-06	3.38e-07	6.75696
Hapln2	Hyaluronan and proteoglycan link protein 2 OS=Mus musculus GN=Hapln2 PE=2 SV=1	B2RRU7	2.02e-06	3.39e-07	7.64733
Mpp2	MAGUK p55 subfamily member 2 OS=Mus musculus GN=Mpp2 PE=1 SV=1	MPP2	2.04e-06	3.41e-07	3.38468
Nudt3	Diphosphoinositol polyphosphate phosphohydrolase 1 OS=Mus musculus GN=Nudt3 PE=1 SV=1	I1E4X7	2.2e-06	3.65e-07	3.79905
Atp6v0d1	V-type proton ATPase subunit d 1 OS=Mus musculus GN=Atp6v0d1 PE=1 SV=2	VA0D1	2.28e-06	3.77e-07	3.23265
Gsta4	Glutathione S-transferase A4 OS=Mus musculus GN=Gsta4 PE=1 SV=3	GSTA4	2.37e-06	3.9e-07	2.92417
Shank1	SH3 and multiple ankyrin repeat domains protein 1 OS=Mus musculus GN=Shank1 PE=1 SV=1	SHAN1	2.43e-06	3.98e-07	8.41173
Map2	Microtubule-associated protein 2 OS=Mus musculus GN=Map2 PE=1 SV=2	MTAP2	2.45e-06	4.02e-07	2.30838
Ccsap	Centriole, cilia and spindle-associated protein OS=Mus musculus GN=Ccsap PE=1 SV=1	CCSAP	2.47e-06	4.04e-07	14.1107
Hcn2	Potassium/sodium hyperpolarization-activated cyclic nucleotide-gated channel 2 OS=Mus musculus GN=Hcn2 PE=1 SV=1	HCN2	2.56e-06	4.17e-07	4.33951
Ppfia3	Liprin-alpha-3 OS=Mus musculus GN=Ppfia3 PE=1 SV=2	LIPA3	2.59e-06	4.21e-07	3.36952
Hspa4l	Heat shock 70 kDa protein 4L OS=Mus musculus GN=Hspa4l PE=1 SV=2	HS74L	2.59e-06	4.21e-07	1.96059
Sirt2	NAD-dependent protein deacetylase sirtuin-2 OS=Mus musculus GN=Sirt2 PE=1 SV=2	SIR2	2.59e-06	4.21e-07	6.15203
Hcn1	Potassium/sodium hyperpolarization-activated cyclic nucleotide-gated channel 1 OS=Mus musculus GN=Hcn1 PE=1 SV=1	HCN1	2.63e-06	4.28e-07	12.3469
Atp6v1c1	V-type proton ATPase subunit C 1 OS=Mus musculus GN=Atp6v1c1 PE=1 SV=4	VATC1	2.64e-06	4.28e-07	2.55904
Lasp1	LIM and SH3 domain protein 1 OS=Mus musculus GN=Lasp1 PE=1 SV=1	LASP1	2.7e-06	4.37e-07	3.03649
Stum	Protein stum homolog OS=Mus musculus GN=Stum PE=1 SV=1	A0A1B0GS08	2.77e-06	4.47e-07	39.6205
Ddc	Aromatic-L-amino-acid decarboxylase OS=Mus musculus GN=Ddc PE=1 SV=1	DDC	2.79e-06	4.5e-07	8.30318
Scn1a	Sodium channel protein type 1 subunit alpha OS=Mus musculus GN=Scn1a PE=1 SV=1	SCN1A	2.82e-06	4.54e-07	6.76172
Atp5a1	ATP synthase subunit alpha, mitochondrial OS=Mus musculus GN=Atp5a1 PE=1 SV=1	ATPA	2.88e-06	4.63e-07	2.18279
Tom1l2	TOM1-like protein 2 OS=Mus musculus GN=Tom1l2 PE=1 SV=1	TM1L2	3.1e-06	4.95e-07	5.23807
Hebp1	Heme-binding protein 1 OS=Mus musculus GN=Hebp1 PE=1 SV=1	A0A140T8J4	3.19e-06	5.08e-07	4.32918
Ache	Carboxylic ester hydrolase OS=Mus musculus GN=Ache PE=1 SV=1	A0A0G2JDM6	3.34e-06	5.3e-07	5.93166
Acot7	Cytosolic acyl coenzyme A thioester hydrolase OS=Mus musculus GN=Acot7 PE=1 SV=2	BACH	3.36e-06	5.32e-07	2.39251
Flot2	Flotillin-2 OS=Mus musculus GN=Flot2 PE=1 SV=2	FLOT2	3.41e-06	5.39e-07	2.36871
Agfg2	Arf-GAP domain and FG repeat-containing protein 2 OS=Mus musculus GN=Agfg2 PE=1 SV=1	AGFG2	3.45e-06	5.45e-07	5.10741
Dclk2	Serine/threonine-protein kinase DCLK2 OS=Mus musculus GN=Dclk2 PE=1 SV=1	DCLK2	3.45e-06	5.44e-07	4.60073
Ndufa12	NADH dehydrogenase [ubiquinone] 1 alpha subcomplex subunit 12 OS=Mus musculus GN=Ndufa12 PE=1 SV=2	NDUAC	3.46e-06	5.45e-07	5.65285
Tmem121b	Cat eye syndrome chromosome region, candidate 6 homolog (Human) OS=Mus musculus GN=Tmem121b PE=1 SV=1	B2RQD1	3.47e-06	5.47e-07	334.43
Elavl2	ELAV-like protein OS=Mus musculus GN=Elavl2 PE=1 SV=1	B1AXZ4	3.49e-06	5.49e-07	6.53776
Pcsk1n	ProSAAS OS=Mus musculus GN=Pcsk1n PE=1 SV=2	PCSK1	3.5e-06	5.51e-07	3.08518
Pcca	Propionyl-CoA carboxylase alpha chain, mitochondrial OS=Mus musculus GN=Pcca PE=1 SV=2	PCCA	3.55e-06	5.56e-07	4.29328
Mpp3	MAGUK p55 subfamily member 3 OS=Mus musculus GN=Mpp3 PE=1 SV=1	Q6XE40	3.59e-06	5.62e-07	17.1206
Trim46	Tripartite motif-containing protein 46 OS=Mus musculus GN=Trim46 PE=1 SV=1	D3YXA6	3.69e-06	5.76e-07	354.928
Psmb5	Proteasome subunit beta type-5 OS=Mus musculus GN=Psmb5 PE=1 SV=3	PSB5	3.7e-06	5.77e-07	5.0907
Ablim2	Actin-binding LIM protein 2 OS=Mus musculus GN=Ablim2 PE=1 SV=1	ABLM2	3.71e-06	5.78e-07	6.55746
Cacnb4	Calcium channel, voltage-dependent, beta 4 subunit OS=Mus musculus GN=Cacnb4 PE=4 SV=1	A2ATZ8	3.79e-06	5.88e-07	4.17886
Mcu	Calcium uniporter protein, mitochondrial OS=Mus musculus GN=Mcu PE=1 SV=2	MCU	3.93e-06	6.09e-07	2.32028
Pi4ka	Phosphatidylinositol 4-kinase alpha OS=Mus musculus GN=Pi4ka PE=1 SV=1	A0A140T8I9	3.98e-06	6.17e-07	6.89335
Setd7	Histone-lysine N-methyltransferase SETD7 OS=Mus musculus GN=Setd7 PE=1 SV=2	SETD7	4.02e-06	6.21e-07	4.5537
Ndufa6	NADH dehydrogenase [ubiquinone] 1 alpha subcomplex subunit 6 OS=Mus musculus GN=Ndufa6 PE=1 SV=1	NDUA6	4.06e-06	6.28e-07	5.40585
Rgs6	Regulator of G-protein signaling 6 OS=Mus musculus GN=Rgs6 PE=1 SV=2	RGS6	4.11e-06	6.34e-07	6.71218
Trio	Triple functional domain protein OS=Mus musculus GN=Trio PE=1 SV=3	TRIO	4.13e-06	6.36e-07	4.20061
Pmm1	Phosphomannomutase 1 OS=Mus musculus GN=Pmm1 PE=1 SV=1	PMM1	4.2e-06	6.47e-07	3.50482
Dnm1l	Dynamin-1-like protein OS=Mus musculus GN=Dnm1l PE=1 SV=2	DNM1L	4.26e-06	6.54e-07	2.17756
Ryr2	Ryanodine receptor 2 OS=Mus musculus GN=Ryr2 PE=1 SV=1	RYR2	4.38e-06	6.71e-07	44.2532
Idh3b	Isocitrate dehydrogenase [NAD] subunit, mitochondrial OS=Mus musculus GN=Idh3b PE=1 SV=1	Q91VA7	4.39e-06	6.73e-07	4.04131
Crocc	Rootletin OS=Mus musculus GN=Crocc PE=1 SV=2	CROCC	4.44e-06	6.79e-07	1.98321
Camk4	Calcium/calmodulin-dependent protein kinase type IV OS=Mus musculus GN=Camk4 PE=1 SV=2	KCC4	4.55e-06	6.94e-07	3.06464
Nckap1	Nckap1 protein (Fragment) OS=Mus musculus GN=Nckap1 PE=2 SV=1	A1L0U6	4.56e-06	6.94e-07	2.47316
Necab2	N-terminal EF-hand calcium-binding protein 2 OS=Mus musculus GN=Necab2 PE=1 SV=1	NECA2	4.57e-06	6.95e-07	321.582
Gm43796	Predicted gene 43796 OS=Mus musculus GN=Gm43796 PE=4 SV=1	A0A0J9YV32	4.66e-06	7.08e-07	4.23378
Bdh1	D-beta-hydroxybutyrate dehydrogenase, mitochondrial OS=Mus musculus GN=Bdh1 PE=1 SV=2	BDH	4.82e-06	7.31e-07	2.49825
Ank3	Ankyrin-3 (Fragment) OS=Mus musculus GN=Ank3 PE=1 SV=1	S4R2K9	4.91e-06	7.43e-07	6.45317
Abi1	Abl interactor 1 OS=Mus musculus GN=Abi1 PE=1 SV=3	ABI1	4.97e-06	7.51e-07	2.36642
Nefh	Neurofilament heavy polypeptide OS=Mus musculus GN=Nefh PE=1 SV=3	NFH	4.97e-06	7.51e-07	6.77392
Ehd3	EH domain-containing protein 3 OS=Mus musculus GN=Ehd3 PE=1 SV=2	EHD3	5.03e-06	7.58e-07	2.72406
Atp2b1	Plasma membrane calcium-transporting ATPase 1 (Fragment) OS=Mus musculus GN=Atp2b1 PE=1 SV=1	A0A1W2P772	5.22e-06	7.87e-07	8.28192
Plppr4	Phospholipid phosphatase-related protein type 4 (Fragment) OS=Mus musculus GN=Plppr4 PE=1 SV=1	A0A0G2JGY9	5.39e-06	8.1e-07	2.44468
Slc25a22	Mitochondrial glutamate carrier 1 OS=Mus musculus GN=Slc25a22 PE=1 SV=1	GHC1	5.4e-06	8.11e-07	4.9893
Pgrmc1	Membrane-associated progesterone receptor component 1 OS=Mus musculus GN=Pgrmc1 PE=1 SV=4	PGRC1	5.5e-06	8.25e-07	1.81916
Ank3	Ankyrin-3 (Fragment) OS=Mus musculus GN=Ank3 PE=1 SV=1	A0A087WRU2	5.54e-06	8.3e-07	13.5065
Ctbp1	C-terminal-binding protein 1 OS=Mus musculus GN=Ctbp1 PE=1 SV=1	A0A0J9YU62	5.58e-06	8.35e-07	2.17395
Sort1	Sortilin OS=Mus musculus GN=Sort1 PE=1 SV=1	SORT	5.66e-06	8.46e-07	2.75409
Aldoa	Fructose-bisphosphate aldolase A OS=Mus musculus GN=Aldoa PE=1 SV=2	ALDOA	6.11e-06	9.06e-07	2.09713
Gm10250	ATP synthase subunit d, mitochondrial OS=Mus musculus GN=Gm10250 PE=3 SV=1	G3X9L6	6.32e-06	9.35e-07	2.02049
Cnp	2',3'-cyclic-nucleotide 3'-phosphodiesterase OS=Mus musculus GN=Cnp PE=2 SV=1	Q3TYV5	6.38e-06	9.44e-07	5.6603
Cacna2d3	Voltage-dependent calcium channel subunit alpha-2/delta-3 OS=Mus musculus GN=Cacna2d3 PE=1 SV=1	CA2D3	6.4e-06	9.45e-07	36.1503
Hdgfl3	Hepatoma-derived growth factor-related protein 3 OS=Mus musculus GN=Hdgfl3 PE=1 SV=2	HDGR3	6.41e-06	9.46e-07	3.73757
Nipsnap2	Protein NipSnap homolog 2 OS=Mus musculus GN=Nipsnap2 PE=1 SV=1	NIPS2	6.93e-06	1.02e-06	4.07533
Mlf2	Myeloid leukemia factor 2 OS=Mus musculus GN=Mlf2 PE=1 SV=1	MLF2	7.05e-06	1.03e-06	2.49007
Cycs	Cytochrome c, somatic OS=Mus musculus GN=Cycs PE=1 SV=2	CYC	7.13e-06	1.04e-06	2.64089
Vdac2	Voltage-dependent anion-selective channel protein 2 OS=Mus musculus GN=Vdac2 PE=1 SV=1	G3UX26	7.38e-06	1.08e-06	2.16097
Tuba1a	Tubulin alpha-1A chain OS=Mus musculus GN=Tuba1a PE=1 SV=1	TBA1A	7.54e-06	1.1e-06	3.39686
Prkacb	cAMP-dependent protein kinase catalytic subunit beta OS=Mus musculus GN=Prkacb PE=1 SV=2	KAPCB	7.66e-06	1.11e-06	3.46598
Fkbp1a	Peptidyl-prolyl cis-trans isomerase FKBP1A OS=Mus musculus GN=Fkbp1a PE=1 SV=2	FKB1A	7.78e-06	1.13e-06	1.49813
Sptb	Spectrin beta chain OS=Mus musculus GN=Sptb PE=2 SV=1	B2RX08	8.06e-06	1.17e-06	3.75407
Dlgap2	Disks large-associated protein 2 OS=Mus musculus GN=Dlgap2 PE=1 SV=1	Q0VF59	8.17e-06	1.18e-06	13.2901
Eno2	Gamma-enolase OS=Mus musculus GN=Eno2 PE=1 SV=2	ENOG	8.21e-06	1.18e-06	2.95468
Got2	Aspartate aminotransferase, mitochondrial OS=Mus musculus GN=Got2 PE=1 SV=1	AATM	8.26e-06	1.19e-06	2.69069
Ermn	Ermin OS=Mus musculus GN=Ermn PE=1 SV=1	ERMIN	8.58e-06	1.23e-06	2.5289
Ncdn	Neurochondrin OS=Mus musculus GN=Ncdn PE=1 SV=1	NCDN	8.92e-06	1.28e-06	5.18776
Dlgap3	Disks large-associated protein 3 OS=Mus musculus GN=Dlgap3 PE=1 SV=1	B1AS06	9.03e-06	1.29e-06	413.709
Sv2a	Synaptic vesicle glycoprotein 2A OS=Mus musculus GN=Sv2a PE=1 SV=1	SV2A	9.34e-06	1.33e-06	2.47017
Atp5j	ATP synthase-coupling factor 6, mitochondrial OS=Mus musculus GN=Atp5j PE=1 SV=1	ATP5J	9.48e-06	1.35e-06	2.31943
Mtmr1	Myotubularin-related protein 1 OS=Mus musculus GN=Mtmr1 PE=1 SV=1	MTMR1	9.49e-06	1.35e-06	4.90181
Ntm	Neurotrimin OS=Mus musculus GN=Ntm PE=1 SV=2	NTRI	9.54e-06	1.36e-06	5.90516
Pex5l	PEX5-related protein OS=Mus musculus GN=Pex5l PE=1 SV=1	D3YYH0	9.61e-06	1.37e-06	8.25345
Gna11	Guanine nucleotide-binding protein subunit alpha-11 OS=Mus musculus GN=Gna11 PE=1 SV=1	GNA11	9.78e-06	1.39e-06	6.51461
Arhgef9	Rho guanine nucleotide exchange factor 9 OS=Mus musculus GN=Arhgef9 PE=1 SV=1	A0A0G2JE35	9.8e-06	1.39e-06	4.71607
Pitpna	Phosphatidylinositol transfer protein alpha isoform OS=Mus musculus GN=Pitpna PE=1 SV=1	J3QPW1	9.85e-06	1.4e-06	1.86974
Mccc2	Mccc2 protein (Fragment) OS=Mus musculus GN=Mccc2 PE=1 SV=1	Q6PD20	9.97e-06	1.41e-06	5.24995
Osbpl6	Oxysterol-binding protein (Fragment) OS=Mus musculus GN=Osbpl6 PE=2 SV=1	Q5DTM2	9.97e-06	1.41e-06	292.246
Gng12	Guanine nucleotide-binding protein subunit gamma (Fragment) OS=Mus musculus GN=Gng12 PE=1 SV=1	A0A0N4SVT3	1.01e-05	1.43e-06	2.87339
Rbfox3	RNA binding protein fox-1 homolog 3 OS=Mus musculus GN=Rbfox3 PE=1 SV=2	RFOX3	1.01e-05	1.43e-06	3.99562
Atp5d	ATP synthase subunit delta, mitochondrial OS=Mus musculus GN=Atp5d PE=1 SV=1	ATPD	1.04e-05	1.46e-06	2.39148
Atp5b	ATP synthase subunit beta, mitochondrial OS=Mus musculus GN=Atp5b PE=1 SV=2	ATPB	1.07e-05	1.5e-06	2.05512
Gprc5b	G protein-coupled receptor family C group 5 member B variant 2 OS=Mus musculus GN=Gprc5b PE=1 SV=1	D2DFA9	1.07e-05	1.51e-06	9.50313
Rogdi	Protein rogdi homolog OS=Mus musculus GN=Rogdi PE=1 SV=2	ROGDI	1.1e-05	1.54e-06	539.668
Slc25a11	Mitochondrial 2-oxoglutarate/malate carrier protein OS=Mus musculus GN=Slc25a11 PE=1 SV=3	M2OM	1.1e-05	1.54e-06	3.70995
Serpinb1a	Leukocyte elastase inhibitor A OS=Mus musculus GN=Serpinb1a PE=1 SV=1	ILEUA	1.12e-05	1.56e-06	4.6001
Slc38a3	Sodium-coupled neutral amino acid transporter 3 (Fragment) OS=Mus musculus GN=Slc38a3 PE=1 SV=1	A0A0A6YWF5	1.13e-05	1.57e-06	7.20622
Atp6v1g2	V-type proton ATPase subunit G OS=Mus musculus GN=Atp6v1g2 PE=1 SV=1	B0V2H4	1.15e-05	1.6e-06	9.30024
Itpr1	Inositol 1,4,5-trisphosphate receptor type 1 OS=Mus musculus GN=Itpr1 PE=1 SV=2	ITPR1	1.18e-05	1.64e-06	2.34182
Sfxn5	Sideroflexin-5 OS=Mus musculus GN=Sfxn5 PE=1 SV=2	SFXN5	1.19e-05	1.65e-06	18.664
Rab12	Ras-related protein Rab-12 OS=Mus musculus GN=Rab12 PE=1 SV=3	RAB12	1.19e-05	1.65e-06	2.50269
Vamp1	Vesicle-associated membrane protein 1 OS=Mus musculus GN=Vamp1 PE=1 SV=1	VAMP1	1.22e-05	1.68e-06	13.8571
Slc6a17	Transporter OS=Mus musculus GN=Slc6a17 PE=1 SV=1	A0A0R4J087	1.26e-05	1.74e-06	5.94108
Dnajc11	DnaJ homolog subfamily C member 11 OS=Mus musculus GN=Dnajc11 PE=1 SV=2	DJC11	1.27e-05	1.75e-06	2.1739
Gprin1	G protein-regulated inducer of neurite outgrowth 1 OS=Mus musculus GN=Gprin1 PE=1 SV=2	GRIN1	1.29e-05	1.77e-06	11.6905
Micu1	Calcium uptake protein 1, mitochondrial OS=Mus musculus GN=Micu1 PE=1 SV=1	MICU1	1.31e-05	1.8e-06	2.43648
Ndufs8	Uncharacterized protein OS=Mus musculus GN=Ndufs8 PE=2 SV=1	Q3UY05	1.34e-05	1.83e-06	9.35704
Dock3	Dedicator of cytokinesis protein 3 OS=Mus musculus GN=Dock3 PE=1 SV=1	DOCK3	1.41e-05	1.92e-06	4.40905
Gdap1l1	Ganglioside-induced differentiation-associated protein 1-like 1 OS=Mus musculus GN=Gdap1l1 PE=1 SV=1	GD1L1	1.44e-05	1.96e-06	12.5113
Wdr13	Memory-related protein OS=Mus musculus GN=Wdr13 PE=2 SV=1	Q8K412	1.47e-05	2e-06	3.38645
Sema7a	Semaphorin-7A OS=Mus musculus GN=Sema7a PE=1 SV=1	SEM7A	1.51e-05	2.06e-06	1.80916
Sec14l2	SEC14-like protein 2 OS=Mus musculus GN=Sec14l2 PE=1 SV=1	S14L2	1.51e-05	2.06e-06	5.36634
45541	Septin-6 OS=Mus musculus GN=Sept6 PE=1 SV=4	SEPT6	1.55e-05	2.1e-06	5.18281
Epdr1	Mammalian ependymin-related protein 1 OS=Mus musculus GN=Epdr1 PE=1 SV=1	EPDR1	1.59e-05	2.15e-06	8.68063
Atp6ap1	V-type proton ATPase subunit S1 OS=Mus musculus GN=Atp6ap1 PE=1 SV=1	VAS1	1.59e-05	2.15e-06	5.35864
Lrrc7	Leucine-rich repeat-containing protein 7 (Fragment) OS=Mus musculus GN=Lrrc7 PE=1 SV=1	A0A0G2JFZ5	1.74e-05	2.34e-06	10.4791
Vdac1	Voltage-dependent anion-selective channel protein 1 OS=Mus musculus GN=Vdac1 PE=1 SV=3	VDAC1	1.74e-05	2.33e-06	2.72935
Mink1	Misshapen-like kinase 1 (Fragment) OS=Mus musculus GN=Mink1 PE=1 SV=1	F7AMS7	1.78e-05	2.39e-06	8.54945
Ppp5c	Serine/threonine-protein phosphatase 5 OS=Mus musculus GN=Ppp5c PE=1 SV=3	PPP5	1.83e-05	2.44e-06	1.87198
As3mt	Arsenite methyltransferase OS=Mus musculus GN=As3mt PE=1 SV=2	AS3MT	1.85e-05	2.47e-06	2.60229
Gnai2	Guanine nucleotide-binding protein G(i) subunit alpha-2 OS=Mus musculus GN=Gnai2 PE=1 SV=5	GNAI2	1.87e-05	2.5e-06	1.53299
Ndufa7	NADH dehydrogenase OS=Mus musculus GN=Ndufa7 PE=2 SV=1	A0A068BGR9	1.9e-05	2.54e-06	20.4965
Atp5k	ATP synthase, H+ transporting, mitochondrial F1F0 complex, subunit e OS=Mus musculus GN=Atp5k PE=2 SV=1	Q5EBI8	1.9e-05	2.54e-06	2.05353
Ankrd63	Ankyrin repeat domain-containing protein 63 OS=Mus musculus GN=Ankrd63 PE=1 SV=1	ANR63	1.97e-05	2.62e-06	22.218
Pacs1	Phosphofurin acidic cluster sorting protein 1 OS=Mus musculus GN=Pacs1 PE=1 SV=2	PACS1	1.97e-05	2.62e-06	4.6626
Ppfia2	Liprin-alpha-2 OS=Mus musculus GN=Ppfia2 PE=1 SV=2	LIPA2	1.98e-05	2.64e-06	9.80644
Cs	Citrate synthase, mitochondrial OS=Mus musculus GN=Cs PE=1 SV=1	CISY	2e-05	2.65e-06	1.81802
Hdhd2	Haloacid dehalogenase-like hydrolase domain-containing protein 2 OS=Mus musculus GN=Hdhd2 PE=1 SV=2	HDHD2	2.01e-05	2.66e-06	1.88355
Rasgrp2	RAS guanyl-releasing protein 2 OS=Mus musculus GN=Rasgrp2 PE=1 SV=2	GRP2	2.05e-05	2.72e-06	13.8836
Shisa4	Protein shisa-4 OS=Mus musculus GN=Shisa4 PE=1 SV=1	SHSA4	2.1e-05	2.78e-06	11.4165
Aldh6a1	Methylmalonate-semialdehyde dehydrogenase [acylating], mitochondrial OS=Mus musculus GN=Aldh6a1 PE=1 SV=1	MMSA	2.12e-05	2.8e-06	1.6427
[truncated: 428 more rows]
