# Supplementary material for: Plasma-to-tumour tissue integrated proteomics using nano-omics for biomarker discovery in glioblastoma
Source: Nat Commun. 2025 Apr 10;16:3412. doi: 10.1038/s41467-025-58252-0 (PMC11986092; doi:10.1038/s41467-025-58252-0)
Supplement: Supplementary file 15 — Supplementary Data 13 [file 41467_2025_58252_MOESM15_ESM.xlsx]

## Sheet: Supplementary Data 13
Supplementary Data 13. Full list of commonly identified differential abundant proteins identified by Progenesis analysis between mouse blood and brain tissue. Only proteins with a p value < 0.05 by one-way ANOVA test are shown.
Gene name	Description	Accession	Blood Anova p value	Blood q value	Blood Max fold change	Brain tissue Anova p value	Brain q value	Brain tissue Max fold change
D7 (n = 42)
Adh5	Alcohol dehydrogenase class-3 OS=Mus musculus GN=Adh5 PE=1 SV=3	ADHX	0.0306034	0.811697	2.09081	0.047023	0.00561454	1.42683
Arl8b	ADP-ribosylation factor-like protein 8B OS=Mus musculus GN=Arl8b PE=1 SV=1	A0A0N4SVB8	0.008082	0.777057	1.27213	1.07e-05	4.49e-06	1.82646
Atp1b3	Sodium/potassium-transporting ATPase subunit beta-3 OS=Mus musculus GN=Atp1b3 PE=1 SV=1	AT1B3	0.0114096	0.811697	1.59674	0.00992486	0.00136882	1.7531
Basp1	Brain acid soluble protein 1 OS=Mus musculus GN=Basp1 PE=1 SV=3	BASP1	0.0241602	0.811697	2.04365	0.00108462	0.000192297	3.70202
Cfl1	Cofilin-1 OS=Mus musculus GN=Cfl1 PE=1 SV=3	COF1	0.0227649	0.811697	1.64171	0.0164185	0.00215516	1.26006
Cycs	Cytochrome c, somatic OS=Mus musculus GN=Cycs PE=1 SV=2	CYC	0.00516814	0.678148	2.62793	2.9e-06	1.86e-06	3.07182
Dlat	Dihydrolipoyllysine-residue acetyltransferase component of pyruvate dehydrogenase complex, mitochondrial OS=Mus musculus GN=Dlat PE=1 SV=2	ODP2	0.0195949	0.811697	1.94332	2.4e-05	8.24e-06	7.61684
Dsp	Desmoplakin OS=Mus musculus GN=Dsp PE=1 SV=1	DESP	0.0151167	0.811697	4.81642	0.000569541	0.000109377	11.0376
Fabp3	Fatty acid-binding protein, heart OS=Mus musculus GN=Fabp3 PE=1 SV=5	FABPH	0.0341225	0.811697	2.43939	1.01e-05	4.35e-06	4.2408
Fabp5	Fatty acid-binding protein, epidermal OS=Mus musculus GN=Fabp5 PE=1 SV=3	FABP5	0.0175674	0.811697	2.39249	0.000338496	7.02e-05	2.27709
Gna11	Guanine nucleotide-binding protein subunit alpha-11 OS=Mus musculus GN=Gna11 PE=1 SV=1	GNA11	0.0297357	0.811697	1.81452	0.00703696	0.00100762	71.1528
Gnai3	Guanine nucleotide-binding protein G(k) subunit alpha OS=Mus musculus GN=Gnai3 PE=1 SV=3	GNAI3	0.0424847	0.811697	1.58454	0.00393316	0.000593262	1.7665
Gnaz	Guanine nucleotide-binding protein G(z) subunit alpha OS=Mus musculus GN=Gnaz PE=1 SV=4	GNAZ	0.0135419	0.811697	1.998	3.09e-08	1.41e-07	14.7073
Gnb2	Guanine nucleotide-binding protein G(I)/G(S)/G(T) subunit beta-2 OS=Mus musculus GN=Gnb2 PE=1 SV=3	GBB2	0.043495	0.811697	1.51017	3.01e-07	4.85e-07	8.75908
Itga6	Integrin alpha-6 OS=Mus musculus GN=Itga6 PE=1 SV=3	ITA6	0.0186713	0.811697	1.31309	0.000239768	5.24e-05	10.0249
Krt2	Keratin, type II cytoskeletal 2 epidermal OS=Mus musculus GN=Krt2 PE=1 SV=1	K22E	0.000750269	0.386503	3.25356	0.000964419	0.000173175	5.57428
Krt79	Keratin, type II cytoskeletal 79 OS=Mus musculus GN=Krt79 PE=1 SV=2	K2C79	0.0285897	0.811697	3.70453	0.000703755	0.000131936	7.95079
Mpp6	Membrane protein, palmitoylated 6 (MAGUK p55 subfamily member 6), isoform CRA_b OS=Mus musculus GN=Mpp6 PE=2 SV=1	Q3UN60	0.00469994	0.678148	2.38164	7.93e-06	3.74e-06	4.38842
Mthfd1	C-1-tetrahydrofolate synthase, cytoplasmic OS=Mus musculus GN=Mthfd1 PE=1 SV=4	C1TC	0.0371132	0.811697	1.38548	6.21e-05	1.72e-05	2.68877
Ndrg1	Protein NDRG1 OS=Mus musculus GN=Ndrg1 PE=1 SV=1	NDRG1	0.0226874	0.811697	1.8278	7.78e-06	3.69e-06	7.13754
Pcyox1l	Prenylcysteine oxidase-like OS=Mus musculus GN=Pcyox1l PE=1 SV=1	PCYXL	0.00930579	0.777057	1.74356	2.31e-05	8.04e-06	3.03009
Pdhx	Pyruvate dehydrogenase protein X component, mitochondrial OS=Mus musculus GN=Pdhx PE=1 SV=1	ODPX	0.000989325	0.386503	2.39858	4.08e-05	1.25e-05	5.97866
Pfn1	Profilin-1 OS=Mus musculus GN=Pfn1 PE=1 SV=2	PROF1	0.0400274	0.811697	1.75412	1.79e-06	1.33e-06	2.39728
Plin3	Perilipin-3 OS=Mus musculus GN=Plin3 PE=1 SV=1	PLIN3	0.0257245	0.811697	2.54804	8e-05	2.11e-05	3.50363
Plxna4	Plexin-A4 OS=Mus musculus GN=Plxna4 PE=1 SV=3	PLXA4	0.049222	0.811697	1.60557	2.08e-07	4.09e-07	12.9898
Ppa1	Inorganic pyrophosphatase OS=Mus musculus GN=Ppa1 PE=1 SV=1	IPYR	0.0224668	0.811697	1.82149	0.00797374	0.00112693	2.0241
Ppfia2	MKIAA4112 protein (Fragment) OS=Mus musculus GN=Ppfia2 PE=2 SV=1	Q5DTM9	0.0401752	0.811697	2.01811	0.000173487	3.99e-05	10.0082
Ppp2r1a	Serine/threonine-protein phosphatase 2A 65 kDa regulatory subunit A alpha isoform OS=Mus musculus GN=Ppp2r1a PE=1 SV=3	2AAA	0.0224159	0.811697	1.33711	0.00240669	0.00038089	2.66764
Rab7	MCG130610 OS=Mus musculus GN=Rab7 PE=1 SV=1	Q4FJQ0	0.0379434	0.811697	1.36335	0.0011744	0.000204877	1.73439
Rap1b	Ras-related protein Rap-1b OS=Mus musculus GN=Rap1b PE=1 SV=2	RAP1B	0.0254819	0.811697	1.64027	0.00429565	0.00064121	1.39093
Rps6ka3	Ribosomal protein S6 kinase alpha-3 OS=Mus musculus GN=Rps6ka3 PE=1 SV=1	B1AXN9	0.0148934	0.811697	1.50496	0.0102914	0.00141002	4.42248
Rras2	Ras-related protein R-Ras2 OS=Mus musculus GN=Rras2 PE=1 SV=1	RRAS2	0.049547	0.811697	1.45395	0.00654043	0.000944813	1.38209
Slc2a3	Solute carrier family 2, facilitated glucose transporter member 3 OS=Mus musculus GN=Slc2a3 PE=1 SV=1	GTR3	0.0485849	0.811697	1.52843	0.00215755	0.000345901	1.45342
Slc44a2	Choline transporter-like protein 2 OS=Mus musculus GN=Slc44a2 PE=1 SV=2	CTL2	0.0443221	0.811697	1.47153	0.00574314	0.000838651	1.77652
Sptbn2	Spectrin beta chain OS=Mus musculus GN=Sptbn2 PE=2 SV=1	Q3UGZ4	0.0221996	0.811697	1.74326	2.12e-05	7.52e-06	19.3736
Tagln2	Transgelin-2 OS=Mus musculus GN=Tagln2 PE=1 SV=4	TAGL2	0.0412498	0.811697	1.78899	1.22e-07	3.04e-07	9.11539
Thy1	Thy-1 membrane glycoprotein (Fragment) OS=Mus musculus GN=Thy1 PE=1 SV=1	A0A1L1SUX8	0.028485	0.811697	1.50522	0.000401388	8.13e-05	3.42593
Vat1	Synaptic vesicle membrane protein VAT-1 homolog OS=Mus musculus GN=Vat1 PE=1 SV=3	VAT1	0.0172211	0.811697	1.86323	0.00799637	0.00112873	2.18265
Vcl	Vinculin OS=Mus musculus GN=Vcl PE=1 SV=4	VINC	0.0104371	0.798367	3.8848	0.000219995	4.86e-05	2.37307
Vwa5a	von Willebrand factor A domain-containing protein 5A OS=Mus musculus GN=Vwa5a PE=1 SV=2	VMA5A	0.0394353	0.811697	2.52091	1.06e-05	4.49e-06	8.54552
Zyx	Zyxin OS=Mus musculus GN=Zyx PE=1 SV=2	ZYX	0.049802	0.811697	1.77682	0.00184927	0.000302084	2.88255
	Type I epidermal keratin mRNA, 3'end (Fragment) OS=Mus musculus PE=2 SV=1	Q61782	0.0235662	0.811697	2.47025	0.00130586	0.000223878	12.2301
D14 (n = 78)
Actn4	Alpha-actinin-4 OS=Mus musculus GN=Actn4 PE=1 SV=1	ACTN4	0.0276941	0.30176	1.84768	0.0204245	0.00216261	1.34621
Ahsg	Alpha-2-HS-glycoprotein OS=Mus musculus GN=Ahsg PE=1 SV=1	FETUA	0.0452078	0.306643	1.14769	3.32e-05	5.56e-06	9.42533
Aimp1	Aminoacyl tRNA synthase complex-interacting multifunctional protein 1 OS=Mus musculus GN=Aimp1 PE=1 SV=2	AIMP1	0.0131626	0.271127	2.15924	1.99e-07	7.49e-08	4.41254
Ap1b1	AP-1 complex subunit beta-1 OS=Mus musculus GN=Ap1b1 PE=1 SV=2	AP1B1	0.00498199	0.187662	1.40858	0.00868759	0.000969434	1.51628
Apoa4	Apolipoprotein A-IV OS=Mus musculus GN=Apoa4 PE=1 SV=3	APOA4	0.0267829	0.30176	2.66303	6.96e-06	1.39e-06	14.5716
Arcn1	Coatomer subunit delta OS=Mus musculus GN=Arcn1 PE=1 SV=2	COPD	0.00112164	0.147075	3.21938	2.97e-09	4.73e-09	5.03502
Atp6v1h	V-type proton ATPase subunit H OS=Mus musculus GN=Atp6v1h PE=1 SV=1	A0A0A6YWP6	0.0102968	0.229205	2.35427	7.49e-08	3.71e-08	3.62233
B2m	Beta-2-microglobulin OS=Mus musculus GN=B2m PE=1 SV=2	B2MG	0.0460483	0.306643	1.19385	1.01e-07	4.63e-08	39.744
Cad	CAD protein OS=Mus musculus GN=Cad PE=1 SV=1	PYR1	0.0436061	0.306643	1.87568	4.9e-10	1.63e-09	18.4573
Calr	Calreticulin OS=Mus musculus GN=Calr PE=1 SV=1	CALR	0.0166504	0.289313	3.16021	1.16e-06	3.1e-07	5.90251
Cct3	T-complex protein 1 subunit gamma OS=Mus musculus GN=Cct3 PE=1 SV=1	TCPG	0.0104095	0.229205	2.49805	3.48e-06	7.72e-07	2.82219
Cct5	T-complex protein 1 subunit epsilon OS=Mus musculus GN=Cct5 PE=1 SV=1	TCPE	0.026144	0.30176	2.11242	1.16e-06	3.09e-07	2.92588
Cct6a	T-complex protein 1 subunit zeta OS=Mus musculus GN=Cct6a PE=1 SV=3	TCPZ	0.0348912	0.30176	2.16773	1.69e-07	6.62e-08	3.49212
Cct7	T-complex protein 1 subunit eta OS=Mus musculus GN=Cct7 PE=1 SV=1	TCPH	0.0357583	0.30176	2.28194	2.79e-06	6.4e-07	3.31042
Copa	Coatomer subunit alpha OS=Mus musculus GN=Copa PE=1 SV=2	COPA	0.00535619	0.187662	1.97692	2.28e-08	1.69e-08	6.15122
Copb2	Coatomer subunit beta' OS=Mus musculus GN=Copb2 PE=1 SV=2	COPB2	0.0261353	0.30176	2.13035	1.53e-06	3.9e-07	2.60434
Copg1	Coatomer subunit gamma-1 OS=Mus musculus GN=Copg1 PE=1 SV=1	COPG1	0.00530389	0.187662	2.68876	9.16e-08	4.28e-08	9.05689
Cp	Ceruloplasmin OS=Mus musculus GN=Cp PE=1 SV=2	CERU	0.0404108	0.303374	2.68506	0.00878282	0.000978532	4.63192
Crocc	Rootletin OS=Mus musculus GN=Crocc PE=1 SV=2	CROCC	0.0250415	0.30176	2.03077	0.0230798	0.00242935	1.49315
Dars	Aspartate--tRNA ligase, cytoplasmic OS=Mus musculus GN=Dars PE=1 SV=2	SYDC	0.00812956	0.216296	1.83113	1.97e-06	4.78e-07	2.90294
Ddb1	DNA damage-binding protein 1 OS=Mus musculus GN=Ddb1 PE=1 SV=2	DDB1	0.00753701	0.209249	2.15939	0.000104268	1.56e-05	2.97031
Dhrs4	Uncharacterized protein OS=Mus musculus GN=Dhrs4 PE=2 SV=1	Q3UIB5	0.0228889	0.301353	6.27743	0.00633672	0.000722912	1.51293
Eea1	Early endosome antigen 1 OS=Mus musculus GN=Eea1 PE=1 SV=2	EEA1	0.0481335	0.308258	1.8891	0.0316275	0.00327362	1.38228
Eif3b	Eukaryotic translation initiation factor 3 subunit B OS=Mus musculus GN=Eif3b PE=1 SV=1	EIF3B	0.0302242	0.30176	1.56199	6.5e-06	1.31e-06	3.2363
Eif3f	Eukaryotic translation initiation factor 3 subunit F OS=Mus musculus GN=Eif3f PE=1 SV=2	EIF3F	0.0344697	0.30176	2.04797	1.05e-08	1.01e-08	9.50852
Eif3i	Eukaryotic translation initiation factor 3 subunit I OS=Mus musculus GN=Eif3i PE=1 SV=1	EIF3I	0.0178967	0.289313	1.4783	6.73e-09	8.25e-09	6.76034
Emilin1	EMILIN-1 OS=Mus musculus GN=Emilin1 PE=1 SV=1	EMIL1	0.0381482	0.30176	1.63681	1.35e-07	5.61e-08	166.785
Erap1	Endoplasmic reticulum aminopeptidase 1 OS=Mus musculus GN=Erap1 PE=1 SV=2	ERAP1	0.0173428	0.289313	3.24925	0.00290208	0.000347008	148.164
Fah	Fumarylacetoacetase OS=Mus musculus GN=Fah PE=1 SV=2	FAAA	0.0371545	0.30176	1.71923	0.046784	0.00475118	1.35816
FAM120A	Constitutive coactivator of PPAR-gamma-like protein 1 OS=Mus musculus GN=FAM120A PE=1 SV=2	F120A	0.038295	0.30176	2.01393	0.00153824	0.00019088	1.77578
Fasn	Fatty acid synthase OS=Mus musculus GN=Fasn PE=1 SV=2	FAS	0.0390353	0.30176	2.8615	0.000821267	0.000106682	1.55705
Fgb	Fibrinogen beta chain OS=Mus musculus GN=Fgb PE=1 SV=1	FIBB	0.0463413	0.306643	11.8143	1.36e-05	2.49e-06	10.5929
Fgg	Fibrinogen gamma chain OS=Mus musculus GN=Fgg PE=1 SV=1	FIBG	0.0458689	0.306643	12.6112	9.45e-07	2.63e-07	11.6966
Fkbp2	Peptidyl-prolyl cis-trans isomerase FKBP2 OS=Mus musculus GN=Fkbp2 PE=1 SV=1	FKBP2	0.0211082	0.299829	4.20513	0.000355011	4.87e-05	1.85165
Flnb	Filamin-B OS=Mus musculus GN=Flnb PE=1 SV=3	FLNB	0.0139851	0.274868	2.97713	5.25e-10	1.71e-09	16.4646
Ganab	Neutral alpha-glucosidase AB OS=Mus musculus GN=Ganab PE=1 SV=1	GANAB	0.00480712	0.187662	2.54398	6.79e-07	2.02e-07	4.897
Gc	Vitamin D-binding protein OS=Mus musculus GN=Gc PE=1 SV=2	VTDB	0.0280969	0.30176	1.95828	2e-05	3.51e-06	83.7103
Glul	Glutamine synthetase OS=Mus musculus GN=Glul PE=1 SV=6	GLNA	0.0302975	0.30176	1.32891	1.92e-06	4.68e-07	4.27773
Gphn	Gephyrin OS=Mus musculus GN=Gphn PE=1 SV=1	A0JNY3	0.0469402	0.30742	2.08109	0.000232737	3.28e-05	2.82569
Hgs	Hepatocyte growth factor-regulated tyrosine kinase substrate OS=Mus musculus GN=Hgs PE=1 SV=2	HGS	0.0278709	0.30176	1246.05	0.025023	0.0026223	1.23567
Hsp90aa1	Heat shock protein HSP 90-alpha OS=Mus musculus GN=Hsp90aa1 PE=1 SV=4	HS90A	0.0134081	0.2718	1.92948	0.000370653	5.06e-05	1.80628
Hsp90b1	Endoplasmin OS=Mus musculus GN=Hsp90b1 PE=1 SV=2	ENPL	0.0139899	0.274868	2.67904	1.36e-09	2.79e-09	9.70664
Hspa4	Heat shock 70 kDa protein 4 OS=Mus musculus GN=Hspa4 PE=1 SV=1	Q3U2G2	0.0483372	0.308258	1.99871	0.00153011	0.000189952	1.46372
Hspa5	78 kDa glucose-regulated protein OS=Mus musculus GN=Hspa5 PE=1 SV=3	GRP78	0.00161926	0.147075	2.88521	4.32e-08	2.61e-08	6.94414
Hspa8	Uncharacterized protein OS=Mus musculus GN=Hspa8 PE=2 SV=1	Q3TH56	0.0116154	0.251423	1.44231	0.00030166	4.18e-05	1.66744
Hspa9	Stress-70 protein, mitochondrial OS=Mus musculus GN=Hspa9 PE=1 SV=3	GRP75	0.0159382	0.286683	2.96989	1.61e-05	2.9e-06	2.91895
Hyou1	Hypoxia up-regulated protein 1 OS=Mus musculus GN=Hyou1 PE=1 SV=1	HYOU1	0.0225762	0.300721	3.95025	8.99e-07	2.53e-07	4.13286
Ilvbl	Acetolactate synthase-like protein OS=Mus musculus GN=Ilvbl PE=1 SV=1	ILVBL	0.0391463	0.30176	1.89768	1.27e-07	5.37e-08	4.65731
Kars	Lysine--tRNA ligase OS=Mus musculus GN=Kars PE=1 SV=1	SYK	0.00318276	0.187662	3.31593	1.11e-07	4.86e-08	6.80137
Lgals3bp	Galectin-3-binding protein OS=Mus musculus GN=Lgals3bp PE=1 SV=1	LG3BP	0.0220688	0.299829	1.55327	2.09e-07	7.77e-08	39.3305
Man2b1	Lysosomal alpha-mannosidase OS=Mus musculus GN=Man2b1 PE=1 SV=4	MA2B1	0.00920556	0.21771	5.00609	0.0101347	0.00111826	15.9186
Mars	Methionine--tRNA ligase, cytoplasmic OS=Mus musculus GN=Mars PE=1 SV=1	SYMC	0.000620927	0.0991227	3.99416	1.23e-05	2.29e-06	3.49322
Mthfd1	C-1-tetrahydrofolate synthase, cytoplasmic OS=Mus musculus GN=Mthfd1 PE=1 SV=4	C1TC	0.00379799	0.187662	2.96641	9.61e-05	1.46e-05	1.94237
Myo1b	Unconventional myosin-Ib OS=Mus musculus GN=Myo1b PE=1 SV=3	MYO1B	0.038042	0.30176	2.85805	0.000358661	4.92e-05	3.95289
Ndufv1	NADH dehydrogenase [ubiquinone] flavoprotein 1, mitochondrial OS=Mus musculus GN=Ndufv1 PE=1 SV=1	NDUV1	0.00284508	0.181671	2.12366	1.63e-08	1.34e-08	2.61568
P4hb	Protein disulfide-isomerase OS=Mus musculus GN=P4hb PE=1 SV=2	PDIA1	0.00212548	0.157436	3.95209	1.01e-08	9.9e-09	10.6721
Pdia3	Protein disulfide-isomerase A3 OS=Mus musculus GN=Pdia3 PE=1 SV=2	PDIA3	0.0191459	0.294591	3.32427	5.33e-08	2.99e-08	6.08781
Pdia4	Protein disulfide-isomerase A4 OS=Mus musculus GN=Pdia4 PE=1 SV=1	A0A0R4J0Z1	0.0172881	0.289313	5.11711	1.85e-07	7.11e-08	8.42795
Pdia6	Uncharacterized protein OS=Mus musculus GN=Pdia6 PE=2 SV=1	Q3THH1	0.0272795	0.30176	4.94908	9.84e-08	4.51e-08	12.7665
Pgam1	Phosphoglycerate mutase 1 OS=Mus musculus GN=Pgam1 PE=1 SV=3	PGAM1	0.0396962	0.30176	1.81076	0.000301317	4.18e-05	2.01442
Ppic	Peptidyl-prolyl cis-trans isomerase C OS=Mus musculus GN=Ppic PE=1 SV=1	PPIC	0.00893238	0.21771	2.0156	2.14e-09	3.88e-09	16.8177
Prdx4	Peroxiredoxin-4 OS=Mus musculus GN=Prdx4 PE=1 SV=1	PRDX4	0.0302241	0.30176	2.63878	2.44e-09	4.24e-09	5.00731
Prkcsh	Glucosidase 2 subunit beta OS=Mus musculus GN=Prkcsh PE=1 SV=1	GLU2B	0.0460464	0.306643	3.19861	1.84e-05	3.26e-06	5.85108
Ptpra	Receptor-type tyrosine-protein phosphatase alpha OS=Mus musculus GN=Ptpra PE=1 SV=3	PTPRA	0.0226054	0.300721	1.6676	0.000116893	1.74e-05	2.19672
Rab1A	Ras-related protein Rab-1A OS=Mus musculus GN=Rab1A PE=1 SV=3	RAB1A	0.0322732	0.30176	1.40125	0.0317306	0.00328309	1.27252
Rab4a	Ras-related protein Rab-4A OS=Mus musculus GN=Rab4a PE=1 SV=2	RAB4A	0.0372804	0.30176	2.87467	0.000183457	2.64e-05	2.03923
Rars	Arginine--tRNA ligase, cytoplasmic OS=Mus musculus GN=Rars PE=1 SV=2	SYRC	0.00489132	0.187662	2.50713	2.56e-08	1.83e-08	10.2893
Rrbp1	Ribosome-binding protein 1 OS=Mus musculus GN=Rrbp1 PE=1 SV=2	RRBP1	0.00636496	0.208427	2.42158	3.28e-10	1.24e-09	12.4947
Rtcb	tRNA-splicing ligase RtcB homolog OS=Mus musculus GN=Rtcb PE=1 SV=1	RTCB	0.0498265	0.308899	2.25603	4.16e-09	5.97e-09	3.80838
Sdhb	Succinate dehydrogenase [ubiquinone] iron-sulfur subunit, mitochondrial OS=Mus musculus GN=Sdhb PE=1 SV=1	SDHB	0.0490559	0.308258	1.53081	6.34e-06	1.29e-06	1.82927
Sirpa	Tyrosine-protein phosphatase non-receptor type substrate 1 OS=Mus musculus GN=Sirpa PE=1 SV=1	E0CYM8	0.0415387	0.303374	2.51075	7.7e-07	2.22e-07	4.90573
Sptan1	Spectrin alpha chain, non-erythrocytic 1 OS=Mus musculus GN=Sptan1 PE=1 SV=1	A3KGU7	0.0255176	0.30176	2.07321	4.98e-06	1.05e-06	3.82472
Sptbn1	Spectrin beta chain, non-erythrocytic 1 OS=Mus musculus GN=Sptbn1 PE=1 SV=2	SPTB2	0.0436306	0.306643	2.45015	1.24e-07	5.29e-08	4.27221
Srsf6	Serine/arginine-rich splicing factor 6 OS=Mus musculus GN=Srsf6 PE=1 SV=1	SRSF6	0.0019104	0.152485	7.23807	7.08e-09	8.36e-09	6.88374
Tcp1	T-complex protein 1 subunit alpha OS=Mus musculus GN=Tcp1 PE=1 SV=3	TCPA	0.0189136	0.294591	2.1131	3.43e-07	1.17e-07	3.1688
Tgm1	Protein-glutamine gamma-glutamyltransferase K OS=Mus musculus GN=Tgm1 PE=1 SV=1	A0A0R4J293	0.0308042	0.30176	2.01813	0.000432248	5.87e-05	5.39789
Tnc	Tenascin OS=Mus musculus GN=Tnc PE=1 SV=1	TENA	0.00789055	0.214404	1.34844	7.35e-06	1.45e-06	6.02987
Tpp1	Tripeptidyl-peptidase 1 OS=Mus musculus GN=Tpp1 PE=1 SV=2	TPP1	0.00725143	0.209249	2.38178	0.000498185	6.68e-05	2.07663
D18 (n = 132)
Acaa2	3-ketoacyl-CoA thiolase, mitochondrial OS=Mus musculus GN=Acaa2 PE=1 SV=3	THIM	0.0168985	0.150749	3.07357	0.00028787	3.17e-05	1.51637
Add3	Gamma-adducin OS=Mus musculus GN=Add3 PE=1 SV=2	ADDG	0.0061963	0.124884	3.78858	1.83e-07	4.18e-08	6.47033
Ahcy	Adenosylhomocysteinase OS=Mus musculus GN=Ahcy PE=1 SV=3	SAHH	0.025131	0.164256	1.77006	8.7e-07	1.6e-07	3.14077
Ahsa1	Activator of 90 kDa heat shock protein ATPase homolog 1 OS=Mus musculus GN=Ahsa1 PE=1 SV=2	AHSA1	0.0436557	0.192224	3.2712	0.000485311	5.19e-05	2.25545
Ahsg	Alpha-2-HS-glycoprotein OS=Mus musculus GN=Ahsg PE=1 SV=1	FETUA	0.0436842	0.192224	1.58756	4.39e-07	8.9e-08	20.5057
Akr1b1	Aldose reductase OS=Mus musculus GN=Akr1b1 PE=1 SV=3	ALDR	0.019022	0.152975	1.45419	4.04e-08	1.21e-08	3.87664
Aldh2	Aldehyde dehydrogenase, mitochondrial OS=Mus musculus GN=Aldh2 PE=1 SV=1	ALDH2	0.0487839	0.195191	5.77243	4.45e-05	5.51e-06	1.55277
Alox5ap	Arachidonate 5-lipoxygenase-activating protein OS=Mus musculus GN=Alox5ap PE=1 SV=2	AL5AP	0.0416751	0.189837	2.14081	7.89e-09	3.36e-09	19.953
Anxa1	Annexin A1 OS=Mus musculus GN=Anxa1 PE=1 SV=2	ANXA1	0.0350874	0.182525	1.33294	3.04e-10	3.57e-10	65.8281
Apoe	Apolipoprotein E OS=Mus musculus GN=Apoe PE=1 SV=2	APOE	0.000721655	0.0659518	3.99151	2.69e-05	3.47e-06	1.90767
Ass1	Argininosuccinate synthase OS=Mus musculus GN=Ass1 PE=1 SV=1	ASSY	0.00194747	0.0834911	8.34452	0.00856539	0.000790666	1.7587
Atic	Bifunctional purine biosynthesis protein PURH OS=Mus musculus GN=Atic PE=1 SV=2	PUR9	0.0137457	0.1474	1.48996	3.36e-08	1.04e-08	9.85717
Atp6v1a	V-type proton ATPase catalytic subunit A OS=Mus musculus GN=Atp6v1a PE=1 SV=2	VATA	0.0181395	0.151002	1.48668	2.93e-10	3.48e-10	4.67944
Atp8a1	Phospholipid-transporting ATPase OS=Mus musculus GN=Atp8a1 PE=1 SV=1	A0A0M3HEP7	0.0473904	0.194531	1.63746	3.22e-05	4.08e-06	2.80138
Blvrb	Flavin reductase (NADPH) OS=Mus musculus GN=Blvrb PE=1 SV=3	BLVRB	0.00467576	0.109047	2.32868	1.24e-06	2.19e-07	3.27957
Bpgm	Bisphosphoglycerate mutase OS=Mus musculus GN=Bpgm PE=1 SV=2	PMGE	2.8e-05	0.0152133	2.81044	8.45e-09	3.53e-09	14.1273
Ca2	Carbonic anhydrase 2 OS=Mus musculus GN=Ca2 PE=1 SV=4	CAH2	0.000220749	0.0415705	4.01684	0.000251728	2.79e-05	2.66948
Cacna2d1	Voltage-dependent calcium channel subunit alpha-2/delta-1 OS=Mus musculus GN=Cacna2d1 PE=1 SV=1	CA2D1	0.0316219	0.178395	1.64545	5.39e-08	1.54e-08	2.8715
Cad	CAD protein OS=Mus musculus GN=Cad PE=1 SV=1	PYR1	0.00543518	0.119088	3.09121	1.53e-13	1.33e-12	50.4841
Canx	Calnexin OS=Mus musculus GN=Canx PE=1 SV=1	CALX	0.0462091	0.194426	2.97659	6.42e-05	7.73e-06	2.04123
Cbr1	Carbonyl reductase [NADPH] 1 OS=Mus musculus GN=Cbr1 PE=1 SV=3	CBR1	0.0178361	0.151002	3.14925	3.19e-08	9.96e-09	6.19765
Cd47	Uncharacterized protein OS=Mus musculus GN=Cd47 PE=2 SV=1	Q3U967	0.00436968	0.106471	2.43373	0.0100139	0.000917892	1.71243
Clic1	Chloride intracellular channel protein 1 OS=Mus musculus GN=Clic1 PE=1 SV=3	CLIC1	0.0202038	0.157757	1.37513	6.41e-10	5.58e-10	53.9559
Clic4	Chloride intracellular channel protein 4 OS=Mus musculus GN=Clic4 PE=1 SV=3	CLIC4	0.0105982	0.146305	2.08002	0.000453454	4.87e-05	4.55037
Col2a1	Collagen alpha-1(II) chain OS=Mus musculus GN=Col2a1 PE=1 SV=2	CO2A1	0.0436544	0.192224	2.62743	4.91e-07	9.8e-08	225.715
Crip2	Cysteine-rich protein 2 OS=Mus musculus GN=Crip2 PE=1 SV=1	CRIP2	0.0186741	0.151002	1.74077	1.4e-08	5.19e-09	42.7789
Dhcr7	7-dehydrocholesterol reductase OS=Mus musculus GN=Dhcr7 PE=1 SV=1	A0A140LIT2	0.00610453	0.124884	3.83522	1.29e-06	2.27e-07	2.4488
Dhrs7b	Dehydrogenase/reductase SDR family member 7B OS=Mus musculus GN=Dhrs7b PE=1 SV=1	Z4YKT6	0.0114633	0.147238	3.52173	0.00336352	0.000325133	4.16679
Eef1a2	Elongation factor 1-alpha 2 OS=Mus musculus GN=Eef1a2 PE=1 SV=1	EF1A2	0.00334138	0.0930678	1.56533	4.46e-07	9e-08	2.29273
Emc1	C230096C10Rik protein OS=Mus musculus GN=Emc1 PE=2 SV=1	A1L2Z3	0.013154	0.1474	8.27974	0.000452761	4.86e-05	2.53474
Emc2	ER membrane protein complex subunit 2 OS=Mus musculus GN=Emc2 PE=1 SV=1	EMC2	0.0184931	0.151002	5.94777	1.56e-05	2.12e-06	1.96689
Erap1	Endoplasmic reticulum aminopeptidase 1 OS=Mus musculus GN=Erap1 PE=1 SV=2	ERAP1	0.0224839	0.158199	2.46187	4.7e-05	5.78e-06	543.845
Erlin2	Erlin-2 OS=Mus musculus GN=Erlin2 PE=1 SV=1	ERLN2	0.0109434	0.146305	4.84249	8.83e-05	1.04e-05	2.38214
Fabp3	Fatty acid-binding protein, heart OS=Mus musculus GN=Fabp3 PE=1 SV=5	FABPH	0.0111776	0.146305	1.98464	4.14e-07	8.47e-08	7.92574
Fkbp1a	Peptidyl-prolyl cis-trans isomerase FKBP1A OS=Mus musculus GN=Fkbp1a PE=1 SV=2	FKB1A	0.00284384	0.0875965	1.40441	7.78e-06	1.13e-06	1.49813
Fkbp2	Peptidyl-prolyl cis-trans isomerase FKBP2 OS=Mus musculus GN=Fkbp2 PE=1 SV=1	FKBP2	0.0214873	0.158011	3.28106	1.08e-05	1.51e-06	3.05582
Flna	Filamin-A OS=Mus musculus GN=Flna PE=1 SV=5	FLNA	0.045379	0.192922	1.84765	1.23e-11	4.41e-11	21.4499
Flnb	Filamin-B OS=Mus musculus GN=Flnb PE=1 SV=3	FLNB	0.0282275	0.167571	3.5887	4.96e-09	2.35e-09	12.6577
Flot1	Flotillin-1 OS=Mus musculus GN=Flot1 PE=1 SV=1	FLOT1	0.0481314	0.195191	1.37573	4.98e-07	9.95e-08	3.91331
Ganab	Neutral alpha-glucosidase AB OS=Mus musculus GN=Ganab PE=1 SV=1	GANAB	0.0152072	0.15006	1.57078	2.66e-08	8.58e-09	5.65176
Glo1	Lactoylglutathione lyase OS=Mus musculus GN=Glo1 PE=1 SV=3	LGUL	0.0180239	0.151002	1.7166	0.00129533	0.000131731	1.80423
Glud1	Glutamate dehydrogenase 1, mitochondrial OS=Mus musculus GN=Glud1 PE=1 SV=1	DHE3	0.0265796	0.166891	6.90807	1.81e-08	6.38e-09	2.23649
Gm10320	Protein transport protein Sec61 subunit beta OS=Mus musculus GN=Gm10320 PE=3 SV=1	E9PW43	0.0173256	0.151002	3.13772	1.66e-07	3.84e-08	9.30294
Gnb2	Guanine nucleotide-binding protein G(I)/G(S)/G(T) subunit beta-2 OS=Mus musculus GN=Gnb2 PE=1 SV=3	GBB2	0.0333942	0.181074	1.67397	3.3e-10	3.77e-10	3.76714
Got1	Aspartate aminotransferase, cytoplasmic OS=Mus musculus GN=Got1 PE=1 SV=3	AATC	0.036486	0.182525	1.81921	1.49e-08	5.43e-09	4.57265
Hapln1	Hyaluronan and proteoglycan link protein 1 OS=Mus musculus GN=Hapln1 PE=1 SV=1	HPLN1	0.0254296	0.165395	1.48787	2.78e-07	5.97e-08	14.6143
Hbb-bs	Beta-globin OS=Mus musculus GN=Hbb-bs PE=1 SV=1	A8DUK4	0.00099193	0.0659518	3.47549	5.21e-05	6.36e-06	13.9968
Hebp1	Heme-binding protein 1 OS=Mus musculus GN=Hebp1 PE=1 SV=1	A0A140T8J4	0.0161721	0.15006	2.43272	3.19e-06	5.08e-07	4.32918
Hint1	Histidine triad nucleotide-binding protein 1 OS=Mus musculus GN=Hint1 PE=1 SV=1	B0R1E3	0.0159929	0.15006	2.29164	6.43e-07	1.24e-07	2.43555
Hras	GTPase HRas OS=Mus musculus GN=Hras PE=1 SV=2	RASH	0.049831	0.195448	1.64485	2.25e-08	7.51e-09	4.4663
Hsd17b12	Hydroxysteroid (17-beta) dehydrogenase 12 OS=Mus musculus GN=Hsd17b12 PE=2 SV=1	Q0VGQ1	0.0473688	0.194531	2.73127	1.65e-05	2.23e-06	5.18462
Hspd1	60 kDa heat shock protein, mitochondrial OS=Mus musculus GN=Hspd1 PE=1 SV=1	CH60	0.0322365	0.178395	6.52514	9.75e-08	2.47e-08	2.28475
Kpnb1	Importin subunit beta-1 OS=Mus musculus GN=Kpnb1 PE=1 SV=2	IMB1	0.0281838	0.167571	1.19281	3.89e-05	4.86e-06	3.21632
Lcp1	Plastin-2 OS=Mus musculus GN=Lcp1 PE=1 SV=4	PLSL	0.0267064	0.167045	2.22624	1.91e-09	1.19e-09	21.2376
Lmf1	Lipase maturation factor 1 OS=Mus musculus GN=Lmf1 PE=1 SV=1	LMF1	0.0167293	0.15006	6.75525	0.00414262	0.000395686	35.1235
Lmna	Prelamin-A/C OS=Mus musculus GN=Lmna PE=1 SV=2	LMNA	0.000531044	0.0659518	23.8836	0.0197473	0.00176299	1.68204
Lmnb1	Lamin-B1 OS=Mus musculus GN=Lmnb1 PE=1 SV=3	LMNB1	0.000284444	0.0439639	21.4943	3.55e-06	5.56e-07	4.56751
Lrrc59	Uncharacterized protein OS=Mus musculus GN=Lrrc59 PE=2 SV=1	Q3TF84	0.00669809	0.12903	3.86581	5.44e-10	5.11e-10	10.6792
Lyz2	Lysozyme OS=Mus musculus GN=Lyz2 PE=1 SV=1	A0A077S2U6	0.00778681	0.137221	2.89968	2.97e-09	1.63e-09	9.44405
Marc2	Mitochondrial amidoxime reducing component 2 OS=Mus musculus GN=Marc2 PE=1 SV=1	MARC2	0.0244049	0.162618	2.80991	0.0340473	0.00298344	1.56803
Mdh1	Malate dehydrogenase, cytoplasmic OS=Mus musculus GN=Mdh1 PE=1 SV=3	MDHC	0.00788255	0.137221	1.22069	9.5e-07	1.74e-07	3.29925
Mtch2	Mitochondrial carrier homolog 2 OS=Mus musculus GN=Mtch2 PE=1 SV=1	MTCH2	0.0460336	0.194188	2.02912	0.0185759	0.00166401	1.39428
Mydgf	Myeloid-derived growth factor OS=Mus musculus GN=Mydgf PE=1 SV=1	MYDGF	0.0315036	0.178395	2.34312	1.78e-06	3.04e-07	7.74408
Ncln	Nicalin OS=Mus musculus GN=Ncln PE=1 SV=2	NCLN	0.0250125	0.164256	14.5773	0.000247705	2.74e-05	6.42481
Ncstn	Nicastrin OS=Mus musculus GN=Ncstn PE=1 SV=3	NICA	0.0145476	0.15006	2.05333	2.08e-06	3.48e-07	3.32612
Ndrg2	Protein NDRG2 OS=Mus musculus GN=Ndrg2 PE=1 SV=1	NDRG2	0.0213027	0.158011	2.04675	1.55e-08	5.6e-09	7.28195
Nptn	Neuroplastin OS=Mus musculus GN=Nptn PE=1 SV=3	NPTN	0.0261499	0.165793	1.36416	3.15e-11	8.13e-11	12.1231
Nsf	Vesicle-fusing ATPase OS=Mus musculus GN=Nsf PE=1 SV=2	NSF	0.0307033	0.177116	1.74318	4.58e-12	2.13e-11	10.8189
Ogdh	2-oxoglutarate dehydrogenase, mitochondrial OS=Mus musculus GN=Ogdh PE=1 SV=3	ODO1	0.0112921	0.146305	2.33132	2.73e-05	3.52e-06	2.03741
Olfm1	Noelin OS=Mus musculus GN=Olfm1 PE=1 SV=1	NOE1	0.0334969	0.181074	2.15342	1.14e-08	4.42e-09	4.2287
OTTMUSWSBG00059284	Immunity related GTPase family D OS=Mus musculus domesticus GN=OTTMUSWSBG00059284 PE=4 SV=1	A0A1G5SK64	0.0430948	0.192224	4.49625	2.46e-09	1.43e-09	66.3826
Pacsin2	Protein kinase C and casein kinase substrate in neurons protein 2 OS=Mus musculus GN=Pacsin2 PE=1 SV=1	PACN2	0.00813714	0.137221	3.70863	0.000189894	2.14e-05	3.29502
Pc	Pyruvate carboxylase, mitochondrial OS=Mus musculus GN=Pc PE=1 SV=1	PYC	0.0182146	0.151002	10.1716	2.23e-09	1.35e-09	8.45628
Pdcd6ip	Programmed cell death 6-interacting protein OS=Mus musculus GN=Pdcd6ip PE=1 SV=3	PDC6I	0.0232711	0.159098	3.81084	0.00176245	0.000176151	1.94359
Pdia4	Protein disulfide-isomerase A4 OS=Mus musculus GN=Pdia4 PE=1 SV=1	A0A0R4J0Z1	0.0441958	0.192764	2.41641	6.7e-08	1.83e-08	10.1116
Pdia6	Uncharacterized protein OS=Mus musculus GN=Pdia6 PE=2 SV=1	Q3THH1	0.00429108	0.10614	1.84257	3.77e-10	4.09e-10	16.2533
Pebp1	Phosphatidylethanolamine-binding protein 1 OS=Mus musculus GN=Pebp1 PE=1 SV=3	PEBP1	0.0492292	0.195191	1.41786	0.000234308	2.61e-05	1.55426
Pgrmc1	Membrane-associated progesterone receptor component 1 OS=Mus musculus GN=Pgrmc1 PE=1 SV=4	PGRC1	0.0436049	0.192224	3.9688	5.5e-06	8.25e-07	1.81916
Pgrmc2	Membrane-associated progesterone receptor component 2 OS=Mus musculus GN=Pgrmc2 PE=1 SV=2	PGRC2	0.0353393	0.182525	3.61882	8.61e-07	1.59e-07	2.55455
Plg	Plasminogen OS=Mus musculus GN=Plg PE=1 SV=3	PLMN	0.00376294	0.097509	1.94116	1.42e-07	3.38e-08	29.1279
Plin3	Perilipin-3 OS=Mus musculus GN=Plin3 PE=1 SV=1	PLIN3	0.00357385	0.0956456	8.1682	4.08e-07	8.36e-08	3.61489
Ppa1	Inorganic pyrophosphatase OS=Mus musculus GN=Ppa1 PE=1 SV=1	IPYR	0.0319174	0.178395	1.86695	7.54e-07	1.42e-07	4.10937
Ppib	Peptidyl-prolyl cis-trans isomerase B OS=Mus musculus GN=Ppib PE=1 SV=2	PPIB	0.00279247	0.0875965	1.94883	3.01e-09	1.63e-09	19.407
Ppic	Peptidyl-prolyl cis-trans isomerase C OS=Mus musculus GN=Ppic PE=1 SV=1	PPIC	0.0407003	0.189837	2.19616	5.33e-15	7.96e-14	Inf
Ppp2r1a	Serine/threonine-protein phosphatase 2A 65 kDa regulatory subunit A alpha isoform OS=Mus musculus GN=Ppp2r1a PE=1 SV=3	2AAA	0.040353	0.189837	1.22423	0.00315595	0.000305917	1.55615
Prkar1a	cAMP-dependent protein kinase type I-alpha regulatory subunit OS=Mus musculus GN=Prkar1a PE=1 SV=3	KAP0	0.00919454	0.143807	5.17115	1.38e-06	2.42e-07	1.7962
Prkcsh	Glucosidase 2 subunit beta OS=Mus musculus GN=Prkcsh PE=1 SV=1	GLU2B	0.0102082	0.146305	1.86431	3.76e-06	5.85e-07	7.42205
Prps1	Ribose-phosphate pyrophosphokinase 1 OS=Mus musculus GN=Prps1 PE=1 SV=4	PRPS1	0.0447576	0.192922	5.93621	0.00255113	0.000249839	1.51822
Pygb	Glycogen phosphorylase, brain form OS=Mus musculus GN=Pygb PE=1 SV=3	PYGB	0.0416031	0.189837	1.49007	1.61e-09	1.06e-09	2.98179
Rab14	Ras-related protein Rab-14 OS=Mus musculus GN=Rab14 PE=1 SV=3	RAB14	0.0101505	0.146305	1.85886	6.47e-05	7.78e-06	1.3376
Rab18	RAB18, member RAS oncogene family, isoform CRA_a OS=Mus musculus GN=Rab18 PE=1 SV=1	Q0PD38	0.0356017	0.182525	1.41607	0.00101171	0.00010395	2.87863
Rab4a	Ras-related protein Rab-4A OS=Mus musculus GN=Rab4a PE=1 SV=2	RAB4A	0.0387951	0.186495	1.63109	0.00918814	0.000845165	1.86235
Rack1	Receptor of activated protein C kinase 1 OS=Mus musculus GN=Rack1 PE=1 SV=3	RACK1	0.00075343	0.0659518	2.17621	6.73e-11	1.33e-10	7.61479
Ran	GTP-binding nuclear protein Ran OS=Mus musculus GN=Ran PE=1 SV=3	RAN	0.00214669	0.0834911	2.63624	2.17e-07	4.82e-08	5.21175
Rpn1	Dolichyl-diphosphooligosaccharide--protein glycosyltransferase subunit 1 OS=Mus musculus GN=Rpn1 PE=1 SV=1	RPN1	0.0155186	0.15006	5.28666	1.1e-10	1.78e-10	6.4053
Rpn2	Dolichyl-diphosphooligosaccharide--protein glycosyltransferase subunit 2 OS=Mus musculus GN=Rpn2 PE=1 SV=1	A2ACG7	0.0139209	0.1474	5.2799	3.51e-09	1.8e-09	9.87723
Sec11a	Signal peptidase complex catalytic subunit SEC11 OS=Mus musculus GN=Sec11a PE=1 SV=1	D3YTS1	0.0320879	0.178395	3.57689	7.87e-07	1.48e-07	9.33325
Sec61a1	Uncharacterized protein OS=Mus musculus GN=Sec61a1 PE=2 SV=1	Q3TJD0	0.0219654	0.158199	4.07109	1.12e-07	2.77e-08	12.3457
Serpinb6a	Uncharacterized protein OS=Mus musculus GN=Serpinb6a PE=2 SV=1	Q3U3L3	0.00888471	0.143807	1.33347	6.1e-05	7.37e-06	2.03613
Serpinc1	Antithrombin-III OS=Mus musculus GN=Serpinc1 PE=1 SV=1	ANT3	0.046617	0.194531	1.7833	8.12e-07	1.51e-07	45.0388
Sgpl1	Sphingosine-1-phosphate lyase 1 OS=Mus musculus GN=Sgpl1 PE=1 SV=1	SGPL1	0.0432918	0.192224	4.43296	1.89e-07	4.3e-08	27.1502
Sord	Sorbitol dehydrogenase OS=Mus musculus GN=Sord PE=1 SV=3	DHSO	0.021082	0.158011	1.89081	0.000410962	4.44e-05	1.97707
Spcs2	Signal peptidase complex subunit 2 OS=Mus musculus GN=Spcs2 PE=1 SV=1	SPCS2	0.0149449	0.15006	4.084	0.0286247	0.00252949	10.725
Ssr1	Translocon-associated protein subunit alpha OS=Mus musculus GN=Ssr1 PE=1 SV=1	A0A286YCG8	0.0157515	0.15006	5.32328	3.05e-06	4.88e-07	4.72297
Stip1	Stress-induced-phosphoprotein 1 OS=Mus musculus GN=Stip1 PE=1 SV=1	STIP1	0.0414291	0.189837	1.45951	0.000237529	2.64e-05	1.81984
Stt3a	Uncharacterized protein OS=Mus musculus GN=Stt3a PE=2 SV=1	A0A1S6GWK0	0.0110313	0.146305	6.44323	5.81e-08	1.64e-08	12.9417
Stt3b	Dolichyl-diphosphooligosaccharide--protein glycosyltransferase subunit STT3B OS=Mus musculus GN=Stt3b PE=1 SV=1	A0A0R4J0D3	0.0129055	0.1474	5.95548	1.91e-05	2.55e-06	6.31571
Tagln2	Transgelin-2 OS=Mus musculus GN=Tagln2 PE=1 SV=4	TAGL2	0.000322066	0.0439639	1.82541	5.74e-10	5.21e-10	9.65526
Tap1	Transporter 1 ATP-binding cassette sub-family B OS=Mus musculus GN=Tap1 PE=2 SV=1	A0A068BER1	0.0452973	0.192922	4.43835	1.44e-06	2.5e-07	33.74
Tapbp	Tapasin OS=Mus musculus GN=Tapbp PE=1 SV=2	TPSN	0.0315447	0.178395	4.26466	6.93e-13	4.99e-12	76.3537
Tars	Threonine--tRNA ligase, cytoplasmic OS=Mus musculus GN=Tars PE=1 SV=2	SYTC	0.014123	0.1474	3.54416	2.73e-09	1.52e-09	10.902
Tgfbi	Transforming growth factor, beta induced OS=Mus musculus GN=Tgfbi PE=1 SV=1	A1L353	0.0128525	0.1474	2.12325	2.94e-08	9.35e-09	39.6864
Tgm1	Protein-glutamine gamma-glutamyltransferase K OS=Mus musculus GN=Tgm1 PE=1 SV=1	A0A0R4J293	0.0354964	0.182525	1.83427	0.04685	0.00405094	2.47724
Tgm2	Protein-glutamine gamma-glutamyltransferase 2 OS=Mus musculus GN=Tgm2 PE=1 SV=4	TGM2	0.0261114	0.165793	1.71382	1.9e-09	1.19e-09	60.1659
Tkt	Transketolase OS=Mus musculus GN=Tkt PE=1 SV=1	TKT	0.0106154	0.146305	1.36465	5.9e-06	8.77e-07	1.63008
Tm9sf2	Transmembrane 9 superfamily member OS=Mus musculus GN=Tm9sf2 PE=2 SV=1	Q3TWB8	0.00923183	0.143807	2.95246	1.6e-07	3.73e-08	16.0123
Tmed10	Transmembrane emp24 domain-containing protein 10 OS=Mus musculus GN=Tmed10 PE=1 SV=1	TMEDA	0.0345138	0.182525	2.63606	3.96e-08	1.2e-08	7.26272
Tmed2	Transmembrane emp24 domain trafficking protein 2 OS=Mus musculus GN=Tmed2 PE=1 SV=1	A2RS53	0.0256366	0.165424	2.24042	3.52e-06	5.53e-07	6.46722
Tmem14c	Transmembrane protein 14C, isoform CRA_b OS=Mus musculus GN=Tmem14c PE=2 SV=1	Q8C297	0.00250056	0.0860454	1.64579	0.00597365	0.000559581	3.30046
Tmem43	Transmembrane protein 43 OS=Mus musculus GN=Tmem43 PE=1 SV=1	TMM43	0.0124301	0.1474	3.06966	2.06e-08	7e-09	10.1498
Tnc	Tenascin OS=Mus musculus GN=Tnc PE=1 SV=1	TENA	0.00300963	0.0891332	3.19753	0.00059063	6.25e-05	97.8948
Tprg1l	Tumor protein p63-regulated gene 1-like protein OS=Mus musculus GN=Tprg1l PE=1 SV=1	TPRGL	0.020997	0.158011	2.47212	9.65e-08	2.45e-08	16.067
Ttr	Transthyretin OS=Mus musculus GN=Ttr PE=1 SV=1	TTHY	0.0365514	0.182525	1.79606	1.42e-06	2.47e-07	27.4926
Tubb4b	Tubulin beta-4B chain OS=Mus musculus GN=Tubb4b PE=1 SV=1	TBB4B	0.0326489	0.179461	1.74711	1.34e-08	5.02e-09	3.76971
Txn	Thioredoxin OS=Mus musculus GN=Txn PE=1 SV=3	THIO	0.0341984	0.182525	1.45877	4.76e-05	5.86e-06	3.41802
Ubr4	E3 ubiquitin-protein ligase UBR4 OS=Mus musculus GN=Ubr4 PE=1 SV=1	UBR4	0.0386842	0.186495	1.80072	0.0036205	0.000348202	2.73009
Uchl5	Ubiquitin carboxyl-terminal hydrolase isozyme L5 (Fragment) OS=Mus musculus GN=Uchl5 PE=1 SV=1	A0A087WP81	0.00450972	0.108268	2.27231	0.0196633	0.00175691	8.12515
Uso1	General vesicular transport factor p115 OS=Mus musculus GN=Uso1 PE=1 SV=2	USO1	0.00515184	0.115212	2.77435	0.0139972	0.00126635	3.56026
Vapb	Vesicle-associated membrane protein-associated protein B OS=Mus musculus GN=Vapb PE=1 SV=3	VAPB	0.0361255	0.182525	4.14004	0.0210487	0.00187588	1.37711
Zmpste24	CAAX prenyl protease 1 homolog OS=Mus musculus GN=Zmpste24 PE=1 SV=2	FACE1	0.0308199	0.177162	3.31878	2.32e-09	1.37e-09	14.7939
Zyx	Zyxin OS=Mus musculus GN=Zyx PE=1 SV=2	ZYX	0.00815329	0.137221	1.52711	8.55e-09	3.55e-09	9.30431
	Uncharacterized protein OS=Mus musculus PE=2 SV=1	Q8BPF4	0.00206725	0.0834911	3.14075	8.7e-05	1.02e-05	11.9992
