# Supplementary material for: Plasma-to-tumour tissue integrated proteomics using nano-omics for biomarker discovery in glioblastoma
Source: Nat Commun. 2025 Apr 10;16:3412. doi: 10.1038/s41467-025-58252-0 (PMC11986092; doi:10.1038/s41467-025-58252-0)
Supplement: Supplementary file 16 — Supplementary Data 14 [file 41467_2025_58252_MOESM16_ESM.xlsx]

## Sheet: Supplementary Data 14
Supplementary Data 14. Full list of blood proteins identified by Progenesis analysis to be differentially abundant between n = 10 GBM patients and n = 10 healthy controls. Only proteins with a q value < 0.05 by one-way ANOVA test are shown.
Gene name	Description	Accession	Anova p value	q value	Max fold change
UPREGULATED (n = 216)
	Annexin OS=Homo sapiens PE=2 SV=1	B4DPJ2	1.3e-08	1.46e-06	29.7673
PLP2	Proteolipid protein 2 (Colonic epithelium-enriched), isoform CRA_a OS=Homo sapiens GN=PLP2 PE=4 SV=1	A0A024QYW3	5.72e-08	4.28e-06	9.19134
VWF	von Willebrand factor OS=Homo sapiens GN=VWF PE=4 SV=1	L8E853	1.19e-07	6.67e-06	37.8787
TUBB1	Tubulin beta-1 chain OS=Homo sapiens GN=TUBB1 PE=1 SV=1	TBB1	2.72e-07	9.36e-06	24.8559
VWF	von Willebrand factor OS=Homo sapiens GN=VWF PE=1 SV=4	VWF	2.9e-07	9.36e-06	29.9396
SRC	Proto-oncogene tyrosine-protein kinase Src OS=Homo sapiens GN=SRC PE=1 SV=3	SRC	2.92e-07	9.36e-06	31.2073
DKFZp686L04275	Tubulin alpha chain (Fragment) OS=Homo sapiens GN=DKFZp686L04275 PE=2 SV=1	Q7Z3M3	4.07e-07	9.86e-06	15.4657
CCL5	C-C motif chemokine 5 (Fragment) OS=Homo sapiens GN=CCL5 PE=1 SV=1	A0A075B7C5	4.29e-07	9.86e-06	263.414
TUBA1B	Tubulin alpha-1B chain OS=Homo sapiens GN=TUBA1B PE=1 SV=1	TBA1B	4.39e-07	9.86e-06	14.7857
TUBA4A	Tubulin alpha-4A chain OS=Homo sapiens GN=TUBA4A PE=1 SV=1	TBA4A	8.06e-07	1.51e-05	35.3695
PLEK	Pleckstrin OS=Homo sapiens GN=PLEK PE=1 SV=3	PLEK	1.01e-06	1.64e-05	26.3156
ITGA6	Integrin alpha-6 OS=Homo sapiens GN=ITGA6 PE=1 SV=5	ITA6	1.09e-06	1.64e-05	11.984
SLC44A1	Solute carrier family 44, member 1, isoform CRA_a OS=Homo sapiens GN=SLC44A1 PE=3 SV=1	A0A024R151	1.17e-06	1.64e-05	9.41356
GP1BA	Glycoprotein Ib (Platelet), alpha polypeptide OS=Homo sapiens GN=GP1BA PE=1 SV=1	A0A0C4DGZ8	1.27e-06	1.67e-05	31.6944
YWHAH	14-3-3 protein eta OS=Homo sapiens GN=YWHAH PE=1 SV=4	1433F	1.72e-06	2.14e-05	15.5093
ACTBL2	Beta-actin-like protein 2 OS=Homo sapiens GN=ACTBL2 PE=1 SV=2	ACTBL	2.04e-06	2.41e-05	7.15506
YWHAZ	Epididymis luminal protein 4 OS=Homo sapiens GN=YWHAZ PE=2 SV=1	D0PNI1	2.25e-06	2.53e-05	7.04912
TUBB4B	Tubulin beta-4B chain OS=Homo sapiens GN=TUBB4B PE=1 SV=1	TBB4B	2.49e-06	2.66e-05	9.42292
ILK	Integrin-linked protein kinase OS=Homo sapiens GN=ILK PE=1 SV=1	A0A0A0MTH3	2.7e-06	2.76e-05	7.78965
FCGR2A	Low affinity immunoglobulin gamma Fc region receptor II-a OS=Homo sapiens GN=FCGR2A PE=1 SV=4	FCG2A	3.07e-06	2.9e-05	7.10256
TLN1	Talin-1 OS=Homo sapiens GN=TLN1 PE=2 SV=1	A0A1S5UZ07	3.1e-06	2.9e-05	14.978
ABI1	Abl interactor 1 OS=Homo sapiens GN=ABI1 PE=1 SV=4	ABI1	3.36e-06	3.02e-05	15.1883
RASA3	Ras GTPase-activating protein 3 OS=Homo sapiens GN=RASA3 PE=1 SV=3	RASA3	8.07e-06	6.25e-05	239.448
ACTC1	Actin, alpha cardiac muscle 1 OS=Homo sapiens GN=ACTC1 PE=1 SV=1	ACTC	1.11e-05	8.04e-05	4.52738
GP1BB	Platelet membrane glycoprotein Ib beta OS=Homo sapiens GN=GP1BB PE=4 SV=1	A0A140GX60	1.24e-05	8.53e-05	10.8979
	C-X-C motif chemokine (Fragment) OS=Homo sapiens PE=3 SV=1	D3JV41	1.26e-05	8.53e-05	9.0728
PGK1	Phosphoglycerate kinase 1 OS=Homo sapiens GN=PGK1 PE=1 SV=3	PGK1	1.31e-05	8.53e-05	8.24237
ACTN1	Actinin, alpha 1, isoform CRA_a OS=Homo sapiens GN=ACTN1 PE=4 SV=1	A0A024R694	1.33e-05	8.53e-05	10.4349
WASF2	Wiskott-Aldrich syndrome protein family member 2 OS=Homo sapiens GN=WASF2 PE=1 SV=3	WASF2	1.45e-05	8.9e-05	7.56801
IFITM2	IFITM2 protein OS=Homo sapiens GN=IFITM2 PE=2 SV=1	Q6IBB0	1.47e-05	8.9e-05	22.057
ARPC2	Actin-related protein 2/3 complex subunit 2 OS=Homo sapiens GN=ARPC2 PE=1 SV=1	ARPC2	1.65e-05	9.78e-05	8.76365
RSU1	Ras suppressor protein 1 variant 5 OS=Homo sapiens GN=RSU1 PE=4 SV=1	B0YJ73	1.91e-05	0.000107131	62.3203
MYH9	Myosin, heavy polypeptide 9, non-muscle, isoform CRA_a OS=Homo sapiens GN=MYH9 PE=3 SV=1	A0A024R1N1	1.97e-05	0.000108042	4.18512
ARHGDIB	Rho GDP dissociation inhibitor (GDI) beta, isoform CRA_a OS=Homo sapiens GN=ARHGDIB PE=4 SV=1	A0A024RAS5	2.21e-05	0.000117379	8.46225
CYFIP1	Cytoplasmic FMR1-interacting protein 1 OS=Homo sapiens GN=CYFIP1 PE=1 SV=1	CYFP1	2.37e-05	0.000117379	7.92634
CORO1A	Coronin OS=Homo sapiens GN=CORO1A PE=3 SV=1	A0A024R611	2.37e-05	0.000117379	8.74064
ARPC1B	Actin-related protein 2/3 complex subunit 1B OS=Homo sapiens GN=ARPC1B PE=1 SV=3	ARC1B	2.8e-05	0.000133803	11.8517
	cDNA FLJ53327, highly similar to Gelsolin OS=Homo sapiens PE=2 SV=1	B7Z2X4	3.15e-05	0.000147203	3.35829
TSPAN33	Tetraspanin-33 OS=Homo sapiens GN=TSPAN33 PE=1 SV=1	TSN33	3.24e-05	0.000148306	209.435
RAC2	Ras-related C3 botulinum toxin substrate 2 OS=Homo sapiens GN=RAC2 PE=1 SV=1	RAC2	3.46e-05	0.000153409	3.39853
ALDOA	Fructose-bisphosphate aldolase A OS=Homo sapiens GN=ALDOA PE=1 SV=2	ALDOA	3.49e-05	0.000153409	8.05982
ACTB	Actin, cytoplasmic 1 OS=Homo sapiens GN=ACTB PE=1 SV=1	ACTB	3.67e-05	0.000157918	4.30649
TUBB	Tubulin beta chain OS=Homo sapiens GN=TUBB PE=2 SV=1	Q5SU16	3.8e-05	0.000157918	5.31888
FCER1G	High affinity immunoglobulin epsilon receptor subunit gamma OS=Homo sapiens GN=FCER1G PE=1 SV=1	FCERG	3.97e-05	0.000162154	3.25897
PRKAR1A	cAMP-dependent protein kinase type I-alpha regulatory subunit OS=Homo sapiens GN=PRKAR1A PE=1 SV=1	KAP0	4.25e-05	0.000170213	99.5112
	cDNA, FLJ93141, highly similar to Homo sapiens coagulation factor XIII, A1 polypeptide (F13A1), mRNA OS=Homo sapiens PE=2 SV=1	B2R6V9	4.59e-05	0.000180656	11.821
YWHAB	14-3-3 protein beta/alpha OS=Homo sapiens GN=YWHAB PE=1 SV=3	1433B	5.58e-05	0.000212421	6.4378
LYN	Tyrosine-protein kinase Lyn OS=Homo sapiens GN=LYN PE=1 SV=3	LYN	6.47e-05	0.000242164	8.54286
ACTR3	ARP3 actin-related protein 3 homolog (Yeast), isoform CRA_a OS=Homo sapiens GN=ACTR3 PE=3 SV=1	A0A024RAI1	6.8e-05	0.000250276	6.35578
ITGB3	Integrin beta-3 OS=Homo sapiens GN=ITGB3 PE=1 SV=2	ITB3	7.18e-05	0.000259923	6.26315
ANXA5	Annexin A5 OS=Homo sapiens GN=ANXA5 PE=1 SV=2	ANXA5	7.99e-05	0.000284694	12.8499
RAP1B	RAP1B, member of RAS oncogene family, isoform CRA_a OS=Homo sapiens GN=RAP1B PE=4 SV=1	A0A024RB87	8.18e-05	0.000286873	6.14256
CAPZA1	Capping protein (Actin filament) muscle Z-line, alpha 1, isoform CRA_a OS=Homo sapiens GN=CAPZA1 PE=3 SV=1	A0A024R0E5	8.61e-05	0.000297315	9.53736
RAB1B	Ras-related protein Rab-1B OS=Homo sapiens GN=RAB1B PE=1 SV=1	RAB1B	9.08e-05	0.000308503	3.40702
STXBP2	Syntaxin-binding protein 2 OS=Homo sapiens GN=STXBP2 PE=1 SV=2	STXB2	9.21e-05	0.000308503	12.1893
	cDNA FLJ53160, highly similar to Zyxin OS=Homo sapiens PE=2 SV=1	B4DQR8	9.43e-05	0.000311439	9.85656
VCL	Vinculin, isoform CRA_c OS=Homo sapiens GN=VCL PE=4 SV=1	A0A024QZN4	9.67e-05	0.00031457	9.28672
YWHAE	14-3-3 protein epsilon OS=Homo sapiens GN=YWHAE PE=1 SV=1	1433E	0.000117502	0.000375709	4.29825
SERPINB1	Leukocyte elastase inhibitor OS=Homo sapiens GN=SERPINB1 PE=1 SV=1	ILEU	0.000118835	0.000375709	9.98082
ENO1	Enolase 1, (Alpha), isoform CRA_a OS=Homo sapiens GN=ENO1 PE=2 SV=1	A0A024R4F1	0.00012306	0.00037617	3.5892
GP9	Platelet glycoprotein IX OS=Homo sapiens GN=GP9 PE=1 SV=3	GPIX	0.000123791	0.00037617	25.9199
GAPDH	Glyceraldehyde-3-phosphate dehydrogenase OS=Homo sapiens GN=GAPDH PE=1 SV=3	G3P	0.000124008	0.00037617	3.59936
	Protein disulfide-isomerase OS=Homo sapiens PE=2 SV=1	B3KQT2	0.000129869	0.000388342	4.96158
KRT18	Keratin, type I cytoskeletal 18 OS=Homo sapiens GN=KRT18 PE=1 SV=2	K1C18	0.000132488	0.000388342	3.14066
ARPC5	Actin-related protein 2/3 complex subunit 5 OS=Homo sapiens GN=ARPC5 PE=1 SV=3	ARPC5	0.000136292	0.000392233	58.6805
YWHAG	14-3-3 protein gamma OS=Homo sapiens GN=YWHAG PE=1 SV=2	1433G	0.000138258	0.000392853	6.41374
S100A8	Protein S100-A8 OS=Homo sapiens GN=S100A8 PE=1 SV=1	S10A8	0.000145157	0.000407301	8.13774
SRI	Sorcin OS=Homo sapiens GN=SRI PE=1 SV=1	SORCN	0.000149264	0.000413654	36.2594
CFHR1	Complement factor H-related protein 1 OS=Homo sapiens GN=CFHR1 PE=1 SV=2	FHR1	0.000171312	0.000463315	5.78406
ARPC4	Actin-related protein 2/3 complex subunit 4 OS=Homo sapiens GN=ARPC4 PE=1 SV=3	ARPC4	0.000185472	0.000495638	30.3606
	Adenylyl cyclase-associated protein OS=Homo sapiens PE=2 SV=1	B2RDY9	0.000252008	0.000657784	8.824
RAP1A	Ras-related protein Rap-1A OS=Homo sapiens GN=RAP1A PE=1 SV=1	RAP1A	0.000287459	0.000730956	4.48622
	cDNA FLJ51032, highly similar to CD9 antigen OS=Homo sapiens PE=2 SV=1	B4DPP0	0.000290576	0.000730956	3.59868
GNB2	Guanine nucleotide-binding protein G(I)/G(S)/G(T) subunit beta-2 OS=Homo sapiens GN=GNB2 PE=1 SV=3	GBB2	0.000293067	0.000730956	2.79466
F8	Coagulation factor VIII OS=Homo sapiens GN=F8 PE=1 SV=1	FA8	0.000305956	0.000749859	24.6535
CDC42	Cell division control protein 42 homolog OS=Homo sapiens GN=CDC42 PE=1 SV=2	CDC42	0.000307327	0.000749859	2.55248
MYL9	MYL9 protein OS=Homo sapiens GN=MYL9 PE=2 SV=1	Q6IBG1	0.000314651	0.000756218	10.4155
F11R	Junctional adhesion molecule A OS=Homo sapiens GN=F11R PE=1 SV=1	A0A087WY82	0.000371643	0.000869002	9.28519
CAVIN2	Caveolae-associated protein 2 OS=Homo sapiens GN=CAVIN2 PE=1 SV=3	CAVN2	0.000431817	0.00097911	8.16958
LGALSL	Galectin-related protein OS=Homo sapiens GN=LGALSL PE=1 SV=2	LEGL	0.000438629	0.000980301	Infinity
	cDNA FLJ53665, highly similar to Four and a half LIM domains protein 1 OS=Homo sapiens PE=2 SV=1	B7Z6U8	0.000450681	0.000989806	15.5215
RALB	V-ral simian leukemia viral oncogene homolog B (Ras related GTP binding protein), isoform CRA_a OS=Homo sapiens GN=RALB PE=4 SV=1	A0A024RAG3	0.000454172	0.000989806	2.85366
LDHB	L-lactate dehydrogenase B chain OS=Homo sapiens GN=LDHB PE=1 SV=2	LDHB	0.000480306	0.00103007	4.78145
PECAM1	Platelet endothelial cell adhesion molecule OS=Homo sapiens GN=PECAM1 PE=1 SV=1	A0A075B738	0.000481826	0.00103007	5.2395
GSTO1	Glutathione S-transferase omega-1 OS=Homo sapiens GN=GSTO1 PE=1 SV=2	GSTO1	0.000497897	0.00105439	66.636
TSPAN14	Tetraspanin OS=Homo sapiens GN=TSPAN14 PE=1 SV=1	H7BXY6	0.000598079	0.00124309	15.1012
ITGB1	Integrin beta-1 OS=Homo sapiens GN=ITGB1 PE=1 SV=2	ITB1	0.00062678	0.00129079	3.02516
PFN1	Profilin-1 OS=Homo sapiens GN=PFN1 PE=1 SV=2	PROF1	0.000642374	0.00131088	5.68927
RAB10	Ras-related protein Rab-10 OS=Homo sapiens GN=RAB10 PE=1 SV=1	RAB10	0.000714814	0.00143266	2.89967
GLIPR2	Golgi-associated plant pathogenesis-related protein 1 OS=Homo sapiens GN=GLIPR2 PE=1 SV=3	GAPR1	0.000725059	0.00144033	2.67923
ADAM10	ADAM metallopeptidase domain 10, isoform CRA_b OS=Homo sapiens GN=ADAM10 PE=4 SV=1	A0A024R5U5	0.000734941	0.00144715	3.8508
GNB1	Guanine nucleotide binding protein (G protein), beta polypeptide 1, isoform CRA_a OS=Homo sapiens GN=GNB1 PE=2 SV=1	A0A024R056	0.0008241	0.00158111	2.17283
APOH	Beta-2-glycoprotein 1 OS=Homo sapiens GN=APOH PE=1 SV=3	APOH	0.000835939	0.00159023	1.88515
APOC3	Apolipoprotein C-III OS=Homo sapiens GN=APOC3 PE=1 SV=1	B0YIW2	0.000849763	0.00160294	3.76205
CAPZB	F-actin-capping protein subunit beta OS=Homo sapiens GN=CAPZB PE=1 SV=4	CAPZB	0.000859094	0.00160704	8.2144
MYL6	Myosin light polypeptide 6 OS=Homo sapiens GN=MYL6 PE=1 SV=1	G3V1V0	0.000895935	0.00165926	27.6609
HSPA5	78 kDa glucose-regulated protein OS=Homo sapiens GN=HSPA5 PE=1 SV=2	GRP78	0.000901796	0.00165926	2.62717
TAGLN2	Transgelin-2 OS=Homo sapiens GN=TAGLN2 PE=1 SV=3	TAGL2	0.000911629	0.00166372	6.66873
PDCD6	Programmed cell death protein 6 OS=Homo sapiens GN=PDCD6 PE=1 SV=1	PDCD6	0.000981732	0.00173928	4.6112
LDHA	L-lactate dehydrogenase A chain OS=Homo sapiens GN=LDHA PE=1 SV=2	LDHA	0.000984024	0.00173928	5.10002
LIMS1	LIM and senescent cell antigen-like-containing domain protein 1 OS=Homo sapiens GN=LIMS1 PE=1 SV=4	LIMS1	0.00103204	0.0018099	4.88987
VASP	Vasodilator-stimulated phosphoprotein isoform 1 OS=Homo sapiens GN=VASP PE=2 SV=1	A0A024R0V4	0.00104119	0.0018118	6.99333
ITGA2B	Integrin alpha-IIb OS=Homo sapiens GN=ITGA2B PE=1 SV=3	ITA2B	0.00107475	0.00185581	3.57735
MYL12A	Myosin regulatory light chain 12A OS=Homo sapiens GN=MYL12A PE=1 SV=1	J3QRS3	0.00117148	0.00199218	12.7824
TGFB1	Transforming growth factor, beta 1 (Camurati-Engelmann disease), isoform CRA_a OS=Homo sapiens GN=TGFB1 PE=3 SV=1	A0A024R0P8	0.00118517	0.0020003	2.98005
RAB8A	Ras-related protein Rab-8A OS=Homo sapiens GN=RAB8A PE=1 SV=1	RAB8A	0.00130215	0.00218135	3.54924
PKM2	Pyruvate kinase OS=Homo sapiens GN=PKM2 PE=3 SV=1	A0A024R5Z9	0.00142769	0.00235647	4.03782
APOE	Apolipoprotein E isoform 1 (Fragment) OS=Homo sapiens GN=APOE PE=2 SV=1	A0A0S2Z3D5	0.00148187	0.00242804	1.61034
FCGR3A	Fc of IgG low affinity IIIa receptor isoform 1 OS=Homo sapiens GN=FCGR3A PE=1 SV=1	A0A1W2PQB1	0.00151262	0.00244466	3.14427
HSPB1	Heat shock protein beta-1 OS=Homo sapiens GN=HSPB1 PE=1 SV=2	HSPB1	0.00151379	0.00244466	38.3984
RHOA	Ras homolog gene family, member A, isoform CRA_a OS=Homo sapiens GN=RHOA PE=3 SV=1	A0A024R324	0.00171838	0.00271642	2.37824
AFM	Afamin OS=Homo sapiens GN=AFM PE=1 SV=1	AFAM	0.00192896	0.00302799	2.88227
PNP	Purine nucleoside phosphorylase OS=Homo sapiens GN=PNP PE=1 SV=2	PNPH	0.00196173	0.00305804	16.0387
GNAI3	Guanine nucleotide-binding protein G(k) subunit alpha OS=Homo sapiens GN=GNAI3 PE=1 SV=3	GNAI3	0.00214011	0.00329041	3.08129
KLKB1	Plasma kallikrein (Fragment) OS=Homo sapiens GN=KLKB1 PE=1 SV=1	H0YAC1	0.0022033	0.00336203	2.64012
PARVB	Beta-parvin OS=Homo sapiens GN=PARVB PE=1 SV=1	PARVB	0.00221891	0.00336203	9.00311
RAC1	Ras-related C3 botulinum toxin substrate 1 OS=Homo sapiens GN=RAC1 PE=1 SV=1	RAC1	0.00223176	0.00336203	2.69901
RAP2C	Ras-related protein Rap-2c OS=Homo sapiens GN=RAP2C PE=1 SV=1	RAP2C	0.00225016	0.00336203	2.26421
SFN	14-3-3 protein sigma OS=Homo sapiens GN=SFN PE=1 SV=1	1433S	0.00226943	0.00336203	7.06436
C1QC	Complement component 1, q subcomponent, C chain, isoform CRA_a OS=Homo sapiens GN=C1QC PE=4 SV=1	A0A024RAA7	0.00229124	0.00336203	2.64363
	Annexin OS=Homo sapiens PE=2 SV=1	B2R657	0.00229154	0.00336203	6.40699
SAA1	Serum amyloid A-1 protein OS=Homo sapiens GN=SAA1 PE=1 SV=1	SAA1	0.00281453	0.00405025	7.22014
MPIG6B	Megakaryocyte and platelet inhibitory receptor G6b OS=Homo sapiens GN=MPIG6B PE=1 SV=1	A0A0G2JJG8	0.00281475	0.00405025	6.63324
ITIH1	Inter-alpha-trypsin inhibitor heavy chain H1 OS=Homo sapiens GN=ITIH1 PE=1 SV=3	ITIH1	0.00302124	0.00431969	1.85182
C1QA	Complement component 1, q subcomponent, A chain, isoform CRA_a OS=Homo sapiens GN=C1QA PE=4 SV=1	A0A024RAG6	0.00305928	0.0043464	2.35919
RPLP2	60S acidic ribosomal protein P2 (Fragment) OS=Homo sapiens GN=RPLP2 PE=1 SV=1	H0YDD8	0.00332609	0.00469574	14.1055
	Testicular tissue protein Li 227 OS=Homo sapiens PE=2 SV=1	A0A140VK00	0.00356172	0.00496593	2.32909
SELL	L-selectin OS=Homo sapiens GN=SELL PE=1 SV=2	LYAM1	0.00373319	0.00517287	2.44421
CAPN1	Calpain 1, (Mu/I) large subunit, isoform CRA_a OS=Homo sapiens GN=CAPN1 PE=3 SV=1	A0A024R580	0.00382098	0.00522995	41.5824
CFL1	Cofilin-1 OS=Homo sapiens GN=CFL1 PE=1 SV=3	COF1	0.00394489	0.00536683	4.27347
	Protein S100 OS=Homo sapiens PE=2 SV=1	B2R4M6	0.00407994	0.00551712	3.94145
TPM3	Tropomyosin alpha-3 chain OS=Homo sapiens GN=TPM3 PE=1 SV=1	A0A087WWU8	0.00424156	0.00570132	9.9504
	cDNA FLJ39539 fis, clone PUAEN2008228, highly similar to Platelet glycoprotein 4 OS=Homo sapiens PE=2 SV=1	B3KUB8	0.0044154	0.00583026	2.85398
PF4V1	Platelet factor 4 variant OS=Homo sapiens GN=PF4V1 PE=1 SV=1	PF4V	0.00450981	0.00592009	3.17287
PF4	Platelet factor 4 OS=Homo sapiens GN=PF4 PE=1 SV=2	PLF4	0.00463274	0.00604612	3.1034
F2	Prothrombin OS=Homo sapiens GN=F2 PE=1 SV=2	THRB	0.00466213	0.0060493	3.27127
GP5	Platelet glycoprotein V OS=Homo sapiens GN=GP5 PE=1 SV=1	GPV	0.00487949	0.00629494	6.49018
CES1	Liver carboxylesterase 1 OS=Homo sapiens GN=CES1 PE=1 SV=2	EST1	0.00497404	0.00638026	2.21613
ITIH2	Inter-alpha (Globulin) inhibitor H2 OS=Homo sapiens GN=ITIH2 PE=2 SV=1	A2RTY6	0.00518533	0.00657612	1.99931
RHOG	Rho-related GTP-binding protein RhoG OS=Homo sapiens GN=RHOG PE=1 SV=1	RHOG	0.00526192	0.00663576	2.96923
COTL1	Coactosin-like protein OS=Homo sapiens GN=COTL1 PE=1 SV=3	COTL1	0.00530008	0.00664655	4.16432
C1QB	Complement component 1, q subcomponent, B chain, isoform CRA_a OS=Homo sapiens GN=C1QB PE=4 SV=1	A0A024RAB9	0.00539598	0.00666235	2.62721
HIST1H2BD	Histone H2B OS=Homo sapiens GN=HIST1H2BD PE=3 SV=1	A0A024QZZ7	0.00547693	0.0067182	2.11148
ATP5A1	ATP synthase subunit alpha, mitochondrial OS=Homo sapiens GN=ATP5A1 PE=1 SV=1	ATPA	0.00595501	0.00714838	7.60561
C5	Complement C5 OS=Homo sapiens GN=C5 PE=1 SV=4	CO5	0.00675632	0.00789906	1.94919
	Chloride intracellular channel protein OS=Homo sapiens PE=3 SV=1	A0A1U9X8Y4	0.00680725	0.00791738	3.43475
CTSG	Cathepsin G OS=Homo sapiens GN=CTSG PE=1 SV=2	CATG	0.00689162	0.00797419	6.36593
SAA2	Serum amyloid A-2 protein OS=Homo sapiens GN=SAA2 PE=1 SV=1	SAA2	0.00698536	0.0080412	17.3178
SNAP23	Synaptosomal-associated protein (Fragment) OS=Homo sapiens GN=SNAP23 PE=1 SV=1	H3BM38	0.00710079	0.00813238	9.43777
PARK7	Protein/nucleic acid deglycase DJ-1 OS=Homo sapiens GN=PARK7 PE=1 SV=1	K7ELW0	0.00768109	0.00870812	8.59782
FGG	Fibrinogen gamma chain, isoform CRA_a OS=Homo sapiens GN=FGG PE=4 SV=1	D3DP16	0.00801939	0.00886055	1.73351
	Testicular tissue protein Li 70 OS=Homo sapiens PE=2 SV=1	A0A140VJJ6	0.00801939	0.00886055	1.73351
SH3BGRL3	SH3 domain binding glutamic acid-rich protein like 3, isoform CRA_a (Fragment) OS=Homo sapiens GN=SH3BGRL3 PE=4 SV=1	D3DPK5	0.00804063	0.00886055	9.79615
NR0B1	Nuclear receptor subfamily 0 group B member 1 OS=Homo sapiens GN=NR0B1 PE=1 SV=2	NR0B1	0.00805238	0.00886055	1.80936
PFKL	ATP-dependent 6-phosphofructokinase, liver type OS=Homo sapiens GN=PFKL PE=1 SV=6	PFKAL	0.00843784	0.00915014	Infinity
MYCT1	Myc target protein 1 (Fragment) OS=Homo sapiens GN=MYCT1 PE=1 SV=1	H0YDV5	0.00913821	0.00976807	1.69086
BAIAP2	Brain-specific angiogenesis inhibitor 1-associated protein 2 OS=Homo sapiens GN=BAIAP2 PE=1 SV=1	BAIP2	0.009245	0.00979407	7.12347
PRDX6	Peroxiredoxin-6 OS=Homo sapiens GN=PRDX6 PE=1 SV=3	PRDX6	0.00993061	0.0103682	7.80972
PPIA	Peptidyl-prolyl cis-trans isomerase A OS=Homo sapiens GN=PPIA PE=1 SV=2	PPIA	0.0104412	0.0108508	3.56841
EHD1	EH domain-containing protein 1 OS=Homo sapiens GN=EHD1 PE=1 SV=1	A0A024R571	0.0111019	0.0113276	2.19188
AGR3	Anterior gradient protein 3 OS=Homo sapiens GN=AGR3 PE=1 SV=1	AGR3	0.0116969	0.0118665	18.3906
RAB6A	Ras-related protein Rab-6A OS=Homo sapiens GN=RAB6A PE=1 SV=3	RAB6A	0.0117357	0.0118665	3.48682
CD53	Leukocyte surface antigen CD53 OS=Homo sapiens GN=CD53 PE=1 SV=1	CD53	0.0118322	0.0119104	2.11637
NCKAP1	Nck-associated protein 1 OS=Homo sapiens GN=NCKAP1 PE=1 SV=1	NCKP1	0.0121598	0.0121855	11.9117
TPI1	Triosephosphate isomerase OS=Homo sapiens GN=TPI1 PE=1 SV=3	TPIS	0.0124841	0.0123998	3.62481
C5AR1	C5a anaphylatoxin chemotactic receptor 1 OS=Homo sapiens GN=C5AR1 PE=1 SV=2	C5AR1	0.0127569	0.0125596	15.1665
LDLR	Low density lipoprotein receptor (Fragment) OS=Homo sapiens GN=LDLR PE=4 SV=1	A0A0E3KII0	0.0128871	0.0126324	4.44283
SLC9A3R1	Na(+)/H(+) exchange regulatory cofactor NHE-RF1 OS=Homo sapiens GN=SLC9A3R1 PE=1 SV=4	NHRF1	0.0141033	0.0136867	13.0167
FABP5	Fatty acid-binding protein, epidermal OS=Homo sapiens GN=FABP5 PE=1 SV=3	FABP5	0.0143324	0.0137148	1.8538
BIN2	Bridging integrator 2 OS=Homo sapiens GN=BIN2 PE=1 SV=1	A0A087X188	0.0143579	0.0137148	4.9316
BPI	Bactericidal permeability-increasing protein OS=Homo sapiens GN=BPI PE=1 SV=4	BPI	0.0144383	0.0137331	Infinity
APOC1	Apolipoprotein C-I, isoform CRA_a OS=Homo sapiens GN=APOC1 PE=4 SV=1	A0A024R0T8	0.0147397	0.0139607	1.31104
ICAM2	Intercellular adhesion molecule 2 OS=Homo sapiens GN=ICAM2 PE=1 SV=2	ICAM2	0.0150527	0.0140946	8.2597
ITGA2	Integrin alpha-2 OS=Homo sapiens GN=ITGA2 PE=1 SV=1	ITA2	0.016142	0.0149113	3.48202
SLC2A3	Solute carrier family 2, facilitated glucose transporter member 3 OS=Homo sapiens GN=SLC2A3 PE=1 SV=1	GTR3	0.0176622	0.0161167	4.74009
RAB27A	Ras-related protein Rab-27A OS=Homo sapiens GN=RAB27A PE=1 SV=3	RB27A	0.0179701	0.0163313	5.8549
	cDNA, FLJ94268, highly similar to Homo sapiens histone 1, H1e (HIST1H1E), mRNA OS=Homo sapiens PE=2 SV=1	B2R984	0.0192355	0.0173115	12.9648
KAI1	Tetraspanin (Fragment) OS=Homo sapiens GN=KAI1 PE=2 SV=1	Q6LET0	0.0192801	0.0173115	2.23559
FGFBP2	Fibroblast growth factor-binding protein 2 OS=Homo sapiens GN=FGFBP2 PE=1 SV=1	FGFP2	0.0195114	0.0174495	3.05899
CAMP	Cathelicidin antimicrobial peptide OS=Homo sapiens GN=CAMP PE=1 SV=1	CAMP	0.0196515	0.017505	1.94601
WDR1	WD repeat-containing protein 1 OS=Homo sapiens GN=WDR1 PE=1 SV=4	WDR1	0.0197797	0.0175495	4.1412
TTC13	Tetratricopeptide repeat protein 13 (Fragment) OS=Homo sapiens GN=TTC13 PE=1 SV=1	H0YBV3	0.0198583	0.0175499	2.95179
F13B	Coagulation factor XIII B chain OS=Homo sapiens GN=F13B PE=1 SV=3	F13B	0.0210085	0.0182786	2.5026
CD101	Immunoglobulin superfamily member 2 OS=Homo sapiens GN=CD101 PE=1 SV=2	IGSF2	0.0213299	0.0184865	41.9673
GNAI2	Guanine nucleotide-binding protein G(i) subunit alpha-2 OS=Homo sapiens GN=GNAI2 PE=1 SV=3	GNAI2	0.0219906	0.0189131	1.71274
CPN2	Carboxypeptidase N subunit 2 OS=Homo sapiens GN=CPN2 PE=1 SV=3	CPN2	0.0224581	0.0192414	1.77702
SDCBP	Syndecan binding protein (Syntenin), isoform CRA_c OS=Homo sapiens GN=SDCBP PE=4 SV=1	A0A024R7Z5	0.0227308	0.0193276	1.78115
	cDNA FLJ51483, highly similar to Multiple inositol polyphosphate phosphatase 1 (EC 3.1.3.62) OS=Homo sapiens PE=2 SV=1	B4E394	0.0252477	0.0211473	2.27054
TNC	Tenascin C (Hexabrachion), isoform CRA_a OS=Homo sapiens GN=TNC PE=4 SV=1	A0A024R884	0.0253572	0.02116	1.75787
LTBP1	Latent-transforming growth factor beta-binding protein 1 OS=Homo sapiens GN=LTBP1 PE=1 SV=4	LTBP1	0.0255954	0.0212796	1.76356
APOA5	Apolipoprotein A-V, isoform CRA_a OS=Homo sapiens GN=APOA5 PE=3 SV=1	A0A0B4RUS7	0.0265121	0.0218797	1.91633
CD226	CD226 antigen (Fragment) OS=Homo sapiens GN=CD226 PE=1 SV=1	J3QL19	0.0267409	0.0219877	19.5377
REG1A	Lithostathine-1-alpha OS=Homo sapiens GN=REG1A PE=1 SV=3	REG1A	0.0280121	0.0229489	30.5531
POLR2I	DNA-directed RNA polymerase II subunit RPB9 OS=Homo sapiens GN=POLR2I PE=1 SV=1	K7EKS1	0.0286082	0.0232674	Infinity
NAP1L4	Nucleosome assembly protein 1-like 4, isoform CRA_b OS=Homo sapiens GN=NAP1L4 PE=3 SV=1	A0A024RCC9	0.0289026	0.023422	5.05468
CA4	Carbonic anhydrase 4 OS=Homo sapiens GN=CA4 PE=1 SV=2	CAH4	0.0294175	0.0236181	1.97778
FGA	Fibrinogen alpha chain OS=Homo sapiens GN=FGA PE=1 SV=2	FIBA	0.0294602	0.0236181	1.87951
DRIP4	Dopamine receptor interacting protein 4 OS=Homo sapiens GN=DRIP4 PE=2 SV=1	Q4W4Y1	0.0303999	0.0241131	1.68066
LYZ	Lysozyme OS=Homo sapiens GN=LYZ PE=1 SV=1	A0A0B4J259	0.0320904	0.025187	5.30024
	cDNA FLJ20242 fis, clone COLF6369 OS=Homo sapiens PE=2 SV=1	Q9NXI0	0.0325412	0.0254518	3.63228
MTTP	Microsomal triglyceride transfer protein large subunit OS=Homo sapiens GN=MTTP PE=1 SV=1	MTP	0.0333359	0.0259336	4.20429
FGB	Fibrinogen beta chain OS=Homo sapiens GN=FGB PE=1 SV=2	FIBB	0.0333883	0.0259336	1.78986
HPX	Hemopexin OS=Homo sapiens GN=HPX PE=1 SV=2	HEMO	0.0335629	0.0259794	1.60977
EEF1D	Elongation factor 1-delta OS=Homo sapiens GN=EEF1D PE=1 SV=1	A0A087X1X7	0.0350337	0.0268402	100.72
FYB	FYN binding protein (FYB-120/130), isoform CRA_b OS=Homo sapiens GN=FYB PE=4 SV=1	A0A024R032	0.0356418	0.0271707	26.161
MMRN1	Multimerin-1 OS=Homo sapiens GN=MMRN1 PE=1 SV=3	MMRN1	0.0357072	0.0271707	1.57718
GPRC5C	G protein-coupled receptor, family C, group 5, member C, isoform CRA_d OS=Homo sapiens GN=GPRC5C PE=4 SV=1	A0A024R8N9	0.0359513	0.0271722	3.38953
PTX3	Pentraxin-related protein PTX3 OS=Homo sapiens GN=PTX3 PE=1 SV=3	PTX3	0.0381476	0.0283548	8.12054
SELP	Selectin P (Granule membrane protein 140kDa, antigen CD62), isoform CRA_b OS=Homo sapiens GN=SELP PE=4 SV=1	A0A024R8Y9	0.0389865	0.0288827	68.9695
STX11	Syntaxin-11 OS=Homo sapiens GN=STX11 PE=1 SV=1	STX11	0.0405879	0.0297952	16.1715
LGALS7	Galectin-7 OS=Homo sapiens GN=LGALS7 PE=1 SV=2	LEG7	0.0407491	0.0297952	42.7984
PPP1CB	Serine/threonine-protein phosphatase PP1-beta catalytic subunit OS=Homo sapiens GN=PPP1CB PE=1 SV=3	PP1B	0.0423453	0.0307619	2.19902
	cDNA, FLJ93387, highly similar to Homo sapiens transglutaminase 4 (prostate) (TGM4), mRNA OS=Homo sapiens PE=2 SV=1	B2R7D1	0.0439479	0.0316417	1.44051
CCDC40	Coiled-coil domain-containing protein 40 OS=Homo sapiens GN=CCDC40 PE=2 SV=2	CCD40	0.0443727	0.0318228	1.57623
CORO1C	Coronin OS=Homo sapiens GN=CORO1C PE=3 SV=1	A0A024RBI5	0.0459824	0.0328722	26.3526
ARF3	ADP-ribosylation factor 3, isoform CRA_b OS=Homo sapiens GN=ARF3 PE=3 SV=1	A0A024R0Y6	0.0488249	0.0342498	1.80115
DOWNREGULATED (n = 105)
PON3	Serum paraoxonase/lactonase 3 OS=Homo sapiens GN=PON3 PE=1 SV=3	PON3	4.96e-09	1.11e-06	13.163
PON1	Serum paraoxonase/arylesterase 1 OS=Homo sapiens GN=PON1 PE=1 SV=3	PON1	5.95e-07	1.21e-05	8.45948
PES1	Pescadillo homolog OS=Homo sapiens GN=PES1 PE=1 SV=1	PESC	1.11e-06	1.64e-05	3.89261
	cDNA, FLJ93914, highly similar to Homo sapiens histidine-rich glycoprotein (HRG), mRNA OS=Homo sapiens PE=2 SV=1	B2R8I2	3.83e-06	3.3e-05	3.41964
APOA1	Apolipoprotein A-I, isoform CRA_a OS=Homo sapiens GN=APOA1 PE=3 SV=1	A0A024R3E3	4.13e-06	3.43e-05	3.6169
C1S	Complement C1s subcomponent OS=Homo sapiens GN=C1S PE=1 SV=1	A0A087X232	6.07e-06	4.87e-05	3.93328
GPLD1	Phosphatidylinositol-glycan-specific phospholipase D OS=Homo sapiens GN=GPLD1 PE=1 SV=3	PHLD	8.44e-06	6.31e-05	7.64381
GGA1	ADP-ribosylation factor-binding protein GGA1 OS=Homo sapiens GN=GGA1 PE=1 SV=1	GGA1	1.73e-05	9.95e-05	2.75016
C1R	Complement C1r subcomponent OS=Homo sapiens GN=C1R PE=1 SV=1	B4DPQ0	2.37e-05	0.000117379	4.10897
PLTP	Phospholipid transfer protein OS=Homo sapiens GN=PLTP PE=1 SV=1	PLTP	2.41e-05	0.000117379	4.49205
PLA2G7	Platelet-activating factor acetylhydrolase OS=Homo sapiens GN=PLA2G7 PE=4 SV=1	A0A024RD39	3.78e-05	0.000157918	2.64812
C16orf62	UPF0505 protein C16orf62 OS=Homo sapiens GN=C16orf62 PE=1 SV=2	E7EWW0	4.86e-05	0.00018813	6.84721
APOB	Apolipoprotein B (Including Ag(X) antigen) OS=Homo sapiens GN=APOB PE=4 SV=1	C0JYY2	0.00013321	0.000388342	2.55675
COLEC11	Collectin-11 OS=Homo sapiens GN=COLEC11 PE=1 SV=1	COL11	0.000153796	0.000421016	2.31524
ZNF32	Zinc finger protein 32 (KOX 30), isoform CRA_a OS=Homo sapiens GN=ZNF32 PE=4 SV=1	A0A024R7T7	0.000202738	0.000535405	4.19774
ANGPTL6	Angiopoietin-like 6, isoform CRA_a OS=Homo sapiens GN=ANGPTL6 PE=4 SV=1	A0A024R7A9	0.000290827	0.000730956	2.01899
	cDNA FLJ45314 fis, clone BRHIP3005142, highly similar to Proteasome-associated protein ECM29 homolog OS=Homo sapiens PE=2 SV=1	B3KXF2	0.000316671	0.000756218	1.48327
KLHL34	Kelch-like protein 34 OS=Homo sapiens GN=KLHL34 PE=2 SV=1	KLH34	0.000347238	0.000820485	Infinity
FBLN1	Fibulin-1 OS=Homo sapiens GN=FBLN1 PE=1 SV=1	B1AHL2	0.000392571	0.000908476	10.9664
COLEC10	Collectin sub-family member 10 (C-type lectin), isoform CRA_a OS=Homo sapiens GN=COLEC10 PE=4 SV=1	A0A024R9J3	0.000396716	0.000908701	2.25336
APOA2	Apolipoprotein A-II OS=Homo sapiens GN=APOA2 PE=1 SV=1	APOA2	0.000441077	0.000980301	2.46937
THBS4	Thrombospondin-4 OS=Homo sapiens GN=THBS4 PE=1 SV=2	TSP4	0.000511764	0.00107363	4.50919
IGLV2-8	Immunoglobulin lambda variable 2-8 OS=Homo sapiens GN=IGLV2-8 PE=1 SV=2	LV208	0.000656931	0.00132851	3.56575
	MS-A1 light chain variable region (Fragment) OS=Homo sapiens PE=2 SV=1	A0A109PSY4	0.000787056	0.0015363	3.2117
COMP	Cartilage oligomeric matrix protein OS=Homo sapiens GN=COMP PE=1 SV=2	COMP	0.000823432	0.00158111	3.68625
	cDNA FLJ77094, highly similar to Homo sapiens apolipoprotein B (including Ag(x) antigen) (APOB), mRNA (Fragment) OS=Homo sapiens PE=2 SV=1	A8K479	0.000944319	0.00170948	2.18208
KRT81	Keratin, type II cuticular Hb1 OS=Homo sapiens GN=KRT81 PE=1 SV=1	A0A087X106	0.000969399	0.00173928	40.4265
FN1	Fibronectin 1, isoform CRA_n OS=Homo sapiens GN=FN1 PE=4 SV=1	A0A024R462	0.00114937	0.0019695	2.2624
CLU	Clusterin OS=Homo sapiens GN=CLU PE=1 SV=1	CLUS	0.00133379	0.00221779	1.85874
SLC14A1	Urea transporter OS=Homo sapiens GN=SLC14A1 PE=3 SV=2	A0A068W6W9	0.00156444	0.00250841	8.91399
SLC38A4	Sodium-coupled neutral amino acid transporter 4 (Fragment) OS=Homo sapiens GN=SLC38A4 PE=4 SV=1	H0YHZ8	0.00162725	0.00259061	3.15159
PCYOX1	Prenylcysteine oxidase 1 OS=Homo sapiens GN=PCYOX1 PE=1 SV=3	PCYOX	0.00211136	0.0032686	2.50174
	A30 (Fragment) OS=Homo sapiens PE=4 SV=1	A2MYE1	0.00248968	0.00362902	4.3668
ACAN	Aggrecan core protein OS=Homo sapiens GN=ACAN PE=1 SV=1	A0A087X1T7	0.00345723	0.00485038	7.89402
IGH	IGH@ protein OS=Homo sapiens GN=IGH@ PE=2 SV=1	Q6P089	0.00381418	0.00522995	5.23334
SELENOP	Selenoprotein P (Fragment) OS=Homo sapiens GN=SELENOP PE=1 SV=1	A0A182DWH7	0.00429909	0.00574426	2.48296
	Immunglobulin heavy chain variable region (Fragment) OS=Homo sapiens PE=4 SV=1	Q0ZCJ1	0.00434512	0.00577141	3.33722
	Apolipoprotein B variant (Fragment) OS=Homo sapiens PE=2 SV=1	Q59HB3	0.00510711	0.00651372	2.20891
	Immunoglobulin kappa light chain OS=Homo sapiens PE=1 SV=1	IGK	0.00540172	0.00666235	2.26874
V-kappa-1	Rheumatoid factor C6 light chain (Fragment) OS=Homo sapiens GN=V-kappa-1 PE=2 SV=1	A0N5G1	0.00540172	0.00666235	2.26874
SLIT1	Slit homolog 1 protein OS=Homo sapiens GN=SLIT1 PE=2 SV=4	SLIT1	0.00575737	0.00702381	3.58453
IGHV2-5	Immunoglobulin heavy variable 2-5 OS=Homo sapiens GN=IGHV2-5 PE=1 SV=2	HV205	0.00586832	0.00712047	2.56924
ADD1	Alpha-adducin OS=Homo sapiens GN=ADD1 PE=1 SV=2	ADDA	0.00591	0.00713249	1.43317
DKFZp686O1553	Uncharacterized protein DKFZp686O1553 (Fragment) OS=Homo sapiens GN=DKFZp686O1553 PE=2 SV=1	Q5HYM1	0.00628153	0.00750022	1.58243
FCGBP	IgGFc-binding protein OS=Homo sapiens GN=FCGBP PE=1 SV=3	FCGBP	0.00644307	0.0076524	1.54578
MRPL55	Mitochondrial ribosomal protein L55, isoform CRA_a OS=Homo sapiens GN=MRPL55 PE=4 SV=1	A0A024R3R0	0.00660869	0.0078078	2.63388
IGHV4-4	Immunoglobulin heavy variable 4-4 OS=Homo sapiens GN=IGHV4-4 PE=3 SV=2	HV404	0.00669615	0.00786971	3.69703
	IBM-B2 light chain variable region (Fragment) OS=Homo sapiens PE=2 SV=1	A0A0X9V9D6	0.00715968	0.00815819	3.93014
	Rheumatoid factor RF-IP12 (Fragment) OS=Homo sapiens PE=2 SV=1	A2J1M8	0.00775268	0.00874511	2.86943
IGKV4-1	Immunoglobulin kappa variable 4-1 OS=Homo sapiens GN=IGKV4-1 PE=1 SV=1	KV401	0.00794284	0.00886055	2.05395
	IBM-A3 heavy chain variable region (Fragment) OS=Homo sapiens PE=2 SV=1	A0A0X9UWM4	0.00810185	0.0088715	3.79858
IGHV1-2	Immunoglobulin heavy variable 1-2 OS=Homo sapiens GN=IGHV1-2 PE=1 SV=2	HV102	0.00823671	0.00897539	4.24521
HMCN1	Hemicentin-1 OS=Homo sapiens GN=HMCN1 PE=1 SV=2	HMCN1	0.00893832	0.00964627	1.77541
VK3	VK3 protein (Fragment) OS=Homo sapiens GN=VK3 PE=2 SV=1	A2N2F4	0.00900495	0.00967168	6.53161
	Ig heavy chain variable region (Fragment) OS=Homo sapiens PE=2 SV=1	A0A068LN03	0.0092498	0.00979407	2.27727
IGL	IGL@ protein OS=Homo sapiens GN=IGL@ PE=1 SV=1	Q6PIK1	0.00929928	0.00980024	5.56211
	MS-D4 heavy chain variable region (Fragment) OS=Homo sapiens PE=2 SV=1	A0A0X9UWK7	0.00982067	0.0103014	2.24784
MASP1	Mannan-binding lectin serine protease 1 OS=Homo sapiens GN=MASP1 PE=1 SV=3	MASP1	0.0105489	0.0109122	1.492
IGKV3D-20	Immunoglobulin kappa variable 3D-20 OS=Homo sapiens GN=IGKV3D-20 PE=3 SV=1	KVD20	0.0106885	0.0110059	2.05022
IGK	IGK@ protein OS=Homo sapiens GN=IGK@ PE=1 SV=1	Q6PJF2	0.0108508	0.011122	3.37865
COL6A2	Collagen alpha-2(VI) chain OS=Homo sapiens GN=COL6A2 PE=1 SV=4	CO6A2	0.0122362	0.0122076	1.53173
DEFA1	Neutrophil defensin 1 OS=Homo sapiens GN=DEFA1 PE=1 SV=1	DEF1	0.0125534	0.0124137	2.41782
APOB	APOB protein OS=Homo sapiens GN=APOB PE=2 SV=1	Q7Z7Q0	0.0140847	0.0136867	2.04258
CD5L	CD5 antigen-like OS=Homo sapiens GN=CD5L PE=1 SV=1	CD5L	0.0141456	0.0136867	2.35245
IGHV3-13	Immunoglobulin heavy variable 3-13 OS=Homo sapiens GN=IGHV3-13 PE=1 SV=2	HV313	0.0142319	0.0137111	3.03253
PCLO	Protein piccolo OS=Homo sapiens GN=PCLO PE=1 SV=4	PCLO	0.015069	0.0140946	4.95935
IGLV7-43	Immunoglobulin lambda variable 7-43 OS=Homo sapiens GN=IGLV7-43 PE=3 SV=2	LV743	0.0150695	0.0140946	1.93543
VH3	VH3 protein (Fragment) OS=Homo sapiens GN=VH3 PE=2 SV=1	Q9Y509	0.015941	0.0148286	2.06683
	Myosin-reactive immunoglobulin heavy chain variable region (Fragment) OS=Homo sapiens PE=2 SV=1	Q9UL72	0.0159863	0.0148286	37.0114
	Full-length cDNA clone CS0DD006YL02 of Neuroblastoma of Homo sapiens (human) OS=Homo sapiens PE=2 SV=1	Q86TT1	0.0171402	0.0157686	2.24323
	Anti-RhD monoclonal T125 gamma1 heavy chain OS=Homo sapiens PE=2 SV=1	Q5EFE5	0.0176517	0.0161167	5.39205
	GCT-A8 heavy chain variable region (Fragment) OS=Homo sapiens PE=2 SV=1	A0A0X9V9C4	0.0192718	0.0173115	2.06961
ARHGAP1	Rho GTPase-activating protein 1 OS=Homo sapiens GN=ARHGAP1 PE=1 SV=1	RHG01	0.0204863	0.0180339	2.16552
CD2	T-cell surface antigen CD2 OS=Homo sapiens GN=CD2 PE=1 SV=2	CD2	0.0206254	0.0180854	2.7228
	Rheumatoid factor RF-ET10 (Fragment) OS=Homo sapiens PE=2 SV=1	A2J1N7	0.0209699	0.0182786	2.70163
	Immunogobulin kappa, VJ region (Fragment) OS=Homo sapiens PE=4 SV=1	A2NH53	0.0216638	0.0187037	3.51777
JCHAIN	Immunoglobulin J chain OS=Homo sapiens GN=JCHAIN PE=1 SV=4	IGJ	0.0226053	0.0192939	2.20142
SERPING1	Plasma protease C1 inhibitor OS=Homo sapiens GN=SERPING1 PE=1 SV=2	IC1	0.0228658	0.019369	1.6835
	Myosin-reactive immunoglobulin heavy chain variable region (Fragment) OS=Homo sapiens PE=2 SV=1	Q9UL88	0.0229948	0.019405	2.66869
	IgG L chain OS=Homo sapiens PE=2 SV=1	S6B2C3	0.0233708	0.0196485	Infinity
IGKV3-11	Immunoglobulin kappa variable 3-11 OS=Homo sapiens GN=IGKV3-11 PE=1 SV=1	KV311	0.0257684	0.0213445	2.38805
IGKV1-8	Immunoglobulin kappa variable 1-8 OS=Homo sapiens GN=IGKV1-8 PE=3 SV=1	KV108	0.0281519	0.0229795	2.17025
	Anti-Influenza A hemagglutinin heavy chain variable region (Fragment) OS=Homo sapiens PE=2 SV=1	G1FM90	0.029105	0.0235012	23.134
	Ig heavy chain variable region (Fragment) OS=Homo sapiens PE=2 SV=1	A0A068LRW6	0.0302787	0.0241022	4.51286
AHSG	Alpha-2-HS-glycoprotein OS=Homo sapiens GN=AHSG PE=1 SV=1	FETUA	0.0302789	0.0241022	1.64603
IGHV3-72	Immunoglobulin heavy variable 3-72 OS=Homo sapiens GN=IGHV3-72 PE=3 SV=1	HV372	0.0317299	0.0250581	2.36629
VH-3 family (VH26)D/J	VH-3 family (VH26)D/J protein (Fragment) OS=Homo sapiens GN=VH-3 family (VH26)D/J PE=4 SV=1	A2NWW1	0.0318146	0.0250581	1.69609
	Myosin-reactive immunoglobulin kappa chain variable region (Fragment) OS=Homo sapiens PE=2 SV=1	Q9UL86	0.0338871	0.0261401	1.8288
IGHM	Immunoglobulin heavy constant mu OS=Homo sapiens GN=IGHM PE=1 SV=4	IGHM	0.0343856	0.0264339	1.86683
	Anti-streptococcal/anti-myosin immunoglobulin kappa light chain variable region (Fragment) OS=Homo sapiens PE=2 SV=1	Q96SA9	0.0359035	0.0271722	3.88331
V5-4	V5-4 protein (Fragment) OS=Homo sapiens GN=V5-4 PE=4 SV=1	Q5NV79	0.0365178	0.0275078	4.49748
FCN1	Ficolin-1 OS=Homo sapiens GN=FCN1 PE=1 SV=2	FCN1	0.0368112	0.0275773	1.75156
AASS	Alpha-aminoadipic semialdehyde synthase, mitochondrial OS=Homo sapiens GN=AASS PE=1 SV=1	AASS	0.0368558	0.0275773	2.39057
ANK1	Ankyrin-1 OS=Homo sapiens GN=ANK1 PE=1 SV=3	ANK1	0.0379587	0.0283081	1.73443
PZP	Pregnancy zone protein OS=Homo sapiens GN=PZP PE=1 SV=4	PZP	0.0391196	0.028886	1.8862
STEAP3	STEAP family member 3, isoform CRA_b OS=Homo sapiens GN=STEAP3 PE=4 SV=1	A0A024RAD7	0.0406342	0.0297952	2.06615
DKFZp781M0386	Uncharacterized protein DKFZp781M0386 OS=Homo sapiens GN=DKFZp781M0386 PE=2 SV=1	Q5CZ94	0.0411824	0.0300143	1.4607
V5-6	V5-6 protein (Fragment) OS=Homo sapiens GN=V5-6 PE=4 SV=1	Q5NV92	0.0438467	0.0316417	10.7972
	Myosin-reactive immunoglobulin light chain variable region (Fragment) OS=Homo sapiens PE=2 SV=1	Q9UL81	0.0439793	0.0316417	2.17009
C8A	Complement component C8 alpha chain OS=Homo sapiens GN=C8A PE=1 SV=2	CO8A	0.0461943	0.0329189	1.9687
	Anti-(ED-B) scFV (Fragment) OS=Homo sapiens PE=2 SV=2	A2KBC1	0.0465864	0.0330932	1.38139
	Myosin-reactive immunoglobulin light chain variable region (Fragment) OS=Homo sapiens PE=2 SV=1	Q9UL78	0.0470886	0.0333444	1.65544
IGKV2-24	Immunoglobulin kappa variable 2-24 OS=Homo sapiens GN=IGKV2-24 PE=3 SV=1	KV224	0.047455	0.0334982	1.79085
scFv	Single-chain Fv (Fragment) OS=Homo sapiens GN=scFv PE=2 SV=1	Q65ZC9	0.0476681	0.0335432	2.06695
IGHV3-64	Immunoglobulin heavy variable 3-64 OS=Homo sapiens GN=IGHV3-64 PE=3 SV=1	HV364	0.0499646	0.0347634	5.89674
