# Supplementary material for: Plasma-to-tumour tissue integrated proteomics using nano-omics for biomarker discovery in glioblastoma
Source: Nat Commun. 2025 Apr 10;16:3412. doi: 10.1038/s41467-025-58252-0 (PMC11986092; doi:10.1038/s41467-025-58252-0)
Supplement: Supplementary file 17 — Supplementary Data 15 [file 41467_2025_58252_MOESM17_ESM.xlsx]

## Sheet: Supplementary Data 15
Supplementary Data 15. Full list of tissue proteins identified in GBM tumour biopsies from n = 10 GBM patients.
Gene name	Description	Accession
VIM	Vimentin OS=Homo sapiens GN=VIM PE=1 SV=4	VIME
GFAP	Glial fibrillary acidic protein OS=Homo sapiens GN=GFAP PE=1 SV=1	GFAP
FGB	Fibrinogen beta chain OS=Homo sapiens GN=FGB PE=1 SV=2	FIBB
	Testicular tissue protein Li 70 OS=Homo sapiens PE=2 SV=1	A0A140VJJ6
FGA	Fibrinogen alpha chain OS=Homo sapiens GN=FGA PE=1 SV=2	FIBA
MAP2	Microtubule-associated protein OS=Homo sapiens GN=MAP2 PE=4 SV=1	A0A024R407
PRSS3	PRSS3 protein OS=Homo sapiens GN=PRSS3 PE=2 SV=1	A1A508
KRT10	Keratin, type I cytoskeletal 10 OS=Homo sapiens GN=KRT10 PE=1 SV=6	K1C10
GAPDH	Glyceraldehyde-3-phosphate dehydrogenase OS=Homo sapiens GN=GAPDH PE=1 SV=3	G3P
HIST1H4H	Histone H4 OS=Homo sapiens GN=HIST1H4H PE=2 SV=1	B2R4R0
H3F3B	Histone H3 OS=Homo sapiens GN=H3F3B PE=2 SV=1	B2R4P9
ALB	Serum albumin OS=Homo sapiens GN=ALB PE=1 SV=2	ALBU
FADS6	Fatty acid desaturase 6 OS=Homo sapiens GN=FADS6 PE=1 SV=1	A0A087WU67
HBA2	Mutant hemoglobin alpha 2 globin chain OS=Homo sapiens GN=HBA2 PE=3 SV=1	A0A0K2BMD8
ACTB	Actin, cytoplasmic 1 OS=Homo sapiens GN=ACTB PE=1 SV=1	ACTB
HBB	Hemoglobin subunit beta OS=Homo sapiens GN=HBB PE=1 SV=2	HBB
H2AFJ	Histone H2A OS=Homo sapiens GN=H2AFJ PE=3 SV=1	A0A024RAS2
ACTA2	Actin, aortic smooth muscle OS=Homo sapiens GN=ACTA2 PE=1 SV=1	ACTA
KRT9	Keratin, type I cytoskeletal 9 OS=Homo sapiens GN=KRT9 PE=1 SV=3	K1C9
EEF1A1	Elongation factor 1-alpha 1 OS=Homo sapiens GN=EEF1A1 PE=1 SV=1	EF1A1
PLP1	Myelin proteolipid protein OS=Homo sapiens GN=PLP1 PE=1 SV=2	MYPR
PKM	Pyruvate kinase PKM OS=Homo sapiens GN=PKM PE=1 SV=4	KPYM
KRT2	Keratin, type II cytoskeletal 2 epidermal OS=Homo sapiens GN=KRT2 PE=1 SV=2	K22E
	40S ribosomal protein (Fragment) OS=Homo sapiens PE=2 SV=1	A0A248RGE3
SPTLC2	Serine palmitoyltransferase, long chain base subunit 2, isoform CRA_a OS=Homo sapiens GN=SPTLC2 PE=3 SV=1	A0A024R6H1
HIST1H2BK	Histone H2B OS=Homo sapiens GN=HIST1H2BK PE=3 SV=1	A0A024RCL8
	cDNA FLJ34494 fis, clone HLUNG2005030, highly similar to VIMENTIN OS=Homo sapiens PE=2 SV=1	B3KRK8
COL1A1	Collagen, type I, alpha 1, isoform CRA_a OS=Homo sapiens GN=COL1A1 PE=4 SV=1	D3DTX7
TUBB	Tubulin beta chain OS=Homo sapiens GN=TUBB PE=2 SV=1	Q5SU16
	Beta actin variant (Fragment) OS=Homo sapiens PE=2 SV=1	Q53G99
KIAA0368	KIAA0368 OS=Homo sapiens GN=KIAA0368 PE=1 SV=1	J3KN16
HIST1H2AB	Histone H2A type 1-B/E OS=Homo sapiens GN=HIST1H2AB PE=1 SV=2	H2A1B
DEFA1	Neutrophil defensin 1 OS=Homo sapiens GN=DEFA1 PE=1 SV=1	DEF1
ANXA2	Annexin OS=Homo sapiens GN=ANXA2 PE=3 SV=1	A0A024R5Z7
ALDOA	Fructose-bisphosphate aldolase A OS=Homo sapiens GN=ALDOA PE=1 SV=2	ALDOA
LMNA	Prelamin-A/C OS=Homo sapiens GN=LMNA PE=1 SV=1	LMNA
DPYSL5	Dihydropyrimidinase-related protein 5 OS=Homo sapiens GN=DPYSL5 PE=1 SV=1	DPYL5
FN1	FN1 protein OS=Homo sapiens GN=FN1 PE=2 SV=1	B7ZLE5
LDHA	L-lactate dehydrogenase A chain OS=Homo sapiens GN=LDHA PE=1 SV=2	LDHA
HSPA8	Heat shock cognate 71 kDa protein OS=Homo sapiens GN=HSPA8 PE=1 SV=1	HSP7C
KRT1	Keratin, type II cytoskeletal 1 OS=Homo sapiens GN=KRT1 PE=1 SV=6	K2C1
HNRNPA2B1	Heterogeneous nuclear ribonucleoproteins A2/B1 OS=Homo sapiens GN=HNRNPA2B1 PE=1 SV=2	ROA2
HIST2H3PS2	Histone H3 OS=Homo sapiens GN=HIST2H3PS2 PE=1 SV=1	Q5TEC6
ANXA1	Annexin A1 OS=Homo sapiens GN=ANXA1 PE=1 SV=2	ANXA1
TUBB2B	Tubulin beta-2B chain OS=Homo sapiens GN=TUBB2B PE=1 SV=1	TBB2B
	cDNA FLJ54101, highly similar to Myelin basic protein OS=Homo sapiens PE=2 SV=1	B4DF42
COL6A3	Collagen alpha-3(VI) chain OS=Homo sapiens GN=COL6A3 PE=1 SV=5	CO6A3
YWHAH	14-3-3 protein eta OS=Homo sapiens GN=YWHAH PE=1 SV=4	1433F
	cDNA FLJ38581 fis, clone HCHON2008672, highly similar to Insulin-like growth factor-binding protein 3 OS=Homo sapiens PE=2 SV=1	B3KTQ0
FABP7	Fatty acid-binding protein, brain OS=Homo sapiens GN=FABP7 PE=1 SV=3	FABP7
HSP90B1	Endoplasmin OS=Homo sapiens GN=HSP90B1 PE=1 SV=1	ENPL
HSP90AB1	Heat shock protein 90kDa alpha (Cytosolic), class B member 1, isoform CRA_a OS=Homo sapiens GN=HSP90AB1 PE=3 SV=1	A0A024RD80
CLU	Clusterin OS=Homo sapiens GN=CLU PE=1 SV=1	CLUS
COL1A2	Collagen alpha-2(I) chain OS=Homo sapiens GN=COL1A2 PE=1 SV=1	A0A087WTA8
	Protein S100 OS=Homo sapiens PE=2 SV=1	B2R5H0
HSPA5	78 kDa glucose-regulated protein OS=Homo sapiens GN=HSPA5 PE=1 SV=2	GRP78
HIST1H2BJ	Histone H2B OS=Homo sapiens GN=HIST1H2BJ PE=3 SV=1	A0A024RCJ2
ANXA5	Annexin A5 OS=Homo sapiens GN=ANXA5 PE=1 SV=2	ANXA5
RAB1A	Ras-related protein Rab-1A OS=Homo sapiens GN=RAB1A PE=1 SV=3	RAB1A
COL6A1	Collagen alpha-1(VI) chain OS=Homo sapiens GN=COL6A1 PE=1 SV=1	A0A087X0S5
	cDNA FLJ55329, highly similar to Procollagen-lysine,2-oxoglutarate5-dioxygenase 2 (EC 1.14.11.4) OS=Homo sapiens PE=2 SV=1	B4DHG3
KRT14	Keratin, type I cytoskeletal 14 OS=Homo sapiens GN=KRT14 PE=1 SV=4	K1C14
CFL1	Cofilin-1 OS=Homo sapiens GN=CFL1 PE=1 SV=3	COF1
LAMA2	Laminin subunit alpha-2 OS=Homo sapiens GN=LAMA2 PE=1 SV=1	A0A087WX80
ATP5A1	ATP synthase subunit alpha, mitochondrial OS=Homo sapiens GN=ATP5A1 PE=1 SV=1	ATPA
HSP90AA1	Heat shock protein HSP 90-alpha OS=Homo sapiens GN=HSP90AA1 PE=1 SV=5	HS90A
HSPD1	Heat shock 60kDa protein 1 (Chaperonin), isoform CRA_a OS=Homo sapiens GN=HSPD1 PE=2 SV=1	A0A024R3X4
PGK1	Phosphoglycerate kinase 1 OS=Homo sapiens GN=PGK1 PE=1 SV=3	PGK1
	cDNA FLJ53698, highly similar to Gelsolin OS=Homo sapiens PE=2 SV=1	B7Z992
FLNA	Filamin-A OS=Homo sapiens GN=FLNA PE=1 SV=4	FLNA
PRDX1	Peroxiredoxin-1 (Fragment) OS=Homo sapiens GN=PRDX1 PE=1 SV=1	A0A0A0MSI0
TKT	Transketolase OS=Homo sapiens GN=TKT PE=1 SV=3	TKT
	cDNA FLJ60461, highly similar to Peroxiredoxin-2 (EC 1.11.1.15) OS=Homo sapiens PE=2 SV=1	B4DF70
CTSG	Cathepsin G OS=Homo sapiens GN=CTSG PE=1 SV=2	CATG
HNRNPA1	Heterogeneous nuclear ribonucleoprotein A1 OS=Homo sapiens GN=HNRNPA1 PE=1 SV=5	ROA1
COL1A1	Collagen alpha-1(I) chain OS=Homo sapiens GN=COL1A1 PE=1 SV=5	CO1A1
ARHGAP21	Rho GTPase-activating protein 21 OS=Homo sapiens GN=ARHGAP21 PE=1 SV=1	RHG21
VTN	Vitronectin OS=Homo sapiens GN=VTN PE=1 SV=1	VTNC
IGF2BP2	Insulin-like growth factor 2 mRNA-binding protein 2 OS=Homo sapiens GN=IGF2BP2 PE=1 SV=2	IF2B2
ALDOC	Fructose-bisphosphate aldolase C OS=Homo sapiens GN=ALDOC PE=1 SV=2	ALDOC
ATP5B	ATP synthase subunit beta, mitochondrial OS=Homo sapiens GN=ATP5B PE=1 SV=3	ATPB
	Protein disulfide-isomerase OS=Homo sapiens PE=2 SV=1	B3KQT9
FN1	Fibronectin 1, isoform CRA_n OS=Homo sapiens GN=FN1 PE=4 SV=1	A0A024R462
SLC25A3	Solute carrier family 25 (Mitochondrial carrier phosphate carrier), member 3, isoform CRA_a OS=Homo sapiens GN=SLC25A3 PE=2 SV=1	A0A024RBE8
ATP6V0C	V-type proton ATPase 16 kDa proteolipid subunit OS=Homo sapiens GN=ATP6V0C PE=1 SV=1	VATL
YWHAZ	14-3-3 protein zeta/delta OS=Homo sapiens GN=YWHAZ PE=1 SV=1	1433Z
IGL	IGL@ protein OS=Homo sapiens GN=IGL@ PE=1 SV=1	Q8N355
TGFBI	Transforming growth factor beta-induced 68kDa isoform 1 (Fragment) OS=Homo sapiens GN=TGFBI PE=2 SV=1	A0A0S2Z4Q2
PLP2	Proteolipid protein 2 (Colonic epithelium-enriched), isoform CRA_a OS=Homo sapiens GN=PLP2 PE=4 SV=1	A0A024QYW3
TUBB4B	Tubulin beta-4B chain OS=Homo sapiens GN=TUBB4B PE=1 SV=1	TBB4B
PBEF1	Pre-B-cell colony enhancing factor 1, isoform CRA_a OS=Homo sapiens GN=PBEF1 PE=4 SV=1	A0A024R718
MLEC	Malectin OS=Homo sapiens GN=MLEC PE=1 SV=1	MLEC
FSCN1	Fascin OS=Homo sapiens GN=FSCN1 PE=1 SV=3	FSCN1
HNRPK	Heterogeneous nuclear ribonucleoprotein K, isoform CRA_d OS=Homo sapiens GN=HNRPK PE=4 SV=1	A0A024R228
SERPINH1	Serpin peptidase inhibitor, clade H (Heat shock protein 47), member 1, (Collagen binding protein 1), isoform CRA_a OS=Homo sapiens GN=SERPINH1 PE=3 SV=1	A0A024R5K8
TUBB2A	Tubulin beta-2A chain OS=Homo sapiens GN=TUBB2A PE=1 SV=1	TBB2A
GNAI2	Guanine nucleotide-binding protein G(i) subunit alpha-2 OS=Homo sapiens GN=GNAI2 PE=1 SV=3	GNAI2
NCL	Nucleolin, isoform CRA_b OS=Homo sapiens GN=NCL PE=4 SV=1	A0A024R4A0
NES	Nestin OS=Homo sapiens GN=NES PE=1 SV=2	NEST
PFN1	Profilin-1 OS=Homo sapiens GN=PFN1 PE=1 SV=2	PROF1
YWHAE	14-3-3 protein epsilon OS=Homo sapiens GN=YWHAE PE=1 SV=1	1433E
MSN	Moesin OS=Homo sapiens GN=MSN PE=1 SV=3	MOES
CNP	2',3'-cyclic-nucleotide 3'-phosphodiesterase OS=Homo sapiens GN=CNP PE=3 SV=1	A0A024R1T5
ELANE	Neutrophil elastase OS=Homo sapiens GN=ELANE PE=1 SV=1	ELNE
KIAA0100	KIAA0100, isoform CRA_a OS=Homo sapiens GN=KIAA0100 PE=1 SV=1	K7EQ86
EEF2	Elongation factor 2 OS=Homo sapiens GN=EEF2 PE=1 SV=4	EF2
NFX1	Transcriptional repressor NF-X1 OS=Homo sapiens GN=NFX1 PE=1 SV=2	NFX1
KRT5	Keratin, type II cytoskeletal 5 OS=Homo sapiens GN=KRT5 PE=1 SV=3	K2C5
	Sperm binding protein 1a OS=Homo sapiens PE=2 SV=1	A0A1L1UHR1
HNRNPC	Heterogeneous nuclear ribonucleoproteins C1/C2 OS=Homo sapiens GN=HNRNPC PE=1 SV=1	B2R5W2
COL6A2	Collagen alpha-2(VI) chain OS=Homo sapiens GN=COL6A2 PE=1 SV=4	CO6A2
SLC25A5	ADP/ATP translocase 2 OS=Homo sapiens GN=SLC25A5 PE=1 SV=7	ADT2
KRT16	Keratin, type I cytoskeletal 16 OS=Homo sapiens GN=KRT16 PE=1 SV=4	K1C16
PLEC	Plectin OS=Homo sapiens GN=PLEC PE=1 SV=3	PLEC
TPM4	Tropomyosin alpha-4 chain OS=Homo sapiens GN=TPM4 PE=1 SV=3	TPM4
GLUD1	Glutamate dehydrogenase 1, mitochondrial OS=Homo sapiens GN=GLUD1 PE=1 SV=2	DHE3
HNRNPU	Heterogeneous nuclear ribonucleoprotein U (Fragment) OS=Homo sapiens GN=HNRNPU PE=1 SV=1	A0A1W2PP35
	Transferrin variant (Fragment) OS=Homo sapiens PE=2 SV=1	Q53H26
ANXA6	Annexin (Fragment) OS=Homo sapiens GN=ANXA6 PE=2 SV=1	A0A0S2Z2Z6
HLA-DQB1	MHC class II antigen (Fragment) OS=Homo sapiens GN=HLA-DQB1 PE=4 SV=1	F5CR29
HSPA9	Stress-70 protein, mitochondrial OS=Homo sapiens GN=HSPA9 PE=1 SV=2	GRP75
EFEMP1	EGF containing fibulin-like extracellular matrix protein 1 isoform 1 (Fragment) OS=Homo sapiens GN=EFEMP1 PE=2 SV=1	A0A0S2Z4F1
H2AFV	Histone H2A.V OS=Homo sapiens GN=H2AFV PE=1 SV=3	H2AV
TNC	Tenascin C (Hexabrachion), isoform CRA_a OS=Homo sapiens GN=TNC PE=4 SV=1	A0A024R884
	Protein S100 OS=Homo sapiens PE=2 SV=1	B2R4M6
	Lactoferrin OS=Homo sapiens PE=2 SV=1	W8QEY1
45537	Septin-2 OS=Homo sapiens GN=SEPT2 PE=1 SV=1	SEPT2
	cDNA, FLJ92036, highly similar to Homo sapiens ribosomal protein L31 (RPL31), mRNA OS=Homo sapiens PE=2 SV=1	B2R4C1
MAP1B	Microtubule-associated protein 1B, isoform CRA_b OS=Homo sapiens GN=MAP1B PE=4 SV=1	A0A024RAM4
LDHB	L-lactate dehydrogenase B chain OS=Homo sapiens GN=LDHB PE=1 SV=2	LDHB
KRT6A	Keratin, type II cytoskeletal 6A OS=Homo sapiens GN=KRT6A PE=1 SV=3	K2C6A
RPL13	60S ribosomal protein L13 OS=Homo sapiens GN=RPL13 PE=1 SV=1	Q6NZ55
EEF1G	Elongation factor 1-gamma OS=Homo sapiens GN=EEF1G PE=1 SV=3	EF1G
WFS1	Wolfram syndrome 1 isoform 1 (Fragment) OS=Homo sapiens GN=WFS1 PE=2 SV=1	A0A0S2Z4V6
ATP1A1	Sodium/potassium-transporting ATPase subunit alpha-1 OS=Homo sapiens GN=ATP1A1 PE=1 SV=1	AT1A1
MPO	Myeloperoxidase OS=Homo sapiens GN=MPO PE=1 SV=1	PERM
RPL18	60S ribosomal protein L18 (Fragment) OS=Homo sapiens GN=RPL18 PE=1 SV=1	J3QQ67
PHB2	Prohibitin-2 OS=Homo sapiens GN=PHB2 PE=1 SV=2	PHB2
CRYAB	Alpha-crystallin B chain (Fragment) OS=Homo sapiens GN=CRYAB PE=2 SV=1	A0A140G961
CANX	Calnexin OS=Homo sapiens GN=CANX PE=1 SV=2	CALX
SERPINA3	Serpin peptidase inhibitor, clade A (Alpha-1 antiproteinase, antitrypsin), member 3, isoform CRA_c OS=Homo sapiens GN=SERPINA3 PE=3 SV=1	A0A024R6P0
SFPQ	Splicing factor proline/glutamine-rich (Polypyrimidine tract binding protein associated) OS=Homo sapiens GN=SFPQ PE=2 SV=1	Q86VG2
CBR1	Carbonyl reductase [NADPH] 1 OS=Homo sapiens GN=CBR1 PE=1 SV=3	CBR1
RPL7A	60S ribosomal protein L7a OS=Homo sapiens GN=RPL7A PE=1 SV=2	RL7A
YWHAG	14-3-3 protein gamma OS=Homo sapiens GN=YWHAG PE=1 SV=2	1433G
NME1	Nucleoside diphosphate kinase A OS=Homo sapiens GN=NME1 PE=1 SV=1	NDKA
SPTBN1	Spectrin beta chain OS=Homo sapiens GN=SPTBN1 PE=2 SV=1	B2ZZ89
MAPK1	Mitogen-activated protein kinase 1 OS=Homo sapiens GN=MAPK1 PE=1 SV=3	MK01
TAGLN2	Transgelin-2 OS=Homo sapiens GN=TAGLN2 PE=1 SV=3	TAGL2
SRSF3	Serine/arginine-rich splicing factor 3 OS=Homo sapiens GN=SRSF3 PE=1 SV=1	SRSF3
APOE	Apolipoprotein E isoform 1 (Fragment) OS=Homo sapiens GN=APOE PE=2 SV=1	A0A0S2Z3D5
COPB2	Coatomer subunit beta' OS=Homo sapiens GN=COPB2 PE=1 SV=2	COPB2
BAZ1B	Tyrosine-protein kinase BAZ1B OS=Homo sapiens GN=BAZ1B PE=1 SV=2	BAZ1B
GANAB	Neutral alpha-glucosidase AB OS=Homo sapiens GN=GANAB PE=1 SV=3	GANAB
UBE1	Testicular secretory protein Li 63 OS=Homo sapiens GN=UBE1 PE=2 SV=1	A0A024R1A3
A2M	Alpha-2-macroglobulin OS=Homo sapiens GN=A2M PE=1 SV=3	A2MG
	cDNA FLJ53665, highly similar to Four and a half LIM domains protein 1 OS=Homo sapiens PE=2 SV=1	B7Z6U8
GDI1	Rab GDP dissociation inhibitor (Fragment) OS=Homo sapiens GN=GDI1 PE=2 SV=1	A0A0S2Z3X8
C3	Complement C3 OS=Homo sapiens GN=C3 PE=1 SV=2	CO3
ERP70	Protein disulfide-isomerase A4 OS=Homo sapiens GN=ERP70 PE=2 SV=1	A0A090N8Y2
RPS9	40S ribosomal protein S9 OS=Homo sapiens GN=RPS9 PE=1 SV=1	A0A024R4M0
SNX2	Sorting nexin-2 OS=Homo sapiens GN=SNX2 PE=1 SV=2	SNX2
RPS18	40S ribosomal protein S18 OS=Homo sapiens GN=RPS18 PE=1 SV=3	RS18
HNRNPH1	Heterogeneous nuclear ribonucleoprotein H OS=Homo sapiens GN=HNRNPH1 PE=1 SV=4	HNRH1
CA2	Carbonic anhydrase 2 OS=Homo sapiens GN=CA2 PE=1 SV=2	CAH2
P4HB	Protein disulfide-isomerase OS=Homo sapiens GN=P4HB PE=2 SV=1	A0A024R8S5
SLC25A6	ADP/ATP translocase 3 OS=Homo sapiens GN=SLC25A6 PE=1 SV=4	ADT3
SERPINA1	Alpha-1-antitrypsin OS=Homo sapiens GN=SERPINA1 PE=1 SV=3	A1AT
VDAC2	Voltage-dependent anion channel 2, isoform CRA_a OS=Homo sapiens GN=VDAC2 PE=4 SV=1	A0A024QZN9
RPN2	Dolichyl-diphosphooligosaccharide--protein glycosyltransferase subunit 2 OS=Homo sapiens GN=RPN2 PE=1 SV=3	RPN2
MAOB	Amine oxidase [flavin-containing] B OS=Homo sapiens GN=MAOB PE=1 SV=3	AOFB
CLTC	Clathrin heavy chain OS=Homo sapiens GN=CLTC PE=1 SV=1	A0A087WVQ6
HSPB1	Heat shock protein beta-1 OS=Homo sapiens GN=HSPB1 PE=1 SV=2	HSPB1
LMNB1	Lamin-B1 OS=Homo sapiens GN=LMNB1 PE=1 SV=2	LMNB1
NONO	Non-POU domain-containing octamer-binding protein OS=Homo sapiens GN=NONO PE=1 SV=4	NONO
RPL6	60S ribosomal protein L6 OS=Homo sapiens GN=RPL6 PE=3 SV=1	A0A024RBK3
CORO1A	Coronin OS=Homo sapiens GN=CORO1A PE=3 SV=1	A0A024R611
NEFL	Neurofilament light polypeptide OS=Homo sapiens GN=NEFL PE=1 SV=3	NFL
CHI3L1	Chitinase 3-like 1 (Cartilage glycoprotein-39), isoform CRA_a OS=Homo sapiens GN=CHI3L1 PE=4 SV=1	A0A024R969
RPL5	Ribosomal protein L5 OS=Homo sapiens GN=RPL5 PE=2 SV=1	A2RUM7
GNB1	Guanine nucleotide binding protein (G protein), beta polypeptide 1, isoform CRA_a OS=Homo sapiens GN=GNB1 PE=2 SV=1	A0A024R056
PHGDH	D-3-phosphoglycerate dehydrogenase OS=Homo sapiens GN=PHGDH PE=1 SV=1	A0A286YF22
WDR1	WD repeat-containing protein 1 OS=Homo sapiens GN=WDR1 PE=1 SV=4	WDR1
NCAM1	Neural cell adhesion molecule 1 OS=Homo sapiens GN=NCAM1 PE=1 SV=1	A0A087WWD4
CALD1	Caldesmon OS=Homo sapiens GN=CALD1 PE=1 SV=3	CALD1
FOLR2	Folate receptor beta OS=Homo sapiens GN=FOLR2 PE=1 SV=1	J3KQP4
RPS3	40S ribosomal protein S3 OS=Homo sapiens GN=RPS3 PE=1 SV=2	RS3
ENO1	Enolase 1, (Alpha), isoform CRA_a OS=Homo sapiens GN=ENO1 PE=2 SV=1	A0A024R4F1
SURF4	Surfeit 4 OS=Homo sapiens GN=SURF4 PE=4 SV=1	Q5T8U7
YWHAB	14-3-3 protein beta/alpha OS=Homo sapiens GN=YWHAB PE=1 SV=3	1433B
	Integrin beta OS=Homo sapiens PE=2 SV=1	B4E0R1
MAP4	Microtubule-associated protein OS=Homo sapiens GN=MAP4 PE=1 SV=1	E7EVA0
	Testicular secretory protein Li 7 OS=Homo sapiens PE=2 SV=1	A0A140VK07
HNRPD	Heterogeneous nuclear ribonucleoprotein D (AU-rich element RNA binding protein 1, 37kDa), isoform CRA_c OS=Homo sapiens GN=HNRPD PE=4 SV=1	A0A024RDB4
ITIH2	Inter-alpha (Globulin) inhibitor H2 OS=Homo sapiens GN=ITIH2 PE=2 SV=1	A2RTY6
RPSA	40S ribosomal protein SA OS=Homo sapiens GN=RPSA PE=3 SV=1	A0A024R2P0
IGHM	Immunoglobulin heavy constant mu (Fragment) OS=Homo sapiens GN=IGHM PE=1 SV=1	A0A1B0GUU9
MDH1	Malate dehydrogenase, cytoplasmic OS=Homo sapiens GN=MDH1 PE=1 SV=4	MDHC
PDIA3	Protein disulfide-isomerase A3 (Fragment) OS=Homo sapiens GN=PDIA3 PE=1 SV=1	H7BZJ3
	Heparin-binding protein HBp15 OS=Homo sapiens PE=2 SV=1	Q7Z4W8
TPM3	Tropomyosin 3 isoform 1 (Fragment) OS=Homo sapiens GN=TPM3 PE=2 SV=1	A0A0S2Z4G4
TUBB3	Tubulin beta-3 chain OS=Homo sapiens GN=TUBB3 PE=1 SV=2	TBB3
RAB7A	RAB7, member RAS oncogene family, isoform CRA_a OS=Homo sapiens GN=RAB7A PE=2 SV=1	A0A158RFU6
	cDNA FLJ51032, highly similar to CD9 antigen OS=Homo sapiens PE=2 SV=1	B4DPP0
LMNB2	Lamin-B2 OS=Homo sapiens GN=LMNB2 PE=1 SV=4	LMNB2
ANXA11	Annexin OS=Homo sapiens GN=ANXA11 PE=2 SV=1	Q5T0G8
	Testicular tissue protein Li 42 OS=Homo sapiens PE=2 SV=1	A0A140VJG8
	cDNA FLJ59182, highly similar to Splicing factor, arginine/serine-rich 7 OS=Homo sapiens PE=2 SV=1	B4DEK2
RPL8	60S ribosomal protein L8 OS=Homo sapiens GN=RPL8 PE=1 SV=2	RL8
CKAP4	Cytoskeleton-associated protein 4, isoform CRA_c OS=Homo sapiens GN=CKAP4 PE=4 SV=1	A0A024RBH2
EIF4A1	Eukaryotic initiation factor 4A-I OS=Homo sapiens GN=EIF4A1 PE=1 SV=1	IF4A1
RPS2	40S ribosomal protein S2 (Fragment) OS=Homo sapiens GN=RPS2 PE=1 SV=1	H0YEN5
GNB2	Guanine nucleotide-binding protein G(I)/G(S)/G(T) subunit beta-2 OS=Homo sapiens GN=GNB2 PE=1 SV=3	GBB2
GLIPR2	Golgi-associated plant pathogenesis-related protein 1 OS=Homo sapiens GN=GLIPR2 PE=1 SV=3	GAPR1
SPTAN1	Spectrin alpha chain, non-erythrocytic 1 OS=Homo sapiens GN=SPTAN1 PE=1 SV=1	A0A0D9SGF6
	10E8 heavy chain variable region (Fragment) OS=Homo sapiens PE=2 SV=1	A0A193CHR0
SOD2	Superoxide dismutase [Mn], mitochondrial OS=Homo sapiens GN=SOD2 PE=1 SV=3	SODM
RACK1	Receptor of activated protein C kinase 1 OS=Homo sapiens GN=RACK1 PE=1 SV=3	RACK1
NCAN	Neurocan core protein OS=Homo sapiens GN=NCAN PE=1 SV=3	NCAN
RPS8	40S ribosomal protein S8 OS=Homo sapiens GN=RPS8 PE=2 SV=1	Q5JR94
PFN2	Profilin (Fragment) OS=Homo sapiens GN=PFN2 PE=3 SV=1	D3DNI2
STOM	Stomatin, isoform CRA_a OS=Homo sapiens GN=STOM PE=4 SV=1	A0A024R882
ATP1A2	Sodium/potassium-transporting ATPase subunit alpha-2 OS=Homo sapiens GN=ATP1A2 PE=1 SV=1	AT1A2
MYH9	Myosin, heavy polypeptide 9, non-muscle, isoform CRA_a OS=Homo sapiens GN=MYH9 PE=3 SV=1	A0A024R1N1
COL4A2	Collagen, type IV, alpha 2, isoform CRA_a OS=Homo sapiens GN=COL4A2 PE=3 SV=1	A0A024RDW8
HRNR	Hornerin OS=Homo sapiens GN=HRNR PE=1 SV=2	HORN
CYB5R3	NADH-cytochrome b5 reductase OS=Homo sapiens GN=CYB5R3 PE=3 SV=1	A0A024R4X0
FLNC	Filamin-C OS=Homo sapiens GN=FLNC PE=1 SV=3	FLNC
CAPZB	Capping protein (Actin filament) muscle Z-line, beta, isoform CRA_a OS=Homo sapiens GN=CAPZB PE=1 SV=1	B1AK87
NSFL1C	NSFL1 cofactor p47 OS=Homo sapiens GN=NSFL1C PE=1 SV=2	NSF1C
CALR	Calreticulin OS=Homo sapiens GN=CALR PE=1 SV=1	CALR
HNRNPM	Heterogeneous nuclear ribonucleoprotein M OS=Homo sapiens GN=HNRNPM PE=1 SV=3	HNRPM
GDI2	Rab GDP dissociation inhibitor beta OS=Homo sapiens GN=GDI2 PE=1 SV=2	GDIB
ACTN4	Actinin alpha 4 isoform 1 (Fragment) OS=Homo sapiens GN=ACTN4 PE=2 SV=1	A0A0S2Z3G9
GPI	Glucose-6-phosphate isomerase (Fragment) OS=Homo sapiens GN=GPI PE=1 SV=1	A0A0A0MTS2
PDIA6	Protein disulfide-isomerase A6 OS=Homo sapiens GN=PDIA6 PE=1 SV=1	PDIA6
RPS4X	40S ribosomal protein S4 OS=Homo sapiens GN=RPS4X PE=2 SV=1	B2R491
AHCY	Adenosylhomocysteinase OS=Homo sapiens GN=AHCY PE=1 SV=4	SAHH
NME1-NME2	Nucleoside diphosphate kinase OS=Homo sapiens GN=NME1-NME2 PE=1 SV=1	Q32Q12
	cDNA FLJ56352, highly similar to Succinyl-CoA ligase (GDP-forming) subunit alpha, mitochondrial (EC 6.2.1.4) OS=Homo sapiens PE=2 SV=1	B7Z438
PGD	6-phosphogluconate dehydrogenase, decarboxylating OS=Homo sapiens GN=PGD PE=1 SV=3	6PGD
SLC2A1	Solute carrier family 2 (Facilitated glucose transporter), member 1 OS=Homo sapiens GN=SLC2A1 PE=2 SV=1	Q0P512
HSPG2	Heparan sulfate proteoglycan 2 (Perlecan), isoform CRA_b OS=Homo sapiens GN=HSPG2 PE=4 SV=1	A0A024RAB6
PCBP1	Poly(rC)-binding protein 1 OS=Homo sapiens GN=PCBP1 PE=1 SV=2	PCBP1
MDH2	Malate dehydrogenase OS=Homo sapiens GN=MDH2 PE=2 SV=1	A0A024R4K3
DYNC1H1	Cytoplasmic dynein 1 heavy chain 1 OS=Homo sapiens GN=DYNC1H1 PE=1 SV=5	DYHC1
HADHB	Trifunctional enzyme subunit beta, mitochondrial OS=Homo sapiens GN=HADHB PE=1 SV=3	ECHB
CCT2	T-complex protein 1 subunit beta OS=Homo sapiens GN=CCT2 PE=1 SV=2	F5GWF6
	Biliverdin reductase A OS=Homo sapiens PE=2 SV=1	A0A140VJF4
GSTP1	Glutathione S-transferase P OS=Homo sapiens GN=GSTP1 PE=1 SV=2	GSTP1
PRDX6	Peroxiredoxin-6 OS=Homo sapiens GN=PRDX6 PE=1 SV=3	PRDX6
ATP5O	ATP synthase subunit O, mitochondrial OS=Homo sapiens GN=ATP5O PE=1 SV=1	ATPO
RPL12	60S ribosomal protein L12 OS=Homo sapiens GN=RPL12 PE=1 SV=1	RL12
METTL7A	Methyltransferase-like protein 7A (Fragment) OS=Homo sapiens GN=METTL7A PE=1 SV=1	H0YI09
	Liver histone H1e OS=Homo sapiens PE=2 SV=1	A3R0T7
RPS14	40S ribosomal protein S14 OS=Homo sapiens GN=RPS14 PE=1 SV=3	RS14
SCD5	Stearoyl-CoA desaturase 5 OS=Homo sapiens GN=SCD5 PE=1 SV=2	SCD5
TLN1	Talin-1 OS=Homo sapiens GN=TLN1 PE=2 SV=1	A0A1S5UZ07
	Adenylyl cyclase-associated protein OS=Homo sapiens PE=2 SV=1	B4DNY3
PPIB	Peptidyl-prolyl cis-trans isomerase B OS=Homo sapiens GN=PPIB PE=1 SV=2	PPIB
RRBP1	Ribosome-binding protein 1 OS=Homo sapiens GN=RRBP1 PE=1 SV=1	A0A0A0MRV0
HNRNPA3	Heterogeneous nuclear ribonucleoprotein A3 OS=Homo sapiens GN=HNRNPA3 PE=1 SV=2	ROA3
YWHAQ	14-3-3 protein theta OS=Homo sapiens GN=YWHAQ PE=1 SV=1	1433T
XRCC6	X-ray repair complementing defective repair in Chinese hamster cells 6 (Ku autoantigen, 70kDa), isoform CRA_a OS=Homo sapiens GN=XRCC6 PE=4 SV=1	A0A024R1N4
45546	Septin-11 OS=Homo sapiens GN=SEPT11 PE=1 SV=3	SEP11
RPS16	40S ribosomal protein S16 OS=Homo sapiens GN=RPS16 PE=1 SV=2	RS16
RPL27A	60S ribosomal protein L27a OS=Homo sapiens GN=RPL27A PE=1 SV=1	E9PLX7
APMAP	Adipocyte plasma membrane-associated protein OS=Homo sapiens GN=APMAP PE=1 SV=2	APMAP
45544	Septin 9, isoform CRA_a OS=Homo sapiens GN=SEPT9 PE=3 SV=1	A0A024R8V0
TUFM	Elongation factor Tu, mitochondrial OS=Homo sapiens GN=TUFM PE=1 SV=2	EFTU
	Transaldolase OS=Homo sapiens PE=2 SV=1	A0A140VK56
ALOX5AP	Arachidonate 5-lipoxygenase-activating protein OS=Homo sapiens GN=ALOX5AP PE=1 SV=1	A0A087WW23
45542	Septin-7 OS=Homo sapiens GN=SEPT7 PE=1 SV=2	E7EPK1
	Peptidyl-prolyl cis-trans isomerase OS=Homo sapiens PE=2 SV=1	B4DM82
COL4A1	Collagen alpha-1(IV) chain OS=Homo sapiens GN=COL4A1 PE=1 SV=3	CO4A1
RPL13A	60S ribosomal protein L13a (Fragment) OS=Homo sapiens GN=RPL13A PE=1 SV=2	M0QYS1
GOT2	Aspartate aminotransferase OS=Homo sapiens GN=GOT2 PE=4 SV=1	A0A024R6W0
PARK7	Protein/nucleic acid deglycase DJ-1 OS=Homo sapiens GN=PARK7 PE=1 SV=1	K7ELW0
VCP	Transitional endoplasmic reticulum ATPase OS=Homo sapiens GN=VCP PE=1 SV=4	TERA
RPL10A	60S ribosomal protein L10a OS=Homo sapiens GN=RPL10A PE=1 SV=2	RL10A
MNDA	Myeloid cell nuclear differentiation antigen OS=Homo sapiens GN=MNDA PE=1 SV=1	MNDA
RAB5C	RAB5C, member RAS oncogene family, isoform CRA_a OS=Homo sapiens GN=RAB5C PE=4 SV=1	A0A024R1U4
PLG	Plasminogen OS=Homo sapiens GN=PLG PE=1 SV=2	PLMN
ARPC2	Actin-related protein 2/3 complex subunit 2 OS=Homo sapiens GN=ARPC2 PE=1 SV=1	ARPC2
HNRNPR	Heterogeneous nuclear ribonucleoprotein R OS=Homo sapiens GN=HNRNPR PE=1 SV=1	HNRPR
hCG_1991735	HCG1991735, isoform CRA_a OS=Homo sapiens GN=hCG_1991735 PE=4 SV=1	A0A024RC65
SNRPD3	Small nuclear ribonucleoprotein Sm D3 OS=Homo sapiens GN=SNRPD3 PE=1 SV=1	SMD3
FGG	Fibrinogen gamma chain, isoform CRA_a OS=Homo sapiens GN=FGG PE=4 SV=1	D3DP16
ARPC4	Actin-related protein 2/3 complex subunit 4 OS=Homo sapiens GN=ARPC4 PE=1 SV=3	ARPC4
	Chloride intracellular channel protein OS=Homo sapiens PE=2 SV=1	B4DWC4
	cDNA FLJ60713, highly similar to Homo sapiens heterogeneous nuclear ribonucleoprotein A/B (HNRPAB), transcript variant 1, mRNA OS=Homo sapiens PE=2 SV=1	B4DMY3
	cDNA FLJ16285 fis, clone OCBBF2004038, highly similar to Dihydropyrimidinase-related protein 1 OS=Homo sapiens PE=2 SV=1	B3KV96
	Phosphoserine aminotransferase OS=Homo sapiens PE=2 SV=1	B4DHQ3
ACTR3	ARP3 actin-related protein 3 homolog (Yeast), isoform CRA_a OS=Homo sapiens GN=ACTR3 PE=3 SV=1	A0A024RAI1
RPL7	60S ribosomal protein L7 OS=Homo sapiens GN=RPL7 PE=1 SV=1	RL7
FGFR2-AHCYL1	Adenosylhomocysteinase OS=Homo sapiens GN=FGFR2-AHCYL1 PE=2 SV=1	V5YQL4
COL3A1	Collagen alpha-1(III) chain OS=Homo sapiens GN=COL3A1 PE=1 SV=4	CO3A1
hCG_1994130	HCG1994130, isoform CRA_a OS=Homo sapiens GN=hCG_1994130 PE=2 SV=1	B2R4W8
HNRNPH2	Heterogeneous nuclear ribonucleoprotein H2 OS=Homo sapiens GN=HNRNPH2 PE=1 SV=1	HNRH2
LAP3	Cytosol aminopeptidase OS=Homo sapiens GN=LAP3 PE=1 SV=3	AMPL
CCT8	T-complex protein 1 subunit theta OS=Homo sapiens GN=CCT8 PE=1 SV=4	TCPQ
CRABP1	Cellular retinoic acid-binding protein 1 OS=Homo sapiens GN=CRABP1 PE=2 SV=1	F1T0F7
CKB	Creatine kinase brain isoform 2 (Fragment) OS=Homo sapiens GN=CKB PE=2 SV=1	A0A0S2Z471
CTSD	Cathepsin D OS=Homo sapiens GN=CTSD PE=1 SV=1	A0A1B0GV23
	Proteasome subunit alpha type OS=Homo sapiens PE=2 SV=1	A0A140VK44
EZR	Ezrin OS=Homo sapiens GN=EZR PE=1 SV=4	EZRI
FABP5	Fatty acid-binding protein, epidermal OS=Homo sapiens GN=FABP5 PE=1 SV=3	FABP5
PRO1933	Putative uncharacterized protein PRO1933 OS=Homo sapiens GN=PRO1933 PE=5 SV=1	YJ001
MYL6	Myosin light polypeptide 6 OS=Homo sapiens GN=MYL6 PE=1 SV=1	B7Z6Z4
CD63	Tetraspanin OS=Homo sapiens GN=CD63 PE=3 SV=1	A0A024RB05
HADHA	Trifunctional enzyme subunit alpha, mitochondrial OS=Homo sapiens GN=HADHA PE=1 SV=2	ECHA
UGP2	UTP--glucose-1-phosphate uridylyltransferase OS=Homo sapiens GN=UGP2 PE=1 SV=5	UGPA
CSPG2	Chondroitin sulfate proteoglycan 2 (Versican), isoform CRA_b OS=Homo sapiens GN=CSPG2 PE=4 SV=1	A0A024RAQ9
SFRS2	Splicing factor, arginine/serine-rich 2, isoform CRA_a OS=Homo sapiens GN=SFRS2 PE=4 SV=1	A0A024R8U5
MGST3	Microsomal glutathione S-transferase 3 OS=Homo sapiens GN=MGST3 PE=1 SV=1	Q5VV89
UCHL1	Ubiquitin carboxyl-terminal hydrolase isozyme L1 OS=Homo sapiens GN=UCHL1 PE=1 SV=2	UCHL1
NEFM	Neurofilament medium polypeptide OS=Homo sapiens GN=NEFM PE=1 SV=3	NFM
ATP2A2	ATPase Ca++ transporting cardiac muscle slow twitch 2 isoform 1 (Fragment) OS=Homo sapiens GN=ATP2A2 PE=2 SV=1	A0A0S2Z3L2
	Anti-(ED-B) scFV (Fragment) OS=Homo sapiens PE=2 SV=1	A2KBC2
CCT4	T-complex protein 1 subunit delta OS=Homo sapiens GN=CCT4 PE=1 SV=4	TCPD
SRSF1	Serine/arginine-rich splicing factor 1 OS=Homo sapiens GN=SRSF1 PE=1 SV=2	SRSF1
VAT1	Vesicle amine transport protein 1 homolog (T californica), isoform CRA_a OS=Homo sapiens GN=VAT1 PE=4 SV=1	A0A024R1Z6
ACTN1	Alpha-actinin-1 OS=Homo sapiens GN=ACTN1 PE=1 SV=2	ACTN1
GBP1	Guanylate-binding protein 1 OS=Homo sapiens GN=GBP1 PE=1 SV=2	GBP1
ITIH1	Inter-alpha-trypsin inhibitor heavy chain H1 OS=Homo sapiens GN=ITIH1 PE=1 SV=3	ITIH1
HP	Haptoglobin OS=Homo sapiens GN=HP PE=1 SV=1	HPT
BCAP31	B-cell receptor-associated protein 31 OS=Homo sapiens GN=BCAP31 PE=1 SV=3	BAP31
RPL23A	60S ribosomal protein L23a (Fragment) OS=Homo sapiens GN=RPL23A PE=1 SV=1	H7BY10
SPTBN2	Spectrin beta chain, non-erythrocytic 2 OS=Homo sapiens GN=SPTBN2 PE=1 SV=3	SPTN2
CAPG	Macrophage-capping protein OS=Homo sapiens GN=CAPG PE=1 SV=2	CAPG
RPL15	Ribosomal protein L15 OS=Homo sapiens GN=RPL15 PE=3 SV=1	A0A024R2Q4
	Testicular secretory protein Li 65 OS=Homo sapiens PE=2 SV=1	A0A140VK65
RBMX	RNA-binding motif protein, X chromosome OS=Homo sapiens GN=RBMX PE=1 SV=3	RBMX
VCL	Vinculin, isoform CRA_c OS=Homo sapiens GN=VCL PE=4 SV=1	A0A024QZN4
ALDH2	Aldehyde dehydrogenase, mitochondrial OS=Homo sapiens GN=ALDH2 PE=1 SV=2	ALDH2
	Testis secretory sperm-binding protein Li 233m OS=Homo sapiens PE=2 SV=1	A0A140VKA6
MYL12A	Myosin regulatory light chain 12A OS=Homo sapiens GN=MYL12A PE=1 SV=1	J3QRS3
RAC2	Ras-related C3 botulinum toxin substrate 2 OS=Homo sapiens GN=RAC2 PE=1 SV=1	RAC2
CNDP2	Cytosolic non-specific dipeptidase OS=Homo sapiens GN=CNDP2 PE=1 SV=2	CNDP2
PLS3	Plastin-3 OS=Homo sapiens GN=PLS3 PE=1 SV=1	A0A0A0MSQ0
IGHG3	Immunoglobulin heavy constant gamma 3 OS=Homo sapiens GN=IGHG3 PE=1 SV=2	IGHG3
HSD17B10	Hydroxysteroid dehydrogenase 10 isoform 1 (Fragment) OS=Homo sapiens GN=HSD17B10 PE=2 SV=1	A0A0S2Z410
MOG	Myelin-oligodendrocyte glycoprotein OS=Homo sapiens GN=MOG PE=1 SV=1	A0A0G2JHM8
HSPA1A	Heat shock 70 kDa protein 1A OS=Homo sapiens GN=HSPA1A PE=1 SV=1	HS71A
RAB11A	RAB11A, member RAS oncogene family, isoform CRA_a OS=Homo sapiens GN=RAB11A PE=4 SV=1	A0A024R5Z8
HEPACAM	Hepatocyte cell adhesion molecule OS=Homo sapiens GN=HEPACAM PE=1 SV=1	HECAM
ADD1	Alpha-adducin OS=Homo sapiens GN=ADD1 PE=1 SV=2	ADDA
	Chloride intracellular channel protein OS=Homo sapiens PE=3 SV=1	A0A1U9X8Y4
ALDH9A1	4-trimethylaminobutyraldehyde dehydrogenase OS=Homo sapiens GN=ALDH9A1 PE=1 SV=3	AL9A1
RPS13	40S ribosomal protein S13 OS=Homo sapiens GN=RPS13 PE=1 SV=2	RS13
THY1	Thy-1 cell surface antigen, isoform CRA_a OS=Homo sapiens GN=THY1 PE=2 SV=1	B0YJA4
	Aminopeptidase OS=Homo sapiens PE=2 SV=1	B7Z4B2
TCP1	T-complex protein 1 subunit alpha OS=Homo sapiens GN=TCP1 PE=1 SV=1	TCPA
PARP1	Poly [ADP-ribose] polymerase OS=Homo sapiens GN=PARP1 PE=4 SV=1	A0A024R3T8
ITGB1	Integrin beta-1 OS=Homo sapiens GN=ITGB1 PE=1 SV=2	ITB1
H2AFY	Core histone macro-H2A.1 OS=Homo sapiens GN=H2AFY PE=1 SV=4	H2AY
PCBP2	Poly(rC)-binding protein 2 OS=Homo sapiens GN=PCBP2 PE=1 SV=1	PCBP2
	cDNA, FLJ94551 OS=Homo sapiens PE=2 SV=1	B2R9T9
CNN3	Calponin-3 OS=Homo sapiens GN=CNN3 PE=1 SV=1	CNN3
CS	Citrate synthase OS=Homo sapiens GN=CS PE=3 SV=1	A0A024RB75
DDX17	Probable ATP-dependent RNA helicase DDX17 OS=Homo sapiens GN=DDX17 PE=1 SV=1	A0A1W2PQ51
COTL1	Coactosin-like protein OS=Homo sapiens GN=COTL1 PE=1 SV=3	COTL1
RPS11	40S ribosomal protein S11 OS=Homo sapiens GN=RPS11 PE=1 SV=3	RS11
GAP43	Neuromodulin OS=Homo sapiens GN=GAP43 PE=1 SV=1	NEUM
FUS	RNA-binding protein FUS OS=Homo sapiens GN=FUS PE=1 SV=1	FUS
MYH10	Myosin-10 OS=Homo sapiens GN=MYH10 PE=1 SV=3	MYH10
HSPE1	10 kDa heat shock protein, mitochondrial OS=Homo sapiens GN=HSPE1 PE=1 SV=2	CH10
ARL6IP5	PRA1 family protein OS=Homo sapiens GN=ARL6IP5 PE=3 SV=1	A0A024R371
HP1BP3	Heterochromatin protein 1-binding protein 3 (Fragment) OS=Homo sapiens GN=HP1BP3 PE=1 SV=1	B0QZK4
ELAVL1	ELAV-like protein 1 OS=Homo sapiens GN=ELAVL1 PE=1 SV=2	ELAV1
MAPRE1	Microtubule-associated protein RP/EB family member 1 OS=Homo sapiens GN=MAPRE1 PE=1 SV=3	MARE1
EPB41L2	Band 4.1-like protein 2 OS=Homo sapiens GN=EPB41L2 PE=1 SV=1	E9PHY5
HK1	Hexokinase-1 OS=Homo sapiens GN=HK1 PE=1 SV=3	HXK1
	60S acidic ribosomal protein P0 (Fragment) OS=Homo sapiens PE=2 SV=1	Q53HW2
RPL21	60S ribosomal protein L21 (Fragment) OS=Homo sapiens GN=RPL21 PE=1 SV=1	M0R181
RPL19	Ribosomal protein L19 OS=Homo sapiens GN=RPL19 PE=1 SV=1	J3KTE4
LYZ	Lysozyme C OS=Homo sapiens GN=LYZ PE=1 SV=1	LYSC
MARCKS	Myristoylated alanine-rich C-kinase substrate OS=Homo sapiens GN=MARCKS PE=1 SV=4	MARCS
HSD17B4	Hydroxysteroid (17-beta) dehydrogenase 4, isoform CRA_b (Fragment) OS=Homo sapiens GN=HSD17B4 PE=2 SV=1	A0A0S2Z4J1
CCT3	T-complex protein 1 subunit gamma OS=Homo sapiens GN=CCT3 PE=1 SV=4	TCPG
	NF90b OS=Homo sapiens PE=2 SV=1	F4ZW65
SYNCRIP	Heterogeneous nuclear ribonucleoprotein Q OS=Homo sapiens GN=SYNCRIP PE=1 SV=2	HNRPQ
NIPSNAP2	Protein NipSnap homolog 2 OS=Homo sapiens GN=NIPSNAP2 PE=1 SV=1	NIPS2
COPA	Coatomer subunit alpha OS=Homo sapiens GN=COPA PE=1 SV=2	COPA
KRT17	Keratin, type I cytoskeletal 17 OS=Homo sapiens GN=KRT17 PE=1 SV=2	K1C17
HIST1H1B	Histone H1.5 OS=Homo sapiens GN=HIST1H1B PE=1 SV=3	H15
SSBP1	Single-stranded DNA binding protein 1, isoform CRA_c OS=Homo sapiens GN=SSBP1 PE=2 SV=1	B7Z268
45543	Septin-8 OS=Homo sapiens GN=SEPT8 PE=1 SV=4	SEPT8
TMX1	Thioredoxin-related transmembrane protein 1 OS=Homo sapiens GN=TMX1 PE=1 SV=1	TMX1
AK1	Adenylate kinase isoenzyme 1 OS=Homo sapiens GN=AK1 PE=1 SV=3	KAD1
RPL11	Ribosomal protein L11, isoform CRA_b OS=Homo sapiens GN=RPL11 PE=2 SV=1	Q5VVD0
RPL30	Ribosomal protein L30, isoform CRA_b OS=Homo sapiens GN=RPL30 PE=3 SV=1	A0A024R9D3
	Perilipin OS=Homo sapiens PE=2 SV=1	A0A140VJN8
AQP4	Aquaporin 4 transcript variant a OS=Homo sapiens GN=AQP4 PE=2 SV=1	F1DSG4
SEC61A1	Sec61 alpha 1 subunit (S. cerevisiae), isoform CRA_c OS=Homo sapiens GN=SEC61A1 PE=2 SV=1	B3KNF6
APOA1	Apolipoprotein A-I, isoform CRA_a OS=Homo sapiens GN=APOA1 PE=3 SV=1	A0A024R3E3
IDH2	Isocitrate dehydrogenase [NADP], mitochondrial OS=Homo sapiens GN=IDH2 PE=1 SV=2	IDHP
	MS-D1 light chain variable region (Fragment) OS=Homo sapiens PE=2 SV=1	A0A0X9TD47
DCD	Dermcidin OS=Homo sapiens GN=DCD PE=1 SV=2	DCD
RPN1	Dolichyl-diphosphooligosaccharide--protein glycosyltransferase subunit 1 OS=Homo sapiens GN=RPN1 PE=1 SV=1	RPN1
ATP5L	ATP synthase subunit g, mitochondrial OS=Homo sapiens GN=ATP5L PE=1 SV=3	ATP5L
PEBP1	Phosphatidylethanolamine-binding protein 1 OS=Homo sapiens GN=PEBP1 PE=1 SV=3	PEBP1
RPL23	Ribosomal protein L23, isoform CRA_b OS=Homo sapiens GN=RPL23 PE=3 SV=1	A0A024R1Q8
RPS5	Ribosomal protein S5, isoform CRA_a OS=Homo sapiens GN=RPS5 PE=3 SV=1	A0A024R4Q8
	cDNA, FLJ96718, highly similar to Homo sapiens splicing factor, arginine/serine-rich 10 (transformer 2 homolog, Drosophila) (SFRS10), mRNA OS=Homo sapiens PE=2 SV=1	B2RDQ3
VKORC1	VKORC1 (Fragment) OS=Homo sapiens GN=VKORC1 PE=4 SV=1	A0A0B5EEB2
RPS6	40S ribosomal protein S6 OS=Homo sapiens GN=RPS6 PE=2 SV=1	A2A3R6
IDH1	Isocitrate dehydrogenase [NADP] cytoplasmic OS=Homo sapiens GN=IDH1 PE=1 SV=2	IDHC
	Testicular tissue protein Li 209 OS=Homo sapiens PE=2 SV=1	A0A140VJY2
DNAJA1	DnaJ homolog subfamily A member 1 OS=Homo sapiens GN=DNAJA1 PE=1 SV=2	DNJA1
COL18A1	Collagen alpha-1(XVIII) chain OS=Homo sapiens GN=COL18A1 PE=1 SV=5	COIA1
AKR1B1	Aldo-keto reductase family 1, member B1 (Aldose reductase), isoform CRA_a OS=Homo sapiens GN=AKR1B1 PE=4 SV=1	A0A024R7A8
DHX9	ATP-dependent RNA helicase A OS=Homo sapiens GN=DHX9 PE=1 SV=4	DHX9
SRSF6	Serine/arginine-rich splicing factor 6 OS=Homo sapiens GN=SRSF6 PE=1 SV=2	SRSF6
RPS3A	40S ribosomal protein S3a (Fragment) OS=Homo sapiens GN=RPS3A PE=1 SV=1	H0Y9Y4
CYFIP1	Cytoplasmic FMR1-interacting protein 1 OS=Homo sapiens GN=CYFIP1 PE=1 SV=1	CYFP1
PFKL	ATP-dependent 6-phosphofructokinase, liver type OS=Homo sapiens GN=PFKL PE=1 SV=6	PFKAL
CALU	Calumenin, isoform CRA_a OS=Homo sapiens GN=CALU PE=4 SV=1	A0A024R755
ASPN	Asporin OS=Homo sapiens GN=ASPN PE=1 SV=2	ASPN
PRKAR1A	cAMP-dependent protein kinase type I-alpha regulatory subunit OS=Homo sapiens GN=PRKAR1A PE=1 SV=1	KAP0
SEC61B	Protein transport protein Sec61 subunit beta OS=Homo sapiens GN=SEC61B PE=1 SV=1	S4R3B5
TPP1	Tripeptidyl-peptidase 1 OS=Homo sapiens GN=TPP1 PE=1 SV=2	TPP1
LAMP1	Lysosomal-associated membrane protein 1, isoform CRA_a OS=Homo sapiens GN=LAMP1 PE=3 SV=1	A0A024RDY3
RPL35A	60S ribosomal protein L35a OS=Homo sapiens GN=RPL35A PE=1 SV=2	RL35A
PRAF2	PRA1 family protein OS=Homo sapiens GN=PRAF2 PE=3 SV=1	A0A024QZ22
TARDBP	TAR DNA binding protein, isoform CRA_b OS=Homo sapiens GN=TARDBP PE=4 SV=1	A0A024R4E2
SLC1A3	Amino acid transporter OS=Homo sapiens GN=SLC1A3 PE=3 SV=1	A0A024R050
C4B_2	Complement C4-B OS=Homo sapiens GN=C4B_2 PE=1 SV=1	A0A0G2JL54
CCT7	T-complex protein 1 subunit eta OS=Homo sapiens GN=CCT7 PE=1 SV=2	TCPH
CACNG6	Voltage-dependent calcium channel gamma-6 subunit OS=Homo sapiens GN=CACNG6 PE=2 SV=1	CCG6
	cDNA FLJ53290, highly similar to Cytoplasmic dynein 1 intermediate chain 2 OS=Homo sapiens PE=2 SV=1	B4DPZ3
	COL6A2 protein OS=Homo sapiens PE=2 SV=1	Q9BUM6
AP2M1	AP-2 complex subunit mu OS=Homo sapiens GN=AP2M1 PE=1 SV=1	A0A087WY71
RPL14	RPL14 protein OS=Homo sapiens GN=RPL14 PE=1 SV=1	Q6IPH7
FH	Fumarate hydratase isoform 1 (Fragment) OS=Homo sapiens GN=FH PE=2 SV=1	A0A0S2Z4C3
CHCHD2	Coiled-coil-helix-coiled-coil-helix domain-containing protein 2 OS=Homo sapiens GN=CHCHD2 PE=1 SV=1	CHCH2
KRT6B	Keratin, type II cytoskeletal 6B OS=Homo sapiens GN=KRT6B PE=1 SV=5	K2C6B
RPL27	60S ribosomal protein L27 OS=Homo sapiens GN=RPL27 PE=3 SV=1	A0A024R1V4
	IBM-A1 light chain variable region (Fragment) OS=Homo sapiens PE=2 SV=1	A0A0X9USN3
	Lipase maturation factor OS=Homo sapiens PE=2 SV=1	B3KWK2
KCTD12	Potassium channel tetramerisation domain containing 12 OS=Homo sapiens GN=KCTD12 PE=2 SV=1	A0A140VJM4
NNMT	Nicotinamide N-methyltransferase OS=Homo sapiens GN=NNMT PE=1 SV=1	NNMT
FANCM	Fanconi anemia group M protein OS=Homo sapiens GN=FANCM PE=1 SV=2	FANCM
SUMO4	Small ubiquitin-related modifier 4 OS=Homo sapiens GN=SUMO4 PE=1 SV=2	SUMO4
PHB	Prohibitin OS=Homo sapiens GN=PHB PE=1 SV=1	PHB
GPNMB	Glycoprotein (Transmembrane) nmb, isoform CRA_b OS=Homo sapiens GN=GPNMB PE=4 SV=1	A0A024RA55
ACTR2	Actin-related protein 2 OS=Homo sapiens GN=ACTR2 PE=1 SV=1	ARP2
RAP1B	RAP1B, member of RAS oncogene family, isoform CRA_a OS=Homo sapiens GN=RAP1B PE=4 SV=1	A0A024RB87
C1QB	Complement component 1, q subcomponent, B chain, isoform CRA_a OS=Homo sapiens GN=C1QB PE=4 SV=1	A0A024RAB9
SET	SET translocation (Myeloid leukemia-associated), isoform CRA_b OS=Homo sapiens GN=SET PE=3 SV=1	A0A024R895
SH3BGRL3	SH3 domain binding glutamic acid-rich protein like 3, isoform CRA_a (Fragment) OS=Homo sapiens GN=SH3BGRL3 PE=4 SV=1	D3DPK5
NPM1	Nucleophosmin isoform 2 (Fragment) OS=Homo sapiens GN=NPM1 PE=2 SV=1	A0A0S2Z491
NNT	Nicotinamide nucleotide transhydrogenase, isoform CRA_a OS=Homo sapiens GN=NNT PE=4 SV=1	A0A024R0C3
hCG_2005638	DDX39B OS=Homo sapiens GN=hCG_2005638 PE=4 SV=1	A0A024RCM3
PFKM	ATP-dependent 6-phosphofructokinase OS=Homo sapiens GN=PFKM PE=2 SV=1	A0A024R0Y5
RAB10	Ras-related protein Rab-10 OS=Homo sapiens GN=RAB10 PE=1 SV=1	RAB10
HEL-S-284	Aconitate hydratase, mitochondrial OS=Homo sapiens GN=HEL-S-284 PE=2 SV=1	A0A0K0K1H7
SEC22B	Vesicle-trafficking protein SEC22b OS=Homo sapiens GN=SEC22B PE=1 SV=4	SC22B
	Receptor expression-enhancing protein OS=Homo sapiens PE=2 SV=1	B2R6C4
BCAN	Brevican core protein OS=Homo sapiens GN=BCAN PE=1 SV=2	PGCB
TUBB4A	Tubulin beta-4A chain OS=Homo sapiens GN=TUBB4A PE=1 SV=2	TBB4A
YBX1	Nuclease-sensitive element-binding protein 1 OS=Homo sapiens GN=YBX1 PE=1 SV=3	YBOX1
TAGLN	Transgelin OS=Homo sapiens GN=TAGLN PE=1 SV=4	TAGL
SERPINC1	Serpin peptidase inhibitor, clade C (Antithrombin), member 1, isoform CRA_a OS=Homo sapiens GN=SERPINC1 PE=3 SV=1	A0A024R944
SNRPD1	Small nuclear ribonucleoprotein Sm D1 OS=Homo sapiens GN=SNRPD1 PE=1 SV=1	SMD1
SERPINB1	Leukocyte elastase inhibitor OS=Homo sapiens GN=SERPINB1 PE=1 SV=1	ILEU
HNRPH3	Heterogeneous nuclear ribonucleoprotein H3 (2H9), isoform CRA_a OS=Homo sapiens GN=HNRPH3 PE=4 SV=1	A0A024QZK8
UNQ501	MBC3205, isoform CRA_a OS=Homo sapiens GN=UNQ501 PE=4 SV=1	A0A024R7D3
GNAS	Guanine nucleotide-binding protein G(s) subunit alpha isoforms XLas OS=Homo sapiens GN=GNAS PE=1 SV=2	GNAS1
NDRG1	N-myc downstream regulated gene 1, isoform CRA_b OS=Homo sapiens GN=NDRG1 PE=4 SV=1	A0A024R9I3
	Uncharacterized protein OS=Homo sapiens PE=2 SV=1	Q6GMV8
RPL10	60S ribosomal protein L10 OS=Homo sapiens GN=RPL10 PE=1 SV=1	A0A087WV22
	Flotillin 1 variant (Fragment) OS=Homo sapiens PE=2 SV=1	Q53HQ0
GNAO1	Guanine nucleotide-binding protein G(o) subunit alpha OS=Homo sapiens GN=GNAO1 PE=1 SV=4	GNAO
PABPC1	Polyadenylate-binding protein OS=Homo sapiens GN=PABPC1 PE=3 SV=1	A0A024R9C1
PGM1	Phosphoglucomutase-1 OS=Homo sapiens GN=PGM1 PE=1 SV=3	PGM1
NSF	Vesicle-fusing ATPase OS=Homo sapiens GN=NSF PE=1 SV=3	NSF
ILF2	Interleukin enhancer-binding factor 2 OS=Homo sapiens GN=ILF2 PE=1 SV=2	ILF2
TPI1	Triosephosphate isomerase OS=Homo sapiens GN=TPI1 PE=1 SV=3	TPIS
	cDNA FLJ90530 fis, clone NT2RP4002187, highly similar to Homo sapiens hydroxysteroid (17-beta) dehydrogenase 12 (HSD17B12), mRNA OS=Homo sapiens PE=2 SV=1	B3KQJ0
KHDRBS1	KH domain-containing, RNA-binding, signal transduction-associated protein 1 OS=Homo sapiens GN=KHDRBS1 PE=1 SV=1	KHDR1
RPL9	60S ribosomal protein L9 (Fragment) OS=Homo sapiens GN=RPL9 PE=1 SV=8	D6RAN4
SNX3	Sorting nexin-3 OS=Homo sapiens GN=SNX3 PE=1 SV=3	SNX3
RPL4	60S ribosomal protein L4 OS=Homo sapiens GN=RPL4 PE=1 SV=5	RL4
SERPINF2	Alpha-2-antiplasmin OS=Homo sapiens GN=SERPINF2 PE=1 SV=3	A2AP
BSG	Basigin OS=Homo sapiens GN=BSG PE=1 SV=2	BASI
hCG_1640809	HCG1640809, isoform CRA_b OS=Homo sapiens GN=hCG_1640809 PE=4 SV=1	A0A024R4N0
	cDNA FLJ75881, highly similar to Homo sapiens transferrin receptor (p90, CD71) (TFRC), mRNA OS=Homo sapiens PE=2 SV=1	A8K6Q8
SEC11L1	Signal peptidase complex catalytic subunit SEC11 OS=Homo sapiens GN=SEC11L1 PE=3 SV=1	A0A024RC78
	cDNA FLJ35376 fis, clone SKMUS2004044, highly similar to Homo sapiens ribosomal protein L3 (RPL3), transcript variant 2, mRNA OS=Homo sapiens PE=2 SV=1	B3KS36
	Testicular tissue protein Li 192 OS=Homo sapiens PE=2 SV=1	A0A140VJW5
MATR3	Matrin-3 OS=Homo sapiens GN=MATR3 PE=1 SV=1	A0A0R4J2E8
SAMHD1	Deoxynucleoside triphosphate triphosphohydrolase SAMHD1 OS=Homo sapiens GN=SAMHD1 PE=1 SV=2	SAMH1
EIF4G1	eIF4G1 protein OS=Homo sapiens GN=EIF4G1 PE=2 SV=1	B2RU06
hCG_2043376	HCG2043376, isoform CRA_b OS=Homo sapiens GN=hCG_2043376 PE=3 SV=1	A0A024R0I3
HYOU1	Hypoxia up-regulated protein 1 OS=Homo sapiens GN=HYOU1 PE=1 SV=1	A0A087X054
EIF4H	Eukaryotic translation initiation factor 4H OS=Homo sapiens GN=EIF4H PE=1 SV=5	IF4H
RUVBL2	RuvB-like 2 OS=Homo sapiens GN=RUVBL2 PE=1 SV=3	RUVB2
PSMD3	26S proteasome non-ATPase regulatory subunit 3 OS=Homo sapiens GN=PSMD3 PE=1 SV=2	PSMD3
PRKDC	DNA-dependent protein kinase catalytic subunit OS=Homo sapiens GN=PRKDC PE=1 SV=3	PRKDC
YLPM1	YLP motif-containing protein 1 OS=Homo sapiens GN=YLPM1 PE=1 SV=3	YLPM1
SLC25A11	Mitochondrial 2-oxoglutarate/malate carrier protein OS=Homo sapiens GN=SLC25A11 PE=1 SV=3	M2OM
NT5E	5'-nucleotidase, ecto (CD73) OS=Homo sapiens GN=NT5E PE=2 SV=1	Q6NZX3
EIF4A3	Eukaryotic initiation factor 4A-III OS=Homo sapiens GN=EIF4A3 PE=1 SV=4	IF4A3
CAPN1	Calpain 1, (Mu/I) large subunit, isoform CRA_a OS=Homo sapiens GN=CAPN1 PE=3 SV=1	A0A024R580
GLUL	Glutamine synthetase OS=Homo sapiens GN=GLUL PE=1 SV=4	GLNA
RAC1	Ras-related C3 botulinum toxin substrate 1 OS=Homo sapiens GN=RAC1 PE=1 SV=1	RAC1
PFN2	Profilin-2 OS=Homo sapiens GN=PFN2 PE=1 SV=3	PROF2
GPM6A	Neuronal membrane glycoprotein M6-a OS=Homo sapiens GN=GPM6A PE=1 SV=2	GPM6A
RDX	Radixin OS=Homo sapiens GN=RDX PE=1 SV=1	RADI
ARHGDIA	Rho GDP-dissociation inhibitor 1 OS=Homo sapiens GN=ARHGDIA PE=1 SV=3	GDIR1
ETFB	Electron transfer flavoprotein subunit beta OS=Homo sapiens GN=ETFB PE=1 SV=3	ETFB
ARPC5	Actin-related protein 2/3 complex subunit 5 OS=Homo sapiens GN=ARPC5 PE=1 SV=3	ARPC5
MKRN3	Probable E3 ubiquitin-protein ligase makorin-3 OS=Homo sapiens GN=MKRN3 PE=1 SV=1	MKRN3
CAPZA2	F-actin-capping protein subunit alpha-2 OS=Homo sapiens GN=CAPZA2 PE=1 SV=3	CAZA2
RAB6A	Ras-related protein Rab-6A OS=Homo sapiens GN=RAB6A PE=1 SV=3	RAB6A
HSPA4	Heat shock 70 kDa protein 4 OS=Homo sapiens GN=HSPA4 PE=1 SV=4	HSP74
RTN4	Reticulon-4 OS=Homo sapiens GN=RTN4 PE=1 SV=2	RTN4
RPS25	40S ribosomal protein S25 OS=Homo sapiens GN=RPS25 PE=1 SV=1	RS25
HACD3	Very-long-chain (3R)-3-hydroxyacyl-CoA dehydratase OS=Homo sapiens GN=HACD3 PE=1 SV=1	H3BPZ1
RPL28	60S ribosomal protein L28 OS=Homo sapiens GN=RPL28 PE=1 SV=1	H0YKD8
PTPRZ1	Receptor-type tyrosine-protein phosphatase zeta OS=Homo sapiens GN=PTPRZ1 PE=1 SV=4	PTPRZ
APOD	Apolipoprotein D OS=Homo sapiens GN=APOD PE=1 SV=1	APOD
RAB8B	Ras-related protein Rab-8B OS=Homo sapiens GN=RAB8B PE=1 SV=2	RAB8B
ALDH4A1	Aldehyde dehydrogenase 4 family, member A1, isoform CRA_a OS=Homo sapiens GN=ALDH4A1 PE=3 SV=1	A0A024RAD8
DCN	Decorin OS=Homo sapiens GN=DCN PE=1 SV=1	PGS2
KPNB1	Importin subunit beta-1 OS=Homo sapiens GN=KPNB1 PE=1 SV=2	IMB1
SERPINB6	Serpin peptidase inhibitor, clade B (Ovalbumin), member 6, isoform CRA_a OS=Homo sapiens GN=SERPINB6 PE=3 SV=1	A0A024QZX3
AQP1	Aquaporin 1 (Channel-forming integral protein, 28kDa) OS=Homo sapiens GN=AQP1 PE=3 SV=1	A0A024RA31
VDAC3	Voltage-dependent anion-selective channel protein 3 OS=Homo sapiens GN=VDAC3 PE=1 SV=1	VDAC3
RAB14	Ras-related protein Rab-14 OS=Homo sapiens GN=RAB14 PE=1 SV=4	RAB14
DSC1	Desmocollin-1 OS=Homo sapiens GN=DSC1 PE=1 SV=2	DSC1
AHNAK	Neuroblast differentiation-associated protein AHNAK OS=Homo sapiens GN=AHNAK PE=1 SV=2	AHNK
GSTO1	Glutathione S-transferase omega-1 OS=Homo sapiens GN=GSTO1 PE=1 SV=2	GSTO1
DDOST	Dolichyl-diphosphooligosaccharide--protein glycosyltransferase 48 kDa subunit OS=Homo sapiens GN=DDOST PE=3 SV=1	A0A024RAD5
PYGB	Glycogen phosphorylase, brain form OS=Homo sapiens GN=PYGB PE=1 SV=5	PYGB
COX6C	Cytochrome c oxidase subunit VIc, isoform CRA_a OS=Homo sapiens GN=COX6C PE=4 SV=1	A0A024R9B7
RPL35	Ribosomal protein L35, isoform CRA_a OS=Homo sapiens GN=RPL35 PE=3 SV=1	A0A024R866
GOLT1B	Vesicle transport protein GOT1B OS=Homo sapiens GN=GOLT1B PE=1 SV=1	GOT1B
SCARB2	Scavenger receptor class B, member 2, isoform CRA_a OS=Homo sapiens GN=SCARB2 PE=3 SV=1	A0A024RDG6
RAN	GTP-binding nuclear protein Ran OS=Homo sapiens GN=RAN PE=1 SV=3	RAN
RHOG	Rho-related GTP-binding protein RhoG OS=Homo sapiens GN=RHOG PE=1 SV=1	RHOG
MTHFD1	Methylenetetrahydrofolate dehydrogenase (NADP+ dependent) 1, methenyltetrahydrofolate cyclohydrolase, formyltetrahydrofolate synthetase, isoform CRA_a OS=Homo sapiens GN=MTHFD1 PE=3 SV=1	A0A024R652
RCN1	Reticulocalbin-1 OS=Homo sapiens GN=RCN1 PE=1 SV=1	RCN1
	Myosin-reactive immunoglobulin kappa chain variable region (Fragment) OS=Homo sapiens PE=2 SV=1	Q9UL85
C1QC	Complement component 1, q subcomponent, C chain, isoform CRA_a OS=Homo sapiens GN=C1QC PE=4 SV=1	A0A024RAA7
NRCAM	Neuronal cell adhesion molecule OS=Homo sapiens GN=NRCAM PE=2 SV=1	A0A1S5UZH4
MOBP	Myelin-associated oligodendrocyte basic protein, isoform CRA_b OS=Homo sapiens GN=MOBP PE=4 SV=1	A0A024R2N4
DCLK2	Serine/threonine-protein kinase DCLK2 OS=Homo sapiens GN=DCLK2 PE=1 SV=4	DCLK2
SLC44A2	Choline transporter-like protein 2 isoform 2 OS=Homo sapiens GN=SLC44A2 PE=3 SV=1	A0A024R798
CD81	Tetraspanin (Fragment) OS=Homo sapiens GN=CD81 PE=1 SV=1	E9PRJ8
	cDNA FLJ77421, highly similar to Homo sapiens autoantigen p542 mRNA OS=Homo sapiens PE=2 SV=1	A8K4T9
PDLIM3	PDZ and LIM domain protein 3 OS=Homo sapiens GN=PDLIM3 PE=1 SV=1	A0A087WYF8
HRG	Histidine-rich glycoprotein OS=Homo sapiens GN=HRG PE=1 SV=1	HRG
	cDNA FLJ57889, highly similar to Cytochrome b-245 light chain OS=Homo sapiens PE=2 SV=1	B4DT46
HBA2	HCG1745306, isoform CRA_a OS=Homo sapiens GN=HBA2 PE=1 SV=1	G3V1N2
	cDNA, FLJ93141, highly similar to Homo sapiens coagulation factor XIII, A1 polypeptide (F13A1), mRNA OS=Homo sapiens PE=2 SV=1	B2R6V9
SUB1	Activated RNA polymerase II transcriptional coactivator p15 OS=Homo sapiens GN=SUB1 PE=1 SV=3	TCP4
WASF2	Wiskott-Aldrich syndrome protein family member 2 OS=Homo sapiens GN=WASF2 PE=1 SV=3	WASF2
ITGAM	Integrin alpha-M OS=Homo sapiens GN=ITGAM PE=1 SV=2	ITAM
ALDH6A1	Aldehyde dehydrogenase 6 family, member A1, isoform CRA_b OS=Homo sapiens GN=ALDH6A1 PE=2 SV=1	A0A024R6G4
CD47	Leukocyte surface antigen CD47 OS=Homo sapiens GN=CD47 PE=1 SV=1	CD47
PRKACA	Protein kinase, cAMP-dependent, catalytic, alpha, isoform CRA_c OS=Homo sapiens GN=PRKACA PE=3 SV=1	A0A024R7J0
	Serine hydroxymethyltransferase OS=Homo sapiens PE=2 SV=1	B4DWA7
SLC25A4	ADP/ATP translocase 1 OS=Homo sapiens GN=SLC25A4 PE=1 SV=4	ADT1
SCCPDH	Saccharopine dehydrogenase-like oxidoreductase OS=Homo sapiens GN=SCCPDH PE=1 SV=1	SCPDL
CTNNA2	Catenin alpha-2 OS=Homo sapiens GN=CTNNA2 PE=1 SV=5	CTNA2
HEL-S-107	Endoplasmic reticulum resident protein 29 OS=Homo sapiens GN=HEL-S-107 PE=2 SV=1	V9HW71
DSG1	Desmoglein-1 OS=Homo sapiens GN=DSG1 PE=1 SV=2	DSG1
RAB5A	Ras-related protein Rab-5A OS=Homo sapiens GN=RAB5A PE=1 SV=2	RAB5A
SSR1	Translocon-associated protein subunit alpha OS=Homo sapiens GN=SSR1 PE=1 SV=1	C9IZQ1
METTL7B	Methyltransferase-like protein 7B OS=Homo sapiens GN=METTL7B PE=1 SV=1	A0A087WZT2
G3BP1	Ras GTPase-activating protein-binding protein 1 OS=Homo sapiens GN=G3BP1 PE=1 SV=1	G3BP1
ACLY	ATP-citrate synthase OS=Homo sapiens GN=ACLY PE=3 SV=1	A0A024R1T9
GSTM3	Glutathione S-transferase Mu 3 OS=Homo sapiens GN=GSTM3 PE=1 SV=3	GSTM3
INA	Alpha-internexin OS=Homo sapiens GN=INA PE=1 SV=2	AINX
CCT5	T-complex protein 1 subunit epsilon OS=Homo sapiens GN=CCT5 PE=1 SV=1	TCPE
XRCC5	X-ray repair cross-complementing protein 5 OS=Homo sapiens GN=XRCC5 PE=1 SV=3	XRCC5
ATP6V1A	V-type proton ATPase catalytic subunit A OS=Homo sapiens GN=ATP6V1A PE=1 SV=2	VATA
KHSRP	Far upstream element-binding protein 2 OS=Homo sapiens GN=KHSRP PE=1 SV=1	A0A087WTP3
CAND1	Cullin-associated NEDD8-dissociated protein 1 OS=Homo sapiens GN=CAND1 PE=1 SV=2	CAND1
TMPO	Thymopoietin, isoform CRA_c OS=Homo sapiens GN=TMPO PE=4 SV=1	A0A024RBE7
ATP1B1	Sodium/potassium-transporting ATPase subunit beta-1 OS=Homo sapiens GN=ATP1B1 PE=1 SV=1	AT1B1
	Testicular tissue protein Li 198 OS=Homo sapiens PE=2 SV=1	A0A140VJX1
ACAA2	3-ketoacyl-CoA thiolase, mitochondrial OS=Homo sapiens GN=ACAA2 PE=1 SV=2	THIM
CSRP1	Cysteine and glycine-rich protein 1 OS=Homo sapiens GN=CSRP1 PE=1 SV=3	CSRP1
ERLIN2	Erlin-2 OS=Homo sapiens GN=ERLIN2 PE=1 SV=1	ERLN2
	CDSN OS=Homo sapiens PE=4 SV=1	A0A1U9X8X5
	Immunoblobulin light chain (Fragment) OS=Homo sapiens PE=1 SV=1	Q0KKI6
EIF4A2	Eukaryotic initiation factor 4A-II OS=Homo sapiens GN=EIF4A2 PE=1 SV=2	IF4A2
FIS1	Mitochondrial fission 1 protein OS=Homo sapiens GN=FIS1 PE=1 SV=2	FIS1
PGAM1	Phosphoglycerate mutase 1 OS=Homo sapiens GN=PGAM1 PE=1 SV=2	PGAM1
DES	Desmin OS=Homo sapiens GN=DES PE=1 SV=3	DESM
hCG_1998851	HCG1998851, isoform CRA_c OS=Homo sapiens GN=hCG_1998851 PE=4 SV=1	A0A024QZ62
RPL26	60S ribosomal protein L26 (Fragment) OS=Homo sapiens GN=RPL26 PE=4 SV=8	J3KTJ8
MGST2	Microsomal glutathione S-transferase 2 OS=Homo sapiens GN=MGST2 PE=1 SV=1	MGST2
GNAI3	Guanine nucleotide-binding protein G(k) subunit alpha OS=Homo sapiens GN=GNAI3 PE=1 SV=3	GNAI3
EEF1D	Elongation factor 1-delta OS=Homo sapiens GN=EEF1D PE=1 SV=1	A0A087X1X7
	Testis secretory sperm-binding protein Li 236P OS=Homo sapiens PE=2 SV=1	A0A140VKA9
C1QA	Complement component 1, q subcomponent, A chain, isoform CRA_a OS=Homo sapiens GN=C1QA PE=4 SV=1	A0A024RAG6
POU4F3	POU domain, class 4, transcription factor 3, isoform CRA_a OS=Homo sapiens GN=POU4F3 PE=4 SV=1	D3DQF6
ATP5C1	ATP synthase subunit gamma, mitochondrial OS=Homo sapiens GN=ATP5C1 PE=1 SV=1	ATPG
SNRPE	Small nuclear ribonucleoprotein E OS=Homo sapiens GN=SNRPE PE=1 SV=1	RUXE
CAVIN1	Caveolae-associated protein 1 OS=Homo sapiens GN=CAVIN1 PE=1 SV=1	CAVN1
RAB6B	Ras-related protein Rab-6B OS=Homo sapiens GN=RAB6B PE=1 SV=1	RAB6B
APEH	N-acylaminoacyl-peptide hydrolase, isoform CRA_b OS=Homo sapiens GN=APEH PE=4 SV=1	A0A024R2U9
RNH1	Ribonuclease/angiogenin inhibitor 1, isoform CRA_a OS=Homo sapiens GN=RNH1 PE=4 SV=1	A0A024RC87
TMED9	Transmembrane emp24 protein transport domain containing 9, isoform CRA_a OS=Homo sapiens GN=TMED9 PE=3 SV=1	A0A024R7M0
EPB41L1	Band 4.1-like protein 1 OS=Homo sapiens GN=EPB41L1 PE=1 SV=1	A0A0C4DH22
RUVBL1	RuvB-like 1 OS=Homo sapiens GN=RUVBL1 PE=1 SV=1	RUVB1
PTBP1	Polypyrimidine tract-binding protein 1 OS=Homo sapiens GN=PTBP1 PE=1 SV=1	A0A0U1RRM4
HPX	Hemopexin OS=Homo sapiens GN=HPX PE=1 SV=2	HEMO
PSMC1	26S proteasome regulatory subunit 4 OS=Homo sapiens GN=PSMC1 PE=1 SV=1	PRS4
SFXN1	Sideroflexin-1 OS=Homo sapiens GN=SFXN1 PE=1 SV=4	SFXN1
CHCHD3	MICOS complex subunit OS=Homo sapiens GN=CHCHD3 PE=3 SV=1	A4D1N4
NUDC	Nuclear migration protein nudC OS=Homo sapiens GN=NUDC PE=1 SV=1	NUDC
RPS7	40S ribosomal protein S7 OS=Homo sapiens GN=RPS7 PE=1 SV=1	RS7
RAP2A	Ras-related protein Rap-2a OS=Homo sapiens GN=RAP2A PE=1 SV=1	RAP2A
CRYZ	Quinone oxidoreductase OS=Homo sapiens GN=CRYZ PE=1 SV=1	QOR
ARF4	ADP-ribosylation factor 4 OS=Homo sapiens GN=ARF4 PE=1 SV=3	ARF4
PLCD1	1-phosphatidylinositol 4,5-bisphosphate phosphodiesterase delta-1 OS=Homo sapiens GN=PLCD1 PE=1 SV=2	PLCD1
ATP1B3	Sodium/potassium-transporting ATPase subunit beta-3 OS=Homo sapiens GN=ATP1B3 PE=1 SV=1	AT1B3
CRIP2	Cysteine-rich protein 2 (Fragment) OS=Homo sapiens GN=CRIP2 PE=1 SV=1	H0YFA4
APOL2	Apolipoprotein L, 2, isoform CRA_a OS=Homo sapiens GN=APOL2 PE=4 SV=1	A0A024R1M8
ADD3	Gamma-adducin OS=Homo sapiens GN=ADD3 PE=1 SV=1	ADDG
HNRNPF	Heterogeneous nuclear ribonucleoprotein F OS=Homo sapiens GN=HNRNPF PE=1 SV=3	HNRPF
	MICOS complex subunit MIC60 OS=Homo sapiens PE=2 SV=1	B4DQY2
DBNL	Drebrin-like protein OS=Homo sapiens GN=DBNL PE=1 SV=1	DBNL
PAFAH1B1	Platelet-activating factor acetylhydrolase IB subunit alpha OS=Homo sapiens GN=PAFAH1B1 PE=1 SV=2	LIS1
	cDNA FLJ59357, highly similar to Probable ATP-dependent RNA helicase DDX5 (EC 3.6.1.-) OS=Homo sapiens PE=2 SV=1	B4DNG2
IGHG4	Immunoglobulin heavy constant gamma 4 OS=Homo sapiens GN=IGHG4 PE=1 SV=1	IGHG4
CDC42	Cell division control protein 42 homolog OS=Homo sapiens GN=CDC42 PE=1 SV=2	CDC42
ARPC1B	Actin-related protein 2/3 complex subunit 1B OS=Homo sapiens GN=ARPC1B PE=1 SV=3	ARC1B
CORO1C	Coronin OS=Homo sapiens GN=CORO1C PE=3 SV=1	A0A024RBI5
PSMA2	Proteasome subunit alpha type OS=Homo sapiens GN=PSMA2 PE=1 SV=1	A0A024RA52
CAPZA1	F-actin-capping protein subunit alpha-1 OS=Homo sapiens GN=CAPZA1 PE=1 SV=3	CAZA1
EIF2S3	Eukaryotic translation initiation factor 2 subunit 3 OS=Homo sapiens GN=EIF2S3 PE=1 SV=3	IF2G
TMED10	Testicular tissue protein Li 206 OS=Homo sapiens GN=TMED10 PE=2 SV=1	A0A024R6I3
TRIM28	Transcription intermediary factor 1-beta OS=Homo sapiens GN=TRIM28 PE=1 SV=5	TIF1B
ATP1B2	Sodium/potassium-transporting ATPase subunit beta-2 OS=Homo sapiens GN=ATP1B2 PE=1 SV=3	AT1B2
LTF	Lactotransferrin OS=Homo sapiens GN=LTF PE=1 SV=6	TRFL
SH3GL1	Endophilin-A2 OS=Homo sapiens GN=SH3GL1 PE=1 SV=1	SH3G1
TSPO	Translocator protein OS=Homo sapiens GN=TSPO PE=1 SV=3	TSPO
	Proteasome subunit beta OS=Homo sapiens PE=2 SV=1	A0A140VK46
FLJ10154	Uncharacterized protein OS=Homo sapiens GN=FLJ10154 PE=4 SV=1	A0A024RDW4
	cDNA FLJ56136, highly similar to Solute carrier family 2, facilitated glucosetransporter member 14 OS=Homo sapiens PE=2 SV=1	B7Z5J8
PSMD2	26S proteasome non-ATPase regulatory subunit 2 OS=Homo sapiens GN=PSMD2 PE=1 SV=3	PSMD2
SCRN1	Secernin 1 OS=Homo sapiens GN=SCRN1 PE=4 SV=1	A0A090N7T9
ARL8B	ADP-ribosylation factor-like 8B, isoform CRA_b OS=Homo sapiens GN=ARL8B PE=3 SV=1	A0A024R2D4
S100A10	S100 calcium binding protein A10 (Annexin II ligand, calpactin I, light polypeptide (P11)), isoform CRA_b (Fragment) OS=Homo sapiens GN=S100A10 PE=4 SV=1	D3DV26
PAK2	Serine/threonine-protein kinase PAK 2 OS=Homo sapiens GN=PAK2 PE=1 SV=3	PAK2
SLIRP	SRA stem-loop-interacting RNA-binding protein, mitochondrial (Fragment) OS=Homo sapiens GN=SLIRP PE=1 SV=1	H0YJI1
CNTN1	Contactin 1, isoform CRA_a OS=Homo sapiens GN=CNTN1 PE=4 SV=1	A0A024R104
AGPAT5	1-acylglycerol-3-phosphate O-acyltransferase 5 (Lysophosphatidic acid acyltransferase, epsilon), isoform CRA_a OS=Homo sapiens GN=AGPAT5 PE=2 SV=1	A0A024R640
NUMA1	Nuclear mitotic apparatus protein 1, isoform CRA_a OS=Homo sapiens GN=NUMA1 PE=4 SV=1	A0A024R5M9
LAMC1	Laminin, gamma 1 (Formerly LAMB2), isoform CRA_a OS=Homo sapiens GN=LAMC1 PE=4 SV=1	A0A024R972
LCP1	Plastin-2 OS=Homo sapiens GN=LCP1 PE=1 SV=6	PLSL
PRKCSH	Protein kinase C substrate 80K-H, isoform CRA_a OS=Homo sapiens GN=PRKCSH PE=4 SV=1	A0A024R7F1
ALDH3A2	Fatty aldehyde dehydrogenase OS=Homo sapiens GN=ALDH3A2 PE=1 SV=1	AL3A2
ENDOD1	Endonuclease domain-containing 1 protein OS=Homo sapiens GN=ENDOD1 PE=1 SV=2	ENDD1
HSPA2	Heat shock-related 70 kDa protein 2 OS=Homo sapiens GN=HSPA2 PE=1 SV=1	HSP72
SEC31L1	SEC31-like 1 (S. cerevisiae), isoform CRA_d OS=Homo sapiens GN=SEC31L1 PE=4 SV=1	A0A024RDD3
F2	Prothrombin OS=Homo sapiens GN=F2 PE=1 SV=2	THRB
THRAP3	Thyroid hormone receptor-associated protein 3 OS=Homo sapiens GN=THRAP3 PE=1 SV=2	TR150
SBDS	Ribosome maturation protein SBDS OS=Homo sapiens GN=SBDS PE=1 SV=1	A0A087X020
CP	Ceruloplasmin OS=Homo sapiens GN=CP PE=1 SV=1	CERU
hCG_2032701	HCG2032701, isoform CRA_a OS=Homo sapiens GN=hCG_2032701 PE=4 SV=1	A0A024R3J7
TPT1	Translationally-controlled tumor protein OS=Homo sapiens GN=TPT1 PE=1 SV=1	A0A0B4J2C3
TUBA1A	Tubulin alpha-1A chain OS=Homo sapiens GN=TUBA1A PE=1 SV=1	TBA1A
RPS20	40S ribosomal protein S20 OS=Homo sapiens GN=RPS20 PE=1 SV=1	RS20
	Actin-related protein 2/3 complex subunit 3 OS=Homo sapiens PE=2 SV=1	B4DM63
STXBP1	Syntaxin-binding protein 1 OS=Homo sapiens GN=STXBP1 PE=1 SV=2	A0A0D9SG72
IGSF8	Immunoglobulin superfamily member 8 OS=Homo sapiens GN=IGSF8 PE=1 SV=1	IGSF8
MVP	Major vault protein OS=Homo sapiens GN=MVP PE=1 SV=4	MVP
AZU1	Azurocidin OS=Homo sapiens GN=AZU1 PE=1 SV=3	CAP7
TMEM43	Transmembrane protein 43 isoform 1 OS=Homo sapiens GN=TMEM43 PE=2 SV=1	A0A024R2F9
RALA	Ras-related protein Ral-A OS=Homo sapiens GN=RALA PE=1 SV=1	RALA
KRT77	Keratin, type II cytoskeletal 1b OS=Homo sapiens GN=KRT77 PE=1 SV=3	K2C1B
RAB1B	Ras-related protein Rab-1B OS=Homo sapiens GN=RAB1B PE=1 SV=1	RAB1B
PRDX4	Peroxiredoxin-4 OS=Homo sapiens GN=PRDX4 PE=1 SV=1	PRDX4
NID1	Nidogen-1 OS=Homo sapiens GN=NID1 PE=1 SV=3	NID1
CAMK2D	Calcium/calmodulin-dependent protein kinase (CaM kinase) II delta, isoform CRA_a OS=Homo sapiens GN=CAMK2D PE=3 SV=1	A0A024RDK3
PGRMC1	Membrane-associated progesterone receptor component 1 OS=Homo sapiens GN=PGRMC1 PE=1 SV=3	PGRC1
AHCYL2	Adenosylhomocysteinase 3 OS=Homo sapiens GN=AHCYL2 PE=1 SV=1	SAHH3
PHYHIPL	Phytanoyl-CoA 2-hydroxylase interacting protein-like, isoform CRA_b OS=Homo sapiens GN=PHYHIPL PE=4 SV=1	A0A024QZK4
FTH1	Ferritin OS=Homo sapiens GN=FTH1 PE=3 SV=1	A0A024R525
AARS	Alanine--tRNA ligase, cytoplasmic OS=Homo sapiens GN=AARS PE=1 SV=2	SYAC
ANXA4	Annexin A4 OS=Homo sapiens GN=ANXA4 PE=1 SV=4	ANXA4
SFXN3	Sideroflexin OS=Homo sapiens GN=SFXN3 PE=1 SV=1	A0A0A0MS41
AP2S1	AP complex subunit sigma OS=Homo sapiens GN=AP2S1 PE=1 SV=1	M0QYZ2
SCIN	Adseverin OS=Homo sapiens GN=SCIN PE=1 SV=4	ADSV
ARCN1	Coatomer subunit delta OS=Homo sapiens GN=ARCN1 PE=2 SV=1	B0YIW5
C5	Complement C5 OS=Homo sapiens GN=C5 PE=1 SV=4	CO5
DAD1	Dolichyl-diphosphooligosaccharide--protein glycosyltransferase subunit DAD1 OS=Homo sapiens GN=DAD1 PE=1 SV=3	DAD1
CYB5B	Cytochrome b5 type B OS=Homo sapiens GN=CYB5B PE=1 SV=1	H3BUX2
ANXA6	Annexin (Fragment) OS=Homo sapiens GN=ANXA6 PE=2 SV=1	A0A0S2Z377
C9	Complement component 9, isoform CRA_a OS=Homo sapiens GN=C9 PE=4 SV=1	A0A024R035
MAPK3	Mitogen-activated protein kinase 3 OS=Homo sapiens GN=MAPK3 PE=1 SV=4	MK03
RPLP2	Ribosomal protein, large, P2, isoform CRA_a OS=Homo sapiens GN=RPLP2 PE=3 SV=1	A0A024RCA7
	Secretory carrier-associated membrane protein OS=Homo sapiens PE=2 SV=1	A0A140VK92
PON2	Paraoxonase 2, isoform CRA_a OS=Homo sapiens GN=PON2 PE=1 SV=1	A0A0J9YXF2
PAICS	Phosphoribosylaminoimidazole carboxylase, phosphoribosylaminoimidazole succinocarboxamide synthetase, isoform CRA_c OS=Homo sapiens GN=PAICS PE=3 SV=1	A0A024RD93
HVCN1	Hydrogen voltage-gated channel 1 variant 3 OS=Homo sapiens GN=HVCN1 PE=2 SV=1	D2KFF9
	cDNA FLJ38083 fis, clone CTONG2016408, highly similar to UBX domain-containing protein 2 OS=Homo sapiens PE=2 SV=1	B3KTD5
SLC25A1	Tricarboxylate transport protein, mitochondrial OS=Homo sapiens GN=SLC25A1 PE=1 SV=2	TXTP
AKR7A2	Aflatoxin B1 aldehyde reductase member 2 (Fragment) OS=Homo sapiens GN=AKR7A2 PE=1 SV=1	H3BLU7
PABPC4	Polyadenylate-binding protein 4 OS=Homo sapiens GN=PABPC4 PE=1 SV=1	PABP4
	Proteasome subunit alpha type OS=Homo sapiens PE=2 SV=1	A0A140VK43
PEA15	Phosphoprotein enriched in astrocytes 15, isoform CRA_a OS=Homo sapiens GN=PEA15 PE=2 SV=1	B1AKZ4
DDRGK1	DDRGK domain-containing protein 1 OS=Homo sapiens GN=DDRGK1 PE=1 SV=1	A0A0A0MRX2
FKBP8	Peptidylprolyl isomerase OS=Homo sapiens GN=FKBP8 PE=4 SV=1	A0A024R7P2
ATAD3A	ATPase family AAA domain-containing protein 3A (Fragment) OS=Homo sapiens GN=ATAD3A PE=1 SV=1	H0Y2W2
	MS-D4 heavy chain variable region (Fragment) OS=Homo sapiens PE=2 SV=1	A0A0X9UWK7
TMEM245	Transmembrane protein 245 OS=Homo sapiens GN=TMEM245 PE=1 SV=2	TM245
USMG5	Up-regulated during skeletal muscle growth protein 5 OS=Homo sapiens GN=USMG5 PE=1 SV=1	USMG5
	cDNA, FLJ93750, Homo sapiens DEAD (Asp-Glu-Ala-Asp) box polypeptide 6 (DDX6), mRNA OS=Homo sapiens PE=2 SV=1	B2R858
NACA	Nascent polypeptide-associated complex subunit alpha, muscle-specific form OS=Homo sapiens GN=NACA PE=1 SV=1	NACAM
LIMS4	LIM and senescent cell antigen-like-containing domain protein OS=Homo sapiens GN=LIMS4 PE=1 SV=1	A0A0J9YXC7
KIF5B	Kinesin-1 heavy chain OS=Homo sapiens GN=KIF5B PE=1 SV=1	KINH
MAPT	Microtubule-associated protein OS=Homo sapiens GN=MAPT PE=4 SV=1	A0A024R9Y0
CYBRD1	Cytochrome b reductase 1 OS=Homo sapiens GN=CYBRD1 PE=1 SV=1	CYBR1
PTGES3	Prostaglandin E synthase 3 (Cytosolic), isoform CRA_a OS=Homo sapiens GN=PTGES3 PE=4 SV=1	A0A024RB32
RPS27L	40S ribosomal protein S27 OS=Homo sapiens GN=RPS27L PE=1 SV=1	H0YMV8
EMD	Emerin OS=Homo sapiens GN=EMD PE=1 SV=1	EMD
RPL24	60S ribosomal protein L24 OS=Homo sapiens GN=RPL24 PE=1 SV=1	C9JNW5
CGI-38	Brain specific protein, isoform CRA_a OS=Homo sapiens GN=CGI-38 PE=4 SV=1	A0A024R702
	IBM-B2 heavy chain variable region (Fragment) OS=Homo sapiens PE=2 SV=1	A0A125QYY9
ERAP1	Aminopeptidase (Fragment) OS=Homo sapiens GN=ERAP1 PE=2 SV=1	A0A0A7E7X3
DDX3X	ATP-dependent RNA helicase DDX3X OS=Homo sapiens GN=DDX3X PE=1 SV=3	DDX3X
PURA	Transcriptional activator protein Pur-alpha OS=Homo sapiens GN=PURA PE=1 SV=2	PURA
VAPA	Vesicle-associated membrane protein-associated protein A OS=Homo sapiens GN=VAPA PE=1 SV=3	VAPA
hCG_1811539	HCG1811539, isoform CRA_b OS=Homo sapiens GN=hCG_1811539 PE=3 SV=1	A0A024QZV0
OLA1	Obg-like ATPase 1 OS=Homo sapiens GN=OLA1 PE=1 SV=2	OLA1
MGST1	Microsomal glutathione S-transferase 1, isoform CRA_a OS=Homo sapiens GN=MGST1 PE=4 SV=1	A0A024RAX2
SLC25A24	Calcium-binding mitochondrial carrier protein SCaMC-1 OS=Homo sapiens GN=SLC25A24 PE=1 SV=2	SCMC1
ACADVL	Very long-chain specific acyl-CoA dehydrogenase, mitochondrial OS=Homo sapiens GN=ACADVL PE=1 SV=1	ACADV
	cDNA, FLJ94440, highly similar to Homo sapiens chaperonin containing TCP1, subunit 6A (zeta 1)(CCT6A), mRNA OS=Homo sapiens PE=2 SV=1	B2R9K8
RPL32	Ribosomal protein L32, isoform CRA_a OS=Homo sapiens GN=RPL32 PE=4 SV=1	A0A024R2G7
SYNM	Desmuslin, isoform CRA_a OS=Homo sapiens GN=SYNM PE=1 SV=1	A0A075B7B1
FTL	Ferritin light chain OS=Homo sapiens GN=FTL PE=1 SV=2	FRIL
RAB2A	Ras-related protein Rab-2A OS=Homo sapiens GN=RAB2A PE=1 SV=1	RAB2A
GPX1	Glutathione peroxidase 1 isoform A OS=Homo sapiens GN=GPX1 PE=2 SV=1	X5DQZ7
FN3KRP	Fructosamine-3-kinase-related protein, isoform CRA_a OS=Homo sapiens GN=FN3KRP PE=2 SV=1	A0A140VK84
NOP56	NOP56 protein (Fragment) OS=Homo sapiens GN=NOP56 PE=2 SV=1	A0PJ92
SND1	Staphylococcal nuclease domain containing 1, isoform CRA_b OS=Homo sapiens GN=SND1 PE=2 SV=1	A0A140VK49
SCAMP3	Secretory carrier-associated membrane protein 3 OS=Homo sapiens GN=SCAMP3 PE=1 SV=3	SCAM3
FLG2	Filaggrin-2 OS=Homo sapiens GN=FLG2 PE=1 SV=1	FILA2
CYB5R1	NADH-cytochrome b5 reductase 1 OS=Homo sapiens GN=CYB5R1 PE=1 SV=1	NB5R1
ADH5	Alcohol dehydrogenase class-3 OS=Homo sapiens GN=ADH5 PE=1 SV=4	ADHX
HEL-S-276	Proteasome subunit alpha type OS=Homo sapiens GN=HEL-S-276 PE=2 SV=1	A0A0K0K1K4
RAB5B	Ras-related protein Rab-5B OS=Homo sapiens GN=RAB5B PE=1 SV=1	RAB5B
RPS10	40S ribosomal protein S10 OS=Homo sapiens GN=RPS10 PE=1 SV=1	RS10
FKBP9	Peptidylprolyl isomerase OS=Homo sapiens GN=FKBP9 PE=4 SV=1	A0A090N8P3
SIRPB1	Signal-regulatory protein beta-1 isoform 3 OS=Homo sapiens GN=SIRPB1 PE=1 SV=1	SIRBL
	cDNA FLJ59716, highly similar to Vacuolar protein sorting 26A OS=Homo sapiens PE=2 SV=1	B4DLT1
DSTN	Destrin OS=Homo sapiens GN=DSTN PE=1 SV=3	DEST
MAGT1	Magnesium transporter protein 1 OS=Homo sapiens GN=MAGT1 PE=1 SV=1	A0A087WU53
CERS2	Ceramide synthase 2 (Fragment) OS=Homo sapiens GN=CERS2 PE=1 SV=8	H0YKH6
PFKP	ATP-dependent 6-phosphofructokinase, platelet type OS=Homo sapiens GN=PFKP PE=1 SV=2	PFKAP
LGALS1	Galectin-1 OS=Homo sapiens GN=LGALS1 PE=1 SV=2	LEG1
ALDH7A1	Alpha-aminoadipic semialdehyde dehydrogenase OS=Homo sapiens GN=ALDH7A1 PE=1 SV=1	A0A1B0GTG2
EEA1	Early endosome antigen 1 OS=Homo sapiens GN=EEA1 PE=1 SV=2	EEA1
UQCRC2	Cytochrome b-c1 complex subunit 2, mitochondrial OS=Homo sapiens GN=UQCRC2 PE=1 SV=3	QCR2
ETFA	Electron-transfer-flavoprotein alpha polypeptide isoform 3 (Fragment) OS=Homo sapiens GN=ETFA PE=2 SV=1	A0A0S2Z3M4
DLD	Dihydrolipoyl dehydrogenase OS=Homo sapiens GN=DLD PE=3 SV=1	A0A024R713
G6PD	Glucose-6-phosphate 1-dehydrogenase (Fragment) OS=Homo sapiens GN=G6PD PE=3 SV=1	Q2Q9B7
CD163	Scavenger receptor cysteine-rich type 1 protein M130 OS=Homo sapiens GN=CD163 PE=1 SV=1	F5GZZ9
RHOA	Transforming protein RhoA OS=Homo sapiens GN=RHOA PE=1 SV=1	RHOA
CPNE3	Copine III, isoform CRA_a OS=Homo sapiens GN=CPNE3 PE=4 SV=1	A0A024R994
	cDNA FLJ59240, highly similar to Far upstream element-binding protein 1 OS=Homo sapiens PE=2 SV=1	B4DWL1
KTN1	Kinectin 1 (Kinesin receptor), isoform CRA_a OS=Homo sapiens GN=KTN1 PE=4 SV=1	A0A024R663
S100A6	Protein S100 (Fragment) OS=Homo sapiens GN=S100A6 PE=1 SV=1	R4GN98
DKFZp686O2462	Uncharacterized protein DKFZp686O2462 (Fragment) OS=Homo sapiens GN=DKFZp686O2462 PE=4 SV=1	Q5HYM2
USP39	U4/U6.U5 tri-snRNP-associated protein 2 OS=Homo sapiens GN=USP39 PE=1 SV=2	SNUT2
EPRS	Bifunctional glutamate/proline--tRNA ligase OS=Homo sapiens GN=EPRS PE=1 SV=5	SYEP
VPS26B	Vacuolar protein sorting 26 homolog B (Yeast), isoform CRA_a OS=Homo sapiens GN=VPS26B PE=4 SV=1	A0A024R3L9
PYGL	Glycogen phosphorylase, liver form OS=Homo sapiens GN=PYGL PE=1 SV=4	PYGL
	cDNA FLJ59206, highly similar to Eukaryotic translation initiation factor 4B OS=Homo sapiens PE=2 SV=1	B4DEP6
GSS	Glutathione synthetase OS=Homo sapiens GN=GSS PE=1 SV=1	GSHB
CUL1	Cullin 1 OS=Homo sapiens GN=CUL1 PE=3 SV=1	A0A090N7U0
HDLBP	High density lipoprotein binding protein (Vigilin), isoform CRA_a OS=Homo sapiens GN=HDLBP PE=1 SV=1	A0A024R4E5
PCYOX1	Prenylcysteine oxidase 1 OS=Homo sapiens GN=PCYOX1 PE=1 SV=3	PCYOX
HSDL2	Hydroxysteroid dehydrogenase-like protein 2 OS=Homo sapiens GN=HSDL2 PE=1 SV=1	HSDL2
CD74-ROS1_C6;R32	Tyrosine-protein kinase receptor OS=Homo sapiens GN=CD74-ROS1_C6;R32 PE=2 SV=1	M1VPF6
PACSIN2	Protein kinase C and casein kinase substrate in neurons protein 2 (Fragment) OS=Homo sapiens GN=PACSIN2 PE=1 SV=1	A0A0U1RR22
	Annexin (Fragment) OS=Homo sapiens PE=2 SV=1	Q53HM8
STIP1	Stress-induced-phosphoprotein 1 OS=Homo sapiens GN=STIP1 PE=1 SV=1	STIP1
EPHX1	Epoxide hydrolase 1 OS=Homo sapiens GN=EPHX1 PE=1 SV=1	HYEP
ESD	S-formylglutathione hydrolase OS=Homo sapiens GN=ESD PE=2 SV=1	A0A140VJJ2
OGDH	2-oxoglutarate dehydrogenase, mitochondrial OS=Homo sapiens GN=OGDH PE=1 SV=1	A0A0D9SFS3
LMAN1	Lectin, mannose-binding, 1, isoform CRA_b OS=Homo sapiens GN=LMAN1 PE=4 SV=1	A0A024R2A7
CTNNB1	Catenin beta-1 OS=Homo sapiens GN=CTNNB1 PE=1 SV=1	CTNB1
MAOA	Amine oxidase [flavin-containing] A OS=Homo sapiens GN=MAOA PE=1 SV=1	AOFA
PSMB6	Proteasome subunit beta type-6 OS=Homo sapiens GN=PSMB6 PE=1 SV=4	PSB6
ANK2	Ankyrin-2 OS=Homo sapiens GN=ANK2 PE=1 SV=4	ANK2
NFIA	Nuclear factor 1 A-type OS=Homo sapiens GN=NFIA PE=1 SV=2	NFIA
HARS	Histidine--tRNA ligase, cytoplasmic OS=Homo sapiens GN=HARS PE=1 SV=2	SYHC
ARHGDIB	Rho GDP dissociation inhibitor (GDI) beta, isoform CRA_a OS=Homo sapiens GN=ARHGDIB PE=4 SV=1	A0A024RAS5
IMPDH2	Inosine-5'-monophosphate dehydrogenase 2 (Fragment) OS=Homo sapiens GN=IMPDH2 PE=1 SV=1	H0Y4R1
CSMD1	CUB and sushi domain-containing protein 1 OS=Homo sapiens GN=CSMD1 PE=1 SV=1	A0A0U1RQY1
STAT1	Signal transducer and activator of transcription 1-alpha/beta OS=Homo sapiens GN=STAT1 PE=1 SV=2	STAT1
UQCRC1	Cytochrome b-c1 complex subunit 1, mitochondrial OS=Homo sapiens GN=UQCRC1 PE=1 SV=3	QCR1
DDX1	ATP-dependent RNA helicase DDX1 OS=Homo sapiens GN=DDX1 PE=1 SV=1	A0A087X2G1
PPP2R1A	Serine/threonine-protein phosphatase 2A 65 kDa regulatory subunit A alpha isoform OS=Homo sapiens GN=PPP2R1A PE=1 SV=4	2AAA
HRSP12	Heat-responsive protein 12, isoform CRA_a OS=Homo sapiens GN=HRSP12 PE=4 SV=1	A0A024R9H2
	Reticulon OS=Homo sapiens PE=2 SV=1	B7Z3E3
	cDNA FLJ54052, highly similar to Alpha-1 catenin (Cadherin-associated protein) OS=Homo sapiens PE=2 SV=1	B4DKT9
	Ubiquitinyl hydrolase 1 OS=Homo sapiens PE=2 SV=1	A0A140VJZ1
LBR	Lamin B receptor, isoform CRA_a OS=Homo sapiens GN=LBR PE=4 SV=1	A0A024R3R5
VAMP3	Vesicle-associated membrane protein 3 OS=Homo sapiens GN=VAMP3 PE=1 SV=3	VAMP3
PRKAR2A	Protein kinase cAMP-dependent regulatory type II alpha isoform 2 OS=Homo sapiens GN=PRKAR2A PE=2 SV=1	A0A024R2W3
ITIH4	Inter-alpha (Globulin) inhibitor H4 (Plasma Kallikrein-sensitive glycoprotein) OS=Homo sapiens GN=ITIH4 PE=2 SV=1	B2RMS9
ARF3	ADP-ribosylation factor 3, isoform CRA_b OS=Homo sapiens GN=ARF3 PE=3 SV=1	A0A024R0Y6
	Ig heavy chain variable region (Fragment) OS=Homo sapiens PE=2 SV=1	A0A068LL60
FASN	Fatty acid synthase OS=Homo sapiens GN=FASN PE=1 SV=1	A0A0U1RQF0
RPS17	40S ribosomal protein S17 OS=Homo sapiens GN=RPS17 PE=1 SV=2	RS17
OPA1	Dynamin-like 120 kDa protein, mitochondrial OS=Homo sapiens GN=OPA1 PE=1 SV=3	OPA1
NDUFA11	NADH dehydrogenase [ubiquinone] 1 alpha subcomplex subunit 11 OS=Homo sapiens GN=NDUFA11 PE=1 SV=3	NDUAB
HEL-S-129m	Epididymis secretory sperm binding protein Li 129m OS=Homo sapiens GN=HEL-S-129m PE=2 SV=1	A0A0K0K1L8
DHRS7	Dehydrogenase/reductase SDR family member 7 OS=Homo sapiens GN=DHRS7 PE=1 SV=1	DHRS7
NIPSNAP1	Protein NipSnap homolog 1 OS=Homo sapiens GN=NIPSNAP1 PE=1 SV=1	NIPS1
	S-adenosylmethionine synthase OS=Homo sapiens PE=2 SV=1	A0A140VJP5
ABCD3	ATP-binding cassette sub-family D member 3 OS=Homo sapiens GN=ABCD3 PE=1 SV=1	ABCD3
	Biglycan OS=Homo sapiens PE=2 SV=1	B4DNL4
CDC37	CDC37 cell division cycle 37 homolog (S. cerevisiae), isoform CRA_a OS=Homo sapiens GN=CDC37 PE=4 SV=1	A0A024R7B7
TSN	Translin OS=Homo sapiens GN=TSN PE=1 SV=1	E9PGT1
MTCH1	Mitochondrial carrier homolog 1 (C. elegans), isoform CRA_c OS=Homo sapiens GN=MTCH1 PE=3 SV=1	A0A024RCX4
PLTP	Phospholipid transfer protein OS=Homo sapiens GN=PLTP PE=1 SV=1	PLTP
COX4I1	Cytochrome c oxidase subunit 4 isoform 1, mitochondrial OS=Homo sapiens GN=COX4I1 PE=1 SV=1	COX41
DRIP4	Dopamine receptor interacting protein 4 OS=Homo sapiens GN=DRIP4 PE=2 SV=1	Q4W4Y1
PGM2	Phosphoglucomutase-2 OS=Homo sapiens GN=PGM2 PE=1 SV=4	PGM2
GANAB	Neutral alpha-glucosidase AB OS=Homo sapiens GN=GANAB PE=1 SV=1	E9PKU7
CD177	CD177 antigen OS=Homo sapiens GN=CD177 PE=1 SV=1	A0A087WVM2
SLC16A1	Solute carrier family 16 (Monocarboxylic acid transporters), member 1, isoform CRA_b OS=Homo sapiens GN=SLC16A1 PE=4 SV=1	A0A024R0H1
	GCT-A5 light chain variable region (Fragment) OS=Homo sapiens PE=2 SV=1	A0A0X9UWL5
TWF1	Twinfilin-1 OS=Homo sapiens GN=TWF1 PE=1 SV=3	TWF1
ATP2B4	Calcium-transporting ATPase OS=Homo sapiens GN=ATP2B4 PE=3 SV=1	A0A024R968
GNA11	Guanine nucleotide-binding protein subunit alpha-11 OS=Homo sapiens GN=GNA11 PE=1 SV=2	GNA11
PA2G4	Proliferation-associated 2G4, 38kDa, isoform CRA_a OS=Homo sapiens GN=PA2G4 PE=4 SV=1	A0A024RB85
UPF1	UPF1 regulator of nonsense transcripts homolog (Yeast), isoform CRA_b OS=Homo sapiens GN=UPF1 PE=4 SV=1	A0A024R7L5
CFI	Complement factor I OS=Homo sapiens GN=CFI PE=1 SV=1	A0A087X0I2
RPS19	40S ribosomal protein S19 OS=Homo sapiens GN=RPS19 PE=2 SV=1	B0ZBD0
ECHS1	Enoyl-CoA hydratase, mitochondrial OS=Homo sapiens GN=ECHS1 PE=1 SV=4	ECHM
CAPNS1	Calpain small subunit 1 (Fragment) OS=Homo sapiens GN=CAPNS1 PE=1 SV=1	A0A075B7C0
DYNC1LI2	Dynein, cytoplasmic 1, light intermediate chain 2, isoform CRA_a OS=Homo sapiens GN=DYNC1LI2 PE=4 SV=1	A0A024R6Z0
FCGBP	IgGFc-binding protein OS=Homo sapiens GN=FCGBP PE=1 SV=3	FCGBP
	cDNA, FLJ92904, highly similar to Homo sapiens casein kinase 2, alpha 1 polypeptide (CSNK2A1), mRNA OS=Homo sapiens PE=2 SV=1	B2R6D7
PSMC4	26S proteasome regulatory subunit 6B OS=Homo sapiens GN=PSMC4 PE=1 SV=2	PRS6B
	IgG H chain OS=Homo sapiens PE=2 SV=1	S6BGD4
TUBB6	Tubulin beta-6 chain OS=Homo sapiens GN=TUBB6 PE=1 SV=1	TBB6
KPRP	Keratinocyte proline-rich protein OS=Homo sapiens GN=KPRP PE=1 SV=1	KPRP
TXNRD1	Thioredoxin reductase 1 OS=Homo sapiens GN=TXNRD1 PE=3 SV=1	A0A024RBK9
AKR1A1	Alcohol dehydrogenase [NADP(+)] OS=Homo sapiens GN=AKR1A1 PE=1 SV=3	AK1A1
AK2	Adenylate kinase 2, mitochondrial OS=Homo sapiens GN=AK2 PE=2 SV=1	A0A140VK93
LMAN2	Vesicular integral-membrane protein VIP36 OS=Homo sapiens GN=LMAN2 PE=1 SV=1	LMAN2
FXR1	Fragile X mental retardation autosomal homolog variant p2K OS=Homo sapiens GN=FXR1 PE=2 SV=1	A0A0F7KYT8
ACAA1	3-ketoacyl-CoA thiolase, peroxisomal (Fragment) OS=Homo sapiens GN=ACAA1 PE=1 SV=1	H0Y4D4
SERPING1	Plasma protease C1 inhibitor OS=Homo sapiens GN=SERPING1 PE=1 SV=1	E9PGN7
	Leukotriene A(4) hydrolase OS=Homo sapiens PE=2 SV=1	A0A140VK27
COL12A1	Collagen alpha-1(XII) chain OS=Homo sapiens GN=COL12A1 PE=1 SV=2	COCA1
FKBP10	Peptidylprolyl isomerase OS=Homo sapiens GN=FKBP10 PE=4 SV=1	A0A024R1W3
	cDNA PSEC0016 fis, clone NT2RM1001076, highly similar to Procollagen-lysine,2-oxoglutarate 5-dioxygenase 3 (EC 1.14.11.4) OS=Homo sapiens PE=2 SV=1	B3KQQ3
GARS	Glycyl-tRNA synthetase OS=Homo sapiens GN=GARS PE=4 SV=1	A0A090N8G0
EIF3D	Eukaryotic translation initiation factor 3 subunit D OS=Homo sapiens GN=EIF3D PE=1 SV=1	EIF3D
CHMP2A	Chromatin modifying protein 2A, isoform CRA_b OS=Homo sapiens GN=CHMP2A PE=3 SV=1	A0A024R4S0
TK2	Thymidine kinase 2, mitochondrial OS=Homo sapiens GN=TK2 PE=1 SV=1	A0A0A0MSY7
TUBA4A	Tubulin alpha-4A chain OS=Homo sapiens GN=TUBA4A PE=1 SV=1	TBA4A
SLC4A1	Anion exchange protein OS=Homo sapiens GN=SLC4A1 PE=2 SV=1	E2RVJ0
	Ig heavy chain variable region (Fragment) OS=Homo sapiens PE=2 SV=1	A0A068LKQ2
SF3B3	Splicing factor 3B subunit 3 OS=Homo sapiens GN=SF3B3 PE=1 SV=4	SF3B3
MTPN	Myotrophin OS=Homo sapiens GN=MTPN PE=1 SV=2	MTPN
TPR	Nucleoprotein TPR OS=Homo sapiens GN=TPR PE=1 SV=3	TPR
HNRNPDL	Heterogeneous nuclear ribonucleoprotein D-like OS=Homo sapiens GN=HNRNPDL PE=1 SV=3	HNRDL
H1FX	Histone H1x OS=Homo sapiens GN=H1FX PE=1 SV=1	H1X
COX2	Cytochrome c oxidase subunit 2 OS=Homo sapiens GN=COX2 PE=3 SV=1	A0A059RIK5
AGRN	Agrin OS=Homo sapiens GN=AGRN PE=1 SV=1	A0A087X208
STT3B	Dolichyl-diphosphooligosaccharide--protein glycosyltransferase subunit STT3B OS=Homo sapiens GN=STT3B PE=1 SV=1	STT3B
	cDNA FLJ51597, highly similar to C4b-binding protein alpha chain OS=Homo sapiens PE=2 SV=1	B4E1D8
	cDNA FLJ44170 fis, clone THYMU2035319, highly similar to RNA-binding region-containing protein 2 OS=Homo sapiens PE=2 SV=1	B3KWX7
GPM6B	Glycoprotein M6B, isoform CRA_b OS=Homo sapiens GN=GPM6B PE=4 SV=1	A0A024RBV7
RBM14	RNA binding motif protein 14 isoform 1 (Fragment) OS=Homo sapiens GN=RBM14 PE=2 SV=1	A0A0S2Z4Z0
SUCLA2	Succinate--CoA ligase [ADP-forming] subunit beta, mitochondrial OS=Homo sapiens GN=SUCLA2 PE=1 SV=3	SUCB1
LONP1	Lon protease homolog, mitochondrial OS=Homo sapiens GN=LONP1 PE=1 SV=2	LONM
	cDNA, FLJ93545, highly similar to Homo sapiens 5-aminoimidazole-4-carboxamide ribonucleotide formyltransferase/IMP cyclohydrolase (ATIC), mRNA OS=Homo sapiens PE=2 SV=1	B2R7P8
AP2A1	AP-2 complex subunit alpha-1 OS=Homo sapiens GN=AP2A1 PE=1 SV=3	AP2A1
hCG_31253	HCG31253, isoform CRA_a OS=Homo sapiens GN=hCG_31253 PE=4 SV=1	A0A024R8A7
GNA13	Guanine nucleotide-binding protein subunit alpha-13 OS=Homo sapiens GN=GNA13 PE=1 SV=2	GNA13
	cDNA, FLJ96158, highly similar to Homo sapiens calpain 2, (m/II) large subunit (CAPN2), mRNA OS=Homo sapiens PE=2 SV=1	B2RCM3
FERMT3	Fermitin family homolog 3 OS=Homo sapiens GN=FERMT3 PE=1 SV=1	URP2
EIF2S1	Eukaryotic translation initiation factor 2 subunit 1 OS=Homo sapiens GN=EIF2S1 PE=1 SV=3	IF2A
	cDNA FLJ75556, highly similar to Homo sapiens ribosomal protein L14, mRNA OS=Homo sapiens PE=2 SV=1	A8K7N0
NID2	Nidogen-2 OS=Homo sapiens GN=NID2 PE=1 SV=1	A0A087WZP6
CAT	Catalase OS=Homo sapiens GN=CAT PE=1 SV=3	CATA
FAM62A	Family with sequence similarity 62 (C2 domain containing), member A, isoform CRA_a OS=Homo sapiens GN=FAM62A PE=4 SV=1	A0A024RB16
ASAH1	Acid ceramidase OS=Homo sapiens GN=ASAH1 PE=1 SV=1	A0A1B0GUE3
SUPT16H	FACT complex subunit SPT16 OS=Homo sapiens GN=SUPT16H PE=1 SV=1	SP16H
DCLK1	Serine/threonine-protein kinase DCLK1 OS=Homo sapiens GN=DCLK1 PE=1 SV=1	Q5VZY9
LRP1	Prolow-density lipoprotein receptor-related protein 1 OS=Homo sapiens GN=LRP1 PE=1 SV=2	LRP1
RPS23	Ribosomal protein S23, isoform CRA_a OS=Homo sapiens GN=RPS23 PE=2 SV=1	A8K517
LANCL1	LanC lantibiotic synthetase component C-like 1 (Bacterial), isoform CRA_b OS=Homo sapiens GN=LANCL1 PE=4 SV=1	A0A024R3Z5
	Glycerol-3-phosphate dehydrogenase OS=Homo sapiens PE=2 SV=1	A0A140VJK2
PSMA4	Proteasome endopeptidase complex OS=Homo sapiens GN=PSMA4 PE=1 SV=1	H0YN18
AK3	GTP:AMP phosphotransferase AK3, mitochondrial OS=Homo sapiens GN=AK3 PE=1 SV=4	KAD3
	ADP-ribosylation factor 6 OS=Homo sapiens PE=2 SV=1	Q5U025
SLC1A4	Neutral amino acid transporter A OS=Homo sapiens GN=SLC1A4 PE=1 SV=1	SATT
EEF1B2	Eukaryotic translation elongation factor 1 beta 2, isoform CRA_a OS=Homo sapiens GN=EEF1B2 PE=3 SV=1	A0A024R3W7
EEFSEC	Selenocysteine-specific elongation factor OS=Homo sapiens GN=EEFSEC PE=1 SV=4	SELB
SNU13	NHP2-like protein 1 OS=Homo sapiens GN=SNU13 PE=1 SV=3	NH2L1
RTCB	tRNA-splicing ligase RtcB homolog OS=Homo sapiens GN=RTCB PE=1 SV=1	RTCB
PPA1	Inorganic pyrophosphatase OS=Homo sapiens GN=PPA1 PE=1 SV=2	IPYR
CHMP4B	Charged multivesicular body protein 4b OS=Homo sapiens GN=CHMP4B PE=1 SV=1	CHM4B
PCMT1	Protein-L-isoaspartate O-methyltransferase OS=Homo sapiens GN=PCMT1 PE=1 SV=1	A0A0A0MRJ6
	cDNA FLJ51771, highly similar to SWI/SNF-related matrix-associatedactin-dependent regulator of chromatin subfamily A member5 (EC 3.6.1.-) OS=Homo sapiens PE=2 SV=1	B4DZC0
MTCH2	Mitochondrial carrier homolog 2 OS=Homo sapiens GN=MTCH2 PE=1 SV=1	MTCH2
TPM1	Tropomyosin 1 (Alpha), isoform CRA_m OS=Homo sapiens GN=TPM1 PE=1 SV=1	H7BYY1
PLOD1	Procollagen-lysine 1, 2-oxoglutarate 5-dioxygenase 1, isoform CRA_a OS=Homo sapiens GN=PLOD1 PE=4 SV=1	A0A024R4H0
TBCB	Tubulin-folding cofactor B OS=Homo sapiens GN=TBCB PE=1 SV=1	K7EK42
CMPK	UMP-CMP kinase OS=Homo sapiens GN=CMPK PE=2 SV=1	B2R6S5
	cDNA FLJ51764, highly similar to Histone deacetylase 1 OS=Homo sapiens PE=2 SV=1	B4DRG0
TSPAN3	Tetraspanin-3 OS=Homo sapiens GN=TSPAN3 PE=1 SV=1	H0YKJ9
	Testicular tissue protein Li 96 OS=Homo sapiens PE=2 SV=1	A0A140VJM0
RAB35	Ras-related protein Rab-35 OS=Homo sapiens GN=RAB35 PE=1 SV=1	RAB35
CTSB	Cathepsin B, isoform CRA_a OS=Homo sapiens GN=CTSB PE=3 SV=1	A0A024R374
COL5A3	Collagen alpha-3(V) chain OS=Homo sapiens GN=COL5A3 PE=1 SV=3	CO5A3
ACO1	Cytoplasmic aconitate hydratase OS=Homo sapiens GN=ACO1 PE=1 SV=3	ACOC
VARS	VARS OS=Homo sapiens GN=VARS PE=1 SV=1	A0A024RCN6
GLOD4	Glyoxalase domain-containing protein 4 OS=Homo sapiens GN=GLOD4 PE=1 SV=1	F6TLX2
TARS	Threonine--tRNA ligase, cytoplasmic OS=Homo sapiens GN=TARS PE=1 SV=3	SYTC
HEL-S-304	6-phosphogluconolactonase, isoform CRA_b OS=Homo sapiens GN=HEL-S-304 PE=2 SV=1	A0A0K0K1K7
	Testicular secretory protein Li 53 OS=Homo sapiens PE=2 SV=1	A0A140VK53
GPD1	Glycerol-3-phosphate dehydrogenase [NAD(+)] OS=Homo sapiens GN=GPD1 PE=3 SV=1	A0A024R138
CACYBP	Calcyclin binding protein, isoform CRA_a OS=Homo sapiens GN=CACYBP PE=4 SV=1	A0A024R904
GPRC5B	G protein-coupled receptor, family C, group 5, member B, isoform CRA_a OS=Homo sapiens GN=GPRC5B PE=4 SV=1	A0A024QYX2
YARS	Tyrosine--tRNA ligase (Fragment) OS=Homo sapiens GN=YARS PE=2 SV=1	A0A0S2Z4R1
DCTN1	Dynactin subunit 1 OS=Homo sapiens GN=DCTN1 PE=1 SV=3	DCTN1
ERGIC1	Endoplasmic reticulum-Golgi intermediate compartment protein 1 OS=Homo sapiens GN=ERGIC1 PE=1 SV=1	ERGI1
LCN1	Lipocalin 1 (Tear prealbumin), isoform CRA_a OS=Homo sapiens GN=LCN1 PE=3 SV=1	A0A024R8D7
IVD	Isovaleryl-CoA dehydrogenase, mitochondrial OS=Homo sapiens GN=IVD PE=1 SV=1	A0A0A0MT83
TM7SF2	Transmembrane 7 superfamily member 2, isoform CRA_a OS=Homo sapiens GN=TM7SF2 PE=4 SV=1	A0A024R577
ACTR1B	Beta-centractin OS=Homo sapiens GN=ACTR1B PE=1 SV=1	ACTY
CD59	CD59 antigen, complement regulatory protein, isoform CRA_b OS=Homo sapiens GN=CD59 PE=2 SV=1	Q6FHM9
DSP	Desmoplakin OS=Homo sapiens GN=DSP PE=1 SV=3	DESP
UQCRFS1P1	Putative cytochrome b-c1 complex subunit Rieske-like protein 1 OS=Homo sapiens GN=UQCRFS1P1 PE=5 SV=1	UCRIL
PLD3	Phospholipase D family, member 3, isoform CRA_b OS=Homo sapiens GN=PLD3 PE=4 SV=1	A0A024R0Q4
CDS2	Phosphatidate cytidylyltransferase 2 OS=Homo sapiens GN=CDS2 PE=1 SV=1	CDS2
NCKAP1	Nck-associated protein 1 OS=Homo sapiens GN=NCKAP1 PE=1 SV=1	NCKP1
UBE2N	Ubiquitin-conjugating enzyme E2 N OS=Homo sapiens GN=UBE2N PE=1 SV=1	UBE2N
ATP5F1	ATP synthase F(0) complex subunit B1, mitochondrial OS=Homo sapiens GN=ATP5F1 PE=1 SV=2	AT5F1
	cDNA FLJ53395, highly similar to Prolyl 3-hydroxylase 1 (EC 1.14.11.7) OS=Homo sapiens PE=2 SV=1	B4DNM8
TXNL1	Thioredoxin-like protein 1 OS=Homo sapiens GN=TXNL1 PE=1 SV=3	TXNL1
	Testis secretory sperm-binding protein Li 197a OS=Homo sapiens PE=2 SV=1	A0A140VK70
CSNK2A2	Casein kinase II subunit alpha' OS=Homo sapiens GN=CSNK2A2 PE=1 SV=1	CSK22
PGM2L1	Glucose 1,6-bisphosphate synthase OS=Homo sapiens GN=PGM2L1 PE=1 SV=3	PGM2L
TJP2	Tight junction protein ZO-2 OS=Homo sapiens GN=TJP2 PE=1 SV=1	A0A1B0GTW1
FARSB	Phenylalanine--tRNA ligase beta subunit OS=Homo sapiens GN=FARSB PE=1 SV=3	SYFB
DPYSL2	Dihydropyrimidinase-related protein 2 OS=Homo sapiens GN=DPYSL2 PE=1 SV=1	A0A1C7CYX9
TMEM33	Transmembrane protein 33, isoform CRA_a OS=Homo sapiens GN=TMEM33 PE=4 SV=1	A0A024R9W7
CBX5	Chromobox protein homolog 5 OS=Homo sapiens GN=CBX5 PE=1 SV=1	CBX5
RPS21	RPS21 protein (Fragment) OS=Homo sapiens GN=RPS21 PE=2 SV=1	Q6FGH5
SSR4	Translocon-associated protein subunit delta OS=Homo sapiens GN=SSR4 PE=1 SV=1	SSRD
COPG1	Coatomer subunit gamma-1 OS=Homo sapiens GN=COPG1 PE=1 SV=1	COPG1
SDHA	Succinate dehydrogenase [ubiquinone] flavoprotein subunit, mitochondrial OS=Homo sapiens GN=SDHA PE=3 SV=1	A0A024QZ30
SNX1	Sorting nexin-1 OS=Homo sapiens GN=SNX1 PE=1 SV=3	SNX1
	cDNA FLJ75504, highly similar to Homo sapiens glucosidase I, mRNA OS=Homo sapiens PE=2 SV=1	A8K9K4
MYEF2	Myelin expression factor 2, isoform CRA_c OS=Homo sapiens GN=MYEF2 PE=4 SV=1	A0A024R5Q6
TMEM230	Transmembrane protein 230 OS=Homo sapiens GN=TMEM230 PE=1 SV=1	A0A087WTT2
GART	Trifunctional purine biosynthetic protein adenosine-3 OS=Homo sapiens GN=GART PE=1 SV=1	PUR2
PALLD	Palladin OS=Homo sapiens GN=PALLD PE=1 SV=3	PALLD
DNAJC8	DnaJ homolog subfamily C member 8 OS=Homo sapiens GN=DNAJC8 PE=1 SV=2	DNJC8
	cDNA FLJ76654, highly similar to Homo sapiens CD44 antigen (homing function and Indian blood group system) (CD44), transcript variant 4, mRNA OS=Homo sapiens PE=2 SV=1	A8K309
EIF1AX	Eukaryotic translation initiation factor 1A, X-chromosomal OS=Homo sapiens GN=EIF1AX PE=1 SV=2	IF1AX
CYC1	Cytochrome c1, heme protein, mitochondrial OS=Homo sapiens GN=CYC1 PE=1 SV=3	CY1
	cDNA FLJ53608, highly similar to Protein transport protein Sec23A OS=Homo sapiens PE=2 SV=1	B4DSQ5
MYL9	Myosin regulatory light polypeptide 9 OS=Homo sapiens GN=MYL9 PE=1 SV=4	MYL9
LAMTOR4	Ragulator complex protein LAMTOR4 OS=Homo sapiens GN=LAMTOR4 PE=1 SV=1	A0A087WT92
DECR1	2,4-dienoyl CoA reductase 1, mitochondrial, isoform CRA_b OS=Homo sapiens GN=DECR1 PE=4 SV=1	A0A024R9D7
IFIT1	Interferon-induced protein with tetratricopeptide repeats 1 OS=Homo sapiens GN=IFIT1 PE=1 SV=2	IFIT1
FLNB	Filamin-B OS=Homo sapiens GN=FLNB PE=1 SV=2	FLNB
NEK9	NIMA (Never in mitosis gene a)-related kinase 9, isoform CRA_a OS=Homo sapiens GN=NEK9 PE=4 SV=1	A0A024R6D1
SLC25A12	Calcium-binding mitochondrial carrier protein Aralar1 OS=Homo sapiens GN=SLC25A12 PE=1 SV=2	CMC1
GNB4	Guanine nucleotide-binding protein subunit beta-4 OS=Homo sapiens GN=GNB4 PE=1 SV=3	GBB4
SRRT	Serrate RNA effector molecule homolog OS=Homo sapiens GN=SRRT PE=1 SV=1	SRRT
hCG_2001986	HCG2001986, isoform CRA_a OS=Homo sapiens GN=hCG_2001986 PE=4 SV=1	A0A024R5X2
hCG_22119	Galectin OS=Homo sapiens GN=hCG_22119 PE=4 SV=1	A0A024R693
VWA1	von Willebrand factor A domain containing 1, isoform CRA_c OS=Homo sapiens GN=VWA1 PE=4 SV=1	A0A024R091
AP1B1	AP-1 complex subunit beta-1 OS=Homo sapiens GN=AP1B1 PE=1 SV=2	AP1B1
GSTK1	Glutathione S-transferase kappa 1 OS=Homo sapiens GN=GSTK1 PE=1 SV=3	GSTK1
PRMT1	Protein arginine N-methyltransferase 1 OS=Homo sapiens GN=PRMT1 PE=1 SV=2	ANM1
	Uncharacterized protein OS=Homo sapiens PE=4 SV=1	A0A1W2PNV4
PABPN1	Polyadenylate-binding protein 2 (Fragment) OS=Homo sapiens GN=PABPN1 PE=1 SV=1	H0YJH9
MCAM	Melanoma cell adhesion molecule, isoform CRA_a OS=Homo sapiens GN=MCAM PE=4 SV=1	A0A024R3I5
	cDNA FLJ53691, highly similar to Serotransferrin OS=Homo sapiens PE=2 SV=1	B4E1B2
PTPN11	Tyrosine-protein phosphatase non-receptor type 11 OS=Homo sapiens GN=PTPN11 PE=1 SV=2	PTN11
G3BP2	Ras-GTPase activating protein SH3 domain-binding protein 2, isoform CRA_b OS=Homo sapiens GN=G3BP2 PE=4 SV=1	A0A024RDB2
FCGR1A	High affinity immunoglobulin gamma Fc receptor I OS=Homo sapiens GN=FCGR1A PE=1 SV=2	FCGR1
DKFZp686M24262	Uncharacterized protein DKFZp686M24262 OS=Homo sapiens GN=DKFZp686M24262 PE=2 SV=1	Q5HYG7
RAB27A	RAB27A, member RAS oncogene family OS=Homo sapiens GN=RAB27A PE=2 SV=1	A2RU94
CSE1L	Exportin-2 OS=Homo sapiens GN=CSE1L PE=1 SV=3	XPO2
GBE1	1,4-alpha-glucan-branching enzyme OS=Homo sapiens GN=GBE1 PE=1 SV=3	GLGB
WARS	Tryptophanyl-tRNA synthetase, isoform CRA_a OS=Homo sapiens GN=WARS PE=3 SV=1	A0A024R6K8
PSMA1	Proteasome subunit alpha type-1 OS=Homo sapiens GN=PSMA1 PE=1 SV=1	PSA1
	Serine/threonine-protein phosphatase 2A 55 kDa regulatory subunit B OS=Homo sapiens PE=2 SV=1	A0A140VJT0
SSB	Lupus La protein OS=Homo sapiens GN=SSB PE=1 SV=2	LA
	cDNA, FLJ96587, highly similar to Homo sapiens SUMO-1 activating enzyme subunit 2 (UBA2), mRNA OS=Homo sapiens PE=2 SV=1	B2RDF5
M6PR	Cation-dependent mannose-6-phosphate receptor OS=Homo sapiens GN=M6PR PE=1 SV=1	MPRD
ME2	Malic enzyme OS=Homo sapiens GN=ME2 PE=1 SV=1	A0A1W2PQH3
ATP6	ATP synthase subunit a OS=Homo sapiens GN=ATP6 PE=4 SV=1	U3L4G0
QKI	Protein quaking OS=Homo sapiens GN=QKI PE=1 SV=1	QKI
ALDH1L1	Cytosolic 10-formyltetrahydrofolate dehydrogenase OS=Homo sapiens GN=ALDH1L1 PE=1 SV=2	AL1L1
BZW1	Basic leucine zipper and W2 domains 1, isoform CRA_a OS=Homo sapiens GN=BZW1 PE=4 SV=1	A0A024R3Z6
RDH11	Retinol dehydrogenase 11 isoform 1 (Fragment) OS=Homo sapiens GN=RDH11 PE=2 SV=1	A0A0S2Z583
PSMC6	26S proteasome regulatory subunit 10B OS=Homo sapiens GN=PSMC6 PE=1 SV=1	A0A087X2I1
LUM	Lumican OS=Homo sapiens GN=LUM PE=1 SV=2	LUM
TFG/ALK fusion	Tyrosine-protein kinase receptor OS=Homo sapiens GN=TFG/ALK fusion PE=2 SV=1	Q8TDJ5
CFL2	Cofilin-2 OS=Homo sapiens GN=CFL2 PE=1 SV=1	COF2
EWSR1	RNA-binding protein EWS OS=Homo sapiens GN=EWSR1 PE=1 SV=1	B0QYK0
S100A8	Protein S100-A8 OS=Homo sapiens GN=S100A8 PE=1 SV=1	S10A8
PIN1	Peptidyl-prolyl cis-trans isomerase (Fragment) OS=Homo sapiens GN=PIN1 PE=1 SV=1	K7EN45
SRSF10	Serine/arginine-rich splicing factor 10 isoform 1 (Fragment) OS=Homo sapiens GN=SRSF10 PE=2 SV=1	A0A0S2Z504
	cDNA, FLJ95242, highly similar to Homo sapiens L-3-hydroxyacyl-Coenzyme A dehydrogenase, short chain (HADHSC), mRNA OS=Homo sapiens PE=2 SV=1	B2RB06
CORO7-PAM16	Coronin OS=Homo sapiens GN=CORO7-PAM16 PE=3 SV=1	A0A0A6YYL4
BDH2	3-hydroxybutyrate dehydrogenase, type 2, isoform CRA_b OS=Homo sapiens GN=BDH2 PE=4 SV=1	A0A024RDG9
P4HA2	p4HA2 protein OS=Homo sapiens GN=P4HA2 PE=2 SV=1	Q05DA4
STMN1	Stathmin OS=Homo sapiens GN=STMN1 PE=1 SV=1	Q96CE4
TST	Thiosulfate sulfurtransferase OS=Homo sapiens GN=TST PE=1 SV=4	THTR
APOH	Beta-2-glycoprotein 1 OS=Homo sapiens GN=APOH PE=1 SV=3	APOH
LASP1	LIM and SH3 protein 1, isoform CRA_b OS=Homo sapiens GN=LASP1 PE=4 SV=1	A0A024R1S8
	Isocitrate dehydrogenase [NAD] subunit, mitochondrial OS=Homo sapiens PE=2 SV=1	B4DJB4
HNRNPUL2	Heterogeneous nuclear ribonucleoprotein U-like protein 2 OS=Homo sapiens GN=HNRNPUL2 PE=1 SV=1	HNRL2
CDK5	Cyclin-dependent-like kinase 5 OS=Homo sapiens GN=CDK5 PE=1 SV=3	CDK5
ALDH7A1	Alpha-aminoadipic semialdehyde dehydrogenase (Fragment) OS=Homo sapiens GN=ALDH7A1 PE=1 SV=1	A0A1B0GVU0
RBM3	RNA binding motif (RNP1, RRM) protein 3, isoform CRA_c OS=Homo sapiens GN=RBM3 PE=4 SV=1	A0A024QYX3
OFD1	Oral-facial-digital syndrome 1 protein OS=Homo sapiens GN=OFD1 PE=1 SV=1	OFD1
GALK1	Galactokinase OS=Homo sapiens GN=GALK1 PE=1 SV=1	GALK1
HNMT	Histamine N-methyltransferase OS=Homo sapiens GN=HNMT PE=1 SV=1	HNMT
ACOX1	Acyl-coenzyme A oxidase OS=Homo sapiens GN=ACOX1 PE=3 SV=1	A0A024R8L7
GPR56	G protein-coupled receptor 56 isoform 1 OS=Homo sapiens GN=GPR56 PE=2 SV=1	A0A024R6U7
PLEKHC1	Pleckstrin homology domain containing, family C (With FERM domain) member 1, isoform CRA_b OS=Homo sapiens GN=PLEKHC1 PE=4 SV=1	A0A024R687
NUTF2	Nuclear transport factor 2 (Fragment) OS=Homo sapiens GN=NUTF2 PE=1 SV=1	H3BRV9
ERO1A	ERO1-like protein alpha OS=Homo sapiens GN=ERO1A PE=1 SV=2	ERO1A
	TAP2 OS=Homo sapiens PE=4 SV=1	A0A1V0E3Z3
SLC4A4	Anion exchange protein OS=Homo sapiens GN=SLC4A4 PE=3 SV=1	A0A024RD97
OXCT1	Succinyl-CoA:3-ketoacid-coenzyme A transferase OS=Homo sapiens GN=OXCT1 PE=3 SV=1	A0A024R040
SCP2	Non-specific lipid-transfer protein OS=Homo sapiens GN=SCP2 PE=1 SV=2	NLTP
PSMD1	26S proteasome non-ATPase regulatory subunit 1 OS=Homo sapiens GN=PSMD1 PE=1 SV=1	A0A087WW66
CPNE1	Copine-1 OS=Homo sapiens GN=CPNE1 PE=1 SV=1	B0QZ18
	Acylphosphatase OS=Homo sapiens PE=2 SV=1	A0A140VJD7
TNR	Tenascin-R OS=Homo sapiens GN=TNR PE=1 SV=3	TENR
ATP1A3	Sodium/potassium-transporting ATPase subunit alpha-3 OS=Homo sapiens GN=ATP1A3 PE=1 SV=3	AT1A3
DKFZp686N02209	Uncharacterized protein DKFZp686N02209 OS=Homo sapiens GN=DKFZp686N02209 PE=2 SV=1	Q7Z351
C5AR1	C5a anaphylatoxin chemotactic receptor 1 OS=Homo sapiens GN=C5AR1 PE=1 SV=2	C5AR1
PMP2	Myelin P2 protein OS=Homo sapiens GN=PMP2 PE=1 SV=3	MYP2
FBN1	Fibrillin-1 OS=Homo sapiens GN=FBN1 PE=1 SV=3	FBN1
TAP1	TAP1 (Fragment) OS=Homo sapiens GN=TAP1 PE=2 SV=1	A0A0S2Z5A6
	Tyrosine-protein kinase OS=Homo sapiens PE=2 SV=1	A8K3B6
PSMC5	26S proteasome regulatory subunit 8 (Fragment) OS=Homo sapiens GN=PSMC5 PE=1 SV=1	J3QQM1
DKFZp686M0430	Uncharacterized protein DKFZp686M0430 OS=Homo sapiens GN=DKFZp686M0430 PE=2 SV=1	Q5CZB5
SLC25A13	Calcium-binding mitochondrial carrier protein Aralar2 OS=Homo sapiens GN=SLC25A13 PE=1 SV=2	CMC2
PRDX5	Peroxiredoxin-5, mitochondrial OS=Homo sapiens GN=PRDX5 PE=1 SV=4	PRDX5
GRHPR	Glyoxylate reductase/hydroxypyruvate reductase OS=Homo sapiens GN=GRHPR PE=1 SV=1	GRHPR
AIFM1	Apoptosis-inducing factor 1, mitochondrial OS=Homo sapiens GN=AIFM1 PE=1 SV=1	AIFM1
HINT1	Histidine triad nucleotide-binding protein 1 OS=Homo sapiens GN=HINT1 PE=1 SV=2	HINT1
TUBA1C	Tubulin alpha-1C chain OS=Homo sapiens GN=TUBA1C PE=1 SV=1	TBA1C
PRPF19	Pre-mRNA-processing factor 19 OS=Homo sapiens GN=PRPF19 PE=1 SV=1	PRP19
APOO	MICOS complex subunit MIC26 OS=Homo sapiens GN=APOO PE=1 SV=1	G3V1B6
HNRNPA0	Heterogeneous nuclear ribonucleoprotein A0 OS=Homo sapiens GN=HNRNPA0 PE=1 SV=1	ROA0
PIP	Prolactin-inducible protein OS=Homo sapiens GN=PIP PE=1 SV=1	PIP
PML	Protein PML OS=Homo sapiens GN=PML PE=1 SV=3	PML
	cDNA FLJ78252, highly similar to Homo sapiens heterogeneous nuclear ribonucleoprotein U-like 1 (HNRPUL1), transcript variant 1, mRNA OS=Homo sapiens PE=2 SV=1	A8K6U7
SRI	Sorcin OS=Homo sapiens GN=SRI PE=1 SV=1	SORCN
LRRC59	Leucine-rich repeat-containing protein 59 OS=Homo sapiens GN=LRRC59 PE=1 SV=1	LRC59
PRPS1	Ribose-phosphate pyrophosphokinase 1 OS=Homo sapiens GN=PRPS1 PE=1 SV=2	PRPS1
SERPINB12	SERPINB12 protein OS=Homo sapiens GN=SERPINB12 PE=2 SV=1	Q3SYB5
EFHD2	EF-hand domain family, member D2, isoform CRA_a OS=Homo sapiens GN=EFHD2 PE=2 SV=1	A0A024QZ77
PMVK	Phosphomevalonate kinase OS=Homo sapiens GN=PMVK PE=1 SV=3	PMVK
CTNND1	Catenin delta-1 OS=Homo sapiens GN=CTNND1 PE=1 SV=1	CTND1
	Testicular tissue protein Li 214 OS=Homo sapiens PE=2 SV=1	A0A140VJY7
EIF6	Eukaryotic translation initiation factor 6 OS=Homo sapiens GN=EIF6 PE=1 SV=1	IF6
	cDNA FLJ53160, highly similar to Zyxin OS=Homo sapiens PE=2 SV=1	B4DQR8
	Testicular tissue protein Li 61 OS=Homo sapiens PE=2 SV=1	A0A140VJI7
FAM213A	Redox-regulatory protein FAM213A OS=Homo sapiens GN=FAM213A PE=1 SV=3	F213A
GCC1	GRIP and coiled-coil domain-containing protein 1 OS=Homo sapiens GN=GCC1 PE=1 SV=1	GCC1
NCEH1	Neutral cholesterol ester hydrolase 1 OS=Homo sapiens GN=NCEH1 PE=1 SV=1	A0A0A0MTJ9
ERP44	Endoplasmic reticulum resident protein 44 OS=Homo sapiens GN=ERP44 PE=1 SV=1	ERP44
PDHA1	Pyruvate dehydrogenase E1 component subunit alpha OS=Homo sapiens GN=PDHA1 PE=4 SV=1	A0A024RBX9
SNRP70	Small nuclear ribonucleoprotein 70kDa polypeptide (RNP antigen), isoform CRA_b OS=Homo sapiens GN=SNRP70 PE=4 SV=1	A0A024QZD5
RRAGB	Ras-related GTP-binding protein B OS=Homo sapiens GN=RRAGB PE=1 SV=1	RRAGB
LRPPRC	Leucine-rich PPR motif-containing protein, mitochondrial OS=Homo sapiens GN=LRPPRC PE=1 SV=3	LPPRC
	cDNA FLJ61538, highly similar to Switch-associated protein 70 OS=Homo sapiens PE=2 SV=1	B4E245
RPA1	Replication protein A 70 kDa DNA-binding subunit OS=Homo sapiens GN=RPA1 PE=1 SV=2	RFA1
PSMB5	Proteasome subunit beta type-5 OS=Homo sapiens GN=PSMB5 PE=1 SV=3	PSB5
	cDNA FLJ32558 fis, clone SPLEN1000143, highly similar to High mobility group protein B1 OS=Homo sapiens PE=2 SV=1	B3KQ05
	cDNA FLJ51525, highly similar to Homo sapiens aldehyde dehydrogenase 16 family, member A1 (ALDH16A1), mRNA OS=Homo sapiens PE=2 SV=1	B4DQ15
RARS	Arginine--tRNA ligase, cytoplasmic OS=Homo sapiens GN=RARS PE=1 SV=2	SYRC
BLVRB	Flavin reductase (NADPH) OS=Homo sapiens GN=BLVRB PE=1 SV=3	BLVRB
SERPIND1	Heparin cofactor 2 OS=Homo sapiens GN=SERPIND1 PE=1 SV=3	HEP2
IPO9	Importin-9 OS=Homo sapiens GN=IPO9 PE=1 SV=3	IPO9
TPM1	Tropomyosin 1 (Alpha) isoform 4 OS=Homo sapiens GN=TPM1 PE=3 SV=1	D9YZV5
	cDNA, FLJ96276, highly similar to Homo sapiens G1 to S phase transition 1 (GSPT1), mRNA OS=Homo sapiens PE=2 SV=1	B2RCT6
NCAM2	Neural cell adhesion molecule 2 OS=Homo sapiens GN=NCAM2 PE=1 SV=2	NCAM2
	Phosphoacetylglucosamine mutase OS=Homo sapiens PE=2 SV=1	B3KN28
	cDNA, FLJ96494, highly similar to Homo sapiens ubiquitin specific peptidase 14 (tRNA-guanine transglycosylase) (USP14), mRNA OS=Homo sapiens PE=2 SV=1	B2RD79
RECQL	ATP-dependent DNA helicase OS=Homo sapiens GN=RECQL PE=3 SV=1	A0A024RAV2
TGM2	Protein-glutamine gamma-glutamyltransferase 2 OS=Homo sapiens GN=TGM2 PE=1 SV=2	TGM2
C8A	Complement component C8 alpha chain OS=Homo sapiens GN=C8A PE=1 SV=2	CO8A
TMED4	Transmembrane emp24 domain-containing protein 4 OS=Homo sapiens GN=TMED4 PE=1 SV=1	TMED4
TBL2	Transducin-like 2 isoform 1 (Fragment) OS=Homo sapiens GN=TBL2 PE=2 SV=1	A0A0S2Z5F3
SNRPD2	Small nuclear ribonucleoprotein Sm D2 OS=Homo sapiens GN=SNRPD2 PE=1 SV=1	SMD2
RCC1	Regulator of chromosome condensation 1 isoform 2 (Fragment) OS=Homo sapiens GN=RCC1 PE=2 SV=1	A0A0S2Z404
	cDNA FLJ55184, highly similar to Homo sapiens leukocyte receptor cluster (LRC) member 4 (LENG4), mRNA OS=Homo sapiens PE=2 SV=1	B4DDH8
CADM4	Cell adhesion molecule 4 OS=Homo sapiens GN=CADM4 PE=1 SV=1	CADM4
TROVE2	TROVE domain family, member 2, isoform CRA_b OS=Homo sapiens GN=TROVE2 PE=4 SV=1	A0A024R983
ATAT1	Alpha-tubulin N-acetyltransferase 1 OS=Homo sapiens GN=ATAT1 PE=3 SV=1	A0A1U9X797
EIF2S2	Eukaryotic translation initiation factor 2 subunit 2 OS=Homo sapiens GN=EIF2S2 PE=1 SV=2	IF2B
HEBP1	Heme binding protein 1, isoform CRA_a OS=Homo sapiens GN=HEBP1 PE=4 SV=1	A0A024RAS8
PRPSAP2	Phosphoribosyl pyrophosphate synthase-associated protein 2 OS=Homo sapiens GN=PRPSAP2 PE=1 SV=1	KPRB
TOR1AIP1	Torsin-1A-interacting protein 1 OS=Homo sapiens GN=TOR1AIP1 PE=1 SV=1	J3KN66
FAM49B	Family with sequence similarity 49, member B, isoform CRA_a OS=Homo sapiens GN=FAM49B PE=4 SV=1	A0A024R9G4
CRYL1	Crystallin, lambda 1, isoform CRA_a OS=Homo sapiens GN=CRYL1 PE=4 SV=1	A0A024RDM2
CYLN2	Cytoplasmic linker 2, isoform CRA_b OS=Homo sapiens GN=CYLN2 PE=2 SV=1	A0A140VJG6
MARS	Methionine--tRNA ligase, cytoplasmic OS=Homo sapiens GN=MARS PE=1 SV=2	SYMC
UBTF	Nucleolar transcription factor 1 OS=Homo sapiens GN=UBTF PE=1 SV=1	UBF1
DNAJB6	DnaJ homolog subfamily B member 6 OS=Homo sapiens GN=DNAJB6 PE=1 SV=1	A0A0J9YX62
LOH11CR2A	Loss of heterozygosity, 11, chromosomal region 2, gene A, isoform CRA_b OS=Homo sapiens GN=LOH11CR2A PE=4 SV=1	A0A024R3H3
LAMA4	Laminin subunit alpha-4 OS=Homo sapiens GN=LAMA4 PE=1 SV=1	A0A0A0MQS9
SNX5	Sorting nexin-5 (Fragment) OS=Homo sapiens GN=SNX5 PE=1 SV=1	A0A087WUY5
ANXA3	Annexin A3 OS=Homo sapiens GN=ANXA3 PE=1 SV=3	ANXA3
RUFY3	RUN and FYVE domain containing 3, isoform CRA_a OS=Homo sapiens GN=RUFY3 PE=4 SV=1	A0A024RDD7
BAG3	BAG family molecular chaperone regulator 3 OS=Homo sapiens GN=BAG3 PE=1 SV=3	BAG3
CAPZB	F-actin-capping protein subunit beta OS=Homo sapiens GN=CAPZB PE=1 SV=4	CAPZB
PSME2	Proteasome activator complex subunit 2 OS=Homo sapiens GN=PSME2 PE=1 SV=1	A0A087X1Z3
EFTUD2	116 kDa U5 small nuclear ribonucleoprotein component OS=Homo sapiens GN=EFTUD2 PE=1 SV=1	U5S1
SPG20	Spastic paraplegia 20 isoform 1 OS=Homo sapiens GN=SPG20 PE=2 SV=1	A0A024RDV9
RPL29	60S ribosomal protein L29 OS=Homo sapiens GN=RPL29 PE=1 SV=1	A0A024R326
GRB2	Growth factor receptor-bound protein 2 OS=Homo sapiens GN=GRB2 PE=2 SV=1	B0LPF3
	cDNA FLJ77570, highly similar to Homo sapiens pleckstrin homology domain containing, family C (with FERM domain) member 1 (PLEKHC1), mRNA OS=Homo sapiens PE=2 SV=1	A8K6S3
CPT1A	Carnitine palmitoyltransferase 1A (Liver), isoform CRA_a OS=Homo sapiens GN=CPT1A PE=3 SV=1	A0A024R5F4
SF3B1	Splicing factor 3B subunit 1 OS=Homo sapiens GN=SF3B1 PE=1 SV=3	SF3B1
FCER1G	High affinity immunoglobulin epsilon receptor subunit gamma OS=Homo sapiens GN=FCER1G PE=1 SV=1	FCERG
SNRNP200	U5 small nuclear ribonucleoprotein 200 kDa helicase OS=Homo sapiens GN=SNRNP200 PE=1 SV=2	U520
FKBP5	Peptidylprolyl isomerase OS=Homo sapiens GN=FKBP5 PE=2 SV=1	Q2TA84
ATP5MF-PTCD1	ATP5MF-PTCD1 readthrough OS=Homo sapiens GN=ATP5MF-PTCD1 PE=4 SV=1	G3V325
PREX1	Phosphatidylinositol 3,4,5-trisphosphate-dependent Rac exchanger 1 protein OS=Homo sapiens GN=PREX1 PE=1 SV=3	PREX1
PSMB3	Proteasome subunit beta type-3 (Fragment) OS=Homo sapiens GN=PSMB3 PE=1 SV=1	A0A087WUL2
ABCB7	ATP-binding cassette sub-family B member 7 isoform 1 (Fragment) OS=Homo sapiens GN=ABCB7 PE=2 SV=1	A0A0S2Z2Z3
PSAP	Prosaposin (Variant Gaucher disease and variant metachromatic leukodystrophy), isoform CRA_b OS=Homo sapiens GN=PSAP PE=4 SV=1	A0A024QZQ2
GATM	Glycine amidinotransferase (L-arginine:glycine amidinotransferase), isoform CRA_a OS=Homo sapiens GN=GATM PE=4 SV=1	A0A024R5Q4
PICALM	Phosphatidylinositol binding clathrin assembly protein, isoform CRA_c OS=Homo sapiens GN=PICALM PE=4 SV=1	A0A024R5L7
PNP	Purine nucleoside phosphorylase OS=Homo sapiens GN=PNP PE=1 SV=2	PNPH
	cDNA FLJ55673, highly similar to Complement factor B (EC 3.4.21.47) OS=Homo sapiens PE=1 SV=1	B4E1Z4
ETF1	Eukaryotic peptide chain release factor subunit 1 OS=Homo sapiens GN=ETF1 PE=1 SV=3	ERF1
TPD52L2	Tumor protein D54 OS=Homo sapiens GN=TPD52L2 PE=1 SV=1	A0A087WYR3
ATL3	Atlastin-3 OS=Homo sapiens GN=ATL3 PE=1 SV=1	ATLA3
	cDNA FLJ55126, highly similar to Procollagen C-endopeptidase enhancer 1 OS=Homo sapiens PE=2 SV=1	B4DPJ4
SORD	Sorbitol dehydrogenase OS=Homo sapiens GN=SORD PE=1 SV=4	DHSO
CSTB	Cystatin-B OS=Homo sapiens GN=CSTB PE=1 SV=1	A0A1W2PS52
ALDH5A1	Succinate-semialdehyde dehydrogenase, mitochondrial OS=Homo sapiens GN=ALDH5A1 PE=1 SV=2	SSDH
SARS	Serine--tRNA ligase, cytoplasmic OS=Homo sapiens GN=SARS PE=1 SV=3	SYSC
CDC42EP4	CDC42 effector protein (Rho GTPase binding) 4, isoform CRA_a OS=Homo sapiens GN=CDC42EP4 PE=2 SV=1	B2R6D8
CORO1B	Coronin OS=Homo sapiens GN=CORO1B PE=3 SV=1	A0A024R5K1
HM13	Minor histocompatibility antigen H13 (Fragment) OS=Homo sapiens GN=HM13 PE=1 SV=1	A0A075B6F6
CSTA	Cystatin-A OS=Homo sapiens GN=CSTA PE=1 SV=1	CYTA
DNAJB1	DnaJ homolog subfamily B member 1 OS=Homo sapiens GN=DNAJB1 PE=1 SV=4	DNJB1
RHOB	Rho-related GTP-binding protein RhoB OS=Homo sapiens GN=RHOB PE=1 SV=1	RHOB
	SEC13-like 1 isoform (Fragment) OS=Homo sapiens PE=2 SV=1	A4UCS7
	cDNA FLJ60072, highly similar to Homo sapiens sorbin and SH3 domain containing 1 (SORBS1), transcript variant 6, mRNA OS=Homo sapiens PE=2 SV=1	B4DTX5
LPCAT3	Lysophospholipid acyltransferase 5 OS=Homo sapiens GN=LPCAT3 PE=1 SV=1	MBOA5
LAMB2	Laminin, beta 2 (Laminin S), isoform CRA_a OS=Homo sapiens GN=LAMB2 PE=4 SV=1	A0A024R319
EIF3S9	Eukaryotic translation initiation factor 3 subunit B OS=Homo sapiens GN=EIF3S9 PE=3 SV=1	A0A024R821
	cDNA FLJ56531, highly similar to UV excision repair protein RAD23 homolog B OS=Homo sapiens PE=2 SV=1	B4DEA3
RNPS1	RNA-binding protein with serine-rich domain 1 OS=Homo sapiens GN=RNPS1 PE=1 SV=1	RNPS1
ARHGAP1	Rho GTPase-activating protein 1 OS=Homo sapiens GN=ARHGAP1 PE=1 SV=1	RHG01
SYNGR2	Synaptogyrin OS=Homo sapiens GN=SYNGR2 PE=3 SV=1	A0A024R8T9
NARS	Asparagine--tRNA ligase, cytoplasmic OS=Homo sapiens GN=NARS PE=1 SV=1	SYNC
ANP32A	Acidic leucine-rich nuclear phosphoprotein 32 family member A OS=Homo sapiens GN=ANP32A PE=1 SV=1	H0YN26
ZC3HAV1	Zinc finger CCCH-type antiviral protein 1 OS=Homo sapiens GN=ZC3HAV1 PE=1 SV=3	ZCCHV
BAX	Apoptosis regulator BAX OS=Homo sapiens GN=BAX PE=1 SV=1	BAX
SRP14	Signal recognition particle 14 kDa protein OS=Homo sapiens GN=SRP14 PE=1 SV=1	H0YLA2
	cDNA FLJ55485, highly similar to Heat shock cognate 71 kDa protein OS=Homo sapiens PE=2 SV=1	B4E1Q1
DNAJB11	DnaJ homolog subfamily B member 11 OS=Homo sapiens GN=DNAJB11 PE=1 SV=1	DJB11
	cDNA FLJ57877, highly similar to Cleavage and polyadenylation specificity factor 7 OS=Homo sapiens PE=2 SV=1	B4DGF8
SRSF4	Serine/arginine-rich splicing factor 4 OS=Homo sapiens GN=SRSF4 PE=1 SV=2	SRSF4
GCA	Grancalcin OS=Homo sapiens GN=GCA PE=1 SV=2	GRAN
EIF5B	Eukaryotic translation initiation factor 5B OS=Homo sapiens GN=EIF5B PE=1 SV=1	A0A087WUT6
CA1	Carbonic anhydrase 1 OS=Homo sapiens GN=CA1 PE=1 SV=2	CAH1
DDX19B	ATP-dependent RNA helicase DDX19B OS=Homo sapiens GN=DDX19B PE=1 SV=1	H3BQK0
	cDNA FLJ53573, highly similar to Myosin Ic OS=Homo sapiens PE=2 SV=1	B7Z3E5
COLGALT1	Procollagen galactosyltransferase 1 OS=Homo sapiens GN=COLGALT1 PE=1 SV=1	GT251
TUBB8	Tubulin beta-8 chain OS=Homo sapiens GN=TUBB8 PE=1 SV=2	TBB8
RPL18A	60S ribosomal protein L18a OS=Homo sapiens GN=RPL18A PE=1 SV=1	M0R117
ASNA1	ATPase ASNA1 OS=Homo sapiens GN=ASNA1 PE=1 SV=1	A0A087WXS7
SHTN1	Shootin-1 OS=Homo sapiens GN=SHTN1 PE=1 SV=4	SHOT1
PURB	Transcriptional activator protein Pur-beta OS=Homo sapiens GN=PURB PE=1 SV=3	PURB
NDRG2	Protein NDRG2 (Fragment) OS=Homo sapiens GN=NDRG2 PE=1 SV=1	H0YJT9
EIF3S1	Eukaryotic translation initiation factor 3 subunit J OS=Homo sapiens GN=EIF3S1 PE=3 SV=1	A0A024R5S5
NANS	Sialic acid synthase OS=Homo sapiens GN=NANS PE=1 SV=2	SIAS
	Immunoglobulin kappa light chain OS=Homo sapiens PE=1 SV=1	IGK
MAP1A	Microtubule-associated protein 1A OS=Homo sapiens GN=MAP1A PE=1 SV=6	MAP1A
	cDNA FLJ61696, highly similar to Double-stranded RNA-specific adenosine deaminase (EC 3.5.4.-) OS=Homo sapiens PE=2 SV=1	B7Z8Y3
LSAMP	Limbic system-associated membrane protein OS=Homo sapiens GN=LSAMP PE=1 SV=2	LSAMP
IFI16	Gamma-interferon-inducible protein 16 OS=Homo sapiens GN=IFI16 PE=1 SV=3	IF16
CASP14	Caspase-14 OS=Homo sapiens GN=CASP14 PE=1 SV=2	CASPE
LUC7L2	Putative RNA-binding protein Luc7-like 2 OS=Homo sapiens GN=LUC7L2 PE=4 SV=1	A0A0A6YYJ8
TMEM14C	Transmembrane protein 14C, isoform CRA_a OS=Homo sapiens GN=TMEM14C PE=4 SV=1	A0A024R001
OLFM4	Olfactomedin 4, isoform CRA_a OS=Homo sapiens GN=OLFM4 PE=4 SV=1	A0A024QZ95
	cDNA FLJ55635, highly similar to pre-mRNA-splicing factorATP-dependent RNA helicase DHX15 (EC 3.6.1.-) OS=Homo sapiens PE=2 SV=1	B4E0S6
TKFC	Triokinase/FMN cyclase (Fragment) OS=Homo sapiens GN=TKFC PE=1 SV=1	I3L252
BROX	BRO1 domain-containing protein BROX OS=Homo sapiens GN=BROX PE=1 SV=1	BROX
YES1	Tyrosine-protein kinase Yes OS=Homo sapiens GN=YES1 PE=1 SV=3	YES
PGRMC2	Membrane-associated progesterone receptor component 2 OS=Homo sapiens GN=PGRMC2 PE=1 SV=1	PGRC2
PSMD11	26S proteasome non-ATPase regulatory subunit 11 OS=Homo sapiens GN=PSMD11 PE=1 SV=3	PSD11
DLST	Dihydrolipoamide S-succinyltransferase (E2 component of 2-oxo-glutarate complex), isoform CRA_a OS=Homo sapiens GN=DLST PE=4 SV=1	A0A024R6C9
EHD4	EH-domain containing 4, isoform CRA_a OS=Homo sapiens GN=EHD4 PE=3 SV=1	A0A024R9N6
ABAT	4-aminobutyrate aminotransferase, mitochondrial OS=Homo sapiens GN=ABAT PE=1 SV=3	GABT
LRRC47	Leucine rich repeat containing 47, isoform CRA_a OS=Homo sapiens GN=LRRC47 PE=4 SV=1	A0A024R4G1
CD109	CD109 antigen OS=Homo sapiens GN=CD109 PE=1 SV=2	CD109
XPO1	Exportin-1 OS=Homo sapiens GN=XPO1 PE=1 SV=1	XPO1
	Proteasome subunit beta type OS=Homo sapiens PE=2 SV=1	A0A140VK45
ABCE1	ATP-binding cassette sub-family E member 1 OS=Homo sapiens GN=ABCE1 PE=1 SV=1	ABCE1
DFNA5	Deafness, autosomal dominant 5, isoform CRA_a OS=Homo sapiens GN=DFNA5 PE=4 SV=1	A0A024RA58
SPCS2	Signal peptidase complex subunit 2 OS=Homo sapiens GN=SPCS2 PE=1 SV=1	A0A087WUC6
CKAP5	Cytoskeleton-associated protein 5 OS=Homo sapiens GN=CKAP5 PE=1 SV=3	CKAP5
KLKB1	Plasma kallikrein (Fragment) OS=Homo sapiens GN=KLKB1 PE=1 SV=1	H0YAC1
FDPS	Farnesyl pyrophosphate synthase OS=Homo sapiens GN=FDPS PE=1 SV=4	FPPS
PADI4	Protein-arginine deiminase type-4 OS=Homo sapiens GN=PADI4 PE=1 SV=2	PADI4
PLPBP	Pyridoxal phosphate homeostasis protein OS=Homo sapiens GN=PLPBP PE=1 SV=1	PLPHP
	Acetyltransferase component of pyruvate dehydrogenase complex OS=Homo sapiens PE=2 SV=1	B4DS43
AP2B1	AP-2 complex subunit beta OS=Homo sapiens GN=AP2B1 PE=1 SV=1	AP2B1
POSTN	Periostin, osteoblast specific factor, isoform CRA_a OS=Homo sapiens GN=POSTN PE=4 SV=1	A0A024RDT5
PDHB	Pyruvate dehydrogenase E1 component subunit beta, mitochondrial OS=Homo sapiens GN=PDHB PE=1 SV=3	ODPB
VASP	Vasodilator-stimulated phosphoprotein isoform 1 OS=Homo sapiens GN=VASP PE=2 SV=1	A0A024R0V4
CES1	Liver carboxylesterase 1 OS=Homo sapiens GN=CES1 PE=1 SV=2	EST1
CRAT	Carnitine O-acetyltransferase OS=Homo sapiens GN=CRAT PE=1 SV=5	CACP
AP1M1	Adaptor-related protein complex 1, mu 1 subunit, isoform CRA_a OS=Homo sapiens GN=AP1M1 PE=3 SV=1	A0A024R7K8
AKAP12	A-kinase anchor protein 12 OS=Homo sapiens GN=AKAP12 PE=1 SV=4	AKA12
DKFZp686L0869	Uncharacterized protein DKFZp686L0869 OS=Homo sapiens GN=DKFZp686L0869 PE=2 SV=1	Q7Z3U5
	cDNA, FLJ93047, highly similar to Homo sapiens matrix metallopeptidase 14 (membrane-inserted) (MMP14), mRNA OS=Homo sapiens PE=2 SV=1	B2R6P3
TJP1	Tight junction protein ZO-1 OS=Homo sapiens GN=TJP1 PE=1 SV=3	ZO1
GNAQ	Guanine nucleotide-binding protein G(q) subunit alpha OS=Homo sapiens GN=GNAQ PE=1 SV=4	GNAQ
ACSL3	Acyl-CoA synthetase long-chain family member 3, isoform CRA_a OS=Homo sapiens GN=ACSL3 PE=4 SV=1	A0A024R497
FAM92B	Protein FAM92B (Fragment) OS=Homo sapiens GN=FAM92B PE=4 SV=1	A0A087WU51
CCAR2	Cell cycle and apoptosis regulator protein 2 OS=Homo sapiens GN=CCAR2 PE=1 SV=2	CCAR2
SSRP1	FACT complex subunit SSRP1 OS=Homo sapiens GN=SSRP1 PE=3 SV=1	A0A024R4Z6
SAR1B	GTP-binding protein SAR1b (Fragment) OS=Homo sapiens GN=SAR1B PE=1 SV=1	D6RD69
	Immunoglobulin alpha-2 heavy chain OS=Homo sapiens PE=1 SV=1	IGA2
TOP1	DNA topoisomerase 1 OS=Homo sapiens GN=TOP1 PE=1 SV=2	TOP1
IST1	IST1 homolog OS=Homo sapiens GN=IST1 PE=1 SV=1	IST1
CTNND2	Catenin delta-2 OS=Homo sapiens GN=CTNND2 PE=1 SV=3	CTND2
	Proteasome subunit alpha type OS=Homo sapiens PE=2 SV=1	A0A109NGN6
GLS	Glutaminase kidney isoform, mitochondrial OS=Homo sapiens GN=GLS PE=1 SV=1	GLSK
C7orf24	Chromosome 7 open reading frame 24 OS=Homo sapiens GN=C7orf24 PE=4 SV=1	A0A090N7V5
SAA2-SAA4	SAA2-SAA4 readthrough OS=Homo sapiens GN=SAA2-SAA4 PE=4 SV=1	A0A096LPE2
HBD	Hemoglobin subunit delta OS=Homo sapiens GN=HBD PE=1 SV=2	HBD
JTV1	JTV1 gene, isoform CRA_a OS=Homo sapiens GN=JTV1 PE=4 SV=1	A0A024QZY1
ATP6V1D	ATPase, H+ transporting, lysosomal 34kDa, V1 subunit D, isoform CRA_a OS=Homo sapiens GN=ATP6V1D PE=4 SV=1	A0A024R683
VPS4A	Vacuolar protein sorting 4A (Yeast), isoform CRA_c OS=Homo sapiens GN=VPS4A PE=3 SV=1	A0A024R705
ANKFY1	Rabankyrin-5 OS=Homo sapiens GN=ANKFY1 PE=1 SV=2	ANFY1
UTRN	Utrophin OS=Homo sapiens GN=UTRN PE=1 SV=2	UTRO
XPNPEP1	Xaa-Pro aminopeptidase 1 OS=Homo sapiens GN=XPNPEP1 PE=1 SV=3	XPP1
EIF3A	Eukaryotic translation initiation factor 3 subunit A OS=Homo sapiens GN=EIF3A PE=1 SV=1	EIF3A
SAMM50	Sorting and assembly machinery component 50 homolog OS=Homo sapiens GN=SAMM50 PE=1 SV=3	SAM50
BTF3	Transcription factor BTF3 (Fragment) OS=Homo sapiens GN=BTF3 PE=1 SV=2	H0Y9Y1
PSMD12	Proteasome (Prosome, macropain) 26S subunit, non-ATPase, 12, isoform CRA_a (Fragment) OS=Homo sapiens GN=PSMD12 PE=2 SV=1	A0A0S2Z489
TIGAR	Fructose-2,6-bisphosphatase TIGAR OS=Homo sapiens GN=TIGAR PE=1 SV=1	TIGAR
CRTAP	Cartilage-associated protein OS=Homo sapiens GN=CRTAP PE=1 SV=1	CRTAP
SNX6	Sorting nexin OS=Homo sapiens GN=SNX6 PE=1 SV=1	A0A0A0MRI2
C2orf18	Chromosome 2 open reading frame 18, isoform CRA_c OS=Homo sapiens GN=C2orf18 PE=2 SV=1	B4DLH2
STX4A	Syntaxin 4A (Placental), isoform CRA_a OS=Homo sapiens GN=STX4A PE=2 SV=1	B7Z425
FAM129B	Niban-like protein 1 OS=Homo sapiens GN=FAM129B PE=1 SV=3	NIBL1
SCO1	Protein SCO1 homolog, mitochondrial OS=Homo sapiens GN=SCO1 PE=1 SV=1	SCO1
PKP1	Plakophilin 1 (Ectodermal dysplasia/skin fragility syndrome), isoform CRA_a OS=Homo sapiens GN=PKP1 PE=4 SV=1	A0A024R952
CADM3	Cell adhesion molecule 3 (Fragment) OS=Homo sapiens GN=CADM3 PE=1 SV=1	A0A0C4DG09
CD151	Tetraspanin OS=Homo sapiens GN=CD151 PE=3 SV=1	A0A024RCB3
AEBP1	Adipocyte enhancer-binding protein 1 OS=Homo sapiens GN=AEBP1 PE=1 SV=1	AEBP1
CSRP2	Cysteine and glycine-rich protein 2, isoform CRA_a OS=Homo sapiens GN=CSRP2 PE=4 SV=1	A0A024RBB5
	cDNA FLJ13913 fis, clone Y79AA1000231, highly similar to Nucleolar protein NOP5 OS=Homo sapiens PE=2 SV=1	B3KN82
BLMH	Bleomycin hydrolase OS=Homo sapiens GN=BLMH PE=1 SV=1	BLMH
DCAKD	Dephospho-CoA kinase domain-containing protein OS=Homo sapiens GN=DCAKD PE=1 SV=1	DCAKD
DPYSL4	Dihydropyrimidinase-related protein 4 OS=Homo sapiens GN=DPYSL4 PE=1 SV=2	DPYL4
CHTOP	Chromatin target of PRMT1 protein OS=Homo sapiens GN=CHTOP PE=1 SV=1	A0A087X1B7
	MYO1F variant protein OS=Homo sapiens PE=2 SV=1	B0I1T1
AK4	Adenylate kinase 4, mitochondrial OS=Homo sapiens GN=AK4 PE=1 SV=1	KAD4
UBE2M	Ubiquitin-conjugating enzyme E2M (UBC12 homolog, yeast), isoform CRA_a OS=Homo sapiens GN=UBE2M PE=3 SV=1	A0A024R4T4
	cDNA FLJ53136, highly similar to Homo sapiens Vac14 homolog (VAC14), mRNA OS=Homo sapiens PE=2 SV=1	B4DMP4
RAP1GDS1	Rap1 GTPase-GDP dissociation stimulator 1 OS=Homo sapiens GN=RAP1GDS1 PE=1 SV=3	GDS1
RPL34	Ribosomal protein L34, isoform CRA_a OS=Homo sapiens GN=RPL34 PE=4 SV=1	A0A024RDH8
	Testicular secretory protein Li 37 OS=Homo sapiens PE=2 SV=1	A0A140VK37
KNS2	Kinesin light chain 1J OS=Homo sapiens GN=KNS2 PE=2 SV=1	Q7RTP8
TNPO1	Transportin 1, isoform CRA_a OS=Homo sapiens GN=TNPO1 PE=4 SV=1	A0A024RAM0
DCX	Neuronal migration protein doublecortin OS=Homo sapiens GN=DCX PE=1 SV=4	DCX
EIF5	Eukaryotic translation initiation factor 5, isoform CRA_b OS=Homo sapiens GN=EIF5 PE=4 SV=1	A0A024R6Q1
BBOX1	Gamma-butyrobetaine dioxygenase OS=Homo sapiens GN=BBOX1 PE=1 SV=1	BODG
GYG1	Glycogenin-1 OS=Homo sapiens GN=GYG1 PE=1 SV=4	GLYG
TPPP	Tubulin polymerization-promoting protein OS=Homo sapiens GN=TPPP PE=1 SV=1	TPPP
	Reticulon OS=Homo sapiens PE=2 SV=1	A8K3B9
GJA1	Gap junction alpha-1 protein OS=Homo sapiens GN=GJA1 PE=1 SV=2	CXA1
	Aminopeptidase OS=Homo sapiens PE=2 SV=1	B2R769
VDP	Vesicle docking protein p115, isoform CRA_a OS=Homo sapiens GN=VDP PE=4 SV=1	A0A024RDG1
	cDNA FLJ50798, weakly similar to Ubiquinol-cytochrome c reductase complex ubiquinone-binding protein QP-C (EC 1.10.2.2) OS=Homo sapiens PE=2 SV=1	B7Z4A1
LIN7C	Lin-7 homolog C (C. elegans), isoform CRA_b OS=Homo sapiens GN=LIN7C PE=1 SV=1	G3V1D4
KRT78	Keratin, type II cytoskeletal 78 OS=Homo sapiens GN=KRT78 PE=1 SV=2	K2C78
ICAM1	Intercellular adhesion molecule 1 OS=Homo sapiens GN=ICAM1 PE=1 SV=2	ICAM1
PSPH	Phosphoserine phosphatase, isoform CRA_a OS=Homo sapiens GN=PSPH PE=4 SV=1	A0A024RDL3
ROCK2	Rho-associated protein kinase 2 OS=Homo sapiens GN=ROCK2 PE=1 SV=4	ROCK2
CAPRIN1	Caprin-1 OS=Homo sapiens GN=CAPRIN1 PE=1 SV=2	CAPR1
PADI2	Peptidyl arginine deiminase, type II, isoform CRA_a OS=Homo sapiens GN=PADI2 PE=4 SV=1	A0A024RA98
LAMP2	Lysosome-associated membrane glycoprotein 2 OS=Homo sapiens GN=LAMP2 PE=1 SV=2	LAMP2
POR	NADPH--cytochrome P450 reductase OS=Homo sapiens GN=POR PE=1 SV=2	NCPR
	Serine/threonine-protein phosphatase OS=Homo sapiens PE=2 SV=1	A0A140VJS0
PRPF8	Pre-mRNA-processing-splicing factor 8 OS=Homo sapiens GN=PRPF8 PE=1 SV=2	PRP8
APOA4	Apolipoprotein A-IV OS=Homo sapiens GN=APOA4 PE=1 SV=3	APOA4
DNAJC2	DnaJ homolog subfamily C member 2 OS=Homo sapiens GN=DNAJC2 PE=1 SV=4	DNJC2
	cDNA FLJ58355, highly similar to Tyrosine-protein phosphatase non-receptor type 23 (EC 3.1.3.48) OS=Homo sapiens PE=2 SV=1	B4DJ12
KNG1	Kininogen 1, isoform CRA_a OS=Homo sapiens GN=KNG1 PE=4 SV=1	D3DNU8
MRC2	C-type mannose receptor 2 OS=Homo sapiens GN=MRC2 PE=1 SV=2	MRC2
hCG_40889	HCG40889, isoform CRA_b OS=Homo sapiens GN=hCG_40889 PE=4 SV=1	A0A024R962
	Carboxypeptidase OS=Homo sapiens PE=2 SV=1	B3KW79
STAT3	Signal transducer and activator of transcription 3 OS=Homo sapiens GN=STAT3 PE=1 SV=2	STAT3
RPL36	60S ribosomal protein L36 OS=Homo sapiens GN=RPL36 PE=1 SV=3	RL36
	cDNA FLJ14916 fis, clone PLACE1006958, highly similar to Heat shock 70 kDa protein 4L (Fragment) OS=Homo sapiens PE=2 SV=1	B3KNM0
	Glycylpeptide N-tetradecanoyltransferase OS=Homo sapiens PE=2 SV=1	B3KT39
PTPN1	Tyrosine-protein phosphatase non-receptor type 1 OS=Homo sapiens GN=PTPN1 PE=1 SV=1	PTN1
CDH2	Cadherin 2, type 1, N-cadherin (Neuronal), isoform CRA_b OS=Homo sapiens GN=CDH2 PE=4 SV=1	A0A024RC42
SEC24C	SEC24 related gene family, member C (S. cerevisiae), isoform CRA_a OS=Homo sapiens GN=SEC24C PE=4 SV=1	A0A024QZM6
DNAJA2	DnaJ (Hsp40) homolog, subfamily A, member 2, isoform CRA_a OS=Homo sapiens GN=DNAJA2 PE=3 SV=1	A0A024R6S1
ATP13A1	Manganese-transporting ATPase 13A1 OS=Homo sapiens GN=ATP13A1 PE=1 SV=2	AT131
S100A4	Protein S100-A4 OS=Homo sapiens GN=S100A4 PE=1 SV=1	S10A4
NAP1L1	Nucleosome assembly protein 1-like 1, isoform CRA_a OS=Homo sapiens GN=NAP1L1 PE=3 SV=1	A0A024RBB7
OCEL1	Occludin/ELL domain-containing protein 1 (Fragment) OS=Homo sapiens GN=OCEL1 PE=4 SV=1	M0QZ32
HUWE1	HECT, UBA and WWE domain containing 1, isoform CRA_c OS=Homo sapiens GN=HUWE1 PE=4 SV=1	A0A024R9U8
GPX1	Glutathione peroxidase OS=Homo sapiens GN=GPX1 PE=1 SV=1	A0A087WUQ6
ELAVL4	ELAV-like protein 4 OS=Homo sapiens GN=ELAVL4 PE=1 SV=2	ELAV4
MCM7	DNA helicase (Fragment) OS=Homo sapiens GN=MCM7 PE=2 SV=1	A0A0S2Z4A5
DPY19L1	Probable C-mannosyltransferase DPY19L1 OS=Homo sapiens GN=DPY19L1 PE=1 SV=1	A0A1B0GW05
	Testicular tissue protein Li 138 OS=Homo sapiens PE=2 SV=1	A0A140VJR2
CBSL	Cystathionine beta-synthase-like protein OS=Homo sapiens GN=CBSL PE=1 SV=1	CBSL
GSR	Glutathione reductase, mitochondrial OS=Homo sapiens GN=GSR PE=1 SV=2	GSHR
	Glycogen [starch] synthase OS=Homo sapiens PE=2 SV=1	B7Z6I6
NT5C1A	Cytosolic 5'-nucleotidase 1A OS=Homo sapiens GN=NT5C1A PE=1 SV=1	5NT1A
BCLAF1	Bcl-2-associated transcription factor 1 OS=Homo sapiens GN=BCLAF1 PE=1 SV=2	BCLF1
MYH14	Myosin-14 OS=Homo sapiens GN=MYH14 PE=1 SV=2	MYH14
LITAF	Lipopolysaccharide-induced tumor necrosis factor-alpha factor OS=Homo sapiens GN=LITAF PE=1 SV=2	LITAF
DPP7	Dipeptidyl peptidase 2 OS=Homo sapiens GN=DPP7 PE=1 SV=3	DPP2
RPS6KC1	Ribosomal protein S6 kinase delta-1 OS=Homo sapiens GN=RPS6KC1 PE=1 SV=1	A0A087X1U5
GUSB	Beta-glucuronidase OS=Homo sapiens GN=GUSB PE=1 SV=2	BGLR
BRI3BP	BRI3-binding protein OS=Homo sapiens GN=BRI3BP PE=1 SV=1	BRI3B
GLG1	Golgi apparatus protein 1 OS=Homo sapiens GN=GLG1 PE=1 SV=2	GSLG1
SNX12	Sorting nexin-12 OS=Homo sapiens GN=SNX12 PE=1 SV=3	SNX12
CTBP1	C-terminal-binding protein 1 OS=Homo sapiens GN=CTBP1 PE=1 SV=2	CTBP1
NAPA	N-ethylmaleimide-sensitive factor attachment protein, alpha, isoform CRA_c OS=Homo sapiens GN=NAPA PE=4 SV=1	A0A024R0R9
SLC3A2	Solute carrier family 3 (Activators of dibasic and neutral amino acid transport), member 2, isoform CRA_e OS=Homo sapiens GN=SLC3A2 PE=4 SV=1	A0A024R599
IGHV4-34	Immunoglobulin heavy variable 4-34 OS=Homo sapiens GN=IGHV4-34 PE=1 SV=2	HV434
PBXIP1	Pre-B-cell leukemia transcription factor-interacting protein 1 OS=Homo sapiens GN=PBXIP1 PE=1 SV=1	PBIP1
	Phosphatase 2C motif OS=Homo sapiens PE=3 SV=1	A0M8Q2
CHL1	Neural cell adhesion molecule L1-like protein OS=Homo sapiens GN=CHL1 PE=1 SV=4	NCHL1
hCG_18830	HCG18830, isoform CRA_a OS=Homo sapiens GN=hCG_18830 PE=3 SV=1	A0A024RDL4
RNASE3	Eosinophil cationic protein OS=Homo sapiens GN=RNASE3 PE=1 SV=2	ECP
CAMK2B	Calcium/calmodulin-dependent protein kinase type II subunit beta OS=Homo sapiens GN=CAMK2B PE=1 SV=3	KCC2B
MAGED2	Melanoma antigen family D, 2, isoform CRA_a OS=Homo sapiens GN=MAGED2 PE=4 SV=1	A0A024R9Y7
	Nuclear pore complex protein Nup93 OS=Homo sapiens PE=2 SV=1	A8K897
EIF3S8	Eukaryotic translation initiation factor 3 subunit C OS=Homo sapiens GN=EIF3S8 PE=3 SV=1	A0A024QYU9
LACRT	Extracellular glycoprotein lacritin OS=Homo sapiens GN=LACRT PE=1 SV=1	LACRT
P4HA1	Prolyl 4-hydroxylase subunit alpha-1 OS=Homo sapiens GN=P4HA1 PE=1 SV=2	P4HA1
UCC1	Ependymin related protein 1 (Zebrafish), isoform CRA_b OS=Homo sapiens GN=UCC1 PE=4 SV=1	A4D1W8
RPL38	Ribosomal protein L38, isoform CRA_a OS=Homo sapiens GN=RPL38 PE=3 SV=1	A0A024R8P8
TYMP	Thymidine phosphorylase OS=Homo sapiens GN=TYMP PE=1 SV=2	TYPH
RAB9A	RAB9A, member RAS oncogene family, isoform CRA_a OS=Homo sapiens GN=RAB9A PE=4 SV=1	A0A024RBV5
ILK	Integrin-linked protein kinase OS=Homo sapiens GN=ILK PE=1 SV=1	A0A0A0MTH3
GPX4	Glutathione peroxidase OS=Homo sapiens GN=GPX4 PE=1 SV=1	A0A087WT12
CAMP	Cathelicidin antimicrobial peptide OS=Homo sapiens GN=CAMP PE=1 SV=1	CAMP
KRAS	V-Ki-ras2 Kirsten rat sarcoma viral oncogene homolog, isoform CRA_b OS=Homo sapiens GN=KRAS PE=1 SV=1	A0A024RAV5
RP2	Protein XRP2 OS=Homo sapiens GN=RP2 PE=3 SV=1	A0A1B2JLU2
SACM1L	Phosphatidylinositide phosphatase SAC1 OS=Homo sapiens GN=SACM1L PE=1 SV=2	SAC1
SF1	Splicing factor 1, isoform CRA_a OS=Homo sapiens GN=SF1 PE=4 SV=1	A0A024R566
CHD4	Chromodomain-helicase-DNA-binding protein 4 OS=Homo sapiens GN=CHD4 PE=1 SV=1	A0A0C4DGG9
45538	Neuronal-specific septin-3 OS=Homo sapiens GN=SEPT3 PE=1 SV=1	B1AHR1
AP1S2	AP complex subunit sigma OS=Homo sapiens GN=AP1S2 PE=3 SV=1	A0A024RBX8
PSPC1	Paraspeckle component 1, isoform CRA_b OS=Homo sapiens GN=PSPC1 PE=4 SV=1	A0A024RDP4
APOB	Apolipoprotein B-100 OS=Homo sapiens GN=APOB PE=1 SV=2	APOB
ATP6V1H	ATPase, H+ transporting, lysosomal 50/57kDa, V1 subunit H, isoform CRA_a OS=Homo sapiens GN=ATP6V1H PE=4 SV=1	A0A024R7U9
LEMD2	LEM domain containing 2, isoform CRA_a OS=Homo sapiens GN=LEMD2 PE=4 SV=1	A0A024RCZ1
C8G	Complement component C8 gamma chain (Fragment) OS=Homo sapiens GN=C8G PE=1 SV=1	Q5SQ08
RPS12	40S ribosomal protein S12 OS=Homo sapiens GN=RPS12 PE=1 SV=3	RS12
SH3BGRL	SH3 domain-binding glutamic acid-rich-like protein OS=Homo sapiens GN=SH3BGRL PE=1 SV=1	SH3L1
S100A7	Protein S100-A7 OS=Homo sapiens GN=S100A7 PE=1 SV=4	S10A7
	Methionine adenosyltransferase 2 subunit beta OS=Homo sapiens PE=2 SV=1	A0A140VJP2
LANCL2	LanC-like protein 2 OS=Homo sapiens GN=LANCL2 PE=1 SV=1	LANC2
S100A13	Protein S100-A13 OS=Homo sapiens GN=S100A13 PE=1 SV=1	S10AD
PRNP	Major prion protein OS=Homo sapiens GN=PRNP PE=1 SV=1	PRIO
VAPB	Vesicle-associated membrane protein-associated protein B/C OS=Homo sapiens GN=VAPB PE=1 SV=3	VAPB
UGGT1	UDP-glucose:glycoprotein glucosyltransferase 1 OS=Homo sapiens GN=UGGT1 PE=1 SV=3	UGGG1
	Testicular secretory protein Li 29 OS=Homo sapiens PE=2 SV=1	A0A140VK29
HEL180	Epididymis luminal protein 180 (Fragment) OS=Homo sapiens GN=HEL180 PE=2 SV=1	B6EDE2
PHLDB1	Pleckstrin homology-like domain, family B, member 1, isoform CRA_c OS=Homo sapiens GN=PHLDB1 PE=4 SV=1	A0A024R3F4
GDH	Uridine diphospho-glucose dehydrogenase (Fragment) OS=Homo sapiens GN=GDH PE=4 SV=1	Q9NQ81
PREP	Prolyl endopeptidase OS=Homo sapiens GN=PREP PE=1 SV=2	PPCE
CEACAM1	Carcinoembryonic antigen-related cell adhesion molecule 1 OS=Homo sapiens GN=CEACAM1 PE=1 SV=2	CEAM1
DDAH2	N(G),N(G)-dimethylarginine dimethylaminohydrolase 2 OS=Homo sapiens GN=DDAH2 PE=1 SV=1	DDAH2
ENOPH1	Enolase-phosphatase E1 OS=Homo sapiens GN=ENOPH1 PE=1 SV=1	A0A0C4DGY8
CYBB	Cytochrome b-245 beta polypeptide isoform 1 (Fragment) OS=Homo sapiens GN=CYBB PE=2 SV=1	A0A0S2Z3S6
FDXR	NADPH:adrenodoxin oxidoreductase, mitochondrial OS=Homo sapiens GN=FDXR PE=1 SV=1	A0A0A0MT64
HMGCL	Hydroxymethylglutaryl-CoA lyase, mitochondrial OS=Homo sapiens GN=HMGCL PE=1 SV=2	HMGCL
ECH1	Delta(3,5)-Delta(2,4)-dienoyl-CoA isomerase, mitochondrial OS=Homo sapiens GN=ECH1 PE=1 SV=2	ECH1
	cDNA FLJ54697, highly similar to Tyrosine-protein kinase-like 7 OS=Homo sapiens PE=2 SV=1	B7Z471
PPP1R7	Protein phosphatase 1, regulatory subunit 7, isoform CRA_b OS=Homo sapiens GN=PPP1R7 PE=2 SV=1	A0A140VK83
SH3GLB1	SH3-domain GRB2-like endophilin B1, isoform CRA_a OS=Homo sapiens GN=SH3GLB1 PE=2 SV=1	A0A140VJU5
FAM120A	Constitutive coactivator of PPAR-gamma-like protein 1 OS=Homo sapiens GN=FAM120A PE=1 SV=2	F120A
	cDNA FLJ57240, highly similar to Mitochondrial proteins import receptor OS=Homo sapiens PE=2 SV=1	B4DZ87
JUP	Junction plakoglobin OS=Homo sapiens GN=JUP PE=1 SV=3	PLAK
NEFH	Neurofilament heavy polypeptide OS=Homo sapiens GN=NEFH PE=1 SV=4	NFH
LARS	Leucine--tRNA ligase, cytoplasmic OS=Homo sapiens GN=LARS PE=1 SV=2	SYLC
SF3A1	Splicing factor 3a, subunit 1, 120kDa, isoform CRA_a OS=Homo sapiens GN=SF3A1 PE=4 SV=1	A0A024R1K8
ACSL1	Long-chain-fatty-acid--CoA ligase 1 OS=Homo sapiens GN=ACSL1 PE=1 SV=1	ACSL1
NASP	Nuclear autoantigenic sperm protein OS=Homo sapiens GN=NASP PE=1 SV=2	NASP
POFUT1	GDP-fucose protein O-fucosyltransferase 1 OS=Homo sapiens GN=POFUT1 PE=1 SV=1	OFUT1
SH3PXD2B	SH3 and PX domain-containing protein 2B OS=Homo sapiens GN=SH3PXD2B PE=1 SV=3	SPD2B
PRPSAP1	Phosphoribosyl pyrophosphate synthetase-associated protein 1, isoform CRA_a OS=Homo sapiens GN=PRPSAP1 PE=4 SV=1	A0A024R8M4
	cDNA FLJ56160 OS=Homo sapiens PE=2 SV=1	B7Z705
	Carboxylic ester hydrolase OS=Homo sapiens PE=3 SV=1	A0A024CIM4
ATP6V1C1	V-type proton ATPase subunit C OS=Homo sapiens GN=ATP6V1C1 PE=2 SV=1	A0A024R9I0
PRKCA	Protein kinase C alpha type OS=Homo sapiens GN=PRKCA PE=1 SV=4	KPCA
CASP1	Caspase-1 OS=Homo sapiens GN=CASP1 PE=1 SV=1	CASP1
ITGAV	Integrin alpha-V OS=Homo sapiens GN=ITGAV PE=1 SV=2	ITAV
RABEP1	Rab GTPase-binding effector protein 1 OS=Homo sapiens GN=RABEP1 PE=1 SV=2	RABE1
MTDH	Metadherin, isoform CRA_a OS=Homo sapiens GN=MTDH PE=4 SV=1	A0A024R9D2
QARS	Glutamine--tRNA ligase OS=Homo sapiens GN=QARS PE=1 SV=1	SYQ
LAMB1	Laminin subunit beta-1 OS=Homo sapiens GN=LAMB1 PE=1 SV=2	LAMB1
	Testicular tissue protein Li 227 OS=Homo sapiens PE=2 SV=1	A0A140VK00
RNPEP	Aminopeptidase B (Fragment) OS=Homo sapiens GN=RNPEP PE=1 SV=1	A0A087WU27
MARCKSL1	MARCKS-related protein OS=Homo sapiens GN=MARCKSL1 PE=1 SV=2	MRP
STX12	Syntaxin-12 (Fragment) OS=Homo sapiens GN=STX12 PE=1 SV=2	B1AJQ6
NCSTN	Nicastrin OS=Homo sapiens GN=NCSTN PE=1 SV=2	NICA
LETM1	Mitochondrial proton/calcium exchanger protein OS=Homo sapiens GN=LETM1 PE=1 SV=1	LETM1
SRPRB	Signal recognition particle receptor subunit beta OS=Homo sapiens GN=SRPRB PE=1 SV=3	SRPRB
STX1A	Syntaxin-1A OS=Homo sapiens GN=STX1A PE=1 SV=1	A0A0C4DFZ1
SLC7A5	Large neutral amino acids transporter small subunit 1 OS=Homo sapiens GN=SLC7A5 PE=1 SV=2	LAT1
SEC14L2	SEC14-like 2 (S. cerevisiae), isoform CRA_b OS=Homo sapiens GN=SEC14L2 PE=4 SV=1	A0A024R1I5
CD276	CD276 antigen OS=Homo sapiens GN=CD276 PE=1 SV=1	A0A0C4DGH0
HAPLN1	Hyaluronan and proteoglycan link protein 1, isoform CRA_a OS=Homo sapiens GN=HAPLN1 PE=4 SV=1	A0A024RAK9
DKFZp686N1815	Uncharacterized protein DKFZp686N1815 OS=Homo sapiens GN=DKFZp686N1815 PE=2 SV=1	Q5HYI3
KLK11	Kallikrein-11 (Fragment) OS=Homo sapiens GN=KLK11 PE=1 SV=1	M0QYW4
MAP1LC3B	Microtubule-associated protein 1 light chain 3 beta, isoform CRA_f OS=Homo sapiens GN=MAP1LC3B PE=3 SV=1	H3BTL1
YKT6	SNARE protein Ykt6 OS=Homo sapiens GN=YKT6 PE=2 SV=1	A4D2J0
POLR2B	DNA-directed RNA polymerase subunit beta OS=Homo sapiens GN=POLR2B PE=1 SV=1	A0A1W2PPT5
ZMPSTE24	CAAX prenyl protease 1 homolog OS=Homo sapiens GN=ZMPSTE24 PE=1 SV=2	FACE1
PDAP1	28 kDa heat- and acid-stable phosphoprotein OS=Homo sapiens GN=PDAP1 PE=1 SV=1	HAP28
FBL	rRNA 2'-O-methyltransferase fibrillarin OS=Homo sapiens GN=FBL PE=1 SV=2	FBRL
	cDNA FLJ56618, highly similar to Ribosomal protein S6 kinase alpha-3 (EC 2.7.11.1) OS=Homo sapiens PE=2 SV=1	B4DG22
SLC44A1	Solute carrier family 44, member 1, isoform CRA_a OS=Homo sapiens GN=SLC44A1 PE=3 SV=1	A0A024R151
	Uncharacterized protein (Fragment) OS=Homo sapiens PE=4 SV=1	H0YHG0
TIA1	Nucleolysin TIA-1 isoform p40 (Fragment) OS=Homo sapiens GN=TIA1 PE=1 SV=1	H7BY49
	Testis tissue sperm-binding protein Li 45a OS=Homo sapiens PE=2 SV=1	A0A140VKC8
	Aspartate aminotransferase OS=Homo sapiens PE=2 SV=1	A0A140VK69
SF3B2	Splicing factor 3B subunit 2 OS=Homo sapiens GN=SF3B2 PE=1 SV=1	E9PPJ0
UBE2O	(E3-independent) E2 ubiquitin-conjugating enzyme OS=Homo sapiens GN=UBE2O PE=1 SV=3	UBE2O
CLPTM1	Cleft lip and palate associated transmembrane protein 1 isoform 2 OS=Homo sapiens GN=CLPTM1 PE=2 SV=1	A0A0S2Z3H2
OCIAD1	OCIA domain-containing protein 1 (Fragment) OS=Homo sapiens GN=OCIAD1 PE=1 SV=1	D6RDK6
	3-hydroxyisobutyryl-CoA hydrolase, mitochondrial OS=Homo sapiens PE=2 SV=1	A0A140VJL0
NCF2	Neutrophil cytosolic factor 2 isoform 1 (Fragment) OS=Homo sapiens GN=NCF2 PE=2 SV=1	A0A0S2Z457
	Uncharacterized protein (Fragment) OS=Homo sapiens PE=4 SV=1	M0QYG6
	Peptidylprolyl isomerase OS=Homo sapiens PE=2 SV=1	B2R9U2
LIMA1	LIM domain and actin-binding protein 1 OS=Homo sapiens GN=LIMA1 PE=1 SV=1	F8VRN8
RAE1	mRNA export factor OS=Homo sapiens GN=RAE1 PE=1 SV=1	E9PPG9
MAG	Myelin-associated glycoprotein OS=Homo sapiens GN=MAG PE=1 SV=1	MAG
H2AFY2	Core histone macro-H2A.2 OS=Homo sapiens GN=H2AFY2 PE=1 SV=3	H2AW
CMAS	N-acylneuraminate cytidylyltransferase OS=Homo sapiens GN=CMAS PE=1 SV=2	NEUA
NAGK	N-acetyl-D-glucosamine kinase OS=Homo sapiens GN=NAGK PE=1 SV=4	NAGK
	cDNA, FLJ93451, highly similar to Homo sapiens thioredoxin domain containing 14 (TXNDC14), mRNA OS=Homo sapiens PE=2 SV=1	B2R7I0
SIRT2	NAD-dependent protein deacetylase OS=Homo sapiens GN=SIRT2 PE=3 SV=1	A0A024R0G8
CLTA	Clathrin light chain A OS=Homo sapiens GN=CLTA PE=1 SV=1	CLCA
AGPS	Alkylglycerone-phosphate synthase (Fragment) OS=Homo sapiens GN=AGPS PE=1 SV=1	A0A1B0GWA2
FXYD1	Phospholemman OS=Homo sapiens GN=FXYD1 PE=1 SV=2	PLM
EIF3G	Eukaryotic translation initiation factor 3 subunit G OS=Homo sapiens GN=EIF3G PE=1 SV=2	EIF3G
PPCS	Phosphopantothenate--cysteine ligase OS=Homo sapiens GN=PPCS PE=1 SV=2	PPCS
BTF3L4	Transcription factor BTF3 homolog 4 OS=Homo sapiens GN=BTF3L4 PE=1 SV=1	BT3L4
GPS1	COP9 signalosome complex subunit 1 OS=Homo sapiens GN=GPS1 PE=1 SV=4	CSN1
IARS2	Isoleucine--tRNA ligase, mitochondrial OS=Homo sapiens GN=IARS2 PE=1 SV=2	SYIM
PNN	Pinin OS=Homo sapiens GN=PNN PE=1 SV=4	PININ
DDX21	Nucleolar RNA helicase 2 OS=Homo sapiens GN=DDX21 PE=1 SV=5	DDX21
ASMTL	N-acetylserotonin O-methyltransferase-like protein OS=Homo sapiens GN=ASMTL PE=1 SV=3	ASML
	cDNA FLJ90497 fis, clone NT2RP3003874, highly similar to Myosin Ib OS=Homo sapiens PE=2 SV=1	B3KQI2
CAMK2A	Calcium/calmodulin-dependent protein kinase type II subunit alpha OS=Homo sapiens GN=CAMK2A PE=1 SV=2	KCC2A
NADK2	NAD kinase 2, mitochondrial OS=Homo sapiens GN=NADK2 PE=1 SV=2	NAKD2
MYOF	Myoferlin OS=Homo sapiens GN=MYOF PE=1 SV=1	MYOF
CNTNAP1	Contactin-associated protein 1 OS=Homo sapiens GN=CNTNAP1 PE=1 SV=1	CNTP1
VWF	von Willebrand factor OS=Homo sapiens GN=VWF PE=1 SV=4	VWF
DKC1	H/ACA ribonucleoprotein complex subunit 4 OS=Homo sapiens GN=DKC1 PE=1 SV=3	DKC1
GFPT1	Glutamine--fructose-6-phosphate aminotransferase [isomerizing] 1 OS=Homo sapiens GN=GFPT1 PE=1 SV=3	GFPT1
CHMP6	Charged multivesicular body protein 6 (Fragment) OS=Homo sapiens GN=CHMP6 PE=1 SV=1	I3L4A1
	cDNA FLJ58513, highly similar to Mitochondrial-processing peptidase subunit beta, mitochondrial (EC 3.4.24.64) OS=Homo sapiens PE=2 SV=1	B4DM90
GC	Vitamin D-binding protein OS=Homo sapiens GN=GC PE=1 SV=1	VTDB
SDHB	Succinate dehydrogenase [ubiquinone] iron-sulfur subunit, mitochondrial OS=Homo sapiens GN=SDHB PE=1 SV=3	SDHB
CORO2B	Coronin-2B OS=Homo sapiens GN=CORO2B PE=1 SV=4	COR2B
RELA	RELA protein OS=Homo sapiens GN=RELA PE=1 SV=1	Q2TAM5
CAPN5	Calpain 5, isoform CRA_c OS=Homo sapiens GN=CAPN5 PE=2 SV=1	A0A140VKH4
FAM169A	Soluble lamin-associated protein of 75 kDa OS=Homo sapiens GN=FAM169A PE=1 SV=1	D6RB01
DNPEP	Aspartyl aminopeptidase OS=Homo sapiens GN=DNPEP PE=1 SV=1	DNPEP
	cDNA FLJ33764 fis, clone BRCOC2000360, highly similar to Vacuolar ATP synthase subunit S1 (EC 3.6.3.14) OS=Homo sapiens PE=2 SV=1	B3KR70
PTX3	Pentraxin-related protein PTX3 OS=Homo sapiens GN=PTX3 PE=1 SV=3	PTX3
GABARAPL2	Gamma-aminobutyric acid receptor-associated protein-like 2 OS=Homo sapiens GN=GABARAPL2 PE=1 SV=1	GBRL2
ANP32E	Acidic leucine-rich nuclear phosphoprotein 32 family member E (Fragment) OS=Homo sapiens GN=ANP32E PE=1 SV=1	E9PPH5
NDUFA4	NADH dehydrogenase (Ubiquinone) 1 alpha subcomplex, 4, 9kDa, isoform CRA_b OS=Homo sapiens GN=NDUFA4 PE=4 SV=1	A0A024R9Z0
EPB41L3	Band 4.1-like protein 3 OS=Homo sapiens GN=EPB41L3 PE=1 SV=2	E41L3
DPYD	Dihydropyrimidine dehydrogenase [NADP(+)] OS=Homo sapiens GN=DPYD PE=1 SV=2	DPYD
IMAP1	Immunity associated protein 1 OS=Homo sapiens GN=IMAP1 PE=4 SV=1	A0A090N8Z4
	Epsilon isoform of regulatory subunit B56, protein phosphatase 2A variant (Fragment) OS=Homo sapiens PE=2 SV=1	Q59EK0
RSU1	Ras suppressor protein 1 OS=Homo sapiens GN=RSU1 PE=1 SV=3	RSU1
DBN1	Drebrin OS=Homo sapiens GN=DBN1 PE=1 SV=4	DREB
RIMS2	Regulating synaptic membrane exocytosis protein 2 (Fragment) OS=Homo sapiens GN=RIMS2 PE=1 SV=1	A0A0J9YWD4
GBP2	Guanylate-binding protein 2 OS=Homo sapiens GN=GBP2 PE=1 SV=3	GBP2
PGAM5	Serine/threonine-protein phosphatase PGAM5, mitochondrial OS=Homo sapiens GN=PGAM5 PE=1 SV=2	PGAM5
ACTL6A	Actin-like 6A, isoform CRA_b OS=Homo sapiens GN=ACTL6A PE=3 SV=1	D3DNS0
	Testis tissue sperm-binding protein Li 69n OS=Homo sapiens PE=2 SV=1	A0A140VKF2
AP3M1	Adaptor-related protein complex 3, mu 1 subunit, isoform CRA_a OS=Homo sapiens GN=AP3M1 PE=3 SV=1	A0A024QZR5
ATP6V1E1	V-type proton ATPase subunit E 1 OS=Homo sapiens GN=ATP6V1E1 PE=1 SV=1	VATE1
GPC1	Glypican 1, isoform CRA_c OS=Homo sapiens GN=GPC1 PE=3 SV=1	A0A024R4D5
RER1	Protein RER1 (Fragment) OS=Homo sapiens GN=RER1 PE=1 SV=1	A0A0A0MR06
MACF1	Microtubule-actin cross-linking factor 1, isoforms 1/2/3/5 OS=Homo sapiens GN=MACF1 PE=1 SV=1	H3BPE1
KBTBD11	Kelch repeat and BTB domain-containing protein 11 OS=Homo sapiens GN=KBTBD11 PE=1 SV=1	KBTBB
	Testicular tissue protein Li 27 OS=Homo sapiens PE=2 SV=1	A0A140VJF3
IDH3B	Isocitrate dehydrogenase [NAD] subunit, mitochondrial OS=Homo sapiens GN=IDH3B PE=1 SV=1	A0A087WZN1
SNRPB	Small nuclear ribonucleoprotein-associated protein OS=Homo sapiens GN=SNRPB PE=2 SV=1	Q15182
MX1	Interferon-induced GTP-binding protein Mx1 OS=Homo sapiens GN=MX1 PE=1 SV=4	MX1
ALYREF	THO complex subunit 4 OS=Homo sapiens GN=ALYREF PE=1 SV=3	THOC4
GSK3A	Glycogen synthase kinase 3 alpha, isoform CRA_a OS=Homo sapiens GN=GSK3A PE=3 SV=1	A0A024R0L5
ACAD8	Isobutyryl-CoA dehydrogenase, mitochondrial OS=Homo sapiens GN=ACAD8 PE=1 SV=1	ACAD8
TOP2B	DNA topoisomerase 2-beta OS=Homo sapiens GN=TOP2B PE=1 SV=3	TOP2B
LCN2	Neutrophil gelatinase-associated lipocalin OS=Homo sapiens GN=LCN2 PE=1 SV=2	NGAL
MAP4K4	Mitogen-activated protein kinase kinase kinase kinase 4 OS=Homo sapiens GN=MAP4K4 PE=1 SV=1	A0A0D9SEY1
GNAI1	Guanine nucleotide-binding protein G(i) subunit alpha-1 OS=Homo sapiens GN=GNAI1 PE=1 SV=2	GNAI1
BTN3A2	Butyrophilin, subfamily 3, member A2, isoform CRA_a OS=Homo sapiens GN=BTN3A2 PE=4 SV=1	A0A024QZZ1
TGM3	Protein-glutamine gamma-glutamyltransferase E OS=Homo sapiens GN=TGM3 PE=1 SV=4	TGM3
	Amino acid transporter OS=Homo sapiens PE=2 SV=1	A0A163QEF0
USP9X	Probable ubiquitin carboxyl-terminal hydrolase FAF-X OS=Homo sapiens GN=USP9X PE=1 SV=3	USP9X
APOE	Apolipoprotein E isoform 2 (Fragment) OS=Homo sapiens GN=APOE PE=2 SV=1	A0A0S2Z3V0
	cDNA FLJ53760, highly similar to Syntaxin-7 OS=Homo sapiens PE=2 SV=1	B4DH37
NCF4	Neutrophil cytosol factor 4 (Fragment) OS=Homo sapiens GN=NCF4 PE=1 SV=1	A0A0G2JR51
YIF1A	Protein YIF1A OS=Homo sapiens GN=YIF1A PE=1 SV=2	YIF1A
AGT	Angiotensinogen OS=Homo sapiens GN=AGT PE=1 SV=1	ANGT
NUP205	Nuclear pore complex protein Nup205 OS=Homo sapiens GN=NUP205 PE=1 SV=3	NU205
CHMP1A	Charged multivesicular body protein 1a OS=Homo sapiens GN=CHMP1A PE=1 SV=1	CHM1A
MOXD1	DBH-like monooxygenase protein 1 OS=Homo sapiens GN=MOXD1 PE=1 SV=1	MOXD1
GTF2I	GTF2I-BRAF fusion protein OS=Homo sapiens GN=GTF2I PE=2 SV=1	A0A1W6S962
	Uncharacterized protein (Fragment) OS=Homo sapiens PE=4 SV=2	H3BN98
PTTG1IP	Pituitary tumor-transforming gene 1 protein-interacting protein OS=Homo sapiens GN=PTTG1IP PE=1 SV=1	PTTG
RBM25	RNA-binding protein 25 OS=Homo sapiens GN=RBM25 PE=1 SV=3	RBM25
AMER2	APC membrane recruitment protein 2 OS=Homo sapiens GN=AMER2 PE=1 SV=3	AMER2
DEK	Protein DEK OS=Homo sapiens GN=DEK PE=1 SV=1	DEK
UBLCP1	Ubiquitin-like domain-containing CTD phosphatase 1 OS=Homo sapiens GN=UBLCP1 PE=1 SV=2	UBCP1
NCF1B	Putative neutrophil cytosol factor 1B OS=Homo sapiens GN=NCF1B PE=5 SV=2	NCF1B
CPB2	Carboxypeptidase B2 OS=Homo sapiens GN=CPB2 PE=1 SV=1	A0A087WSY5
BRP44	Mitochondrial pyruvate carrier OS=Homo sapiens GN=BRP44 PE=3 SV=1	A0A024R8Z5
KPNA4	Importin subunit alpha-3 OS=Homo sapiens GN=KPNA4 PE=1 SV=1	IMA3
MCM2	DNA replication licensing factor MCM2 OS=Homo sapiens GN=MCM2 PE=1 SV=4	MCM2
ACAD9	Acyl-CoA dehydrogenase family member 9, mitochondrial OS=Homo sapiens GN=ACAD9 PE=1 SV=1	ACAD9
PTPRC	Protein tyrosine phosphatase, receptor type, C, isoform CRA_d OS=Homo sapiens GN=PTPRC PE=1 SV=1	A0A0A0MT22
NOMO1	Nodal modulator 1 OS=Homo sapiens GN=NOMO1 PE=1 SV=1	A0A087X117
HSD17B11	Estradiol 17-beta-dehydrogenase 11 OS=Homo sapiens GN=HSD17B11 PE=1 SV=2	D6RCD0
	Protein phosphatase methylesterase 1 OS=Homo sapiens PE=2 SV=1	A0A140VK39
TBCD	Tubulin-specific chaperone D OS=Homo sapiens GN=TBCD PE=1 SV=2	TBCD
DBI	Diazepam binding inhibitor (GABA receptor modulator, acyl-Coenzyme A binding protein), isoform CRA_a OS=Homo sapiens GN=DBI PE=4 SV=1	A0A024RAF2
SNTB2	Syntrophin, beta 2 (Dystrophin-associated protein A1, 59kDa, basic component 2), isoform CRA_a OS=Homo sapiens GN=SNTB2 PE=4 SV=1	A0A024R732
FARSA	Phenylalanine--tRNA ligase alpha subunit OS=Homo sapiens GN=FARSA PE=1 SV=3	SYFA
	cDNA, FLJ93143, highly similar to Homo sapiens complement component 7 (C7), mRNA OS=Homo sapiens PE=2 SV=1	B2R6W1
AASDHPPT	L-aminoadipate-semialdehyde dehydrogenase-phosphopantetheinyl transferase OS=Homo sapiens GN=AASDHPPT PE=1 SV=2	ADPPT
	Uncharacterized protein OS=Homo sapiens PE=1 SV=1	A0A1B0GUL7
CUL4A	Cullin-4A OS=Homo sapiens GN=CUL4A PE=1 SV=1	A0A0A0MR50
	cDNA FLJ10554 fis, clone NT2RP2002385, highly similar to Synaptic glycoprotein SC2 OS=Homo sapiens PE=2 SV=1	B3KM97
UFL1	E3 UFM1-protein ligase 1 OS=Homo sapiens GN=UFL1 PE=1 SV=2	UFL1
CUL5	Cullin-5 OS=Homo sapiens GN=CUL5 PE=1 SV=4	CUL5
	Ubiquitin thioesterase OS=Homo sapiens PE=2 SV=1	B4DPD5
AP3D1	AP-3 complex subunit delta-1 OS=Homo sapiens GN=AP3D1 PE=1 SV=1	AP3D1
TBC1D15	TBC1 domain family member 15 (Fragment) OS=Homo sapiens GN=TBC1D15 PE=1 SV=1	C9JA93
NDUFA2	NADH dehydrogenase [ubiquinone] 1 alpha subcomplex subunit 2 OS=Homo sapiens GN=NDUFA2 PE=1 SV=3	NDUA2
DPM1	Dolichol-phosphate mannosyltransferase subunit 1 (Fragment) OS=Homo sapiens GN=DPM1 PE=1 SV=1	H0Y368
FAF2	FAS-associated factor 2 OS=Homo sapiens GN=FAF2 PE=1 SV=2	FAF2
CAP2	Adenylyl cyclase-associated protein 2 OS=Homo sapiens GN=CAP2 PE=1 SV=1	CAP2
NEK6	NIMA (Never in mitosis gene a)-related kinase 6, isoform CRA_b OS=Homo sapiens GN=NEK6 PE=3 SV=1	A0A024R8A6
ABHD12	Monoacylglycerol lipase ABHD12 OS=Homo sapiens GN=ABHD12 PE=1 SV=1	I3L380
BPNT1	3'(2'),5'-bisphosphate nucleotidase 1 OS=Homo sapiens GN=BPNT1 PE=1 SV=1	BPNT1
TP53RK	TP53-regulating kinase OS=Homo sapiens GN=TP53RK PE=1 SV=2	PRPK
NFASC	Neurofascin OS=Homo sapiens GN=NFASC PE=1 SV=4	NFASC
EMC1	ER membrane protein complex subunit 1 OS=Homo sapiens GN=EMC1 PE=1 SV=1	EMC1
PTPA	Serine/threonine-protein phosphatase 2A activator OS=Homo sapiens GN=PTPA PE=1 SV=3	PTPA
JCHAIN	Immunoglobulin J chain OS=Homo sapiens GN=JCHAIN PE=1 SV=4	IGJ
FN3K	Fructosamine-3-kinase OS=Homo sapiens GN=FN3K PE=1 SV=1	FN3K
SNX27	Sorting nexin-27 OS=Homo sapiens GN=SNX27 PE=1 SV=2	SNX27
ATP6V0A1	V-type proton ATPase 116 kDa subunit a isoform 1 OS=Homo sapiens GN=ATP6V0A1 PE=1 SV=3	VPP1
	cDNA FLJ59542, highly similar to Sad1/unc-84-like protein 2 OS=Homo sapiens PE=2 SV=1	B4DIU6
AGK	Acylglycerol kinase, mitochondrial OS=Homo sapiens GN=AGK PE=1 SV=2	AGK
HMOX1	Heme oxygenase 1 (Fragment) OS=Homo sapiens GN=HMOX1 PE=1 SV=1	B1AHA8
ATG3	Ubiquitin-like-conjugating enzyme ATG3 OS=Homo sapiens GN=ATG3 PE=1 SV=1	ATG3
RBM8	RNA-binding protein 8A OS=Homo sapiens GN=RBM8 PE=2 SV=1	A0A023T787
ASPH	Aspartyl/asparaginyl beta-hydroxylase OS=Homo sapiens GN=ASPH PE=1 SV=1	A0A0A0MSK8
DTD1	D-aminoacyl-tRNA deacylase 1 OS=Homo sapiens GN=DTD1 PE=1 SV=2	DTD1
LPAR1	Lysophosphatidic acid receptor 1 OS=Homo sapiens GN=LPAR1 PE=1 SV=3	LPAR1
ATXN2	Ataxin-2 (Fragment) OS=Homo sapiens GN=ATXN2 PE=1 SV=1	H0YH87
JAM2	Junctional adhesion molecule B (Fragment) OS=Homo sapiens GN=JAM2 PE=1 SV=1	H0YEX9
GNL1	GNL1 OS=Homo sapiens GN=GNL1 PE=4 SV=1	A0A024RCR2
PLCG1 variant protein	Phosphoinositide phospholipase C (Fragment) OS=Homo sapiens GN=PLCG1 variant protein PE=2 SV=1	Q4LE43
FEN1	Flap endonuclease 1 OS=Homo sapiens GN=FEN1 PE=1 SV=1	FEN1
C17orf62	Chromosome 17 open reading frame 62, isoform CRA_a OS=Homo sapiens GN=C17orf62 PE=4 SV=1	A0A024R8W9
SRM	Spermidine synthase OS=Homo sapiens GN=SRM PE=1 SV=1	SPEE
SGPL1	Sphingosine-1-phosphate lyase 1 OS=Homo sapiens GN=SGPL1 PE=1 SV=3	SGPL1
DUSP3	Dual specificity protein phosphatase 3 OS=Homo sapiens GN=DUSP3 PE=1 SV=1	DUS3
	Testicular secretory protein Li 42 OS=Homo sapiens PE=2 SV=1	A0A140VK42
	Testicular tissue protein Li 21 OS=Homo sapiens PE=2 SV=1	A0A140VJE7
	cDNA FLJ76656, highly similar to Homo sapiens scaffold attachment factor B (SAFB), mRNA OS=Homo sapiens PE=2 SV=1	A8K329
MYO6	Unconventional myosin-VI OS=Homo sapiens GN=MYO6 PE=1 SV=1	A0A0A0MRM8
PPP3CA	Serine/threonine-protein phosphatase (Fragment) OS=Homo sapiens GN=PPP3CA PE=2 SV=1	A0A0S2Z4B5
CDC25B	Cdc25B phosphatase (Fragment) OS=Homo sapiens GN=CDC25B PE=4 SV=1	O43550
CD14	Monocyte differentiation antigen CD14 OS=Homo sapiens GN=CD14 PE=4 SV=1	F1C4A7
EIF2AK2	Interferon-induced, double-stranded RNA-activated protein kinase OS=Homo sapiens GN=EIF2AK2 PE=1 SV=2	E2AK2
	cDNA FLJ90427 fis, clone NT2RP3000481, highly similar to Importin-7 OS=Homo sapiens PE=2 SV=1	B3KQG6
CC2D1A	Coiled-coil and C2 domain-containing protein 1A OS=Homo sapiens GN=CC2D1A PE=1 SV=1	C2D1A
H6PD	GDH/6PGL endoplasmic bifunctional protein OS=Homo sapiens GN=H6PD PE=1 SV=1	R4GMU1
KARS	Lysine--tRNA ligase (Fragment) OS=Homo sapiens GN=KARS PE=1 SV=1	H3BVA8
CRK	V-crk sarcoma virus CT10 oncogene-like protein isoform 2 OS=Homo sapiens GN=CRK PE=2 SV=1	A0A0S2Z3K9
SHMT1	Serine hydroxymethyltransferase, cytosolic OS=Homo sapiens GN=SHMT1 PE=1 SV=1	GLYC
VPS45	Vacuolar protein sorting-associated protein 45 OS=Homo sapiens GN=VPS45 PE=1 SV=1	A0A087WU65
NEDD8-MDP1	NEDD8-MDP1 readthrough (Fragment) OS=Homo sapiens GN=NEDD8-MDP1 PE=4 SV=1	E9PL57
DDB1	DNA damage-binding protein 1 OS=Homo sapiens GN=DDB1 PE=1 SV=1	DDB1
PLXNB2	Plexin-B2 OS=Homo sapiens GN=PLXNB2 PE=1 SV=3	PLXB2
PCLO	Protein piccolo OS=Homo sapiens GN=PCLO PE=1 SV=4	PCLO
COL14A1	Collagen alpha-1(XIV) chain OS=Homo sapiens GN=COL14A1 PE=1 SV=3	COEA1
	cDNA, FLJ93778, highly similar to Homo sapiens CD38 antigen (p45) (CD38), mRNA OS=Homo sapiens PE=2 SV=1	B2R880
CTTN	Cortactin (Fragment) OS=Homo sapiens GN=CTTN PE=2 SV=1	A0A0B6XJY7
RRAS2	Ras-related protein R-Ras2 OS=Homo sapiens GN=RRAS2 PE=1 SV=1	RRAS2
PPP1R12A	Protein phosphatase 1 regulatory subunit 12A OS=Homo sapiens GN=PPP1R12A PE=1 SV=1	MYPT1
COX7A2	Cytochrome c oxidase subunit 7A2, mitochondrial OS=Homo sapiens GN=COX7A2 PE=1 SV=1	H0UI06
ITGA2	Integrin alpha-2 OS=Homo sapiens GN=ITGA2 PE=1 SV=1	ITA2
	cDNA FLJ51591, highly similar to DNA replication licensing factor MCM6 (Fragment) OS=Homo sapiens PE=2 SV=1	B4DRF6
	cDNA, FLJ96428, highly similar to Homo sapiens proteasome (prosome, macropain) 26S subunit, non-ATPase, 7 (Mov34 homolog) (PSMD7), mRNA OS=Homo sapiens PE=2 SV=1	B2RD27
ARPC5L	Actin-related protein 2/3 complex subunit 5 OS=Homo sapiens GN=ARPC5L PE=3 SV=1	A0A024R897
ZNF326	DBIRD complex subunit ZNF326 OS=Homo sapiens GN=ZNF326 PE=1 SV=2	ZN326
IL1RAP	Interleukin-1 receptor accessory protein OS=Homo sapiens GN=IL1RAP PE=1 SV=2	IL1AP
SMC1A	Structural maintenance of chromosomes protein 1A OS=Homo sapiens GN=SMC1A PE=1 SV=2	SMC1A
PC	Pyruvate carboxylase OS=Homo sapiens GN=PC PE=4 SV=1	A0A024R5C5
CHST9	Carbohydrate sulfotransferase OS=Homo sapiens GN=CHST9 PE=3 SV=1	A0A024RC28
C6	Complement component C6 OS=Homo sapiens GN=C6 PE=1 SV=3	CO6
MOB1A	MOB kinase activator 1A OS=Homo sapiens GN=MOB1A PE=1 SV=4	MOB1A
DNAJB2	DnaJ homolog subfamily B member 2 OS=Homo sapiens GN=DNAJB2 PE=1 SV=3	DNJB2
FLII	Protein flightless-1 homolog OS=Homo sapiens GN=FLII PE=1 SV=2	FLII
ICAM3	Intercellular adhesion molecule 3 OS=Homo sapiens GN=ICAM3 PE=1 SV=1	K7ERN2
CSDE1	Cold shock domain containing E1, RNA-binding, isoform CRA_a OS=Homo sapiens GN=CSDE1 PE=4 SV=1	A0A024R0E2
MAP2K1	Dual specificity mitogen-activated protein kinase kinase 1 OS=Homo sapiens GN=MAP2K1 PE=1 SV=2	MP2K1
ATP5MPL	ATP synthase membrane subunit 6.8PL OS=Homo sapiens GN=ATP5MPL PE=1 SV=1	A0A0A0MTQ5
NOLC1	Nucleolar and coiled-body phosphoprotein 1 (Fragment) OS=Homo sapiens GN=NOLC1 PE=1 SV=1	A0A0A0MRM9
EHD1	EH domain-containing protein 1 OS=Homo sapiens GN=EHD1 PE=1 SV=1	A0A024R571
TRIM2	Tripartite motif-containing protein 2 OS=Homo sapiens GN=TRIM2 PE=1 SV=1	TRIM2
45545	Septin 10, isoform CRA_c OS=Homo sapiens GN=SEPT10 PE=1 SV=2	B5ME97
	ABCF1 OS=Homo sapiens PE=4 SV=1	A0A1U9X609
ATXN10	Ataxin-10 OS=Homo sapiens GN=ATXN10 PE=1 SV=1	ATX10
CARS	Cysteinyl-tRNA synthetase, isoform CRA_a OS=Homo sapiens GN=CARS PE=3 SV=1	A0A024RCG3
PCCA	Propionyl-CoA carboxylase alpha chain, mitochondrial (Fragment) OS=Homo sapiens GN=PCCA PE=1 SV=1	A0A1B0GU58
EIF3L	Eukaryotic translation initiation factor 3 subunit L OS=Homo sapiens GN=EIF3L PE=1 SV=1	B0QY89
GFAP	Glial fibrillary acidic protein (Fragment) OS=Homo sapiens GN=GFAP PE=1 SV=1	A0A1W2PP21
	DNA helicase OS=Homo sapiens PE=2 SV=1	B3KVF0
ENPP6	Ectonucleotide pyrophosphatase/phosphodiesterase family member 6 OS=Homo sapiens GN=ENPP6 PE=1 SV=2	ENPP6
	NDUFS1 OS=Homo sapiens PE=3 SV=1	A0A291FIZ5
RPS28	HCG26477 OS=Homo sapiens GN=RPS28 PE=2 SV=1	B2R4R9
CAMK1	Calcium/calmodulin-dependent protein kinase I, isoform CRA_a OS=Homo sapiens GN=CAMK1 PE=2 SV=1	B0YIY3
CUL3	Cullin 3, isoform CRA_a OS=Homo sapiens GN=CUL3 PE=3 SV=1	A0A024R475
TBCA	Tubulin-specific chaperone A OS=Homo sapiens GN=TBCA PE=1 SV=3	TBCA
	cDNA, FLJ93335, highly similar to Homo sapiens PRP3 pre-mRNA processing factor 3 homolog (yeast) (PRPF3), mRNA OS=Homo sapiens PE=2 SV=1	B2R791
ARHGEF6	Rho guanine nucleotide exchange factor 6 OS=Homo sapiens GN=ARHGEF6 PE=1 SV=2	ARHG6
ELMOD2	ELMO domain-containing protein 2 OS=Homo sapiens GN=ELMOD2 PE=1 SV=1	ELMD2
HGS	Hepatocyte growth factor-regulated tyrosine kinase substrate isoform 2 (Fragment) OS=Homo sapiens GN=HGS PE=2 SV=1	A0A0S2Z4Q4
LRPAP1	Alpha-2-macroglobulin receptor-associated protein OS=Homo sapiens GN=LRPAP1 PE=1 SV=1	AMRP
YIF1B	Protein YIF1B OS=Homo sapiens GN=YIF1B PE=1 SV=1	YIF1B
FKBP15	Peptidylprolyl isomerase (Fragment) OS=Homo sapiens GN=FKBP15 PE=1 SV=1	A0A0A0MT60
PARVA	Alpha-parvin OS=Homo sapiens GN=PARVA PE=1 SV=1	PARVA
PSMD8	26S proteasome non-ATPase regulatory subunit 8 OS=Homo sapiens GN=PSMD8 PE=1 SV=1	R4GMR5
	cDNA, FLJ94014, highly similar to Homo sapiens purinergic receptor P2Y, G-protein coupled 12 (P2RY12,), mRNA OS=Homo sapiens PE=2 SV=1	B2RE67
GCLC	Glutamate--cysteine ligase catalytic subunit OS=Homo sapiens GN=GCLC PE=1 SV=2	GSH1
ACOT9	Acyl-coenzyme A thioesterase 9, mitochondrial OS=Homo sapiens GN=ACOT9 PE=1 SV=2	ACOT9
NXN	Nucleoredoxin OS=Homo sapiens GN=NXN PE=1 SV=2	NXN
ARL8A	ADP-ribosylation factor-like protein 8A OS=Homo sapiens GN=ARL8A PE=1 SV=1	ARL8A
CAPS	Calcyphosin OS=Homo sapiens GN=CAPS PE=1 SV=1	A0A0X1KG78
SERPINB3	Serpin B3 OS=Homo sapiens GN=SERPINB3 PE=1 SV=2	SPB3
SAE1	SUMO-1 activating enzyme subunit 1, isoform CRA_b OS=Homo sapiens GN=SAE1 PE=4 SV=1	A0A024R0R4
PSMD13	Proteasome (Prosome, macropain) 26S subunit, non-ATPase, 13, isoform CRA_a OS=Homo sapiens GN=PSMD13 PE=4 SV=1	A0A024R201
UBE1L2	Ubiquitin-activating enzyme E1-like 2, isoform CRA_a OS=Homo sapiens GN=UBE1L2 PE=4 SV=1	A0A024RDB0
ESYT2	Extended synaptotagmin-2 OS=Homo sapiens GN=ESYT2 PE=1 SV=1	A0A087WXU3
DCLK1	Serine/threonine-protein kinase DCLK1 OS=Homo sapiens GN=DCLK1 PE=1 SV=2	DCLK1
CCDC47	Coiled-coil domain-containing protein 47 OS=Homo sapiens GN=CCDC47 PE=1 SV=1	CCD47
EXOC6B	Exocyst complex component OS=Homo sapiens GN=EXOC6B PE=1 SV=1	A0A0U1RRB6
UBQLN2	Ubiquilin-2 OS=Homo sapiens GN=UBQLN2 PE=1 SV=2	UBQL2
ADAM10	ADAM metallopeptidase domain 10, isoform CRA_b OS=Homo sapiens GN=ADAM10 PE=4 SV=1	A0A024R5U5
hCG_27198	HCG27198, isoform CRA_c OS=Homo sapiens GN=hCG_27198 PE=3 SV=1	A0A024QZ63
KIF21A	Kinesin family member 21A, isoform CRA_c OS=Homo sapiens GN=KIF21A PE=3 SV=1	A0A024R0V9
C12orf10	UPF0160 protein MYG1, mitochondrial OS=Homo sapiens GN=C12orf10 PE=1 SV=2	MYG1
DPP6	Dipeptidyl aminopeptidase-like protein 6 OS=Homo sapiens GN=DPP6 PE=1 SV=2	DPP6
ATP5I	ATP synthase subunit e, mitochondrial OS=Homo sapiens GN=ATP5I PE=1 SV=2	ATP5I
HSPH1	Heat shock 105kDa/110kDa protein 1, isoform CRA_a OS=Homo sapiens GN=HSPH1 PE=3 SV=1	A0A024RDQ0
HSDL1	Inactive hydroxysteroid dehydrogenase-like protein 1 (Fragment) OS=Homo sapiens GN=HSDL1 PE=1 SV=1	H3BQI7
CELF1	CUGBP Elav-like family member 1 OS=Homo sapiens GN=CELF1 PE=1 SV=2	CELF1
	cDNA FLJ56447, highly similar to Dynamin-2 (EC 3.6.5.5) OS=Homo sapiens PE=2 SV=1	B4DJ53
AIMP1	Aminoacyl tRNA synthase complex-interacting multifunctional protein 1 OS=Homo sapiens GN=AIMP1 PE=1 SV=2	AIMP1
	cDNA FLJ51838, highly similar to Phosphatidylinositol-4-phosphate 5-kinase type-2 alpha (EC 2.7.1.68) OS=Homo sapiens PE=2 SV=1	B4DH09
NDUFA9	NADH dehydrogenase [ubiquinone] 1 alpha subcomplex subunit 9, mitochondrial OS=Homo sapiens GN=NDUFA9 PE=1 SV=2	NDUA9
C8B	Complement component C8 beta chain OS=Homo sapiens GN=C8B PE=1 SV=1	F5GY80
HIP1	Huntingtin-interacting protein 1 OS=Homo sapiens GN=HIP1 PE=1 SV=5	HIP1
NRP2	Neuropilin OS=Homo sapiens GN=NRP2 PE=1 SV=1	A0A024R3W6
RCC2	Regulator of chromosome condensation 2, isoform CRA_a OS=Homo sapiens GN=RCC2 PE=4 SV=1	A0A024RAC5
SNRPA	U1 small nuclear ribonucleoprotein A (Fragment) OS=Homo sapiens GN=SNRPA PE=1 SV=8	M0QXK2
SMARCA1	Probable global transcription activator SNF2L1 OS=Homo sapiens GN=SMARCA1 PE=1 SV=2	SMCA1
MXRA5	Matrix-remodeling-associated protein 5 OS=Homo sapiens GN=MXRA5 PE=1 SV=3	MXRA5
DIP2B	Disco-interacting protein 2 homolog B OS=Homo sapiens GN=DIP2B PE=1 SV=3	DIP2B
ARHGEF2	Rho guanine nucleotide exchange factor 2 OS=Homo sapiens GN=ARHGEF2 PE=1 SV=4	ARHG2
RRP9	U3 small nucleolar RNA-interacting protein 2 OS=Homo sapiens GN=RRP9 PE=1 SV=1	U3IP2
	cDNA FLJ50454, moderately similar to Gamma-glutamyltransferase 5 (EC2.3.2.2) OS=Homo sapiens PE=2 SV=1	B4DEL3
HDGFL2	Hepatoma-derived growth factor-related protein 2 (Fragment) OS=Homo sapiens GN=HDGFL2 PE=1 SV=1	A0A087WX58
ECHDC1	Ethylmalonyl-CoA decarboxylase (Fragment) OS=Homo sapiens GN=ECHDC1 PE=1 SV=1	H0Y525
CD2BP2	CD2 antigen (Cytoplasmic tail) binding protein 2, isoform CRA_a OS=Homo sapiens GN=CD2BP2 PE=2 SV=1	A0A024QZC1
LGALS3BP	Lectin galactoside-binding soluble 3 binding protein isoform 1 (Fragment) OS=Homo sapiens GN=LGALS3BP PE=2 SV=1	A0A0S2Z3Y1
KPNA2	Importin subunit alpha-1 OS=Homo sapiens GN=KPNA2 PE=1 SV=1	IMA1
DCTN2	Dynactin subunit 2 OS=Homo sapiens GN=DCTN2 PE=1 SV=4	DCTN2
MPP6	Membrane protein, palmitoylated 6 (MAGUK p55 subfamily member 6), isoform CRA_c OS=Homo sapiens GN=MPP6 PE=3 SV=1	A0A024RA25
RASA4	Ras GTPase-activating protein 4 (Fragment) OS=Homo sapiens GN=RASA4 PE=1 SV=1	H0YB35
DNM1L	Dynamin-1-like protein OS=Homo sapiens GN=DNM1L PE=1 SV=2	DNM1L
SLK	STE20-like serine/threonine-protein kinase OS=Homo sapiens GN=SLK PE=1 SV=1	SLK
TNS3	Tensin-3 OS=Homo sapiens GN=TNS3 PE=1 SV=2	TENS3
SLC14A1	Urea transporter OS=Homo sapiens GN=SLC14A1 PE=3 SV=2	A0A068W6W9
CASK	Peripheral plasma membrane protein CASK OS=Homo sapiens GN=CASK PE=1 SV=3	CSKP
EIF3E	Eukaryotic translation initiation factor 3 subunit E OS=Homo sapiens GN=EIF3E PE=2 SV=1	B2R806
	AP-3 complex subunit beta OS=Homo sapiens PE=2 SV=1	A8K586
ADRM1	Proteasomal ubiquitin receptor ADRM1 (Fragment) OS=Homo sapiens GN=ADRM1 PE=1 SV=1	A0A087WUX6
DPP3	Dipeptidyl peptidase 3 OS=Homo sapiens GN=DPP3 PE=1 SV=2	DPP3
NUP210	Nuclear pore membrane glycoprotein 210 OS=Homo sapiens GN=NUP210 PE=1 SV=3	PO210
AMPD2	AMP deaminase OS=Homo sapiens GN=AMPD2 PE=3 SV=1	A0A024R098
SLC9A3R1	Na(+)/H(+) exchange regulatory cofactor NHE-RF1 OS=Homo sapiens GN=SLC9A3R1 PE=1 SV=4	NHRF1
PSIP1	PC4 and SFRS1-interacting protein OS=Homo sapiens GN=PSIP1 PE=1 SV=1	PSIP1
ATP6V1G1	V-type proton ATPase subunit G OS=Homo sapiens GN=ATP6V1G1 PE=3 SV=1	A0A024R883
CBR3	Carbonyl reductase [NADPH] 3 OS=Homo sapiens GN=CBR3 PE=1 SV=3	CBR3
NRP1	Neuropilin OS=Homo sapiens GN=NRP1 PE=1 SV=1	Q5T7F0
PEX3	Peroxisomal biogenesis factor 3 OS=Homo sapiens GN=PEX3 PE=1 SV=1	PEX3
	Integrin beta OS=Homo sapiens PE=2 SV=1	Q2YFE1
CYP1B1	Cytochrome P450 1B1 OS=Homo sapiens GN=CYP1B1 PE=1 SV=2	CP1B1
DC2	DC2 protein, isoform CRA_a OS=Homo sapiens GN=DC2 PE=4 SV=1	A0A024RDJ1
	cDNA FLJ59251, highly similar to U4/U6 small nuclear ribonucleoprotein Prp31 OS=Homo sapiens PE=2 SV=1	B4DWW8
ITGA1	Integrin alpha-1 OS=Homo sapiens GN=ITGA1 PE=1 SV=2	ITA1
TBXAS1	Thromboxane-A synthase OS=Homo sapiens GN=TBXAS1 PE=1 SV=1	A0A0C4DH47
LARP1	La-related protein 1 (Fragment) OS=Homo sapiens GN=LARP1 PE=1 SV=5	A0A0B4J210
NCOA5	Nuclear receptor coactivator 5 OS=Homo sapiens GN=NCOA5 PE=1 SV=2	NCOA5
LTB4R	Leukotriene B4 receptor 1 (Fragment) OS=Homo sapiens GN=LTB4R PE=1 SV=1	G3V4Q5
PPP1CB	Serine/threonine-protein phosphatase (Fragment) OS=Homo sapiens GN=PPP1CB PE=1 SV=1	C9J9S3
BST1	ADP-ribosyl cyclase/cyclic ADP-ribose hydrolase 2 OS=Homo sapiens GN=BST1 PE=1 SV=2	BST1
MTTP	Microsomal triglyceride transfer protein large subunit OS=Homo sapiens GN=MTTP PE=1 SV=1	MTP
PDIA5	Protein disulfide-isomerase A5 OS=Homo sapiens GN=PDIA5 PE=1 SV=1	PDIA5
CLASP2	CLIP-associating protein 2 OS=Homo sapiens GN=CLASP2 PE=1 SV=1	A0A0U1RQI6
RALB	Ras-related protein Ral-B OS=Homo sapiens GN=RALB PE=1 SV=1	RALB
DYNC1LI1	Cytoplasmic dynein 1 light intermediate chain 1 OS=Homo sapiens GN=DYNC1LI1 PE=1 SV=3	DC1L1
CEP170	Centrosomal protein 170kDa OS=Homo sapiens GN=CEP170 PE=2 SV=1	A6H8X9
	cDNA FLJ77715, highly similar to Homo sapiens cisplatin resistance-associated overexpressed protein(LUC7A), mRNA OS=Homo sapiens PE=2 SV=1	A8K3C5
FAP	Prolyl endopeptidase FAP OS=Homo sapiens GN=FAP PE=1 SV=1	A0A0D9SEN1
RAB12	Ras-related protein Rab-12 OS=Homo sapiens GN=RAB12 PE=1 SV=3	RAB12
TIAL1	T-cluster binding protein OS=Homo sapiens GN=TIAL1 PE=2 SV=1	O15187
SPAG9	C-Jun-amino-terminal kinase-interacting protein 4 OS=Homo sapiens GN=SPAG9 PE=1 SV=1	A0A087X2D8
	HCFC1 OS=Homo sapiens PE=4 SV=1	A0A223PQH6
ALCAM	CD166 antigen OS=Homo sapiens GN=ALCAM PE=1 SV=1	F5GXJ9
ANO6	Anoctamin-6 OS=Homo sapiens GN=ANO6 PE=1 SV=2	ANO6
THBS1	Thrombospondin 1, isoform CRA_a OS=Homo sapiens GN=THBS1 PE=4 SV=1	A0A024R9Q1
AFG3L2	AFG3 ATPase family gene 3-like 2 (Yeast), isoform CRA_a (Fragment) OS=Homo sapiens GN=AFG3L2 PE=3 SV=1	D3DUJ0
	Structural maintenance of chromosomes protein OS=Homo sapiens PE=2 SV=1	B0AZQ4
FARP1	FERM, ARHGEF and pleckstrin domain-containing protein 1 OS=Homo sapiens GN=FARP1 PE=1 SV=1	FARP1
FAM162A	Protein FAM162A OS=Homo sapiens GN=FAM162A PE=1 SV=2	F162A
BPI'	Bactericidal /Permeability Increasing Protein OS=Homo sapiens GN=BPI' PE=4 SV=1	A2NX48
DLG1	Disks large homolog 1 OS=Homo sapiens GN=DLG1 PE=1 SV=1	A0A0C4DFT3
DRG2	Developmentally-regulated GTP-binding protein 2 OS=Homo sapiens GN=DRG2 PE=1 SV=1	A8MZF9
ITGA7	Integrin alpha-7 OS=Homo sapiens GN=ITGA7 PE=1 SV=1	J3KNV4
PDXP	Pyridoxal (Pyridoxine, vitamin B6) phosphatase, isoform CRA_a OS=Homo sapiens GN=PDXP PE=2 SV=1	A0A024R1I3
45539	Septin 4, isoform CRA_k OS=Homo sapiens GN=SEPT4 PE=3 SV=1	D3DTZ7
LLGL1	Lethal(2) giant larvae protein homolog 1 OS=Homo sapiens GN=LLGL1 PE=1 SV=1	A0A087WW77
PSMB9	Proteasome subunit beta type OS=Homo sapiens GN=PSMB9 PE=1 SV=1	A0A0G2JJA7
API5	Apoptosis inhibitor 5 OS=Homo sapiens GN=API5 PE=1 SV=1	G3V1C3
CIRBP	Cold-inducible RNA-binding protein OS=Homo sapiens GN=CIRBP PE=1 SV=1	CIRBP
ACOT13	Acyl-coenzyme A thioesterase 13 OS=Homo sapiens GN=ACOT13 PE=1 SV=1	ACO13
SLC25A22	Mitochondrial glutamate carrier 1 OS=Homo sapiens GN=SLC25A22 PE=1 SV=1	GHC1
PLIN2	Perilipin-2 OS=Homo sapiens GN=PLIN2 PE=1 SV=2	PLIN2
LINC01006	Putative uncharacterized protein encoded by LINC01006 OS=Homo sapiens GN=LINC01006 PE=5 SV=1	CG013
PTGFRN	PTGFRN protein (Fragment) OS=Homo sapiens GN=PTGFRN PE=2 SV=1	Q1WWL2
RAB3GAP2	Rab3 GTPase-activating protein non-catalytic subunit OS=Homo sapiens GN=RAB3GAP2 PE=1 SV=1	RBGPR
WNK1	Serine/threonine-protein kinase WNK1 OS=Homo sapiens GN=WNK1 PE=1 SV=1	F6UYG0
EIF2C3	Protein argonaute-3 OS=Homo sapiens GN=EIF2C3 PE=2 SV=1	A8KA05
	cDNA FLJ37856 fis, clone BRSSN2014685, highly similar to Transmembrane protein 100 OS=Homo sapiens PE=2 SV=1	B3KT87
NDUFV1	NADH dehydrogenase [ubiquinone] flavoprotein 1, mitochondrial OS=Homo sapiens GN=NDUFV1 PE=1 SV=4	NDUV1
ATP2B1	Plasma membrane calcium-transporting ATPase 1 OS=Homo sapiens GN=ATP2B1 PE=1 SV=3	AT2B1
SORL1	Sortilin-related receptor, L(DLR class) A repeats-containing, isoform CRA_b OS=Homo sapiens GN=SORL1 PE=4 SV=1	A0A024R3H2
DTNA	Dystrobrevin OS=Homo sapiens GN=DTNA PE=3 SV=1	A0A024RC32
PSMD6	Proteasome (Prosome, macropain) 26S subunit, non-ATPase, 6, isoform CRA_c OS=Homo sapiens GN=PSMD6 PE=2 SV=1	B3KT66
TPM4	Tropomyosin alpha-4 chain (Fragment) OS=Homo sapiens GN=TPM4 PE=1 SV=1	K7ENT6
DNAJC10	DnaJ homolog subfamily C member 10 OS=Homo sapiens GN=DNAJC10 PE=1 SV=2	DJC10
RRM2B	Ribonucleoside-diphosphate reductase subunit M2 B OS=Homo sapiens GN=RRM2B PE=1 SV=1	A0A0C4DGZ6
DPY19L3	Probable C-mannosyltransferase DPY19L3 OS=Homo sapiens GN=DPY19L3 PE=1 SV=1	K7ELH8
	cDNA FLJ76964, highly similar to Homo sapiens tropomodulin 2 (neuronal) (TMOD2), mRNA OS=Homo sapiens PE=2 SV=1	A8K9L8
SYK	Tyrosine-protein kinase OS=Homo sapiens GN=SYK PE=3 SV=1	A0A024R244
CPVL	Probable serine carboxypeptidase CPVL OS=Homo sapiens GN=CPVL PE=1 SV=2	CPVL
ASS1	Argininosuccinate synthase OS=Homo sapiens GN=ASS1 PE=1 SV=2	ASSY
U2AF1	Splicing factor U2AF 35 kDa subunit OS=Homo sapiens GN=U2AF1 PE=1 SV=3	U2AF1
ABCB6	ATP-binding cassette sub-family B member 6, mitochondrial (Fragment) OS=Homo sapiens GN=ABCB6 PE=1 SV=1	H7BXK9
SUCLG2	Succinate--CoA ligase [GDP-forming] subunit beta, mitochondrial OS=Homo sapiens GN=SUCLG2 PE=3 SV=1	A0A024R325
PLCD3	1-phosphatidylinositol 4,5-bisphosphate phosphodiesterase delta-3 OS=Homo sapiens GN=PLCD3 PE=1 SV=3	PLCD3
USP4	Ubiquitin specific peptidase 4 (Proto-oncogene), isoform CRA_d OS=Homo sapiens GN=USP4 PE=3 SV=1	A0A024R2T0
HIMAP4	GTPase, IMAP family member 4, isoform CRA_b OS=Homo sapiens GN=HIMAP4 PE=4 SV=1	A0A090N7X0
CHDH	Choline dehydrogenase, mitochondrial OS=Homo sapiens GN=CHDH PE=1 SV=2	CHDH
EIF5A	Eukaryotic translation initiation factor 5A (Fragment) OS=Homo sapiens GN=EIF5A PE=1 SV=8	I3L397
	L-afadin OS=Homo sapiens PE=2 SV=1	A0A1P7ZIN0
TM9SF2	Transmembrane 9 superfamily member OS=Homo sapiens GN=TM9SF2 PE=2 SV=1	A0A024QYR8
TTC1	Tetratricopeptide repeat protein 1 (Fragment) OS=Homo sapiens GN=TTC1 PE=1 SV=1	H0YB37
	cDNA FLJ57258, highly similar to Neurotrimin OS=Homo sapiens PE=2 SV=1	B7Z1I4
MVD	Diphosphomevalonate decarboxylase OS=Homo sapiens GN=MVD PE=1 SV=1	MVD1
RDH14	Retinol dehydrogenase 14 OS=Homo sapiens GN=RDH14 PE=1 SV=1	RDH14
	Testis tissue sperm-binding protein Li 70n OS=Homo sapiens PE=2 SV=1	A0A140VKF3
CEACAM6	Carcinoembryonic antigen-related cell adhesion molecule 6 OS=Homo sapiens GN=CEACAM6 PE=1 SV=3	CEAM6
ABI2	Abl interactor 2 OS=Homo sapiens GN=ABI2 PE=1 SV=1	A0A0C4DG21
DDX23	DEAD (Asp-Glu-Ala-Asp) box polypeptide 23, isoform CRA_b OS=Homo sapiens GN=DDX23 PE=4 SV=1	A0A024R0Z3
NPTN	Neuroplastin OS=Homo sapiens GN=NPTN PE=1 SV=2	NPTN
CALML5	Calmodulin-like protein 5 OS=Homo sapiens GN=CALML5 PE=1 SV=2	CALL5
DDX39A	ATP-dependent RNA helicase DDX39A OS=Homo sapiens GN=DDX39A PE=1 SV=2	DX39A
MRPL23	Mitochondrial ribosomal protein L23, isoform CRA_a OS=Homo sapiens GN=MRPL23 PE=4 SV=1	A0A024RCB2
ASTN2	Astrotactin-2 (Fragment) OS=Homo sapiens GN=ASTN2 PE=1 SV=1	H0Y3A8
CROCC	Rootletin OS=Homo sapiens GN=CROCC PE=1 SV=1	CROCC
FIP1L1	Pre-mRNA 3'-end-processing factor FIP1 OS=Homo sapiens GN=FIP1L1 PE=1 SV=1	FIP1
NPC1	Niemann-Pick C1 protein OS=Homo sapiens GN=NPC1 PE=2 SV=1	A0A0A8JCD0
CAB39	Calcium binding protein 39, isoform CRA_a OS=Homo sapiens GN=CAB39 PE=4 SV=1	A0A024R496
NTPCR	Cancer-related nucleoside-triphosphatase OS=Homo sapiens GN=NTPCR PE=1 SV=1	NTPCR
TRAM1	Translocating chain-associated membrane protein 1 OS=Homo sapiens GN=TRAM1 PE=1 SV=3	TRAM1
	cDNA, FLJ93903, highly similar to Homo sapiens solute carrier family 2 (facilitated glucose transporter), member 4 (SLC2A4), mRNA OS=Homo sapiens PE=2 SV=1	B2R8H4
DOCK7	Dedicator of cytokinesis protein 7 OS=Homo sapiens GN=DOCK7 PE=1 SV=4	DOCK7
RTCA	RNA 3'-terminal phosphate cyclase OS=Homo sapiens GN=RTCA PE=1 SV=1	RTCA
CYCS	Cytochrome c OS=Homo sapiens GN=CYCS PE=1 SV=2	CYC
KDELC2	KDEL (Lys-Asp-Glu-Leu) containing 2, isoform CRA_a OS=Homo sapiens GN=KDELC2 PE=4 SV=1	A0A024R3C4
LMF2	Lipase maturation factor 2 OS=Homo sapiens GN=LMF2 PE=1 SV=2	LMF2
CCDC50	Coiled-coil domain-containing protein 50 OS=Homo sapiens GN=CCDC50 PE=1 SV=1	CCD50
EXOC1	Exocyst complex component 1, isoform CRA_a OS=Homo sapiens GN=EXOC1 PE=4 SV=1	A0A024RDA1
ITGB4	Integrin beta OS=Homo sapiens GN=ITGB4 PE=2 SV=1	B7ZLD8
KHDRBS3	KH domain-containing, RNA-binding, signal transduction-associated protein 3 (Fragment) OS=Homo sapiens GN=KHDRBS3 PE=1 SV=1	H0YAQ3
EDF1	Endothelial differentiation-related factor 1 OS=Homo sapiens GN=EDF1 PE=1 SV=1	EDF1
ACSS3	Acyl-CoA synthetase short-chain family member 3, mitochondrial OS=Homo sapiens GN=ACSS3 PE=1 SV=1	A0A0B4J1R2
PNPT1	Polyribonucleotide nucleotidyltransferase 1, mitochondrial OS=Homo sapiens GN=PNPT1 PE=1 SV=1	F8WBI3
GMPPA	GDP-mannose pyrophosphorylase A, isoform CRA_a OS=Homo sapiens GN=GMPPA PE=4 SV=1	A0A024R482
TNIK	TRAF2 and NCK-interacting protein kinase OS=Homo sapiens GN=TNIK PE=1 SV=1	TNIK
	SWI/SNF-related matrix-associated actin-dependent regulator of chromatin c2 isoform b variant (Fragment) OS=Homo sapiens PE=2 SV=1	Q59G16
hCG_24991	HCG24991, isoform CRA_a OS=Homo sapiens GN=hCG_24991 PE=4 SV=1	A0A024RB27
PEF1	Peflin OS=Homo sapiens GN=PEF1 PE=1 SV=1	PEF1
	cDNA FLJ59571, highly similar to Eukaryotic translation initiation factor 4gamma 2 OS=Homo sapiens PE=2 SV=1	B4DZF2
RBP4	Retinol-binding protein 4 OS=Homo sapiens GN=RBP4 PE=1 SV=3	RET4
AKR1C3	Aldo-keto reductase family 1 member C3 OS=Homo sapiens GN=AKR1C3 PE=1 SV=1	S4R3Z2
L3HYPDH	Trans-3-hydroxy-L-proline dehydratase OS=Homo sapiens GN=L3HYPDH PE=1 SV=2	T3HPD
	Uncharacterized protein (Fragment) OS=Homo sapiens PE=2 SV=1	Q8WVH4
TCEA1	Transcription elongation factor A protein 1 OS=Homo sapiens GN=TCEA1 PE=1 SV=1	A0A1W2PPZ5
C1QBP	Complement component 1 Q subcomponent-binding protein, mitochondrial OS=Homo sapiens GN=C1QBP PE=1 SV=1	C1QBP
RAD50	DNA repair protein RAD50 OS=Homo sapiens GN=RAD50 PE=1 SV=1	RAD50
DERA	Deoxyribose-phosphate aldolase OS=Homo sapiens GN=DERA PE=1 SV=2	DEOC
PTPRA	Receptor-type tyrosine-protein phosphatase OS=Homo sapiens GN=PTPRA PE=2 SV=1	A0A1S5UZ22
	cDNA FLJ56895, highly similar to Echinoderm microtubule-associated protein-like 2 OS=Homo sapiens PE=2 SV=1	B7Z872
F9 p22	Coagulation factor IX OS=Homo sapiens GN=F9 p22 PE=2 SV=1	F2RM37
	cDNA FLJ61095, highly similar to Ubiquitin conjugation factor E4 A (Fragment) OS=Homo sapiens PE=2 SV=1	B4DK32
PDLIM5	PDZ and LIM domain 5, isoform CRA_c OS=Homo sapiens GN=PDLIM5 PE=4 SV=1	A0A024RDE8
TMOD1	Tropomodulin-1 OS=Homo sapiens GN=TMOD1 PE=1 SV=1	TMOD1
FAM120C	Constitutive coactivator of PPAR-gamma-like protein 2 OS=Homo sapiens GN=FAM120C PE=1 SV=3	F120C
OGN	Mimecan OS=Homo sapiens GN=OGN PE=1 SV=1	MIME
MAPRE2	Microtubule-associated protein, RP/EB family, member 2, isoform CRA_a OS=Homo sapiens GN=MAPRE2 PE=4 SV=1	A0A024RC33
NOP2	Probable 28S rRNA (cytosine(4447)-C(5))-methyltransferase OS=Homo sapiens GN=NOP2 PE=1 SV=2	NOP2
SMCHD1	Structural maintenance of chromosomes flexible hinge domain-containing protein 1 OS=Homo sapiens GN=SMCHD1 PE=1 SV=2	SMHD1
NDUFA6	NADH dehydrogenase [ubiquinone] 1 alpha subcomplex subunit 6 OS=Homo sapiens GN=NDUFA6 PE=1 SV=1	A0A0C4DGS0
FKBP2	Peptidyl-prolyl cis-trans isomerase FKBP2 OS=Homo sapiens GN=FKBP2 PE=1 SV=2	FKBP2
	Nucleoporin NUP53 OS=Homo sapiens PE=2 SV=1	A8K3Z5
HIP1R	Huntingtin-interacting protein 1-related protein OS=Homo sapiens GN=HIP1R PE=1 SV=2	HIP1R
AIP	AH receptor-interacting protein OS=Homo sapiens GN=AIP PE=1 SV=2	AIP
BCAT1	Branched-chain-amino-acid aminotransferase OS=Homo sapiens GN=BCAT1 PE=3 SV=1	A0A024RAV0
NLN	Neurolysin, mitochondrial (Fragment) OS=Homo sapiens GN=NLN PE=1 SV=1	H0YAK4
PRPF6	Pre-mRNA-processing factor 6 OS=Homo sapiens GN=PRPF6 PE=1 SV=1	PRP6
LARS2	Probable leucine--tRNA ligase, mitochondrial OS=Homo sapiens GN=LARS2 PE=1 SV=2	SYLM
ACIN1	Apoptotic chromatin condensation inducer in the nucleus OS=Homo sapiens GN=ACIN1 PE=1 SV=2	ACINU
LOC115098	Uncharacterized protein OS=Homo sapiens GN=LOC115098 PE=4 SV=1	A0A024R7M8
BST2	Bone marrow stromal cell antigen 2, isoform CRA_a OS=Homo sapiens GN=BST2 PE=4 SV=1	A0A024R7H5
AGL	Amylo-alpha-1, 6-glucosidase, 4-alpha-glucanotransferaseprovided OS=Homo sapiens GN=AGL PE=4 SV=1	A0A0M4G3H8
GMFG	Glia maturation factor gamma OS=Homo sapiens GN=GMFG PE=1 SV=1	GMFG
SBSN	Suprabasin OS=Homo sapiens GN=SBSN PE=1 SV=2	SBSN
	Kinesin-like protein OS=Homo sapiens PE=2 SV=1	B0AZS5
PKM2	Pyruvate kinase OS=Homo sapiens GN=PKM2 PE=3 SV=1	A0A024R5Z9
CTHRC1	Collagen triple helix repeat-containing protein 1 OS=Homo sapiens GN=CTHRC1 PE=1 SV=1	CTHR1
PRKCD	Protein kinase C delta type OS=Homo sapiens GN=PRKCD PE=1 SV=2	KPCD
COPS5	COP9 constitutive photomorphogenic homolog subunit 5 (Arabidopsis), isoform CRA_a OS=Homo sapiens GN=COPS5 PE=2 SV=1	A0A024R7W9
MAP6	Microtubule-associated protein 6 OS=Homo sapiens GN=MAP6 PE=1 SV=2	MAP6
FAM82C	Family with sequence similarity 82, member C, isoform CRA_a OS=Homo sapiens GN=FAM82C PE=4 SV=1	A0A024R9P6
ANLN	Anillin, actin binding protein (Scraps homolog, Drosophila), isoform CRA_e OS=Homo sapiens GN=ANLN PE=4 SV=1	A0A024RA49
	Uncharacterized protein OS=Homo sapiens PE=4 SV=2	H0YC42
RAB11FIP1	Rab11 family-interacting protein 1 OS=Homo sapiens GN=RAB11FIP1 PE=1 SV=3	RFIP1
STUB1	E3 ubiquitin-protein ligase CHIP OS=Homo sapiens GN=STUB1 PE=1 SV=2	CHIP
JAGN1	Protein jagunal homolog 1 OS=Homo sapiens GN=JAGN1 PE=1 SV=1	JAGN1
IKBKG	NF-kappa-B essential modulator OS=Homo sapiens GN=IKBKG PE=1 SV=1	A0A087WUW6
SRPRA	Signal recognition particle receptor subunit alpha OS=Homo sapiens GN=SRPRA PE=1 SV=2	SRPRA
ABHD16A	HLA-B associated transcript 5, isoform CRA_b OS=Homo sapiens GN=ABHD16A PE=1 SV=1	A0A0G2JJD3
NUCKS1	Nuclear ubiquitous casein and cyclin-dependent kinase substrate 1 OS=Homo sapiens GN=NUCKS1 PE=1 SV=1	NUCKS
MCM3	DNA helicase (Fragment) OS=Homo sapiens GN=MCM3 PE=2 SV=1	A0A0S2Z4T1
LGALS7	Galectin-7 OS=Homo sapiens GN=LGALS7 PE=1 SV=2	LEG7
IKBIP	Inhibitor of nuclear factor kappa-B kinase-interacting protein OS=Homo sapiens GN=IKBIP PE=1 SV=1	IKIP
RNF170	E3 ubiquitin-protein ligase RNF170 (Fragment) OS=Homo sapiens GN=RNF170 PE=1 SV=1	E9PP55
EPM2AIP1	EPM2A-interacting protein 1 OS=Homo sapiens GN=EPM2AIP1 PE=1 SV=1	EPMIP
PMPCA	Mitochondrial-processing peptidase subunit alpha OS=Homo sapiens GN=PMPCA PE=1 SV=2	MPPA
IGH	IGH@ protein OS=Homo sapiens GN=IGH@ PE=1 SV=1	Q6GMX6
	cDNA FLJ54094, highly similar to Gephyrin OS=Homo sapiens PE=2 SV=1	B7Z4J7
DNM1	Dynamin-1 OS=Homo sapiens GN=DNM1 PE=1 SV=2	DYN1
AASS	Alpha-aminoadipic semialdehyde synthase, mitochondrial OS=Homo sapiens GN=AASS PE=1 SV=1	AASS
	Heavy chain Fab (Fragment) OS=Homo sapiens PE=2 SV=1	A2NYU8
FMNL2	Formin-like protein 2 OS=Homo sapiens GN=FMNL2 PE=1 SV=3	FMNL2
	MAP3K3/DDX42 fusion protein 1 (Fragment) OS=Homo sapiens PE=2 SV=1	T2DQ69
	cDNA FLJ78503, highly similar to Homo sapiens keratin 13 (KRT13), transcript variant 1, mRNA OS=Homo sapiens PE=2 SV=1	A8K2H9
PRPS2	Ribose-phosphate pyrophosphokinase 2 OS=Homo sapiens GN=PRPS2 PE=1 SV=2	PRPS2
SUMF2	Sulfatase modifying factor 2 isoform 3 OS=Homo sapiens GN=SUMF2 PE=2 SV=1	A0A0S2Z548
TES	Testin variant (Fragment) OS=Homo sapiens GN=TES PE=2 SV=1	E0X098
FCN1	Ficolin-1 OS=Homo sapiens GN=FCN1 PE=1 SV=1	A0A087WVE2
ENG	Endoglin (Osler-Rendu-Weber syndrome 1), isoform CRA_a OS=Homo sapiens GN=ENG PE=4 SV=1	A0A024R878
TENM4	Teneurin-4 OS=Homo sapiens GN=TENM4 PE=1 SV=2	TEN4
IGFBP7	Insulin-like growth factor binding protein 7, isoform CRA_a (Fragment) OS=Homo sapiens GN=IGFBP7 PE=4 SV=1	A0A024RDA6
STEAP3	STEAP family member 3, isoform CRA_b OS=Homo sapiens GN=STEAP3 PE=4 SV=1	A0A024RAD7
MTM1	Myotubularin 1, isoform CRA_a OS=Homo sapiens GN=MTM1 PE=3 SV=1	A0A024RC06
UMPS	Uridine monophosphate synthetase isoform I OS=Homo sapiens GN=UMPS PE=2 SV=1	B5LY71
	Similar to signal recognition particle 9kD (Fragment) OS=Homo sapiens PE=2 SV=1	Q8WVW9
	Testis tissue sperm-binding protein Li 81P OS=Homo sapiens PE=2 SV=1	A0A140VKG4
PPM1B	Protein phosphatase 1B OS=Homo sapiens GN=PPM1B PE=1 SV=1	PPM1B
RBM4	RNA-binding protein 4 OS=Homo sapiens GN=RBM4 PE=1 SV=1	RBM4
BZW2	Basic leucine zipper and W2 domain-containing protein 2 OS=Homo sapiens GN=BZW2 PE=1 SV=1	BZW2
	Casein kinase II subunit beta OS=Homo sapiens PE=3 SV=1	A0A1U9X7J2
	Testicular secretory protein Li 54 OS=Homo sapiens PE=2 SV=1	A0A140VK54
RSL1D1	Ribosomal L1 domain-containing protein 1 OS=Homo sapiens GN=RSL1D1 PE=1 SV=3	RL1D1
DRAP1	Dr1-associated corepressor OS=Homo sapiens GN=DRAP1 PE=1 SV=3	NC2A
	cDNA FLJ90220 fis, clone MAMMA1003126, moderately similar to Human Hpast (HPAST) mRNA OS=Homo sapiens PE=2 SV=1	Q8NCJ3
CRABP2	Cellular retinoic acid-binding protein 2 OS=Homo sapiens GN=CRABP2 PE=1 SV=2	RABP2
SCFD1	Sec1 family domain-containing protein 1 OS=Homo sapiens GN=SCFD1 PE=1 SV=4	SCFD1
SON	Protein SON OS=Homo sapiens GN=SON PE=1 SV=4	SON
CAD	CAD protein OS=Homo sapiens GN=CAD PE=1 SV=3	PYR1
NAT10	NAT10 protein (Fragment) OS=Homo sapiens GN=NAT10 PE=2 SV=1	Q05CW7
ABRAXAS2	BRISC complex subunit Abraxas 2 OS=Homo sapiens GN=ABRAXAS2 PE=1 SV=2	ABRX2
ADPRHL2	Poly(ADP-ribose) glycohydrolase ARH3 OS=Homo sapiens GN=ADPRHL2 PE=1 SV=1	ARHL2
CFI	Complement factor I OS=Homo sapiens GN=CFI PE=1 SV=2	CFAI
LAMA5	Laminin subunit alpha-5 OS=Homo sapiens GN=LAMA5 PE=1 SV=8	LAMA5
KMT2C	Histone-lysine N-methyltransferase 2C OS=Homo sapiens GN=KMT2C PE=1 SV=3	KMT2C
SLMAP	Sarcolemmal membrane-associated protein OS=Homo sapiens GN=SLMAP PE=1 SV=1	SLMAP
THEM6	Protein THEM6 OS=Homo sapiens GN=THEM6 PE=1 SV=2	THEM6
MTA2	Metastasis associated 1 family, member 2, isoform CRA_a OS=Homo sapiens GN=MTA2 PE=4 SV=1	A0A024R534
BTBD17	BTB/POZ domain-containing protein 17 OS=Homo sapiens GN=BTBD17 PE=3 SV=1	BTBDH
NDUFA13	NADH dehydrogenase [ubiquinone] 1 alpha subcomplex subunit 13 OS=Homo sapiens GN=NDUFA13 PE=1 SV=3	NDUAD
	cDNA FLJ16777 fis, clone BRHIP2029567, highly similar to Cell division cycle 5-like protein OS=Homo sapiens PE=2 SV=1	B3KY60
LPCAT2	Lysophosphatidylcholine acyltransferase 2 OS=Homo sapiens GN=LPCAT2 PE=1 SV=1	PCAT2
BASP1	Brain acid soluble protein 1 OS=Homo sapiens GN=BASP1 PE=1 SV=2	BASP1
CDC42BPB	CDC42 binding protein kinase beta (DMPK-like), isoform CRA_a OS=Homo sapiens GN=CDC42BPB PE=3 SV=1	A0A024R6N2
HLA-DQB1	MHC class II antigen (Fragment) OS=Homo sapiens GN=HLA-DQB1 PE=3 SV=1	A0A088DN13
ME1	NADP-dependent malic enzyme OS=Homo sapiens GN=ME1 PE=1 SV=1	MAOX
HK3	Hexokinase-3 OS=Homo sapiens GN=HK3 PE=1 SV=2	HXK3
	cDNA, FLJ92320, highly similar to Homo sapiens glutathione S-transferase theta 2 (GSTT2), mRNA OS=Homo sapiens PE=2 SV=1	B2R533
TSG101	Tumor susceptibility gene 101 protein OS=Homo sapiens GN=TSG101 PE=1 SV=1	F5H442
GAB1	GRB2-associated-binding protein 1 OS=Homo sapiens GN=GAB1 PE=1 SV=2	GAB1
RHEB	Ras homolog enriched in brain OS=Homo sapiens GN=RHEB PE=4 SV=1	A0A090N900
SGTA	Small glutamine-rich tetratricopeptide repeat-containing protein alpha OS=Homo sapiens GN=SGTA PE=1 SV=1	SGTA
KCNN3	Small conductance calcium-activated potassium channel protein 3 OS=Homo sapiens GN=KCNN3 PE=1 SV=1	A0A087WYJ0
SPP1	Secreted phosphoprotein 1 (Osteopontin, bone sialoprotein I, early T-lymphocyte activation 1), isoform CRA_b OS=Homo sapiens GN=SPP1 PE=4 SV=1	A0A024RDE2
PRIC295	Peroxisome proliferator activated receptor interacting complex protein OS=Homo sapiens GN=PRIC295 PE=2 SV=1	E1NZA1
SCGB1D1	Secretoglobin family 1D member 1 OS=Homo sapiens GN=SCGB1D1 PE=1 SV=1	SG1D1
KLHL34	Kelch-like protein 34 OS=Homo sapiens GN=KLHL34 PE=2 SV=1	KLH34
NUDT3	Diphosphoinositol polyphosphate phosphohydrolase 1 OS=Homo sapiens GN=NUDT3 PE=1 SV=1	NUDT3
SNTA1	Alpha-1-syntrophin OS=Homo sapiens GN=SNTA1 PE=1 SV=1	SNTA1
RRAGD	Ras-related GTP-binding protein D OS=Homo sapiens GN=RRAGD PE=1 SV=1	RRAGD
TMED7-TICAM2	Protein TMED7-TICAM2 OS=Homo sapiens GN=TMED7-TICAM2 PE=3 SV=1	A0A0A6YYA0
EIF2B3	Translation initiation factor eIF-2B subunit gamma OS=Homo sapiens GN=EIF2B3 PE=1 SV=1	EI2BG
NR0B1	Nuclear receptor subfamily 0 group B member 1 OS=Homo sapiens GN=NR0B1 PE=1 SV=2	NR0B1
NEMF	Nuclear export mediator factor NEMF OS=Homo sapiens GN=NEMF PE=1 SV=4	NEMF
CEP41	Centrosomal protein of 41 kDa OS=Homo sapiens GN=CEP41 PE=1 SV=1	CEP41
PTPN6	Tyrosine-protein phosphatase non-receptor type 6 OS=Homo sapiens GN=PTPN6 PE=1 SV=1	PTN6
DHRS7B	Dehydrogenase/reductase SDR family member 7B OS=Homo sapiens GN=DHRS7B PE=1 SV=1	A0A0C4DGQ8
CERS1	Ceramide synthase 1 OS=Homo sapiens GN=CERS1 PE=1 SV=1	CERS1
C10orf90	Centrosomal protein C10orf90 (Fragment) OS=Homo sapiens GN=C10orf90 PE=1 SV=1	A0A0A0MSX2
DPT	Dermatopontin OS=Homo sapiens GN=DPT PE=1 SV=2	DERM
NPEPL1	Aminopeptidase-like 1, isoform CRA_d OS=Homo sapiens GN=NPEPL1 PE=4 SV=1	H0UI76
SERBP1	Plasminogen activator inhibitor 1 RNA-binding protein OS=Homo sapiens GN=SERBP1 PE=1 SV=2	PAIRB
ARFIP1	Arfaptin-1 OS=Homo sapiens GN=ARFIP1 PE=1 SV=2	ARFP1
LAMTOR1	Ragulator complex protein LAMTOR1 (Fragment) OS=Homo sapiens GN=LAMTOR1 PE=1 SV=1	H0YFI1
LYN	Tyrosine-protein kinase Lyn OS=Homo sapiens GN=LYN PE=1 SV=3	LYN
MFAP2	Microfibrillar-associated protein 2, isoform CRA_d OS=Homo sapiens GN=MFAP2 PE=4 SV=1	A0A024RA94
LOXL2	Lysyl oxidase homolog 2 OS=Homo sapiens GN=LOXL2 PE=1 SV=1	LOXL2
	cDNA FLJ90170 fis, clone MAMMA1000370, highly similar to Ig alpha-1 chain C region OS=Homo sapiens PE=2 SV=1	Q8NCL6
HS1BP3	HCLS1-binding protein 3 OS=Homo sapiens GN=HS1BP3 PE=1 SV=1	H1BP3
PDGFRB	Platelet-derived growth factor receptor beta OS=Homo sapiens GN=PDGFRB PE=1 SV=1	PGFRB
MSI1	RNA-binding protein Musashi homolog 1 (Fragment) OS=Homo sapiens GN=MSI1 PE=1 SV=1	H0YHB7
WDR37	WD repeat-containing protein 37 OS=Homo sapiens GN=WDR37 PE=1 SV=2	WDR37
LRRC40	Leucine rich repeat containing 40 OS=Homo sapiens GN=LRRC40 PE=2 SV=1	A0A140VJN3
CTAGE6	cTAGE family member 6 OS=Homo sapiens GN=CTAGE6 PE=2 SV=2	CTGE6
NGLY1	Peptide-N(4)-(N-acetyl-beta-glucosaminyl)asparagine amidase (Fragment) OS=Homo sapiens GN=NGLY1 PE=1 SV=1	A0A0C4DFP4
MGAT1	Alpha-1,3-mannosyl-glycoprotein 2-beta-N-acetylglucosaminyltransferase OS=Homo sapiens GN=MGAT1 PE=1 SV=2	MGAT1
GNG12	Guanine nucleotide-binding protein G(I)/G(S)/G(O) subunit gamma-12 OS=Homo sapiens GN=GNG12 PE=1 SV=3	GBG12
CLIP1	CAP-Gly domain-containing linker protein 1 OS=Homo sapiens GN=CLIP1 PE=1 SV=2	CLIP1
	B cell receptor heavy chain variable region (Fragment) OS=Homo sapiens PE=4 SV=1	A0A1C9J6T1
ABR	Active breakpoint cluster region-related protein (Fragment) OS=Homo sapiens GN=ABR PE=1 SV=1	A0A0G2JQ41
CADM2	Cell adhesion molecule 2 OS=Homo sapiens GN=CADM2 PE=2 SV=1	CADM2
MCCC1	Methylcrotonoyl-CoA carboxylase 1 isoform 1 (Fragment) OS=Homo sapiens GN=MCCC1 PE=2 SV=1	A0A0S2Z693
[truncated: 142 more rows]
