# Supplementary material for: Plasma-to-tumour tissue integrated proteomics using nano-omics for biomarker discovery in glioblastoma
Source: Nat Commun. 2025 Apr 10;16:3412. doi: 10.1038/s41467-025-58252-0 (PMC11986092; doi:10.1038/s41467-025-58252-0)
Supplement: Supplementary file 18 — Supplementary Data 16 [file 41467_2025_58252_MOESM18_ESM.xlsx]

## Sheet: Supplementary Data 16
Supplementary Data 16. Full list of blood differentially abundant proteins between GBM patients and healthy controls that have also been identified in the GBM tumour proteome. P values calculated by one-way ANOVA tests.
Gene name	Description	Accession	Blood Anova p value	Blood q value	Blood Max fold change
UPREGULATED (n = 117)
ACTB	Actin, cytoplasmic 1 OS=Homo sapiens GN=ACTB PE=1 SV=1	ACTB	3.67e-05	0.000157918	4.30649
ACTR3	ARP3 actin-related protein 3 homolog (Yeast), isoform CRA_a OS=Homo sapiens GN=ACTR3 PE=3 SV=1	A0A024RAI1	6.8e-05	0.000250276	6.35578
ADAM10	ADAM metallopeptidase domain 10, isoform CRA_b OS=Homo sapiens GN=ADAM10 PE=4 SV=1	A0A024R5U5	0.000734941	0.00144715	3.8508
ALDOA	Fructose-bisphosphate aldolase A OS=Homo sapiens GN=ALDOA PE=1 SV=2	ALDOA	3.49e-05	0.000153409	8.05982
ANXA5	Annexin A5 OS=Homo sapiens GN=ANXA5 PE=1 SV=2	ANXA5	7.99e-05	0.000284694	12.8499
APOE	Apolipoprotein E isoform 1 (Fragment) OS=Homo sapiens GN=APOE PE=2 SV=1	A0A0S2Z3D5	0.00148187	0.00242804	1.61034
APOH	Beta-2-glycoprotein 1 OS=Homo sapiens GN=APOH PE=1 SV=3	APOH	0.000835939	0.00159023	1.88515
ARF3	ADP-ribosylation factor 3, isoform CRA_b OS=Homo sapiens GN=ARF3 PE=3 SV=1	A0A024R0Y6	0.0488249	0.0342498	1.80115
ARHGDIB	Rho GDP dissociation inhibitor (GDI) beta, isoform CRA_a OS=Homo sapiens GN=ARHGDIB PE=4 SV=1	A0A024RAS5	2.21e-05	0.000117379	8.46225
ARPC1B	Actin-related protein 2/3 complex subunit 1B OS=Homo sapiens GN=ARPC1B PE=1 SV=3	ARC1B	2.8e-05	0.000133803	11.8517
ARPC2	Actin-related protein 2/3 complex subunit 2 OS=Homo sapiens GN=ARPC2 PE=1 SV=1	ARPC2	1.65e-05	9.78e-05	8.76365
ARPC4	Actin-related protein 2/3 complex subunit 4 OS=Homo sapiens GN=ARPC4 PE=1 SV=3	ARPC4	0.000185472	0.000495638	30.3606
ARPC5	Actin-related protein 2/3 complex subunit 5 OS=Homo sapiens GN=ARPC5 PE=1 SV=3	ARPC5	0.000136292	0.000392233	58.6805
ATP5A1	ATP synthase subunit alpha, mitochondrial OS=Homo sapiens GN=ATP5A1 PE=1 SV=1	ATPA	0.00595501	0.00714838	7.60561
C1QA	Complement component 1, q subcomponent, A chain, isoform CRA_a OS=Homo sapiens GN=C1QA PE=4 SV=1	A0A024RAG6	0.00305928	0.0043464	2.35919
C1QB	Complement component 1, q subcomponent, B chain, isoform CRA_a OS=Homo sapiens GN=C1QB PE=4 SV=1	A0A024RAB9	0.00539598	0.00666235	2.62721
C1QC	Complement component 1, q subcomponent, C chain, isoform CRA_a OS=Homo sapiens GN=C1QC PE=4 SV=1	A0A024RAA7	0.00229124	0.00336203	2.64363
C5	Complement C5 OS=Homo sapiens GN=C5 PE=1 SV=4	CO5	0.00675632	0.00789906	1.94919
C5AR1	C5a anaphylatoxin chemotactic receptor 1 OS=Homo sapiens GN=C5AR1 PE=1 SV=2	C5AR1	0.0127569	0.0125596	15.1665
CAMP	Cathelicidin antimicrobial peptide OS=Homo sapiens GN=CAMP PE=1 SV=1	CAMP	0.0196515	0.017505	1.94601
CAPN1	Calpain 1, (Mu/I) large subunit, isoform CRA_a OS=Homo sapiens GN=CAPN1 PE=3 SV=1	A0A024R580	0.00382098	0.00522995	41.5824
CAPZB	F-actin-capping protein subunit beta OS=Homo sapiens GN=CAPZB PE=1 SV=4	CAPZB	0.000859094	0.00160704	8.2144
CDC42	Cell division control protein 42 homolog OS=Homo sapiens GN=CDC42 PE=1 SV=2	CDC42	0.000307327	0.000749859	2.55248
CES1	Liver carboxylesterase 1 OS=Homo sapiens GN=CES1 PE=1 SV=2	EST1	0.00497404	0.00638026	2.21613
CFL1	Cofilin-1 OS=Homo sapiens GN=CFL1 PE=1 SV=3	COF1	0.00394489	0.00536683	4.27347
CORO1A	Coronin OS=Homo sapiens GN=CORO1A PE=3 SV=1	A0A024R611	2.37e-05	0.000117379	8.74064
CORO1C	Coronin OS=Homo sapiens GN=CORO1C PE=3 SV=1	A0A024RBI5	0.0459824	0.0328722	26.3526
COTL1	Coactosin-like protein OS=Homo sapiens GN=COTL1 PE=1 SV=3	COTL1	0.00530008	0.00664655	4.16432
CTSG	Cathepsin G OS=Homo sapiens GN=CTSG PE=1 SV=2	CATG	0.00689162	0.00797419	6.36593
CYFIP1	Cytoplasmic FMR1-interacting protein 1 OS=Homo sapiens GN=CYFIP1 PE=1 SV=1	CYFP1	2.37e-05	0.000117379	7.92634
DRIP4	Dopamine receptor interacting protein 4 OS=Homo sapiens GN=DRIP4 PE=2 SV=1	Q4W4Y1	0.0303999	0.0241131	1.68066
EEF1D	Elongation factor 1-delta OS=Homo sapiens GN=EEF1D PE=1 SV=1	A0A087X1X7	0.0350337	0.0268402	100.72
EHD1	EH domain-containing protein 1 OS=Homo sapiens GN=EHD1 PE=1 SV=1	A0A024R571	0.0111019	0.0113276	2.19188
ENO1	Enolase 1, (Alpha), isoform CRA_a OS=Homo sapiens GN=ENO1 PE=2 SV=1	A0A024R4F1	0.00012306	0.00037617	3.5892
F2	Prothrombin OS=Homo sapiens GN=F2 PE=1 SV=2	THRB	0.00466213	0.0060493	3.27127
FABP5	Fatty acid-binding protein, epidermal OS=Homo sapiens GN=FABP5 PE=1 SV=3	FABP5	0.0143324	0.0137148	1.8538
FCER1G	High affinity immunoglobulin epsilon receptor subunit gamma OS=Homo sapiens GN=FCER1G PE=1 SV=1	FCERG	3.97e-05	0.000162154	3.25897
FGA	Fibrinogen alpha chain OS=Homo sapiens GN=FGA PE=1 SV=2	FIBA	0.0294602	0.0236181	1.87951
FGB	Fibrinogen beta chain OS=Homo sapiens GN=FGB PE=1 SV=2	FIBB	0.0333883	0.0259336	1.78986
FGG	Fibrinogen gamma chain, isoform CRA_a OS=Homo sapiens GN=FGG PE=4 SV=1	D3DP16	0.00801939	0.00886055	1.73351
FYB	FYN binding protein (FYB-120/130), isoform CRA_b OS=Homo sapiens GN=FYB PE=4 SV=1	A0A024R032	0.0356418	0.0271707	26.161
GAPDH	Glyceraldehyde-3-phosphate dehydrogenase OS=Homo sapiens GN=GAPDH PE=1 SV=3	G3P	0.000124008	0.00037617	3.59936
GLIPR2	Golgi-associated plant pathogenesis-related protein 1 OS=Homo sapiens GN=GLIPR2 PE=1 SV=3	GAPR1	0.000725059	0.00144033	2.67923
GNAI2	Guanine nucleotide-binding protein G(i) subunit alpha-2 OS=Homo sapiens GN=GNAI2 PE=1 SV=3	GNAI2	0.0219906	0.0189131	1.71274
GNAI3	Guanine nucleotide-binding protein G(k) subunit alpha OS=Homo sapiens GN=GNAI3 PE=1 SV=3	GNAI3	0.00214011	0.00329041	3.08129
GNB1	Guanine nucleotide binding protein (G protein), beta polypeptide 1, isoform CRA_a OS=Homo sapiens GN=GNB1 PE=2 SV=1	A0A024R056	0.0008241	0.00158111	2.17283
GNB2	Guanine nucleotide-binding protein G(I)/G(S)/G(T) subunit beta-2 OS=Homo sapiens GN=GNB2 PE=1 SV=3	GBB2	0.000293067	0.000730956	2.79466
GSTO1	Glutathione S-transferase omega-1 OS=Homo sapiens GN=GSTO1 PE=1 SV=2	GSTO1	0.000497897	0.00105439	66.636
HPX	Hemopexin OS=Homo sapiens GN=HPX PE=1 SV=2	HEMO	0.0335629	0.0259794	1.60977
HSPA5	78 kDa glucose-regulated protein OS=Homo sapiens GN=HSPA5 PE=1 SV=2	GRP78	0.000901796	0.00165926	2.62717
HSPB1	Heat shock protein beta-1 OS=Homo sapiens GN=HSPB1 PE=1 SV=2	HSPB1	0.00151379	0.00244466	38.3984
ILK	Integrin-linked protein kinase OS=Homo sapiens GN=ILK PE=1 SV=1	A0A0A0MTH3	2.7e-06	2.76e-05	7.78965
ITGA2	Integrin alpha-2 OS=Homo sapiens GN=ITGA2 PE=1 SV=1	ITA2	0.016142	0.0149113	3.48202
ITGA6	Integrin alpha-6 OS=Homo sapiens GN=ITGA6 PE=1 SV=5	ITA6	1.09e-06	1.64e-05	11.984
ITGB1	Integrin beta-1 OS=Homo sapiens GN=ITGB1 PE=1 SV=2	ITB1	0.00062678	0.00129079	3.02516
ITIH1	Inter-alpha-trypsin inhibitor heavy chain H1 OS=Homo sapiens GN=ITIH1 PE=1 SV=3	ITIH1	0.00302124	0.00431969	1.85182
ITIH2	Inter-alpha (Globulin) inhibitor H2 OS=Homo sapiens GN=ITIH2 PE=2 SV=1	A2RTY6	0.00518533	0.00657612	1.99931
KLKB1	Plasma kallikrein (Fragment) OS=Homo sapiens GN=KLKB1 PE=1 SV=1	H0YAC1	0.0022033	0.00336203	2.64012
LDHA	L-lactate dehydrogenase A chain OS=Homo sapiens GN=LDHA PE=1 SV=2	LDHA	0.000984024	0.00173928	5.10002
LDHB	L-lactate dehydrogenase B chain OS=Homo sapiens GN=LDHB PE=1 SV=2	LDHB	0.000480306	0.00103007	4.78145
LGALS7	Galectin-7 OS=Homo sapiens GN=LGALS7 PE=1 SV=2	LEG7	0.0407491	0.0297952	42.7984
LYN	Tyrosine-protein kinase Lyn OS=Homo sapiens GN=LYN PE=1 SV=3	LYN	6.47e-05	0.000242164	8.54286
MTTP	Microsomal triglyceride transfer protein large subunit OS=Homo sapiens GN=MTTP PE=1 SV=1	MTP	0.0333359	0.0259336	4.20429
MYH9	Myosin, heavy polypeptide 9, non-muscle, isoform CRA_a OS=Homo sapiens GN=MYH9 PE=3 SV=1	A0A024R1N1	1.97e-05	0.000108042	4.18512
MYL12A	Myosin regulatory light chain 12A OS=Homo sapiens GN=MYL12A PE=1 SV=1	J3QRS3	0.00117148	0.00199218	12.7824
MYL6	Myosin light polypeptide 6 OS=Homo sapiens GN=MYL6 PE=1 SV=1	G3V1V0	0.000895935	0.00165926	27.6609
NCKAP1	Nck-associated protein 1 OS=Homo sapiens GN=NCKAP1 PE=1 SV=1	NCKP1	0.0121598	0.0121855	11.9117
NR0B1	Nuclear receptor subfamily 0 group B member 1 OS=Homo sapiens GN=NR0B1 PE=1 SV=2	NR0B1	0.00805238	0.00886055	1.80936
PARK7	Protein/nucleic acid deglycase DJ-1 OS=Homo sapiens GN=PARK7 PE=1 SV=1	K7ELW0	0.00768109	0.00870812	8.59782
PFKL	ATP-dependent 6-phosphofructokinase, liver type OS=Homo sapiens GN=PFKL PE=1 SV=6	PFKAL	0.00843784	0.00915014	Infinity
PFN1	Profilin-1 OS=Homo sapiens GN=PFN1 PE=1 SV=2	PROF1	0.000642374	0.00131088	5.68927
PGK1	Phosphoglycerate kinase 1 OS=Homo sapiens GN=PGK1 PE=1 SV=3	PGK1	1.31e-05	8.53e-05	8.24237
PKM2	Pyruvate kinase OS=Homo sapiens GN=PKM2 PE=3 SV=1	A0A024R5Z9	0.00142769	0.00235647	4.03782
PLP2	Proteolipid protein 2 (Colonic epithelium-enriched), isoform CRA_a OS=Homo sapiens GN=PLP2 PE=4 SV=1	A0A024QYW3	5.72e-08	4.28e-06	9.19134
PNP	Purine nucleoside phosphorylase OS=Homo sapiens GN=PNP PE=1 SV=2	PNPH	0.00196173	0.00305804	16.0387
PRDX6	Peroxiredoxin-6 OS=Homo sapiens GN=PRDX6 PE=1 SV=3	PRDX6	0.00993061	0.0103682	7.80972
PRKAR1A	cAMP-dependent protein kinase type I-alpha regulatory subunit OS=Homo sapiens GN=PRKAR1A PE=1 SV=1	KAP0	4.25e-05	0.000170213	99.5112
PTX3	Pentraxin-related protein PTX3 OS=Homo sapiens GN=PTX3 PE=1 SV=3	PTX3	0.0381476	0.0283548	8.12054
RAB10	Ras-related protein Rab-10 OS=Homo sapiens GN=RAB10 PE=1 SV=1	RAB10	0.000714814	0.00143266	2.89967
RAB1B	Ras-related protein Rab-1B OS=Homo sapiens GN=RAB1B PE=1 SV=1	RAB1B	9.08e-05	0.000308503	3.40702
RAB6A	Ras-related protein Rab-6A OS=Homo sapiens GN=RAB6A PE=1 SV=3	RAB6A	0.0117357	0.0118665	3.48682
RAC1	Ras-related C3 botulinum toxin substrate 1 OS=Homo sapiens GN=RAC1 PE=1 SV=1	RAC1	0.00223176	0.00336203	2.69901
RAC2	Ras-related C3 botulinum toxin substrate 2 OS=Homo sapiens GN=RAC2 PE=1 SV=1	RAC2	3.46e-05	0.000153409	3.39853
RAP1B	RAP1B, member of RAS oncogene family, isoform CRA_a OS=Homo sapiens GN=RAP1B PE=4 SV=1	A0A024RB87	8.18e-05	0.000286873	6.14256
RHOG	Rho-related GTP-binding protein RhoG OS=Homo sapiens GN=RHOG PE=1 SV=1	RHOG	0.00526192	0.00663576	2.96923
S100A8	Protein S100-A8 OS=Homo sapiens GN=S100A8 PE=1 SV=1	S10A8	0.000145157	0.000407301	8.13774
SERPINB1	Leukocyte elastase inhibitor OS=Homo sapiens GN=SERPINB1 PE=1 SV=1	ILEU	0.000118835	0.000375709	9.98082
SH3BGRL3	SH3 domain binding glutamic acid-rich protein like 3, isoform CRA_a (Fragment) OS=Homo sapiens GN=SH3BGRL3 PE=4 SV=1	D3DPK5	0.00804063	0.00886055	9.79615
SLC44A1	Solute carrier family 44, member 1, isoform CRA_a OS=Homo sapiens GN=SLC44A1 PE=3 SV=1	A0A024R151	1.17e-06	1.64e-05	9.41356
SLC9A3R1	Na(+)/H(+) exchange regulatory cofactor NHE-RF1 OS=Homo sapiens GN=SLC9A3R1 PE=1 SV=4	NHRF1	0.0141033	0.0136867	13.0167
SRI	Sorcin OS=Homo sapiens GN=SRI PE=1 SV=1	SORCN	0.000149264	0.000413654	36.2594
TAGLN2	Transgelin-2 OS=Homo sapiens GN=TAGLN2 PE=1 SV=3	TAGL2	0.000911629	0.00166372	6.66873
TLN1	Talin-1 OS=Homo sapiens GN=TLN1 PE=2 SV=1	A0A1S5UZ07	3.1e-06	2.9e-05	14.978
TNC	Tenascin C (Hexabrachion), isoform CRA_a OS=Homo sapiens GN=TNC PE=4 SV=1	A0A024R884	0.0253572	0.02116	1.75787
TPI1	Triosephosphate isomerase OS=Homo sapiens GN=TPI1 PE=1 SV=3	TPIS	0.0124841	0.0123998	3.62481
TUBA4A	Tubulin alpha-4A chain OS=Homo sapiens GN=TUBA4A PE=1 SV=1	TBA4A	8.06e-07	1.51e-05	35.3695
TUBB	Tubulin beta chain OS=Homo sapiens GN=TUBB PE=2 SV=1	Q5SU16	3.8e-05	0.000157918	5.31888
TUBB4B	Tubulin beta-4B chain OS=Homo sapiens GN=TUBB4B PE=1 SV=1	TBB4B	2.49e-06	2.66e-05	9.42292
VASP	Vasodilator-stimulated phosphoprotein isoform 1 OS=Homo sapiens GN=VASP PE=2 SV=1	A0A024R0V4	0.00104119	0.0018118	6.99333
VCL	Vinculin, isoform CRA_c OS=Homo sapiens GN=VCL PE=4 SV=1	A0A024QZN4	9.67e-05	0.00031457	9.28672
VWF	von Willebrand factor OS=Homo sapiens GN=VWF PE=1 SV=4	VWF	2.9e-07	9.36e-06	29.9396
WASF2	Wiskott-Aldrich syndrome protein family member 2 OS=Homo sapiens GN=WASF2 PE=1 SV=3	WASF2	1.45e-05	8.9e-05	7.56801
WDR1	WD repeat-containing protein 1 OS=Homo sapiens GN=WDR1 PE=1 SV=4	WDR1	0.0197797	0.0175495	4.1412
YWHAB	14-3-3 protein beta/alpha OS=Homo sapiens GN=YWHAB PE=1 SV=3	1433B	5.58e-05	0.000212421	6.4378
YWHAE	14-3-3 protein epsilon OS=Homo sapiens GN=YWHAE PE=1 SV=1	1433E	0.000117502	0.000375709	4.29825
YWHAG	14-3-3 protein gamma OS=Homo sapiens GN=YWHAG PE=1 SV=2	1433G	0.000138258	0.000392853	6.41374
YWHAH	14-3-3 protein eta OS=Homo sapiens GN=YWHAH PE=1 SV=4	1433F	1.72e-06	2.14e-05	15.5093
	cDNA, FLJ93141, highly similar to Homo sapiens coagulation factor XIII, A1 polypeptide (F13A1), mRNA OS=Homo sapiens PE=2 SV=1	B2R6V9	4.59e-05	0.000180656	11.821
	cDNA FLJ53160, highly similar to Zyxin OS=Homo sapiens PE=2 SV=1	B4DQR8	9.43e-05	0.000311439	9.85656
	Protein disulfide-isomerase OS=Homo sapiens PE=2 SV=1	B3KQT2	0.000129869	0.000388342	4.96158
	Adenylyl cyclase-associated protein OS=Homo sapiens PE=2 SV=1	B2RDY9	0.000252008	0.000657784	8.824
	cDNA FLJ51032, highly similar to CD9 antigen OS=Homo sapiens PE=2 SV=1	B4DPP0	0.000290576	0.000730956	3.59868
	cDNA FLJ53665, highly similar to Four and a half LIM domains protein 1 OS=Homo sapiens PE=2 SV=1	B7Z6U8	0.000450681	0.000989806	15.5215
	Testicular tissue protein Li 227 OS=Homo sapiens PE=2 SV=1	A0A140VK00	0.00356172	0.00496593	2.32909
	Protein S100 OS=Homo sapiens PE=2 SV=1	B2R4M6	0.00407994	0.00551712	3.94145
	Chloride intracellular channel protein OS=Homo sapiens PE=3 SV=1	A0A1U9X8Y4	0.00680725	0.00791738	3.43475
	Testicular tissue protein Li 70 OS=Homo sapiens PE=2 SV=1	A0A140VJJ6	0.00801939	0.00886055	1.73351
DOWNREGULATED (n = 23)
AASS	Alpha-aminoadipic semialdehyde synthase, mitochondrial OS=Homo sapiens GN=AASS PE=1 SV=1	AASS	0.0368558	0.0275773	2.39057
ADD1	Alpha-adducin OS=Homo sapiens GN=ADD1 PE=1 SV=2	ADDA	0.00591	0.00713249	1.43317
APOA1	Apolipoprotein A-I, isoform CRA_a OS=Homo sapiens GN=APOA1 PE=3 SV=1	A0A024R3E3	4.13e-06	3.43e-05	3.6169
ARHGAP1	Rho GTPase-activating protein 1 OS=Homo sapiens GN=ARHGAP1 PE=1 SV=1	RHG01	0.0204863	0.0180339	2.16552
C8A	Complement component C8 alpha chain OS=Homo sapiens GN=C8A PE=1 SV=2	CO8A	0.0461943	0.0329189	1.9687
CLU	Clusterin OS=Homo sapiens GN=CLU PE=1 SV=1	CLUS	0.00133379	0.00221779	1.85874
COL6A2	Collagen alpha-2(VI) chain OS=Homo sapiens GN=COL6A2 PE=1 SV=4	CO6A2	0.0122362	0.0122076	1.53173
DEFA1	Neutrophil defensin 1 OS=Homo sapiens GN=DEFA1 PE=1 SV=1	DEF1	0.0125534	0.0124137	2.41782
FCGBP	IgGFc-binding protein OS=Homo sapiens GN=FCGBP PE=1 SV=3	FCGBP	0.00644307	0.0076524	1.54578
FN1	Fibronectin 1, isoform CRA_n OS=Homo sapiens GN=FN1 PE=4 SV=1	A0A024R462	0.00114937	0.0019695	2.2624
IGL	IGL@ protein OS=Homo sapiens GN=IGL@ PE=1 SV=1	Q6PIK1	0.00929928	0.00980024	5.56211
JCHAIN	Immunoglobulin J chain OS=Homo sapiens GN=JCHAIN PE=1 SV=4	IGJ	0.0226053	0.0192939	2.20142
KLHL34	Kelch-like protein 34 OS=Homo sapiens GN=KLHL34 PE=2 SV=1	KLH34	0.000347238	0.000820485	Infinity
PCLO	Protein piccolo OS=Homo sapiens GN=PCLO PE=1 SV=4	PCLO	0.015069	0.0140946	4.95935
PCYOX1	Prenylcysteine oxidase 1 OS=Homo sapiens GN=PCYOX1 PE=1 SV=3	PCYOX	0.00211136	0.0032686	2.50174
PLTP	Phospholipid transfer protein OS=Homo sapiens GN=PLTP PE=1 SV=1	PLTP	2.41e-05	0.000117379	4.49205
SLC14A1	Urea transporter OS=Homo sapiens GN=SLC14A1 PE=3 SV=2	A0A068W6W9	0.00156444	0.00250841	8.91399
STEAP3	STEAP family member 3, isoform CRA_b OS=Homo sapiens GN=STEAP3 PE=4 SV=1	A0A024RAD7	0.0406342	0.0297952	2.06615
	Immunoglobulin kappa light chain OS=Homo sapiens PE=1 SV=1	IGK	0.00540172	0.00666235	2.26874
	Ig heavy chain variable region (Fragment) OS=Homo sapiens PE=2 SV=1	A0A068LN03	0.0092498	0.00979407	2.27727
	MS-D4 heavy chain variable region (Fragment) OS=Homo sapiens PE=2 SV=1	A0A0X9UWK7	0.00982067	0.0103014	2.24784
	Ig heavy chain variable region (Fragment) OS=Homo sapiens PE=2 SV=1	A0A068LRW6	0.0302787	0.0241022	4.51286
	Myosin-reactive immunoglobulin kappa chain variable region (Fragment) OS=Homo sapiens PE=2 SV=1	Q9UL86	0.0338871	0.0261401	1.8288
