# Supplementary material for: Plasma-to-tumour tissue integrated proteomics using nano-omics for biomarker discovery in glioblastoma
Source: Nat Commun. 2025 Apr 10;16:3412. doi: 10.1038/s41467-025-58252-0 (PMC11986092; doi:10.1038/s41467-025-58252-0)
Supplement: Supplementary file 21 — Source Data [file 41467_2025_58252_MOESM21_ESM.xlsx]

## Sheet: Figure 1c
Figure 1c. Tumour volume (mm3)
Time	Volume	Mean	SD	SEM
D7	0.0483013	0.0762185	0.0607668	0.0202556
D7	0.0761429
D7	0.0512026
D7	0.0739492
D7	0.0421594
D7	0.148618
D7	0.0310014
D7	0.20151
D7	0.013082
D14	8.25053	5.46684	1.82744	0.609146
D14	4.56971
D14	6.12281
D14	4.27437
D14	5.40476
D14	2.50703
D14	5.08753
D14	8.12005
D14	4.86473
D18	21.0825	26.5926	7.73228	2.73377
D18	39.2314
D18	14.8846
D18	23.5874
D18	30.6667
D18	25.9082
D18	34.0024
D18	23.3775

## Sheet: Figure 2b
Figure 2b. Protein binding value (μg protein/μmol lipid)
Time	Group	PB	Mean	SD
D7	Control	63.0155	60.516	6.63781
D7	Control	52.9913
D7	Control	65.5412
D7	GBM	50.6468	50.2996	4.81596
D7	GBM	45.3195
D7	GBM	54.9326
D14	Control	72.5673	68.8831	15.8787
D14	Control	82.5958
D14	Control	51.4862
D14	GBM	98.6905	90.7369	9.24195
D14	GBM	92.9221
D14	GBM	80.5982
D18	Control	72.1458	57.959	13.0579
D18	Control	55.2881
D18	Control	46.443
D18	GBM	109.301	107.716	24.4864
D18	GBM	82.4751
D18	GBM	131.371

## Sheet: Figure 4c
Figure 4c. Dot plot of the blood-tumour common KEGG pathways in mouse.
Time	Group	Pathway name	p.adjust	log(p.adjust)	gene ratio
D7	Plasma	Platelet activation	3.32e-05	4.47885	0.132353
D7	Plasma	Phagosome	0.000384411	3.4152	0.132353
D7	Plasma	Long-term depression	0.00332565	2.47812	0.0735294
D7	Plasma	Leukocyte transendothelial migration	0.00689005	2.16178	0.0882353
D7	Plasma	Regulation of actin cytoskeleton	0.00689005	2.16178	0.117647
D7	Plasma	Arrhythmogenic right ventricular cardiomyopathy	0.00689005	2.16178	0.0735294
D7	Plasma	Focal adhesion	0.00946534	2.02386	0.102941
D7	Tumour	Phagosome	7.28e-05	4.1378	0.0379189
D7	Tumour	Focal adhesion	0.00533773	2.27264	0.0352734
D7	Tumour	Platelet activation	0.00747205	2.12656	0.0238095
D7	Tumour	Leukocyte transendothelial migration	2.26e-05	4.64598	0.0291005
D7	Tumour	Long-term depression	1.78e-06	5.74917	0.0202822
D7	Tumour	Regulation of actin cytoskeleton	1.29e-07	6.8883	0.0520282
D7	Tumour	Arrhythmogenic right ventricular cardiomyopathy	0.00705678	2.15139	0.0167549
D14	Plasma	Protein processing in endoplasmic reticulum	2.18e-06	5.66086	0.117188
D14	Plasma	Biosynthesis of amino acids	7.44e-06	5.12854	0.078125
D14	Plasma	Antigen processing and presentation	0.00158153	2.80092	0.0625
D14	Plasma	Focal adhesion	0.00364944	2.43777	0.0859375
D14	Plasma	Carbon metabolism	0.00735761	2.13326	0.0625
D14	Plasma	Arginine biosynthesis	0.0418799	1.37799	0.0234375
D14	Plasma	Glycine, serine and threonine metabolism	0.0418799	1.37799	0.03125
D14	Plasma	Aminoacyl-tRNA biosynthesis	0.0418799	1.37799	0.0390625
D14	Plasma	Estrogen signaling pathway	0.0418799	1.37799	0.0546875
D14	Tumour	Arginine biosynthesis	0.0313699	1.50349	0.00508259
D14	Tumour	Glycine, serine and threonine metabolism	0.0303644	1.51763	0.00825921
D14	Tumour	Aminoacyl-tRNA biosynthesis	0.00135331	2.8686	0.0146125
D14	Tumour	Carbon metabolism	2.37e-18	17.6246	0.0406607
D14	Tumour	Biosynthesis of amino acids	1.09e-07	6.96074	0.0222363
D14	Tumour	Protein processing in endoplasmic reticulum	3.58e-11	10.4466	0.0425667
D14	Tumour	Focal adhesion	0.00208098	2.68173	0.0336722
D14	Tumour	Antigen processing and presentation	0.0316614	1.49947	0.0152478
D14	Tumour	Estrogen signaling pathway	0.0314474	1.50241	0.0209657
D18	Plasma	Protein processing in endoplasmic reticulum	4.66e-06	5.3315	0.0750988
D18	Plasma	Biosynthesis of cofactors	1.75e-05	4.75589	0.0671937
D18	Plasma	Carbon metabolism	0.000105382	3.97723	0.055336
D18	Plasma	Cholesterol metabolism	0.000136945	3.86345	0.0355731
D18	Plasma	Biosynthesis of amino acids	0.000759031	3.11974	0.0395257
D18	Plasma	Pyruvate metabolism	0.0108511	1.96453	0.0237154
D18	Plasma	Focal adhesion	0.0116817	1.93249	0.055336
D18	Plasma	Fatty acid metabolism	0.0120341	1.91959	0.027668
D18	Plasma	Phagosome	0.0120341	1.91959	0.0513834
D18	Plasma	Pentose phosphate pathway	0.015305	1.81517	0.0197628
D18	Plasma	Fatty acid degradation	0.0215171	1.66722	0.0237154
D18	Plasma	Cysteine and methionine metabolism	0.027822	1.55561	0.0237154
D18	Plasma	Alanine, aspartate and glutamate metabolism	0.0289212	1.53878	0.0197628
D18	Plasma	Ferroptosis	0.0314612	1.50222	0.0197628
D18	Tumour	Pentose phosphate pathway	0.0100224	1.99903	0.00828729
D18	Tumour	Fatty acid degradation	0.00630123	2.20057	0.0117403
D18	Tumour	Alanine, aspartate and glutamate metabolism	1.83e-06	5.73825	0.0138122
D18	Tumour	Cysteine and methionine metabolism	0.000649114	3.18768	0.0138122
D18	Tumour	Pyruvate metabolism	3.97e-06	5.40076	0.0145028
D18	Tumour	Carbon metabolism	5.12e-21	20.2911	0.0448895
D18	Tumour	Fatty acid metabolism	0.00772198	2.11227	0.0131215
D18	Tumour	Biosynthesis of amino acids	1.3e-10	9.88693	0.0262431
D18	Tumour	Biosynthesis of cofactors	0.0288815	1.53938	0.0241713
D18	Tumour	Protein processing in endoplasmic reticulum	1.26e-07	6.90001	0.038674
D18	Tumour	Phagosome	1.49e-05	4.82777	0.0366022
D18	Tumour	Ferroptosis	0.00268637	2.57083	0.0103591
D18	Tumour	Focal adhesion	0.00934178	2.02957	0.0324586
D18	Tumour	Cholesterol metabolism	0.0485151	1.31412	0.00966851

## Sheet: Supplementary Figure 1b
Supplementary Figure 1b. Bar chart displays the total protein concentration in plasma samples obtained from tumour-bearing mice at D7, D14 and D18 post-tumour inoculation.
Time	Protein concentration (µg/ml)	Mean	SD
D7	48185.4	46658.2	1430.71
D7	46440
D7	45349.1
D14	45330.9	46464.2	2042.23
D14	45240
D14	48821.8
D18	46694.6	48453.6	2738.7
D18	45694.6
D18	49821.8
D18	51603.6

## Sheet: Supplementary Figure 1h
Supplementary Figure 1h. Top 20 most abundant proteins identified in mouse blood corona samples.
Gene name	Apoe	Pzp	Ighm	Alb	Apoc3	Apoc4	Apob	Apoa1	Apoc1	Hbb-bs	C4bp	Apoa4	Vtn	Prodh2	Cd5l	Apom	Thbs1	Pf4	C3	Prom1
D7 GBM	4.03952e+08	2.16321e+08	1.94047e+08	7.98586e+07	7.74353e+07	6.5842e+07	6.52871e+07	5.0737e+07	3.79931e+07	3.60545e+07	3.14088e+07	2.62644e+07	2.47215e+07	2.09301e+07	1.89438e+07	1.88535e+07	1.54861e+07	1.46869e+07	1.30524e+07	1.23643e+07
D7 Control	2.95851e+08	348422269	2.31137e+08	9.76573e+07	5.24013e+07	4.37197e+07	5.75362e+07	4.43332e+07	1.90594e+07	8.28656e+07	4.22732e+07	1.13118e+07	2.00682e+07	1.81702e+07	2.13116e+07	1.83924e+07	1.96399e+07	1.54583e+07	1.25218e+07	1.84755e+07
D14 GBM	1.80136e+08	341358390	2.12793e+08	1.01251e+08	2.96014e+07	3.05813e+07	2.85702e+07	5.09414e+07	8.81069e+06	7.51961e+07	3.35747e+07	3.76986e+06	2.75862e+07	1.28176e+07	2.16897e+07	9.59602e+06	2.7632e+07	1.81415e+07	1.82434e+07	1.08663e+07
D14 Control	3.07882e+08	4.56481e+08	3.09539e+08	6.14352e+07	6.63194e+07	4.54355e+07	5.80294e+07	5.75427e+07	2.34899e+07	6.04838e+07	5.08267e+07	1.00392e+07	1.93158e+07	2.72737e+07	2.91961e+07	1.82679e+07	2.08956e+07	2.45618e+06	1.053e+07	1.56987e+07
D18 GBM	6.47931e+07	2.32529e+08	1.24039e+08	8.75448e+07	1.41825e+07	1.36493e+07	2.31842e+07	5.34511e+07	8.0643e+06	9.88494e+07	1.72702e+07	1.2547e+07	2.942e+07	5.8183e+06	1.22627e+07	6.92517e+06	1.62208e+07	5.11173e+06	8.11909e+06	5.58764e+06
D18 Control	2.58622e+08	1.52386e+08	1.72602e+08	6.33533e+07	3.85082e+07	2.4493e+07	4.46826e+07	3.88342e+07	1.10016e+07	2.84418e+07	2.17681e+07	7.77785e+06	1.80417e+07	3.05676e+07	1.48234e+07	1.72355e+07	1.11582e+07	1.65707e+07	8.78644e+06	5.53652e+06

## Sheet: Supplementary Figure 3b
Supplementary figure 3b. Ingenuity Pathway Analysis (IPA) of the overlapping DAPs, identified in both plasma and tumour tissue at D7, D14 and D18. Pie charts illustrate protein classification by cellular location.
Gene name	Time	Cellular localisation
Adh5	D7	Cytoplasm
Cycs	D7	Cytoplasm
Dlat	D7	Cytoplasm
Fabp3	D7	Cytoplasm
Fabp5	D7	Cytoplasm
Gnai3	D7	Cytoplasm
Krt2	D7	Cytoplasm
Mthfd1	D7	Cytoplasm
Pdhx	D7	Cytoplasm
Pfn1	D7	Cytoplasm
Plin3	D7	Cytoplasm
Ppa1	D7	Cytoplasm
Ppp2r1a	D7	Cytoplasm
Rab7	D7	Cytoplasm
Rap1b	D7	Cytoplasm
Rps6ka3	D7	Cytoplasm
Sptbn2	D7	Cytoplasm
Tagln2	D7	Cytoplasm
Krt79	D7	Extracellular space
Slc44a2	D7	Extracellular space
Basp1	D7	Nucleus
Cfl1	D7	Nucleus
Ndrg1	D7	Nucleus
Vwa5a	D7	Nucleus
Arl8b	D7	Plasma membrane
Atp1b3	D7	Plasma membrane
Dsp	D7	Plasma membrane
Gna11	D7	Plasma membrane
Gnaz	D7	Plasma membrane
Gnb2	D7	Plasma membrane
Itga6	D7	Plasma membrane
Plxna4	D7	Plasma membrane
Ppfia2	D7	Plasma membrane
Rras2	D7	Plasma membrane
Slc2a3	D7	Plasma membrane
Thy1	D7	Plasma membrane
Vat1	D7	Plasma membrane
Vcl	D7	Plasma membrane
Zyx	D7	Plasma membrane
Pcyox1l	D7	Other
Actn4	D14	Cytoplasm
Ap1b1	D14	Cytoplasm
Arcn1	D14	Cytoplasm
Atp6v1h	D14	Cytoplasm
Cad	D14	Cytoplasm
Calr	D14	Cytoplasm
Cct3	D14	Cytoplasm
Cct5	D14	Cytoplasm
Cct6a	D14	Cytoplasm
Cct7	D14	Cytoplasm
Copa	D14	Cytoplasm
Copb2	D14	Cytoplasm
Copg1	D14	Cytoplasm
Dhrs4	D14	Cytoplasm
Eea1	D14	Cytoplasm
Eif3b	D14	Cytoplasm
Eif3f	D14	Cytoplasm
Eif3i	D14	Cytoplasm
Fah	D14	Cytoplasm
Fasn	D14	Cytoplasm
Fkbp2	D14	Cytoplasm
Flnb	D14	Cytoplasm
Ganab	D14	Cytoplasm
Glul	D14	Cytoplasm
Hgs	D14	Cytoplasm
Hsp90aa1	D14	Cytoplasm
Hsp90b1	D14	Cytoplasm
Hspa4	D14	Cytoplasm
Hspa5	D14	Cytoplasm
Hspa8	D14	Cytoplasm
Hspa9	D14	Cytoplasm
Hyou1	D14	Cytoplasm
Ilvbl	D14	Cytoplasm
Man2b1	D14	Cytoplasm
Mthfd1	D14	Cytoplasm
Myo1b	D14	Cytoplasm
Ndufv1	D14	Cytoplasm
P4hb	D14	Cytoplasm
Pdia3	D14	Cytoplasm
Pdia4	D14	Cytoplasm
Pdia6	D14	Cytoplasm
Pgam1	D14	Cytoplasm
Ppic	D14	Cytoplasm
Prdx4	D14	Cytoplasm
Prkcsh	D14	Cytoplasm
Rab4a	D14	Cytoplasm
Rrbp1	D14	Cytoplasm
Rtcb	D14	Cytoplasm
Sdhb	D14	Cytoplasm
Tcp1	D14	Cytoplasm
Tpp1	D14	Cytoplasm
Ahsg	D14	Extracellular space
Aimp1	D14	Extracellular space
Apoa4	D14	Extracellular space
Cp	D14	Extracellular space
Emilin1	D14	Extracellular space
Erap1	D14	Extracellular space
Fgb	D14	Extracellular space
Fgg	D14	Extracellular space
Gc	D14	Extracellular space
Tnc	D14	Extracellular space
Ddb1	D14	Nucleus
Srsf6	D14	Nucleus
B2m	D14	Plasma membrane
Crocc	D14	Plasma membrane
Gphn	D14	Plasma membrane
Lgals3bp	D14	Plasma membrane
Ptpra	D14	Plasma membrane
Sirpa	D14	Plasma membrane
Sptan1	D14	Plasma membrane
Sptbn1	D14	Plasma membrane
Tgm1	D14	Plasma membrane
Acaa2	D18	Cytoplasm
Add3	D18	Cytoplasm
Ahcy	D18	Cytoplasm
Ahsa1	D18	Cytoplasm
Akr1b1	D18	Cytoplasm
Aldh2	D18	Cytoplasm
Ass1	D18	Cytoplasm
Atic	D18	Cytoplasm
Atp8a1	D18	Cytoplasm
Blvrb	D18	Cytoplasm
Cad	D18	Cytoplasm
Canx	D18	Cytoplasm
Cbr1	D18	Cytoplasm
Dhcr7	D18	Cytoplasm
Dhrs7b	D18	Cytoplasm
Eef1a2	D18	Cytoplasm
Erlin2	D18	Cytoplasm
Fabp3	D18	Cytoplasm
Fkbp1a	D18	Cytoplasm
Fkbp2	D18	Cytoplasm
Flna	D18	Cytoplasm
Flnb	D18	Cytoplasm
Ganab	D18	Cytoplasm
Glo1	D18	Cytoplasm
Glud1	D18	Cytoplasm
Got1	D18	Cytoplasm
Hbb-bs	D18	Cytoplasm
Hebp1	D18	Cytoplasm
Hsd17b12	D18	Cytoplasm
Hspd1	D18	Cytoplasm
Lcp1	D18	Cytoplasm
Lmf1	D18	Cytoplasm
Lrrc59	D18	Cytoplasm
Mdh1	D18	Cytoplasm
Mtch2	D18	Cytoplasm
Ncln	D18	Cytoplasm
Ndrg2	D18	Cytoplasm
Nsf	D18	Cytoplasm
Ogdh	D18	Cytoplasm
Olfm1	D18	Cytoplasm
Pacsin2	D18	Cytoplasm
Pdcd6ip	D18	Cytoplasm
Pdia4	D18	Cytoplasm
Pdia6	D18	Cytoplasm
Pebp1	D18	Cytoplasm
Plin3	D18	Cytoplasm
Ppa1	D18	Cytoplasm
Ppib	D18	Cytoplasm
Ppic	D18	Cytoplasm
Ppp2r1a	D18	Cytoplasm
Prkar1a	D18	Cytoplasm
Prkcsh	D18	Cytoplasm
Prps1	D18	Cytoplasm
Pygb	D18	Cytoplasm
Rab14	D18	Cytoplasm
Rab18	D18	Cytoplasm
Rab4a	D18	Cytoplasm
Rack1	D18	Cytoplasm
Rpn1	D18	Cytoplasm
Rpn2	D18	Cytoplasm
Sec11a	D18	Cytoplasm
Sec61a1	D18	Cytoplasm
Serpinb6a	D18	Cytoplasm
Sgpl1	D18	Cytoplasm
Sord	D18	Cytoplasm
Spcs2	D18	Cytoplasm
Ssr1	D18	Cytoplasm
Stip1	D18	Cytoplasm
Stt3b	D18	Cytoplasm
Tagln2	D18	Cytoplasm
Tap1	D18	Cytoplasm
Tapbp	D18	Cytoplasm
Tgm2	D18	Cytoplasm
Tkt	D18	Cytoplasm
Tmed10	D18	Cytoplasm
Tmed2	D18	Cytoplasm
Tprg1l	D18	Cytoplasm
Tubb4b	D18	Cytoplasm
Uchl5	D18	Cytoplasm
Uso1	D18	Cytoplasm
Ahsg	D18	Extracellular space
Apoe	D18	Extracellular space
Bpgm	D18	Extracellular space
Col2a1	D18	Extracellular space
Erap1	D18	Extracellular space
Hapln1	D18	Extracellular space
Lyz2	D18	Extracellular space
Mydgf	D18	Extracellular space
Plg	D18	Extracellular space
Serpinc1	D18	Extracellular space
Tgfbi	D18	Extracellular space
Tnc	D18	Extracellular space
Ttr	D18	Extracellular space
Clic1	D18	Nucleus
Emc2	D18	Nucleus
Hint1	D18	Nucleus
Kpnb1	D18	Nucleus
Lmna	D18	Nucleus
Lmnb1	D18	Nucleus
Pgrmc2	D18	Nucleus
Ran	D18	Nucleus
Tmem43	D18	Nucleus
Ubr4	D18	Nucleus
Zmpste24	D18	Nucleus
Alox5ap	D18	Plasma membrane
Anxa1	D18	Plasma membrane
Atp6v1a	D18	Plasma membrane
Cacna2d1	D18	Plasma membrane
Cd47	D18	Plasma membrane
Clic4	D18	Plasma membrane
Crip2	D18	Plasma membrane
Emc1	D18	Plasma membrane
Flot1	D18	Plasma membrane
Gnb2	D18	Plasma membrane
Hras	D18	Plasma membrane
Ncstn	D18	Plasma membrane
Nptn	D18	Plasma membrane
Pgrmc1	D18	Plasma membrane
Stt3a	D18	Plasma membrane
Tgm1	D18	Plasma membrane
Tm9sf2	D18	Plasma membrane
Tmem14c	D18	Plasma membrane
Vapb	D18	Plasma membrane
Zyx	D18	Plasma membrane
Gm10320	D18	Other
